# Supplementary material for: Self-referencing rates in biological disciplines
Source: Front Res Metr Anal. 2023 Sep 22;8:1215401. doi: 10.3389/frma.2023.1215401 (PMC10556682; doi:10.3389/frma.2023.1215401)
Supplement: Supplementary Table S1 — Estimated self-referencing rates for each publication. Publications are listed by journal and PubMed ID. Authors are listed in the order that they appear in the original article, with each author separated by a semicolon. For each author, the number of self-references and percentage of self-references are estimated separately and appear in the same format as the listed authors (i.e., separated by semicolons, in the same order as the authors). Note that the number of self-references and the total number of references only reflect references that were successfully retrieved from PubMed queries: references not indexed on PubMed were excluded from analyses. [file Table_1.XLSX]

## Sheet: TableS1
Journal	Pubmed ID	All Authors (original order)	All Authors Number of Self-References	All Authors Percentage Self-References	Highest Self-Referencing Author	Number of Self-References (max. author)	Total Number of References (max. author)	Percentage Self-References (max. author)
PlosBiol	12929205	Zbynek Bozdech;Manuel Llinás;Brian Lee Pulliam;Edith D Wong;Jingchun Zhu;Joseph L DeRisi	2;0;0;0;1;1	3.03;0.0;0.0;0.0;1.52;1.52	Zbynek Bozdech	2	66	3.03
PlosBiol	12929206	Prithiviraj Fernando;T N C Vidya;John Payne;Michael Stuewe;Geoffrey Davison;Raymond J Alfred;P Andau;Edwin Bosi;Annelisa Kilbourn;Don J Melnick	2;1;0;0;0;0;0;0;0;1	11.76;5.88;0.0;0.0;0.0;0.0;0.0;0.0;0.0;5.88	Prithiviraj Fernando	2	17	11.76
PlosBiol	12975658	Ying Peng;Dan Stoleru;Joel D Levine;Jeffrey C Hall;Michael Rosbash	1;0;3;17;13	2.27;0.0;6.82;38.64;29.55	Jeffrey C Hall	17	44	38.64
PlosBiol	12975657	Emmanuelle Lerat;Vincent Daubin;Nancy A Moran	0;2;4	0.0;3.64;7.27	Nancy A Moran	4	55	7.27
PlosBiol	14551903	Alfred Ian Lee;Sebastian D Fugmann;Lindsay G Cowell;Leon M Ptaszek;Garnett Kelsoe;David G Schatz	1;4;2;2;2;12	2.13;8.51;4.26;4.26;4.26;25.53	David G Schatz	12	47	25.53
PlosBiol	14551908	Ethan Lee;Adrian Salic;Roland Krüger;Reinhart Heinrich;Marc W Kirschner	2;2;0;2;2	11.76;11.76;0.0;11.76;11.76	Ethan Lee;Adrian Salic;Reinhart Heinrich;Marc W Kirschner	2	17	11.76
PlosBiol	14551910	Femke Simmer;Celine Moorman;Alexander M van der Linden;Ewart Kuijk;Peter V E van den Berghe;Ravi S Kamath;Andrew G Fraser;Julie Ahringer;Ronald H A Plasterk	2;0;0;0;0;7;7;8;3	11.76;0.0;0.0;0.0;0.0;41.18;41.18;47.06;17.65	Julie Ahringer	8	17	47.06
PlosBiol	14551911	Tobias Straub	0	0	Tobias Straub	0	9	0
PlosBiol	14551912	Greg Gibson	0	0	Greg Gibson	0	6	0
PlosBiol	14551913	Eleonora Market;F Nina Papavasiliou	0;0	0.0;0.0	Eleonora Market;F Nina Papavasiliou	0	17	0
PlosBiol	14551914	Thomas R Insel;Nora D Volkow;Ting-Kai Li;James F Battey;Story C Landis	0;0;0;0;0	0.0;0.0;0.0;0.0;0.0	Thomas R Insel;Nora D Volkow;Ting-Kai Li;James F Battey;Story C Landis	0	4	0
PlosBiol	14551915	Bill O'Neill	0	0	Bill O'Neill	0	4	0
PlosBiol	14551916	Inês Barroso;Jian'an Luan;Rita P S Middelberg;Anne-Helen Harding;Paul W Franks;Rupert W Jakes;D Clayton;Alan J Schafer;Stephen O'Rahilly;Nicholas J Wareham	2;4;0;2;0;0;0;3;8;5	2.2;4.4;0.0;2.2;0.0;0.0;0.0;3.3;8.79;5.49	Stephen O'Rahilly	8	91	8.79
PlosBiol	14551917	Christian Braendle;Toru Miura;Ryan Bickel;Alexander W Shingleton;Srinivas Kambhampati;David L Stern	1;1;0;0;1;1	6.67;6.67;0.0;0.0;6.67;6.67	Christian Braendle;Toru Miura;Srinivas Kambhampati;David L Stern	1	15	6.67
PlosBiol	14551921	Gregory S Barsh	0	0	Gregory S Barsh	0	31	0
PlosBiol	14624234	David Wang;Anatoly Urisman;Yu-Tsueng Liu;Michael Springer;Thomas G Ksiazek;Dean D Erdman;Elaine R Mardis;Matthew Hickenbotham;Vincent Magrini;James Eldred;J Phillipe Latreille;Richard K Wilson;Don Ganem;Joseph L DeRisi	2;0;0;0;2;1;0;0;0;0;0;0;1;2	22.22;0.0;0.0;0.0;22.22;11.11;0.0;0.0;0.0;0.0;0.0;0.0;11.11;22.22	David Wang;Thomas G Ksiazek;Joseph L DeRisi	2	9	22.22
PlosBiol	14737182	Xavier I Ambroggio;Douglas C Rees;Raymond J Deshaies	0;0;3	0.0;0.0;8.57	Raymond J Deshaies	3	35	8.57
PlosBiol	14737187	Sven Bergmann;Jan Ihmels;Naama Barkai	2;2;2	5.56;5.56;5.56	Sven Bergmann;Jan Ihmels;Naama Barkai	2	36	5.56
PlosBiol	14737191	Jun R Huh;Stephanie Y Vernooy;Hong Yu;Nieng Yan;Yigong Shi;Ming Guo;Bruce A Hay	3;1;1;1;2;0;9	5.88;1.96;1.96;1.96;3.92;0.0;17.65	Bruce A Hay	9	51	17.65
PlosBiol	14737219	Howard Y Chang;Julie B Sneddon;Ash A Alizadeh;Ruchira Sood;Rob B West;Kelli Montgomery;Jen-Tsan Chi;Matt van de Rijn;David Botstein;Patrick O Brown	1;0;3;0;0;1;1;5;11;12	2.27;0.0;6.82;0.0;0.0;2.27;2.27;11.36;25.0;27.27	Patrick O Brown	12	44	27.27
PlosBiol	14737181	Milena Holmgren;Stefan A Schnitzer	0;0	0.0;0.0	Milena Holmgren;Stefan A Schnitzer	0	4	0
PlosBiol	14737183	Sophie I Candille;Catherine D Van Raamsdonk;Changyou Chen;Sanne Kuijper;Yanru Chen-Tsai;Andreas Russ;Frits Meijlink;Gregory S Barsh	0;0;0;0;0;1;1;5	0.0;0.0;0.0;0.0;0.0;1.43;1.43;7.14	Gregory S Barsh	5	70	7.14
PlosBiol	14737184	Tomoko Ishino;Kazuhiko Yano;Yasuo Chinzei;Masao Yuda	0;2;3;3	0.0;8.0;12.0;12.0	Yasuo Chinzei;Masao Yuda	3	25	12
PlosBiol	14737185	Yoav Gilad;Victor Wiebe;Molly Przeworski;Doron Lancet;Svante Pääbo	3;0;0;7;1	9.68;0.0;0.0;22.58;3.23	Doron Lancet	7	31	22.58
PlosBiol	14737186	Ajit Janardhan;Tomek Swigut;Brian Hill;Michael P Myers;Jacek Skowronski	0;1;0;1;5	0.0;1.75;0.0;1.75;8.77	Jacek Skowronski	5	57	8.77
PlosBiol	14737189	Michael H Glickman;Noam Adir	4;0	16.67;0.0	Michael H Glickman	4	24	16.67
PlosBiol	14737190	Christiane Landgraf;Simona Panni;Luisa Montecchi-Palazzi;Luisa Castagnoli;Jens Schneider-Mergener;Rudolf Volkmer-Engert;Gianni Cesareni	0;0;0;3;4;2;4	0.0;0.0;0.0;10.34;13.79;6.9;13.79	Jens Schneider-Mergener;Gianni Cesareni	4	29	13.79
PlosBiol	14737195	Jeremy E Niven	2	14.29	Jeremy E Niven	2	14	14.29
PlosBiol	14737196	Xuan Wang;James E Haber	1;9	1.92;17.31	James E Haber	9	52	17.31
PlosBiol	14737198	Sidarta Ribeiro;Damien Gervasoni;Ernesto S Soares;Yi Zhou;Shih-Chieh Lin;Janaina Pantoja;Michael Lavine;Miguel A L Nicolelis	2;0;0;0;0;0;0;1	4.65;0.0;0.0;0.0;0.0;0.0;0.0;2.33	Sidarta Ribeiro	2	43	4.65
PlosBiol	14737199	Barbara Cohen	0	0	Barbara Cohen	0	1	0
PlosBiol	14737201	Richard Robinson	0	0	Richard Robinson	0	4	0
PlosBiol	14758368	Elena Rebollo;Salud Llamazares;José Reina;Cayetano Gonzalez	2;0;0;3	3.92;0.0;0.0;5.88	Cayetano Gonzalez	3	51	5.88
PlosBiol	14758367	Bill O'Neill	0	0	Bill O'Neill	0	11	0
PlosBiol	15024404	Nicholas S Tolwinski;Eric Wieschaus	2;5	5.0;12.5	Eric Wieschaus	5	40	12.5
PlosBiol	14966528	Laura Papagno;Celsa A Spina;Arnaud Marchant;Mariolina Salio;Nathalie Rufer;Susan Little;Tao Dong;Gillian Chesney;Anele Waters;Philippa Easterbrook;P Rod Dunbar;Dawn Shepherd;Vincenzo Cerundolo;Vincent Emery;Paul Griffiths;Christopher Conlon;Andrew J McMichael;Douglas D Richman;Sarah L Rowland-Jones;Victor Appay	3;2;0;3;3;2;0;0;2;2;2;1;2;0;0;0;6;2;5;5	4.41;2.94;0.0;4.41;4.41;2.94;0.0;0.0;2.94;2.94;2.94;1.47;2.94;0.0;0.0;0.0;8.82;2.94;7.35;7.35	Andrew J McMichael	6	68	8.82
PlosBiol	14966529	Karl Simin;Hua Wu;Lucy Lu;Dan Pinkel;Donna Albertson;Robert D Cardiff;Terry Van Dyke	0;1;0;5;0;1;7	0.0;1.56;0.0;7.81;0.0;1.56;10.94	Terry Van Dyke	7	64	10.94
PlosBiol	14966531	Jeffrey H Chuang;Hao Li	0;0	0.0;0.0	Jeffrey H Chuang;Hao Li	0	42	0
PlosBiol	14966532	Simon K Cheng;Felix Olale;Ali H Brivanlou;Alexander F Schier	2;1;2;11	2.53;1.27;2.53;13.92	Alexander F Schier	11	79	13.92
PlosBiol	14966533	Yi Tang;Taek Soon Lee;Chaitan Khosla	1;1;12	2.94;2.94;35.29	Chaitan Khosla	12	34	35.29
PlosBiol	14966534	David A Hopwood	4	33.33	David A Hopwood	4	12	33.33
PlosBiol	14966535	Eric L Snyder;Bryan R Meade;Cheryl C Saenz;Steven F Dowdy	0;0;0;2	0.0;0.0;0.0;6.45	Steven F Dowdy	2	31	6.45
PlosBiol	14966536	Peter Hohenstein	0	0	Peter Hohenstein	0	6	0
PlosBiol	14966538	Gregor Rainer;Han Lee;Nikos K Logothetis	3;0;5	8.33;0.0;13.89	Nikos K Logothetis	5	36	13.89
PlosBiol	14966539	Rony Paz;Eilon Vaadia	1;1	1.75;1.75	Rony Paz;Eilon Vaadia	1	57	1.75
PlosBiol	14966540	Christian Büchel;Martin Sommer	1;2	2.22;4.44	Martin Sommer	2	45	4.44
PlosBiol	14966542	Christopher V Rao;John R Kirby;Adam P Arkin	0;7;0	0.0;11.67;0.0	John R Kirby	7	60	11.67
PlosBiol	14966544	Tim Hubbard;James Love	0;0	0.0;0.0	Tim Hubbard;James Love	0	4	0
PlosBiol	14966545	Tabitha M Powledge	0	0	Tabitha M Powledge	0	12	0
PlosBiol	14966546	Steve Bunk	0	0	Steve Bunk	0	1	0
PlosBiol	15024405	György Hutvágner;Martin J Simard;Craig C Mello;Phillip D Zamore	4;0;6;9	5.0;0.0;7.5;11.25	Phillip D Zamore	9	80	11.25
PlosBiol	15024409	Zhixin Xie;Lisa K Johansen;Adam M Gustafson;Kristin D Kasschau;Andrew D Lellis;Daniel Zilberman;Steven E Jacobsen;James C Carrington	4;2;0;5;1;2;7;10	4.94;2.47;0.0;6.17;1.23;2.47;8.64;12.35	James C Carrington	10	81	12.35
PlosBiol	15024411	Richard J Roberts	0	0	Richard J Roberts	0	4	0
PlosBiol	15024412	Benjamin B Normark	0	0	Benjamin B Normark	0	10	0
PlosBiol	15024413	Haoxing Xu;Jie Jin;Louis J DeFelice;Nancy C Andrews;David E Clapham	0;0;2;6;0	0.0;0.0;5.41;16.22;0.0	Nancy C Andrews	6	37	16.22
PlosBiol	15024414	Jerel C Davis;Dmitri A Petrov	0;0	0.0;0.0	Jerel C Davis;Dmitri A Petrov	0	37	0
PlosBiol	15024415	David Serre;André Langaney;Mario Chech;Maria Teschler-Nicola;Maja Paunovic;Philippe Mennecier;Michael Hofreiter;Göran Possnert;Svante Pääbo	3;0;0;0;1;0;2;1;7	12.5;0.0;0.0;0.0;4.17;0.0;8.33;4.17;29.17	Svante Pääbo	7	24	29.17
PlosBiol	15024416	Jane Bradbury	0	0	Jane Bradbury	0	3	0
PlosBiol	15024417	Guang Yao;Mark Craven;Norman Drinkwater;Christopher A Bradfield	0;0;0;7	0.0;0.0;0.0;13.21	Christopher A Bradfield	7	53	13.21
PlosBiol	15024418	Jennifer J Wernegreen	1	2.78	Jennifer J Wernegreen	1	36	2.78
PlosBiol	15024419	Martin Wu;Ling V Sun;Jessica Vamathevan;Markus Riegler;Robert Deboy;Jeremy C Brownlie;Elizabeth A McGraw;William Martin;Christian Esser;Nahal Ahmadinejad;Christian Wiegand;Ramana Madupu;Maureen J Beanan;Lauren M Brinkac;Sean C Daugherty;A Scott Durkin;James F Kolonay;William C Nelson;Yasmin Mohamoud;Perris Lee;Kristi Berry;M Brook Young;Teresa Utterback;Janice Weidman;William C Nierman;Ian T Paul…	2;2;1;1;1;0;1;4;0;0;0;1;1;1;1;2;2;4;0;0;1;0;1;1;1;5;3;4;7;12	2.15;2.15;1.08;1.08;1.08;0.0;1.08;4.3;0.0;0.0;0.0;1.08;1.08;1.08;1.08;2.15;2.15;4.3;0.0;0.0;1.08;0.0;1.08;1.08;1.08;5.38;3.23;4.3;7.53;12.9	Jonathan A Eisen	12	93	12.9
PlosBiol	15024422	Michael Strong	0	0	Michael Strong	0	4	0
PlosBiol	15024423	Julie L Christensen;Douglas E Wright;Amy J Wagers;Irving L Weissman	0;2;2;11	0.0;3.39;3.39;18.64	Irving L Weissman	11	59	18.64
PlosBiol	15024425	Gregory C DeAngelis;William T Newsome	3;10	15.0;50.0	William T Newsome	10	20	50
PlosBiol	15024426	Habibeh Khoshbouei;Namita Sen;Bipasha Guptaroy;L 'Aurelle Johnson;David Lund;Margaret E Gnegy;Aurelio Galli;Jonathan A Javitch	1;2;0;0;0;3;7;7	2.5;5.0;0.0;0.0;0.0;7.5;17.5;17.5	Aurelio Galli;Jonathan A Javitch	7	40	17.5
PlosBiol	15024427	André P Gerber;Daniel Herschlag;Patrick O Brown	1;2;5	1.47;2.94;7.35	Patrick O Brown	5	68	7.35
PlosBiol	15045026	Lev Z Osherovich;Brian S Cox;Mick F Tuite;Jonathan S Weissman	3;4;4;7	5.56;7.41;7.41;12.96	Jonathan S Weissman	7	54	12.96
PlosBiol	15045028	Natalay Kouprina;Adam Pavlicek;Ganeshwaran H Mochida;Gregory Solomon;William Gersch;Young-Ho Yoon;Randall Collura;Maryellen Ruvolo;J Carl Barrett;C Geoffrey Woods;Christopher A Walsh;Jerzy Jurka;Vladimir Larionov	2;0;1;0;0;1;0;0;0;3;4;1;2	4.88;0.0;2.44;0.0;0.0;2.44;0.0;0.0;0.0;7.32;9.76;2.44;4.88	Christopher A Walsh	4	41	9.76
PlosBiol	15045029	Michael S Kobor;Shivkumar Venkatasubrahmanyam;Marc D Meneghini;Jennifer W Gin;Jennifer L Jennings;Andrew J Link;Hiten D Madhani;Jasper Rine	0;0;1;0;0;2;1;2	0.0;0.0;2.22;0.0;0.0;4.44;2.22;4.44	Andrew J Link;Jasper Rine	2	45	4.44
PlosBiol	15069472	Pamela F Colosimo;Catherine L Peichel;Kirsten Nereng;Benjamin K Blackman;Michael D Shapiro;Dolph Schluter;David M Kingsley	1;2;0;1;1;4;2	5.56;11.11;0.0;5.56;5.56;22.22;11.11	Dolph Schluter	4	18	22.22
PlosBiol	15094797	Yu Zheng;Richard J Roberts;Simon Kasif	0;4;0	0.0;6.45;0.0	Richard J Roberts	4	62	6.45
PlosBiol	15094798	Frances Crawford;Eric Huseby;Janice White;Philippa Marrack;John W Kappler	6;0;8;14;12	12.5;0.0;16.67;29.17;25.0	Philippa Marrack	14	48	29.17
PlosBiol	15094799	Mark J Dayel;R Dyche Mullins	1;7	3.45;24.14	R Dyche Mullins	7	29	24.14
PlosBiol	15094801	Hajime Hirase;Lifen Qian;Peter Barthó;György Buzsáki	0;0;0;1	0.0;0.0;0.0;2.86	György Buzsáki	1	35	2.86
PlosBiol	15094802	Mark Jung-Beeman;Edward M Bowden;Jason Haberman;Jennifer L Frymiare;Stella Arambel-Liu;Richard Greenblatt;Paul J Reber;John Kounios	2;3;0;0;0;0;0;5	3.92;5.88;0.0;0.0;0.0;0.0;0.0;9.8	John Kounios	5	51	9.8
PlosBiol	15094804	Beatriz García Fernández	0	0	Beatriz García Fernández	0	7	0
PlosBiol	15094805	Frans B M de Waal	2	33.33	Frans B M de Waal	2	6	33.33
PlosBiol	15094807	Helen Doyle;Andy Gass;Rebecca Kennison	0;0;0	0.0;0.0;0.0	Helen Doyle;Andy Gass;Rebecca Kennison	0	1	0
PlosBiol	15094808	Robert M Sapolsky;Lisa J Share	6;1	24.0;4.0	Robert M Sapolsky	6	25	24
PlosBiol	15094809	Eric Bair;Robert Tibshirani	1;6	4.35;26.09	Robert Tibshirani	6	23	26.09
PlosBiol	15094811	Virginia Gewin	0	0	Virginia Gewin	0	7	0
PlosBiol	15094816	Jessica R Ward;Kevin D Lafferty	1;1	14.29;14.29	Jessica R Ward;Kevin D Lafferty	1	7	14.29
PlosBiol	15094820	Michael Y Sherman	1	5.26	Michael Y Sherman	1	19	5.26
PlosBiol	15103394	Tadashi Imanishi;Takeshi Itoh;Yutaka Suzuki;Claire O'Donovan;Satoshi Fukuchi;Kanako O Koyanagi;Roberto A Barrero;Takuro Tamura;Yumi Yamaguchi-Kabata;Motohiko Tanino;Kei Yura;Satoru Miyazaki;Kazuho Ikeo;Keiichi Homma;Arek Kasprzyk;Tetsuo Nishikawa;Mika Hirakawa;Jean Thierry-Mieg;Danielle Thierry-Mieg;Jennifer Ashurst;Libin Jia;Mitsuteru Nakao;Michael A Thomas;Nicola Mulder;Youla Karavidopoulou;Lih…	0;0;4;0;1;0;0;0;0;0;0;0;0;1;1;2;0;0;0;0;0;0;0;0;0;0;0;1;0;1;2;0;0;0;0;0;0;0;0;0;0;3;0;0;0;3;0;0;1;0;2;0;1;0;1;0;0;0;0;0;1;0;0;0;1;0;1;0;0;0;1;1;0;1;0;0;4;1;1;0;0;0;0;2;0;0;1;0;2;0;0;0;0;6;0;0;0;0;1;2;2;0;1;1;0;0;0;1;0;1;0;0;0;0;1;0;0;1;0;0;1;0;0;0;0;0;1;0;0;0;0;1;2;2;1;1;0;0;3;5;0;0;1;0;0;1;0;0;1;3;1;1;2;2;3;5;1;5	0.0;0.0;3.92;0.0;0.98;0.0;0.0;0.0;0.0;0.0;0.0;0.0;0.0;0.98;0.98;1.96;0.0;0.0;0.0;0.0;0.0;0.0;0.0;0.0;0.0;0.0;0.0;0.98;0.0;0.98;1.96;0.0;0.0;0.0;0.0;0.0;0.0;0.0;0.0;0.0;0.0;2.94;0.0;0.0;0.0;2.94;0.0;0.0;0.98;0.0;1.96;0.0;0.98;0.0;0.98;0.0;0.0;0.0;0.0;0.0;0.98;0.0;0.0;0.0;0.98;0.0;0.98;0.0;0.0;0.0;0.98;0.98;0.0;0.98;0.0;0.0;3.92;0.98;0.98;0.0;0.0;0.0;0.0;1.96;0.0;0.0;0.98;0.0;1.96;0.0;0.0;0.0;0.0;5…	Osamu Ohara	6	102	5.88
PlosBiol	15124029	Hunter B Fraser;Aaron E Hirsh;Guri Giaever;Jochen Kumm;Michael B Eisen	2;2;1;1;0	9.52;9.52;4.76;4.76;0.0	Hunter B Fraser;Aaron E Hirsh	2	21	9.52
PlosBiol	15138495	Hiroki Kuroda;Oliver Wessely;E M De Robertis	1;4;9	1.82;7.27;16.36	E M De Robertis	9	55	16.36
PlosBiol	15138496	Vincenzo Costanzo;Tanya Paull;Max Gottesman;Jean Gautier	3;0;3;3	5.56;0.0;5.56;5.56	Vincenzo Costanzo;Max Gottesman;Jean Gautier	3	54	5.56
PlosBiol	15138497	Igor B Dawid	2	8	Igor B Dawid	2	25	8
PlosBiol	15138498	Ying Wang;Michael Pierce;Lisa Schneper;C Gökçe Güldal;Xiuying Zhang;Saeed Tavazoie;James R Broach	1;0;0;0;0;2;5	2.08;0.0;0.0;0.0;0.0;4.17;10.42	James R Broach	5	48	10.42
PlosBiol	15138499	Thomas Bartman;Emily C Walsh;Kuo-Kuang Wen;Melissa McKane;Jihui Ren;Jonathan Alexander;Peter A Rubenstein;Didier Y R Stainier	1;1;1;0;0;1;3;5	3.23;3.23;3.23;0.0;0.0;3.23;9.68;16.13	Didier Y R Stainier	5	31	16.13
PlosBiol	15138500	Patrick Seale;Jeff Ishibashi;Anthony Scimè;Michael A Rudnicki	5;0;0;7	12.2;0.0;0.0;17.07	Michael A Rudnicki	7	41	17.07
PlosBiol	15138501	Philipp Khaitovich;Gunter Weiss;Michael Lachmann;Ines Hellmann;Wolfgang Enard;Bjoern Muetzel;Ute Wirkner;Wilhelm Ansorge;Svante Pääbo	1;0;0;1;1;0;0;1;2	4.0;0.0;0.0;4.0;4.0;0.0;0.0;4.0;8.0	Svante Pääbo	2	25	8
PlosBiol	15138502	Marjori A Matzke;Antonius J M Matzke	3;3	5.88;5.88	Marjori A Matzke;Antonius J M Matzke	3	51	5.88
PlosBiol	15138505	Adam Amsterdam;Kirsten C Sadler;Kevin Lai;Sarah Farrington;Roderick T Bronson;Jacqueline A Lees;Nancy Hopkins	2;0;0;2;1;0;2	5.26;0.0;0.0;5.26;2.63;0.0;5.26	Adam Amsterdam;Sarah Farrington;Nancy Hopkins	2	38	5.26
PlosBiol	15138506	Morten L Kringelbach	2	22.22	Morten L Kringelbach	2	9	22.22
PlosBiol	15138508	A Malcolm Campbell	1	7.69	A Malcolm Campbell	1	13	7.69
PlosBiol	15138509	Gordon M Shepherd	1	7.14	Gordon M Shepherd	1	14	7.14
PlosBiol	15138510	Jane Bradbury	0	0	Jane Bradbury	0	6	0
PlosBiol	15138514	Helen Doyle;Andy Gass;Rebecca Kennison	0;0;0	0.0;0.0;0.0	Helen Doyle;Andy Gass;Rebecca Kennison	0	1	0
PlosBiol	15208707	Nicholas T Ingolia	0	0	Nicholas T Ingolia	0	20	0
PlosBiol	15208708	Vanina Guernier;Michael E Hochberg;Jean-François Guégan	0;1;3	0.0;6.67;20.0	Jean-François Guégan	3	15	20
PlosBiol	15208709	Daniel A Barbash;Philip Awadalla;Aaron M Tarone	3;1;1	7.89;2.63;2.63	Daniel A Barbash	3	38	7.89
PlosBiol	15208710	Richard Robinson	0	0	Richard Robinson	0	5	0
PlosBiol	15208711	Paolo Norio;Carl L Schildkraut	2;5	3.39;8.47	Carl L Schildkraut	5	59	8.47
PlosBiol	15208712	Bing-Hao Luo;Timothy A Springer;Junichi Takagi	1;9;6	2.56;23.08;15.38	Timothy A Springer	9	39	23.08
PlosBiol	15208713	Susan E Ptak;Amy D Roeder;Matthew Stephens;Yoav Gilad;Svante Pääbo;Molly Przeworski	1;0;3;1;4;3	2.27;0.0;6.82;2.27;9.09;6.82	Svante Pääbo	4	44	9.09
PlosBiol	15208715	Holger Prokisch;Curt Scharfe;David G Camp;Wenzhong Xiao;Lior David;Christophe Andreoli;Matthew E Monroe;Ronald J Moore;Marina A Gritsenko;Christian Kozany;Kim K Hixson;Heather M Mottaz;Hans Zischka;Marius Ueffing;Zelek S Herman;Ronald W Davis;Thomas Meitinger;Peter J Oefner;Richard D Smith;Lars M Steinmetz	3;3;0;0;0;1;0;1;0;0;1;0;1;1;1;1;3;1;3;1	7.69;7.69;0.0;0.0;0.0;2.56;0.0;2.56;0.0;0.0;2.56;0.0;2.56;2.56;2.56;2.56;7.69;2.56;7.69;2.56	Holger Prokisch;Curt Scharfe;Thomas Meitinger;Richard D Smith	3	39	7.69
PlosBiol	15208716	Mazahir T Hasan;Rainer W Friedrich;Thomas Euler;Matthew E Larkum;Günter Giese;Matthias Both;Jens Duebel;Jack Waters;Hermann Bujard;Oliver Griesbeck;Roger Y Tsien;Takeharu Nagai;Atsushi Miyawaki;Winfried Denk	2;0;1;1;0;0;0;1;7;3;8;2;4;5	2.86;0.0;1.43;1.43;0.0;0.0;0.0;1.43;10.0;4.29;11.43;2.86;5.71;7.14	Roger Y Tsien	8	70	11.43
PlosBiol	15208717	Arthur D Lander	1	10	Arthur D Lander	1	10	10
PlosBiol	15208719	June Yao;Tu Cam Le;Claudine H Kos;Joel M Henderson;Phillip G Allen;Bradley M Denker;Martin R Pollak	0;1;1;1;1;0;2	0.0;5.26;5.26;5.26;5.26;0.0;10.53	Martin R Pollak	2	19	10.53
PlosBiol	15208721	Jun Qin;Olga Vinogradova;Edward F Plow	2;2;3	7.41;7.41;11.11	Edward F Plow	3	27	11.11
PlosBiol	15208722	Michael Cook	0	0	Michael Cook	0	1	0
PlosBiol	15208723	Scott Makeig;Arnaud Delorme;Marissa Westerfield;Tzyy-Ping Jung;Jeanne Townsend;Eric Courchesne;Terrence J Sejnowski	14;2;5;8;6;7;11	21.21;3.03;7.58;12.12;9.09;10.61;16.67	Scott Makeig	14	66	21.21
PlosBiol	15208724	Anne McLaren	0	0	Anne McLaren	0	2	0
PlosBiol	15208726	Robert Sinsheimer	0	0	Robert Sinsheimer	0	1	0
PlosBiol	15208727	Daniel Perry	0	0	Daniel Perry	0	1	0
PlosBiol	15208728	John Whitfield	0	0	John Whitfield	0	6	0
PlosBiol	15208732	Leonard I Zon;Laurie Zoloth;Suzanne Kadereit	0;0;0	0.0;0.0;0.0	Leonard I Zon;Laurie Zoloth;Suzanne Kadereit	0	1	0
PlosBiol	15208733	Robin Lovell-Badge	0	0	Robin Lovell-Badge	0	1	0
PlosBiol	15208734	Jody Hey	0	0	Jody Hey	0	33	0
PlosBiol	15221027	David R Halpin;Pehr B Harbury	2;2	9.52;9.52	David R Halpin;Pehr B Harbury	2	21	9.52
PlosBiol	15221028	David R Halpin;Pehr B Harbury	2;2	8.0;8.0	David R Halpin;Pehr B Harbury	2	25	8
PlosBiol	15221029	David R Halpin;Juanghae A Lee;S Jarrett Wrenn;Pehr B Harbury	2;0;0;2	10.53;0.0;0.0;10.53	David R Halpin;Pehr B Harbury	2	19	10.53
PlosBiol	15221030	Edan Foley;Patrick H O'Farrell	1;1	1.82;1.82	Edan Foley;Patrick H O'Farrell	1	55	1.82
PlosBiol	15221031	Margaret J Mackinnon;Andrew F Read	7;8	17.07;19.51	Andrew F Read	8	41	19.51
PlosBiol	15226824	Jyoti K Jaiswal;Sabyasachi Chakrabarti;Norma W Andrews;Sanford M Simon	2;3;8;5	5.56;8.33;22.22;13.89	Norma W Andrews	8	36	22.22
PlosBiol	15226823	Seth Blackshaw;Sanjiv Harpavat;Jeff Trimarchi;Li Cai;Haiyan Huang;Winston P Kuo;Griffin Weber;Kyungjoon Lee;Rebecca E Fraioli;Seo-Hee Cho;Rachel Yung;Elizabeth Asch;Lucila Ohno-Machado;Wing H Wong;Constance L Cepko	2;0;0;0;0;1;0;0;1;0;0;0;0;0;23	1.82;0.0;0.0;0.0;0.0;0.91;0.0;0.0;0.91;0.0;0.0;0.0;0.0;0.0;20.91	Constance L Cepko	23	110	20.91
PlosBiol	15252441	Jun Wu;Thomas J Klein;Marek Mlodzik	0;0;5	0.0;0.0;9.09	Marek Mlodzik	5	55	9.09
PlosBiol	15252442	Alexander Kohlmaier;Fabio Savarese;Monika Lachner;Joost Martens;Thomas Jenuwein;Anton Wutz	1;0;0;0;4;2	3.03;0.0;0.0;0.0;12.12;6.06	Thomas Jenuwein	4	33	12.12
PlosBiol	15252443	Daniella Bianchi-Frias;Amir Orian;Jeffrey J Delrow;Julio Vazquez;Alicia E Rosales-Nieves;Susan M Parkhurst	0;1;1;0;0;7	0.0;0.9;0.9;0.0;0.0;6.31	Susan M Parkhurst	7	111	6.31
PlosBiol	15252444	Hiroshi Arakawa;Huseyin Saribasak;Jean-Marie Buerstedde	5;0;5	21.74;0.0;21.74	Hiroshi Arakawa;Jean-Marie Buerstedde	5	23	21.74
PlosBiol	15252445	Marcel Cardillo;Andy Purvis;Wes Sechrest;John L Gittleman;Jon Bielby;Georgina M Mace	0;4;0;4;0;1	0.0;33.33;0.0;33.33;0.0;8.33	Andy Purvis;John L Gittleman	4	12	33.33
PlosBiol	15252446	Kyra Oswald-Richter;Stacy M Grill;Nikki Shariat;Mindy Leelawong;Mark S Sundrud;David W Haas;Derya Unutmaz	0;1;0;0;1;1;6	0.0;1.39;0.0;0.0;1.39;1.39;8.33	Derya Unutmaz	6	72	8.33
PlosBiol	15252449	Matthew Hurles	0	0	Matthew Hurles	0	15	0
PlosBiol	15252450	Andrew Fortna;Young Kim;Erik MacLaren;Kriste Marshall;Gretchen Hahn;Lynne Meltesen;Matthew Brenton;Raquel Hink;Sonya Burgers;Tina Hernandez-Boussard;Anis Karimpour-Fard;Deborah Glueck;Loris McGavran;Rebecca Berry;Jonathan Pollack;James M Sikela	0;0;0;0;0;0;0;0;0;0;0;0;0;0;0;0	0.0;0.0;0.0;0.0;0.0;0.0;0.0;0.0;0.0;0.0;0.0;0.0;0.0;0.0;0.0;0.0	Andrew Fortna;Young Kim;Erik MacLaren;Kriste Marshall;Gretchen Hahn;Lynne Meltesen;Matthew Brenton;Raquel Hink;Sonya Burgers;Tina Hernandez-Boussard;Anis Karimpour-Fard;Deborah Glueck;Loris McGavran;Rebecca Berry;Jonathan Pollack;James M Sikela	0	45	0
PlosBiol	15252454	Juergen Tautz;Shaowu Zhang;Johannes Spaethe;Axel Brockmann;Aung Si;Mandyam Srinivasan	3;6;0;0;1;2	25.0;50.0;0.0;0.0;8.33;16.67	Shaowu Zhang	6	12	50
PlosBiol	15252455	Niels C Rattenborg;Bruce H Mandt;William H Obermeyer;Peter J Winsauer;Reto Huber;Martin Wikelski;Ruth M Benca	4;0;1;2;1;1;1	7.27;0.0;1.82;3.64;1.82;1.82;1.82	Niels C Rattenborg	4	55	7.27
PlosBiol	15252456	Henry Nicholls	0	0	Henry Nicholls	0	7	0
PlosBiol	15252457	Mikhail Gelfand	0	0	Mikhail Gelfand	0	4	0
PlosBiol	15252458	Fabio Demontis	0	0	Fabio Demontis	0	15	0
PlosBiol	15252459	Lars Chittka	3	33.33	Lars Chittka	3	9	33.33
PlosBiol	15252462	David R Liu	5	45.45	David R Liu	5	11	45.45
PlosBiol	15269788	Michael J Galko;Mark A Krasnow	0;0	0.0;0.0	Michael J Galko;Mark A Krasnow	0	64	0
PlosBiol	15269787	Justin Gage Crump;Mary E Swartz;Charles B Kimmel	0;0;8	0.0;0.0;17.02	Charles B Kimmel	8	47	17.02
PlosBiol	15269786	Sara L Sawyer;Michael Emerman;Harmit S Malik	0;0;0	0.0;0.0;0.0	Sara L Sawyer;Michael Emerman;Harmit S Malik	0	47	0
PlosBiol	15309048	Earl F Glynn;Paul C Megee;Hong-Guo Yu;Cathy Mistrot;Elcin Unal;Douglas E Koshland;Joseph L DeRisi;Jennifer L Gerton	0;2;0;1;0;7;3;2	0.0;4.17;0.0;2.08;0.0;14.58;6.25;4.17	Douglas E Koshland	7	48	14.58
PlosBiol	15309047	Stewart A Weber;Jennifer L Gerton;Joan E Polancic;Joseph L DeRisi;Douglas Koshland;Paul C Megee	0;2;0;2;7;3	0.0;3.92;0.0;3.92;13.73;5.88	Douglas Koshland	7	51	13.73
PlosBiol	15314643	Michèle Crozatier;Jean-Michel Ubeda;Alain Vincent;Marie Meister	3;0;3;4	8.11;0.0;8.11;10.81	Marie Meister	4	37	10.81
PlosBiol	15314644	Edward J Vowles;William Amos	0;3	0.0;10.71	William Amos	3	28	10.71
PlosBiol	15314646	Anke Steppuhn;Klaus Gase;Bernd Krock;Rayko Halitschke;Ian T Baldwin	0;0;0;2;9	0.0;0.0;0.0;9.09;40.91	Ian T Baldwin	9	22	40.91
PlosBiol	15314647	Anoop Kumar;Cristiana P Velloso;Yutaka Imokawa;Jeremy P Brockes	3;3;4;14	6.25;6.25;8.33;29.17	Jeremy P Brockes	14	48	29.17
PlosBiol	15314648	Konstantinos Zarbalis;Scott R May;Yiguo Shen;Marc Ekker;John L R Rubenstein;Andrew S Peterson	0;0;0;1;7;0	0.0;0.0;0.0;2.22;15.56;0.0	John L R Rubenstein	7	45	15.56
PlosBiol	15314650	Kriton Kalantidis	0	0	Kriton Kalantidis	0	8	0
PlosBiol	15314651	Livia de Hoz;Stephen J Martin;Richard G M Morris	2;1;6	4.88;2.44;14.63	Richard G M Morris	6	41	14.63
PlosBiol	15314652	Shannon J Odelberg	1	4.35	Shannon J Odelberg	1	23	4.35
PlosBiol	15314653	Rick S Mitchell;Brett F Beitzel;Astrid R W Schroder;Paul Shinn;Huaming Chen;Charles C Berry;Joseph R Ecker;Frederic D Bushman	0;0;0;1;1;0;1;3	0.0;0.0;0.0;2.78;2.78;0.0;2.78;8.33	Frederic D Bushman	3	36	8.33
PlosBiol	15314654	Jess H Leber;Sebastián Bernales;Peter Walter	1;0;11	2.27;0.0;25.0	Peter Walter	11	44	25
PlosBiol	15314655	David G Ransom;Nathan Bahary;Knut Niss;David Traver;Caroline Burns;Nikolaus S Trede;Noelle Paffett-Lugassy;Walter J Saganic;C Anthoney Lim;Candace Hersey;Yi Zhou;Bruce A Barut;Shuo Lin;Paul D Kingsley;James Palis;Stuart H Orkin;Leonard I Zon	4;1;0;1;0;1;0;0;0;0;0;0;2;1;2;3;11	10.81;2.7;0.0;2.7;0.0;2.7;0.0;0.0;0.0;0.0;0.0;0.0;5.41;2.7;5.41;8.11;29.73	Leonard I Zon	11	37	29.73
PlosBiol	15314656	Jan Karlseder;Kristina Hoke;Olga K Mirzoeva;Christopher Bakkenist;Michael B Kastan;John H J Petrini;Titia de Lange	3;0;0;0;4;3;15	7.5;0.0;0.0;0.0;10.0;7.5;37.5	Titia de Lange	15	40	37.5
PlosBiol	15314657	Laurence Morel	2	22.22	Laurence Morel	2	9	22.22
PlosBiol	15314658	Karen S Kelly-Spratt;Kay E Gurley;Yutaka Yasui;Christopher J Kemp	0;1;0;4	0.0;1.16;0.0;4.65	Christopher J Kemp	4	86	4.65
PlosBiol	15314659	Anne E Bygrave;Kirsten L Rose;Josefina Cortes-Hernandez;Joanna Warren;Robert J Rigby;H Terence Cook;Mark J Walport;Timothy J Vyse;Marina Botto	2;0;1;1;0;3;7;5;4	4.65;0.0;2.33;2.33;0.0;6.98;16.28;11.63;9.3	Mark J Walport	7	43	16.28
PlosBiol	15314660	Christopher K Patil;Hao Li;Peter Walter	2;2;9	3.33;3.33;15.0	Peter Walter	9	60	15
PlosBiol	15314667	Kendall Powell	0	0	Kendall Powell	0	6	0
PlosBiol	15314671	Shubha Govind;Ross H Nehm	0;0	0.0;0.0	Shubha Govind;Ross H Nehm	0	16	0
PlosBiol	15328537	James M Holaska;Amy K Kowalski;Katherine L Wilson	5;2;17	7.58;3.03;25.76	Katherine L Wilson	17	66	25.76
PlosBiol	15328536	Jennifer L Nemhauser;Todd C Mockler;Joanne Chory	1;0;9	1.61;0.0;14.52	Joanne Chory	9	62	14.52
PlosBiol	15328535	Matteo Carandini	4	9.76	Matteo Carandini	4	41	9.76
PlosBiol	15328534	Eugene Hur;Samuel J Pfaff;E Sturgis Payne;Hanne Grøn;Benjamin M Buehrer;Robert J Fletterick	0;0;0;2;0;1	0.0;0.0;0.0;5.56;0.0;2.78	Hanne Grøn	2	36	5.56
PlosBiol	15328533	Yong-Xu Wang;Chun-Li Zhang;Ruth T Yu;Helen K Cho;Michael C Nelson;Corinne R Bayuga-Ocampo;Jungyeob Ham;Heonjoong Kang;Ronald M Evans	1;1;1;0;1;0;1;1;2	3.57;3.57;3.57;0.0;3.57;0.0;3.57;3.57;7.14	Ronald M Evans	2	28	7.14
PlosBiol	15328532	Amit Gur;Dani Zamir	2;6	10.53;31.58	Dani Zamir	6	19	31.58
PlosBiol	15328531	Robert L Hammond;Laurent Keller	2;3	6.45;9.68	Laurent Keller	3	31	9.68
PlosBiol	15328530	Carsten Schnatwinkel;Savvas Christoforidis;Margaret R Lindsay;Sandrine Uttenweiler-Joseph;Matthias Wilm;Robert G Parton;Marino Zerial	0;6;0;1;4;7;20	0.0;6.45;0.0;1.08;4.3;7.53;21.51	Marino Zerial	20	93	21.51
PlosBiol	15328540	Matt Kaeberlein;Kathryn T Kirkland;Stanley Fields;Brian K Kennedy	7;0;0;1	18.92;0.0;0.0;2.7	Matt Kaeberlein	7	37	18.92
PlosBiol	15328538	Steven D Mason;Richard A Howlett;Matthew J Kim;I Mark Olfert;Michael C Hogan;Wayne McNulty;Reed P Hickey;Peter D Wagner;C Ronald Kahn;Frank J Giordano;Randall S Johnson	0;0;0;0;0;1;0;0;1;0;4	0.0;0.0;0.0;0.0;0.0;5.26;0.0;0.0;5.26;0.0;21.05	Randall S Johnson	4	19	21.05
PlosBiol	15340492	Marina Kniazeva;Quinn T Crawford;Matt Seiber;Cun-Yu Wang;Min Han	1;0;0;0;1	1.89;0.0;0.0;0.0;1.89	Marina Kniazeva;Min Han	1	53	1.89
PlosBiol	15340491	William G Fairbrother;Dirk Holste;Christopher B Burge;Phillip A Sharp	1;0;1;1	2.7;0.0;2.7;2.7	William G Fairbrother;Christopher B Burge;Phillip A Sharp	1	37	2.7
PlosBiol	15340490	Mark D Schroeder;Michael Pearce;John Fak;HongQing Fan;Ulrich Unnerstall;Eldon Emberly;Nikolaus Rajewsky;Eric D Siggia;Ulrike Gaul	0;0;0;0;0;1;2;2;1	0.0;0.0;0.0;0.0;0.0;1.43;2.86;2.86;1.43	Nikolaus Rajewsky;Eric D Siggia	2	70	2.86
PlosBiol	15340489	Catherine A Ball;Alvis Brazma;Helen Causton;Steve Chervitz;Ron Edgar;Pascal Hingamp;John C Matese;Helen Parkinson;John Quackenbush;Martin Ringwald;Susanna-Assunta Sansone;Gavin Sherlock;Paul Spellman;Chris Stoeckert;Yoshio Tateno;Ronald Taylor;Joseph White;Neil Winegarden	1;3;0;1;1;1;1;2;1;0;1;2;1;1;1;1;0;0	20.0;60.0;0.0;20.0;20.0;20.0;20.0;40.0;20.0;0.0;20.0;40.0;20.0;20.0;20.0;20.0;0.0;0.0	Alvis Brazma	3	5	60
PlosBiol	15361937	Miria Ricchetti;Fredj Tekaia;Bernard Dujon	1;1;2	2.63;2.63;5.26	Bernard Dujon	2	38	5.26
PlosBiol	15361936	Chung-I Chang;Sébastien Pili-Floury;Mireille Hervé;Claudine Parquet;Yogarany Chelliah;Bruno Lemaitre;Dominique Mengin-Lecreulx;Johann Deisenhofer	0;0;1;1;0;10;2;0	0.0;0.0;1.92;1.92;0.0;19.23;3.85;0.0	Bruno Lemaitre	10	52	19.23
PlosBiol	15361935	Joshua M Akey;Michael A Eberle;Mark J Rieder;Christopher S Carlson;Mark D Shriver;Deborah A Nickerson;Leonid Kruglyak	3;0;0;0;2;0;0	5.17;0.0;0.0;0.0;3.45;0.0;0.0	Joshua M Akey	3	58	5.17
PlosBiol	15361934	Tammie Bishop;Kah Weng Lau;Andrew C R Epstein;Stuart K Kim;Min Jiang;Delia O'Rourke;Christopher W Pugh;Jonathan M Gleadle;Martin S Taylor;Jonathan Hodgkin;Peter J Ratcliffe	0;0;1;3;1;0;4;1;0;1;4	0.0;0.0;2.78;8.33;2.78;0.0;11.11;2.78;0.0;2.78;11.11	Christopher W Pugh;Peter J Ratcliffe	4	36	11.11
PlosBiol	15361933	Elizabeth A Hadly;Uma Ramakrishnan;Yvonne L Chan;Marcel van Tuinen;Kim O'Keefe;Paula A Spaeth;Chris J Conroy	1;1;0;0;0;0;1	4.17;4.17;0.0;0.0;0.0;0.0;4.17	Elizabeth A Hadly;Uma Ramakrishnan;Chris J Conroy	1	24	4.17
PlosBiol	15361932	Dennis R Harris;Masashi Tanaka;Sergei V Saveliev;Edmond Jolivet;Ashlee M Earl;Michael M Cox;John R Battista	0;1;0;0;4;2;7	0.0;2.86;0.0;0.0;11.43;5.71;20.0	John R Battista	7	35	20
PlosBiol	15367931	Steven L Salzberg;Deanna Church;Michael DiCuccio;Eugene Yaschenko;James Ostell	1;0;0;0;0	14.29;0.0;0.0;0.0;0.0	Steven L Salzberg	1	7	14.29
PlosBiol	15367936	Mariano Sigman	0	0	Mariano Sigman	0	3	0
PlosBiol	15367939	Chris P McKay	2	11.76	Chris P McKay	2	17	11.76
PlosBiol	15367941	Eddie C Holmes	0	0	Eddie C Holmes	0	22	0
PlosBiol	15367943	Henry Nicholls	0	0	Henry Nicholls	0	5	0
PlosBiol	15367944	William M Gray	1	5	William M Gray	1	20	5
PlosBiol	15383841	Vitali Matyash;Eugeni V Entchev;Fanny Mende;Michaela Wilsch-Bräuninger;Christoph Thiele;Arndt W Schmidt;Hans-Joachim Knölker;Samuel Ward;Teymuras V Kurzchalia	1;0;0;0;1;0;0;1;2	2.22;0.0;0.0;0.0;2.22;0.0;0.0;2.22;4.44	Teymuras V Kurzchalia	2	45	4.44
PlosBiol	15383840	Naomi Ward;Øivind Larsen;James Sakwa;Live Bruseth;Hoda Khouri;A Scott Durkin;George Dimitrov;Lingxia Jiang;David Scanlan;Katherine H Kang;Matt Lewis;Karen E Nelson;Barbara Methé;Martin Wu;John F Heidelberg;Ian T Paulsen;Derrick Fouts;Jacques Ravel;Hervé Tettelin;Qinghu Ren;Tim Read;Robert T DeBoy;Rekha Seshadri;Steven L Salzberg;Harald B Jensen;Nils Kåre Birkeland;William C Nelson;Robert J Dodson…	0;0;0;0;3;3;0;0;0;0;0;3;0;3;2;3;0;0;4;0;0;1;0;7;0;0;3;2;0;1;0;0;0;0;2;3;0;8	0.0;0.0;0.0;0.0;3.19;3.19;0.0;0.0;0.0;0.0;0.0;3.19;0.0;3.19;2.13;3.19;0.0;0.0;4.26;0.0;0.0;1.06;0.0;7.45;0.0;0.0;3.19;2.13;0.0;1.06;0.0;0.0;0.0;0.0;2.13;3.19;0.0;8.51	Jonathan A Eisen	8	94	8.51
PlosBiol	15383839	Hans-Michael Müller;Eimear E Kenny;Paul W Sternberg	0;0;2	0.0;0.0;7.41	Paul W Sternberg	2	27	7.41
PlosBiol	15383838	Shu-ou Shan;Robert M Stroud;Peter Walter	2;3;12	7.69;11.54;46.15	Peter Walter	12	26	46.15
PlosBiol	15383837	Sean R Collins;Adam Douglass;Ronald D Vale;Jonathan S Weissman	0;0;0;5	0.0;0.0;0.0;12.5	Jonathan S Weissman	5	40	12.5
PlosBiol	15383836	Patrick Eichenberger;Masaya Fujita;Shane T Jensen;Erin M Conlon;David Z Rudner;Stephanie T Wang;Caitlin Ferguson;Koki Haga;Tsutomu Sato;Jun S Liu;Richard Losick	6;5;3;1;4;0;0;0;0;5;30	6.19;5.15;3.09;1.03;4.12;0.0;0.0;0.0;0.0;5.15;30.93	Richard Losick	30	97	30.93
PlosBiol	15383835	Konrad P Körding;Izumi Fukunaga;Ian S Howard;James N Ingram;Daniel M Wolpert	0;0;0;0;3	0.0;0.0;0.0;0.0;33.33	Daniel M Wolpert	3	9	33.33
PlosBiol	15455034	Paul D N Hebert;Mark Y Stoeckle;Tyler S Zemlak;Charles M Francis	3;0;0;0	11.11;0.0;0.0;0.0	Paul D N Hebert	3	27	11.11
PlosBiol	15455033	Shelly Beer;Anders Zetterberg;Rebecca A Ihrie;Ryan A McTaggart;Qiwei Yang;Nicole Bradon;Constadina Arvanitis;Laura D Attardi;Sandy Feng;Boris Ruebner;Robert D Cardiff;Dean W Felsher	0;2;0;0;0;0;1;0;0;0;0;6	0.0;2.94;0.0;0.0;0.0;0.0;1.47;0.0;0.0;0.0;0.0;8.82	Dean W Felsher	6	68	8.82
PlosBiol	15455032	Amit Dutt;Stefano Canevascini;Erika Froehli-Hoier;Alex Hajnal	0;1;0;2	0.0;1.43;0.0;2.86	Alex Hajnal	2	70	2.86
PlosBiol	15455074	Jason H Brickner;Peter Walter	0;9	0.0;12.68	Peter Walter	9	71	12.68
PlosBiol	15486587	Craig Moritz;Carla Cicero	0;2	0.0;11.76	Carla Cicero	2	17	11.76
PlosBiol	15459755	Teresa A Venezia;Akil A Merchant;Carlos A Ramos;Nathan L Whitehouse;Andrew S Young;Chad A Shaw;Margaret A Goodell	0;0;0;0;0;0;1	0.0;0.0;0.0;0.0;0.0;0.0;2.22	Margaret A Goodell	1	45	2.22
PlosBiol	15502868	Cecile Martinat;Shoshana Shendelman;Alan Jonason;Thomas Leete;M Flint Beal;Lichuan Yang;Thomas Floss;Asa Abeliovich	1;1;1;1;2;1;1;3	2.38;2.38;2.38;2.38;4.76;2.38;2.38;7.14	Asa Abeliovich	3	42	7.14
PlosBiol	15502869	Lars I Leichert;Ursula Jakob	0;2	0.0;3.39	Ursula Jakob	2	59	3.39
PlosBiol	15502870	Elise R Hondorp;Rowena G Matthews	0;4	0.0;6.67	Rowena G Matthews	4	60	6.67
PlosBiol	15502871	David L Reed;Vincent S Smith;Shaless L Hammond;Alan R Rogers;Dale H Clayton	0;0;0;1;2	0.0;0.0;0.0;2.56;5.13	Dale H Clayton	2	39	5.13
PlosBiol	15502872	Delphine Fagegaltier;Bruce S Baker	0;9	0.0;25.71	Bruce S Baker	9	35	25.71
PlosBiol	15502873	Richard W R Retallick;Hamish McCallum;Rick Speare	0;2;3	0.0;15.38;23.08	Rick Speare	3	13	23.08
PlosBiol	15502874	Shoshana Shendelman;Alan Jonason;Cecile Martinat;Thomas Leete;Asa Abeliovich	1;1;1;1;3	2.08;2.08;2.08;2.08;6.25	Asa Abeliovich	3	48	6.25
PlosBiol	15502875	Bino John;Anton J Enright;Alexei Aravin;Thomas Tuschl;Chris Sander;Debora S Marks	2;2;0;11;2;1	1.57;1.57;0.0;8.66;1.57;0.79	Thomas Tuschl	11	127	8.66
PlosBiol	15486572	Jane Bradbury	0	0	Jane Bradbury	0	4	0
PlosBiol	15486577	Andrew Bell	1	33.33	Andrew Bell	1	3	33.33
PlosBiol	15486582	Susan McCouch	0	0	Susan McCouch	0	21	0
PlosBiol	15486583	Juleen R Zierath;John A Hawley	3;2	7.89;5.26	Juleen R Zierath	3	38	7.89
PlosBiol	15486585	Miguel A Rodríguez-Gironés;Luis Santamaría	0;0	0.0;0.0	Miguel A Rodríguez-Gironés;Luis Santamaría	0	4	0
PlosBiol	15492775	Jeb Gaudet;Srikanth Muttumu;Michael Horner;Susan E Mango	2;0;0;4	2.44;0.0;0.0;4.88	Susan E Mango	4	82	4.88
PlosBiol	15492776	Ryan B Rountree;Michael Schoor;Hao Chen;Melissa E Marks;Vincent Harley;Yuji Mishina;David M Kingsley	2;0;0;0;2;4;5	2.63;0.0;0.0;0.0;2.63;5.26;6.58	David M Kingsley	5	76	6.58
PlosBiol	15492777	Daniel Hostetter;Sarah Rice;Sara Dean;David Altman;Peggy M McMahon;Shirley Sutton;Ashutosh Tripathy;James A Spudich	0;0;0;0;0;0;1;18	0.0;0.0;0.0;0.0;0.0;0.0;2.33;41.86	James A Spudich	18	43	41.86
PlosBiol	15510224	Paul Dassonville;Jagdeep Kaur Bala	4;2	10.0;5.0	Paul Dassonville	4	40	10
PlosBiol	15510225	Mikhail A Lebedev;Adam Messinger;Jerald D Kralik;Steven P Wise	0;0;1;7	0.0;0.0;1.05;7.37	Steven P Wise	7	95	7.37
PlosBiol	15510226	Susan R Schwab;Jessica A Shugart;Tiffany Horng;Subramaniam Malarkannan;Nilabh Shastri	2;0;1;4;9	4.65;0.0;2.33;9.3;20.93	Nilabh Shastri	9	43	20.93
PlosBiol	15510227	Hannah E Volkman;Hilary Clay;Dana Beery;Jennifer C W Chang;David R Sherman;Lalita Ramakrishnan	0;1;0;0;5;8	0.0;2.7;0.0;0.0;13.51;21.62	Lalita Ramakrishnan	8	37	21.62
PlosBiol	15510228	David L Smith;Jonathan Dushoff;F Ellis McKenzie	0;0;3	0.0;0.0;8.33	F Ellis McKenzie	3	36	8.33
PlosBiol	15510229	Olaf Sporns;Rolf Kötter	7;4	18.42;10.53	Olaf Sporns	7	38	18.42
PlosBiol	15510230	Stuart H M Butchart;Alison J Stattersfield;Leon A Bennun;Sue M Shutes;H Resit Akçakaya;Jonathan E M Baillie;Simon N Stuart;Craig Hilton-Taylor;Georgina M Mace	0;0;0;0;0;0;0;0;0	0.0;0.0;0.0;0.0;0.0;0.0;0.0;0.0;0.0	Stuart H M Butchart;Alison J Stattersfield;Leon A Bennun;Sue M Shutes;H Resit Akçakaya;Jonathan E M Baillie;Simon N Stuart;Craig Hilton-Taylor;Georgina M Mace	0	2	0
PlosBiol	15514700	Winfried Denk;Heinz Horstmann	2;0	8.0;0.0	Winfried Denk	2	25	8
PlosBiol	15523558	R Daniel Rudic;Peter McNamara;Anne-Maria Curtis;Raymond C Boston;Satchidananda Panda;John B Hogenesch;Garret A Fitzgerald	1;1;0;0;1;2;0	2.0;2.0;0.0;0.0;2.0;4.0;0.0	John B Hogenesch	2	50	4
PlosBiol	15523559	Damien Devos;Svetlana Dokudovskaya;Frank Alber;Rosemary Williams;Brian T Chait;Andrej Sali;Michael P Rout	0;0;0;0;3;8;3	0.0;0.0;0.0;0.0;4.41;11.76;4.41	Andrej Sali	8	68	11.76
PlosBiol	15534692	Alekos Athanasiadis;Alexander Rich;Stefan Maas	0;2;3	0.0;3.7;5.56	Stefan Maas	3	54	5.56
PlosBiol	15534693	Mathew T Pletcher;Philip McClurg;Serge Batalov;Andrew I Su;S Whitney Barnes;Erica Lagler;Ron Korstanje;Xiaosong Wang;Deborah Nusskern;Molly A Bogue;Richard J Mural;Beverly Paigen;Tim Wiltshire	1;0;1;0;1;0;1;1;0;0;2;7;1	2.63;0.0;2.63;0.0;2.63;0.0;2.63;2.63;0.0;0.0;5.26;18.42;2.63	Beverly Paigen	7	38	18.42
PlosBiol	15534694	Audrey P Gasch;Alan M Moses;Derek Y Chiang;Hunter B Fraser;Mark Berardini;Michael B Eisen	5;1;1;1;0;5	5.0;1.0;1.0;1.0;0.0;5.0	Audrey P Gasch;Michael B Eisen	5	100	5
PlosBiol	15538538	James A Fraser;Stephanie Diezmann;Ryan L Subaran;Andria Allen;Klaus B Lengeler;Fred S Dietrich;Joseph Heitman	2;0;1;1;1;2;3	4.76;0.0;2.38;2.38;2.38;4.76;7.14	Joseph Heitman	3	42	7.14
PlosBiol	15630479	Adam Woolfe;Martin Goodson;Debbie K Goode;Phil Snell;Gayle K McEwen;Tanya Vavouri;Sarah F Smith;Phil North;Heather Callaway;Krys Kelly;Klaudia Walter;Irina Abnizova;Walter Gilks;Yvonne J K Edwards;Julie E Cooke;Greg Elgar	0;0;0;0;0;0;1;0;0;0;0;0;0;1;0;5	0.0;0.0;0.0;0.0;0.0;0.0;1.37;0.0;0.0;0.0;0.0;0.0;0.0;1.37;0.0;6.85	Greg Elgar	5	73	6.85
PlosBiol	15547642	Patricia J Kiley;Gisela Storz	0;4	0.0;14.81	Gisela Storz	4	27	14.81
PlosBiol	15547643	Mark R Cookson	5	21.74	Mark R Cookson	5	23	21.74
PlosBiol	15547644	Tabitha M Powledge	0	0	Tabitha M Powledge	0	7	0
PlosBiol	15547645	Steven L Chown;Brent J Sinclair;Hans P Leinaas;Kevin J Gaston	1;1;0;1	8.33;8.33;0.0;8.33	Steven L Chown;Brent J Sinclair;Kevin J Gaston	1	12	8.33
PlosBiol	15547975	Ulrike S Eggert;Amy A Kiger;Constance Richter;Zachary E Perlman;Norbert Perrimon;Timothy J Mitchison;Christine M Field	0;1;0;0;1;5;2	0.0;2.56;0.0;0.0;2.56;12.82;5.13	Timothy J Mitchison	5	39	12.82
PlosBiol	15550983	P J Hastings;Andrew Slack;Joseph F Petrosino;Susan M Rosenberg	8;0;0;19	14.55;0.0;0.0;34.55	Susan M Rosenberg	19	55	34.55
PlosBiol	15550984	Cynthia Schuck-Paim;Lorena Pompilio;Alex Kacelnik	0;0;0	0.0;0.0;0.0	Cynthia Schuck-Paim;Lorena Pompilio;Alex Kacelnik	0	9	0
PlosBiol	15550986	Vardhman K Rakyan;Thomas Hildmann;Karen L Novik;Jörn Lewin;Jörg Tost;Antony V Cox;T Dan Andrews;Kevin L Howe;Thomas Otto;Alexander Olek;Judith Fischer;Ivo G Gut;Kurt Berlin;Stephan Beck	0;1;1;1;1;0;1;1;0;2;0;1;2;3	0.0;3.12;3.12;3.12;3.12;0.0;3.12;3.12;0.0;6.25;0.0;3.12;6.25;9.38	Stephan Beck	3	32	9.38
PlosBiol	15550987	Linus T-Y Tsai;Roland J Bainton;Justin Blau;Ulrike Heberlein	2;1;2;5	3.03;1.52;3.03;7.58	Ulrike Heberlein	5	66	7.58
PlosBiol	15550988	Daniel Ortiz-Barrientos;Brian A Counterman;Mohamed A F Noor	1;0;9	3.33;0.0;30.0	Mohamed A F Noor	9	30	30
PlosBiol	15550989	Peiman Hematti;Bum-Kee Hong;Cole Ferguson;Rima Adler;Hideki Hanawa;Stephanie Sellers;Ingeborg E Holt;Craig E Eckfeldt;Yugal Sharma;Manfred Schmidt;Christof von Kalle;Derek A Persons;Eric M Billings;Catherine M Verfaillie;Arthur W Nienhuis;Tyra G Wolfsberg;Cynthia E Dunbar;Boris Calmels	3;0;0;1;1;2;0;0;0;4;5;1;0;0;1;0;9;1	6.25;0.0;0.0;2.08;2.08;4.17;0.0;0.0;0.0;8.33;10.42;2.08;0.0;0.0;2.08;0.0;18.75;2.08	Cynthia E Dunbar	9	48	18.75
PlosBiol	15562315	Jonathan B Alberts;Garrett M Odell	0;1	0.0;2.63	Garrett M Odell	1	38	2.63
PlosBiol	15562316	Stephanie M Brandt;Marc S Dionne;Ranjiv S Khush;Linh N Pham;Thomas J Vigdal;David S Schneider	0;2;1;0;0;5	0.0;5.56;2.78;0.0;0.0;13.89	David S Schneider	5	36	13.89
PlosBiol	15562317	Mathias Currat;Laurent Excoffier	1;3	2.33;6.98	Laurent Excoffier	3	43	6.98
PlosBiol	15562318	Cydney B Nielsen;Brad Friedman;Bruce Birren;Christopher B Burge;James E Galagan	0;0;0;0;0	0.0;0.0;0.0;0.0;0.0	Cydney B Nielsen;Brad Friedman;Bruce Birren;Christopher B Burge;James E Galagan	0	17	0
PlosBiol	15562319	Graham E J Rodwell;Rebecca Sonu;Jacob M Zahn;James Lund;Julie Wilhelmy;Lingli Wang;Wenzhong Xiao;Michael Mindrinos;Emily Crane;Eran Segal;Bryan D Myers;James D Brooks;Ronald W Davis;John Higgins;Art B Owen;Stuart K Kim	0;0;0;1;0;1;0;0;0;0;1;2;0;0;0;1	0.0;0.0;0.0;4.0;0.0;4.0;0.0;0.0;0.0;0.0;4.0;8.0;0.0;0.0;0.0;4.0	James D Brooks	2	25	8
PlosBiol	15562320	Nina Tang Sherwood;Qi Sun;Mingshan Xue;Bing Zhang;Kai Zinn	0;0;0;1;1	0.0;0.0;0.0;1.56;1.56	Bing Zhang;Kai Zinn	1	64	1.56
PlosBiol	15562321	Christiane E Wobus;Stephanie M Karst;Larissa B Thackray;Kyeong-Ok Chang;Stanislav V Sosnovtsev;Gaël Belliot;Anne Krug;Jason M Mackenzie;Kim Y Green;Herbert W Virgin	1;1;0;0;2;1;0;1;2;5	3.23;3.23;0.0;0.0;6.45;3.23;0.0;3.23;6.45;16.13	Herbert W Virgin	5	31	16.13
PlosBiol	15583715	Paul W K Rothemund;Nick Papadakis;Erik Winfree	2;1;2	11.11;5.56;11.11	Paul W K Rothemund;Erik Winfree	2	18	11.11
PlosBiol	15583716	Shu-Jin Luo;Jae-Heup Kim;Warren E Johnson;Joelle van der Walt;Janice Martenson;Naoya Yuhki;Dale G Miquelle;Olga Uphyrkina;John M Goodrich;Howard B Quigley;Ronald Tilson;Gerald Brady;Paolo Martelli;Vellayan Subramaniam;Charles McDougal;Sun Hean;Shi-Qiang Huang;Wenshi Pan;Ullas K Karanth;Melvin Sunquist;James L D Smith;Stephen J O'Brien	0;2;4;0;0;3;1;1;0;1;0;0;0;0;0;0;0;0;0;0;0;12	0.0;6.45;12.9;0.0;0.0;9.68;3.23;3.23;0.0;3.23;0.0;0.0;0.0;0.0;0.0;0.0;0.0;0.0;0.0;0.0;0.0;38.71	Stephen J O'Brien	12	31	38.71
PlosBiol	15630475	Marc Ancrenaz;Olivier Gimenez;Laurentius Ambu;Karine Ancrenaz;Patrick Andau;Benoît Goossens;John Payne;Azri Sawang;Augustine Tuuga;Isabelle Lackman-Ancrenaz	0;0;0;0;0;0;0;0;0;0	0.0;0.0;0.0;0.0;0.0;0.0;0.0;0.0;0.0;0.0	Marc Ancrenaz;Olivier Gimenez;Laurentius Ambu;Karine Ancrenaz;Patrick Andau;Benoît Goossens;John Payne;Azri Sawang;Augustine Tuuga;Isabelle Lackman-Ancrenaz	0	2	0
PlosBiol	17593891	Ralph M Siegel;Edward M Callaway	0;1	0.0;4.0	Edward M Callaway	1	25	4
PlosBiol	15597115	Maria R Servedio	2	9.09	Maria R Servedio	2	22	9.09
PlosBiol	15597116	Chengde Mao	2	15.38	Chengde Mao	2	13	15.38
PlosBiol	15597117	Joel E Cohen	1	6.25	Joel E Cohen	1	16	6.25
PlosBiol	15597118	John Whitfield	1	9.09	John Whitfield	1	11	9.09
PlosBiol	15630476	Michael Nicolas;Gabriel Marais;Vladka Hykelova;Bohuslav Janousek;Valérie Laporte;Boris Vyskot;Dominique Mouchiroud;Ioan Negrutiu;Deborah Charlesworth;Françoise Monéger	0;1;0;0;1;2;1;3;7;3	0.0;2.22;0.0;0.0;2.22;4.44;2.22;6.67;15.56;6.67	Deborah Charlesworth	7	45	15.56
PlosBiol	15630474	Sergio E Baranzini;Parvin Mousavi;Jordi Rio;Stacy J Caillier;Althea Stillman;Pablo Villoslada;Matthew M Wyatt;Manuel Comabella;Larry D Greller;Roland Somogyi;Xavier Montalban;Jorge R Oksenberg	2;0;1;1;1;1;0;1;0;2;2;2	7.41;0.0;3.7;3.7;3.7;3.7;0.0;3.7;0.0;7.41;7.41;7.41	Sergio E Baranzini;Roland Somogyi;Xavier Montalban;Jorge R Oksenberg	2	27	7.41
PlosBiol	15630477	Michael P Robertson;Haller Igel;Robert Baertsch;David Haussler;Manuel Ares;William G Scott	0;0;0;0;1;1	0.0;0.0;0.0;0.0;2.5;2.5	Manuel Ares;William G Scott	1	40	2.5
PlosBiol	15630478	Sudhir Nayak;Johnathan Goree;Tim Schedl	2;0;11	2.63;0.0;14.47	Tim Schedl	11	76	14.47
PlosBiol	15630473	Colin Jamora;Pedro Lee;Pawel Kocieniewski;Mohamad Azhar;Ryoichi Hosokawa;Yang Chai;Elaine Fuchs	3;0;1;0;0;1;8	6.12;0.0;2.04;0.0;0.0;2.04;16.33	Elaine Fuchs	8	49	16.33
PlosBiol	15630480	Robert Pejchal;Martha L Ludwig	0;3	0.0;7.89	Martha L Ludwig	3	38	7.89
PlosBiol	15660161	Tim Gollisch;Andreas M V Herz	2;0	6.67;0.0	Tim Gollisch	2	30	6.67
PlosBiol	15660162	Michael Bunce;Marta Szulkin;Heather R L Lerner;Ian Barnes;Beth Shapiro;Alan Cooper;Richard N Holdaway	1;0;0;0;1;3;0	14.29;0.0;0.0;0.0;14.29;42.86;0.0	Alan Cooper	3	7	42.86
PlosBiol	15660152	Sean R Eddy	1	3.7	Sean R Eddy	1	27	3.7
PlosBiol	15660154	Joseph A Bedell;Muhammad A Budiman;Andrew Nunberg;Robert W Citek;Dan Robbins;Joshua Jones;Elizabeth Flick;Theresa Rholfing;Jason Fries;Kourtney Bradford;Jennifer McMenamy;Michael Smith;Heather Holeman;Bruce A Roe;Graham Wiley;Ian F Korf;Pablo D Rabinowicz;Nathan Lakey;W Richard McCombie;Jeffrey A Jeddeloh;Robert A Martienssen	2;1;0;0;0;0;0;0;0;0;0;0;0;0;0;1;3;1;3;1;5	3.77;1.89;0.0;0.0;0.0;0.0;0.0;0.0;0.0;0.0;0.0;0.0;0.0;0.0;0.0;1.89;5.66;1.89;5.66;1.89;9.43	Robert A Martienssen	5	53	9.43
PlosBiol	15660155	Michael Knapp;Karen Stöckler;David Havell;Frédéric Delsuc;Federico Sebastiani;Peter J Lockhart	0;1;0;0;0;1	0.0;6.67;0.0;0.0;0.0;6.67	Karen Stöckler;Peter J Lockhart	1	15	6.67
PlosBiol	15660156	Derrick E Fouts;Emmanuel F Mongodin;Robert E Mandrell;William G Miller;David A Rasko;Jacques Ravel;Lauren M Brinkac;Robert T DeBoy;Craig T Parker;Sean C Daugherty;Robert J Dodson;A Scott Durkin;Ramana Madupu;Steven A Sullivan;Jyoti U Shetty;Mobolanle A Ayodeji;Alla Shvartsbeyn;Michael C Schatz;Jonathan H Badger;Claire M Fraser;Karen E Nelson	1;1;1;2;1;1;2;1;0;2;3;2;2;1;0;0;0;0;0;3;2	1.06;1.06;1.06;2.13;1.06;1.06;2.13;1.06;0.0;2.13;3.19;2.13;2.13;1.06;0.0;0.0;0.0;0.0;0.0;3.19;2.13	Robert J Dodson;Claire M Fraser	3	94	3.19
PlosBiol	15660163	Christopher J Marx;Stephen J Van Dien;Mary E Lidstrom	6;2;15	17.65;5.88;44.12	Mary E Lidstrom	15	34	44.12
PlosBiol	15660151	Tinri Aegerter-Wilmsen;Ton Bisseling	0;0	0.0;0.0	Tinri Aegerter-Wilmsen;Ton Bisseling	0	5	0
PlosBiol	15660157	Ehsan Arabzadeh;Erik Zorzin;Mathew E Diamond	2;0;5	5.88;0.0;14.71	Mathew E Diamond	5	34	14.71
PlosBiol	15660158	Eric S Haag;Alana V Doty	1;0	5.56;0.0	Eric S Haag	1	18	5.56
PlosBiol	15660159	Virginia Gewin	0	0	Virginia Gewin	0	1	0
PlosBiol	15660164	Ian G Woods;William S Talbot	2;7	2.94;10.29	William S Talbot	7	68	10.29
PlosBiol	15678166	Frédéric Gougoux;Robert J Zatorre;Maryse Lassonde;Patrice Voss;Franco Lepore	1;5;6;2;6	1.45;7.25;8.7;2.9;8.7	Maryse Lassonde;Franco Lepore	6	69	8.7
PlosBiol	15678167	Megan L Head;John Hunt;Michael D Jennions;Robert Brooks	0;1;1;3	0.0;3.03;3.03;9.09	Robert Brooks	3	33	9.09
PlosBiol	15678168	Peter D Keightley;Martin J Lercher;Adam Eyre-Walker	5;0;4	12.82;0.0;10.26	Peter D Keightley	5	39	12.82
PlosBiol	15685291	Maki Kaneko;Gregory M Cahill	3;2	5.56;3.7	Maki Kaneko	3	54	5.56
PlosBiol	15685292	Jun Yu;Jun Wang;Wei Lin;Songgang Li;Heng Li;Jun Zhou;Peixiang Ni;Wei Dong;Songnian Hu;Changqing Zeng;Jianguo Zhang;Yong Zhang;Ruiqiang Li;Zuyuan Xu;Shengting Li;Xianran Li;Hongkun Zheng;Lijuan Cong;Liang Lin;Jianning Yin;Jianing Geng;Guangyuan Li;Jianping Shi;Juan Liu;Hong Lv;Jun Li;Jing Wang;Yajun Deng;Longhua Ran;Xiaoli Shi;Xiyin Wang;Qingfa Wu;Changfeng Li;Xiaoyu Ren;Jingqiang Wang;Xiaoling Wa…	4;5;1;4;0;0;4;1;1;0;3;4;0;0;0;1;0;2;0;0;1;0;0;0;0;0;2;1;0;0;0;0;0;3;0;0;0;0;0;0;2;0;0;0;3;0;0;0;0;1;0;0;0;0;2;0;0;1;1;0;0;0;1;0;0;0;0;1;1;0;0;0;3;0;1;0;0;0;2;0;0;0;0;0;2;0;0;0;0;0;0;0;0;0;1;0;1;1;0;0;0;0;1;0;0;0;1;1;1;0;1;1;2;2;3;4;3	5.0;6.25;1.25;5.0;0.0;0.0;5.0;1.25;1.25;0.0;3.75;5.0;0.0;0.0;0.0;1.25;0.0;2.5;0.0;0.0;1.25;0.0;0.0;0.0;0.0;0.0;2.5;1.25;0.0;0.0;0.0;0.0;0.0;3.75;0.0;0.0;0.0;0.0;0.0;0.0;2.5;0.0;0.0;0.0;3.75;0.0;0.0;0.0;0.0;1.25;0.0;0.0;0.0;0.0;2.5;0.0;0.0;1.25;1.25;0.0;0.0;0.0;1.25;0.0;0.0;0.0;0.0;1.25;1.25;0.0;0.0;0.0;3.75;0.0;1.25;0.0;0.0;0.0;2.5;0.0;0.0;0.0;0.0;0.0;2.5;0.0;0.0;0.0;0.0;0.0;0.0;0.0;0.0;0.0;1.25;…	Jun Wang	5	80	6.25
PlosBiol	15685293	Eric J Stewart;Richard Madden;Gregory Paul;François Taddei	0;0;0;0	0.0;0.0;0.0;0.0	Eric J Stewart;Richard Madden;Gregory Paul;François Taddei	0	26	0
PlosBiol	15719056	Mariano Sigman;Stanislas Dehaene	0;5	0.0;8.93	Stanislas Dehaene	5	56	8.93
PlosBiol	15719057	Sara Pagans;Angelika Pedal;Brian J North;Katrin Kaehlcke;Brett L Marshall;Alexander Dorr;Claudia Hetzer-Egger;Peter Henklein;Roy Frye;Michael W McBurney;Henning Hruby;Manfred Jung;Eric Verdin;Melanie Ott	0;1;3;1;1;2;1;2;0;2;1;1;16;10	0.0;1.59;4.76;1.59;1.59;3.17;1.59;3.17;0.0;3.17;1.59;1.59;25.4;15.87	Eric Verdin	16	63	25.4
PlosBiol	15719058	Tamal Raha;S W Grace Cheng;Michael R Green	0;0;8	0.0;0.0;13.33	Michael R Green	8	60	13.33
PlosBiol	15719060	Julia M Cox;Oleg V Tsodikov;Michael M Cox	0;1;39	0.0;1.1;42.86	Michael M Cox	39	91	42.86
PlosBiol	15719061	Marc R Van Gilst;Haralambos Hadjivassiliou;Amber Jolly;Keith R Yamamoto	0;0;0;0	0.0;0.0;0.0;0.0	Marc R Van Gilst;Haralambos Hadjivassiliou;Amber Jolly;Keith R Yamamoto	0	35	0
PlosBiol	15719059	Michael I Posner	1	12.5	Michael I Posner	1	8	12.5
PlosBiol	15719062	Henry Nicholls	0	0	Henry Nicholls	0	11	0
PlosBiol	15719063	Jiong Chen;Gerald B Call;Elsa Beyer;Chris Bui;Albert Cespedes;Amy Chan;Jenny Chan;Stacy Chan;Akanksha Chhabra;Peter Dang;Artemis Deravanesian;Brenda Hermogeno;James Jen;Eunha Kim;Eric Lee;Gemma Lewis;Jamie Marshall;Kirsten Regalia;Farnaz Shadpour;Aram Shemmassian;Kristin Spivey;Maggie Wells;Joy Wu;Yuki Yamauchi;Amir Yavari;Anna Abrams;Amanda Abramson;Latiffe Amado;Jenny Anderson;Keenan Bashour;El…	0;0;0;0;0;0;0;0;0;0;0;0;0;0;0;0;0;0;0;0;0;0;0;0;0;0;0;0;0;0;0;0;0;0;0;0;0;0;0;0;0;0;0;0;0;0;0;0;0;0;0;0;0;0;0;0;0;0;0;0;0;0;0;0;0;0;0;0;0;0;0;0;0;0;0;0;0;0;0;0;0;0;0;0;0;0;0;0;0;0;0;0;0;0;0;0;0;0;0;0;0;0;0;0;0;0;0;0;0;0;0;0;0;0;0;0;0;0;0;0;0;0;0;0;0;0;0;0;0;0;0;0;0;0;0;0;0;0;0;0;0;0;0;0;0;0;0	0.0;0.0;0.0;0.0;0.0;0.0;0.0;0.0;0.0;0.0;0.0;0.0;0.0;0.0;0.0;0.0;0.0;0.0;0.0;0.0;0.0;0.0;0.0;0.0;0.0;0.0;0.0;0.0;0.0;0.0;0.0;0.0;0.0;0.0;0.0;0.0;0.0;0.0;0.0;0.0;0.0;0.0;0.0;0.0;0.0;0.0;0.0;0.0;0.0;0.0;0.0;0.0;0.0;0.0;0.0;0.0;0.0;0.0;0.0;0.0;0.0;0.0;0.0;0.0;0.0;0.0;0.0;0.0;0.0;0.0;0.0;0.0;0.0;0.0;0.0;0.0;0.0;0.0;0.0;0.0;0.0;0.0;0.0;0.0;0.0;0.0;0.0;0.0;0.0;0.0;0.0;0.0;0.0;0.0;0.0;0.0;0.0;0.0;0.0;0.0…	Jiong Chen;Gerald B Call;Elsa Beyer;Chris Bui;Albert Cespedes;Amy Chan;Jenny Chan;Stacy Chan;Akanksha Chhabra;Peter Dang;Artemis Deravanesian;Brenda Hermogeno;James Jen;Eunha Kim;Eric Lee;Gemma Lewis;Jamie Marshall;Kirsten Regalia;Farnaz Shadpour;Aram Shemmassian;Kristin Spivey;Maggie Wells;Joy Wu;Yuki Yamauchi;Amir Yavari;Anna Abrams;Amanda Abramson;Latiffe Amado;Jenny Anderson;Keenan Bashour;El…	0	3	0
PlosBiol	15719064	Dietrich Rebholz-Schuhmann;Harald Kirsch;Francisco Couto	2;2;0	16.67;16.67;0.0	Dietrich Rebholz-Schuhmann;Harald Kirsch	2	12	16.67
PlosBiol	15719065	Matjaz Barboric;B Matija Peterlin	2;6	6.9;20.69	B Matija Peterlin	6	29	20.69
PlosBiol	15736975	Fernando Guerrieri;Marco Schubert;Jean-Christophe Sandoz;Martin Giurfa	0;0;3;3	0.0;0.0;6.38;6.38	Jean-Christophe Sandoz;Martin Giurfa	3	47	6.38
PlosBiol	15723116	Julius Brennecke;Alexander Stark;Robert B Russell;Stephen M Cohen	2;2;2;2	3.92;3.92;3.92;3.92	Julius Brennecke;Alexander Stark;Robert B Russell;Stephen M Cohen	2	51	3.92
PlosBiol	15736976	Thomas Lenormand;Julien Dutheil	1;0	1.96;0.0	Thomas Lenormand	1	51	1.96
PlosBiol	15736977	Mark Isalan;Caroline Lemerle;Luis Serrano	1;0;1	1.33;0.0;1.33	Mark Isalan;Luis Serrano	1	75	1.33
PlosBiol	15736978	Hiroki Oota;Brigitte Pakendorf;Gunter Weiss;Arndt von Haeseler;Surin Pookajorn;Wannapa Settheetham-Ishida;Danai Tiwawech;Takafumi Ishida;Mark Stoneking	2;0;4;1;0;1;1;1;9	7.69;0.0;15.38;3.85;0.0;3.85;3.85;3.85;34.62	Mark Stoneking	9	26	34.62
PlosBiol	15736979	Erik E Cordes;Michael A Arthur;Katriona Shea;Rolf S Arvidson;Charles R Fisher	0;0;0;0;4	0.0;0.0;0.0;0.0;40.0	Charles R Fisher	4	10	40
PlosBiol	15736980	G Christopher Stecker;Ian A Harrington;John C Middlebrooks	2;1;9	4.0;2.0;18.0	John C Middlebrooks	9	50	18
PlosBiol	15736981	Marco Iacoboni;Istvan Molnar-Szakacs;Vittorio Gallese;Giovanni Buccino;John C Mazziotta;Giacomo Rizzolatti	4;0;9;2;4;12	9.76;0.0;21.95;4.88;9.76;29.27	Giacomo Rizzolatti	12	41	29.27
PlosBiol	15737020	Brian Harmon;John Sedat	2;0	3.28;0.0	Brian Harmon	2	61	3.28
PlosBiol	15737062	Sen Song;Per Jesper Sjöström;Markus Reigl;Sacha Nelson;Dmitri B Chklovskii	2;2;1;0;2	3.17;3.17;1.59;0.0;3.17	Sen Song;Per Jesper Sjöström;Dmitri B Chklovskii	2	63	3.17
PlosBiol	15737063	Silke Hauf;Elisabeth Roitinger;Birgit Koch;Christina M Dittrich;Karl Mechtler;Jan-Michael Peters	4;0;0;0;3;12	7.84;0.0;0.0;0.0;5.88;23.53	Jan-Michael Peters	12	51	23.53
PlosBiol	15737064	Barry E McGuinness;Toru Hirota;Nobuaki R Kudo;Jan-Michael Peters;Kim Nasmyth	0;2;0;8;10	0.0;4.76;0.0;19.05;23.81	Kim Nasmyth	10	42	23.81
PlosBiol	15737065	Colin A Russell;David L Smith;James E Childs;Leslie A Real	3;4;7;5	15.0;20.0;35.0;25.0	James E Childs	7	20	35
PlosBiol	15737066	Remy Froissart;Denis Roze;Marilyne Uzest;Lionel Galibert;Stephane Blanc;Yannis Michalakis	1;0;1;0;1;0	2.44;0.0;2.44;0.0;2.44;0.0	Remy Froissart;Marilyne Uzest;Stephane Blanc	1	41	2.44
PlosBiol	15737067	Chris T Yohn;Zhaoshi Jiang;Sean D McGrath;Karen E Hayden;Philipp Khaitovich;Matthew E Johnson;Marla Y Eichler;John D McPherson;Shaying Zhao;Svante Pääbo;Evan E Eichler	0;0;0;0;1;0;0;0;0;2;2	0.0;0.0;0.0;0.0;2.33;0.0;0.0;0.0;0.0;4.65;4.65	Svante Pääbo;Evan E Eichler	2	43	4.65
PlosBiol	15752064	Lina E Tze;Brian R Schram;Kong-Peng Lam;Kristin A Hogquist;Keli L Hippen;Jiabin Liu;Susan A Shinton;Kevin L Otipoby;Peter R Rodine;Amanda L Vegoe;Manfred Kraus;Richard R Hardy;Mark S Schlissel;Klaus Rajewsky;Timothy W Behrens	2;0;1;1;2;0;1;0;0;0;0;2;4;12;3	3.92;0.0;1.96;1.96;3.92;0.0;1.96;0.0;0.0;0.0;0.0;3.92;7.84;23.53;5.88	Klaus Rajewsky	12	51	23.53
PlosBiol	15757365	Steve O Winitsky;Thiru V Gopal;Shahin Hassanzadeh;Hiroshi Takahashi;Divina Gryder;Michael A Rogawski;Kazuyo Takeda;Zu X Yu;Yu H Xu;Neal D Epstein	1;0;1;0;0;0;1;1;0;1	2.56;0.0;2.56;0.0;0.0;0.0;2.56;2.56;0.0;2.56	Steve O Winitsky;Shahin Hassanzadeh;Kazuyo Takeda;Zu X Yu;Neal D Epstein	1	39	2.56
PlosBiol	15757363	Christopher C Wilmers;Wayne M Getz	0;0	0.0;0.0	Christopher C Wilmers;Wayne M Getz	0	6	0
PlosBiol	15757364	Michael Z Ludwig;Arnar Palsson;Elena Alekseeva;Casey M Bergman;Janaki Nathan;Martin Kreitman	3;0;0;2;0;2	8.11;0.0;0.0;5.41;0.0;5.41	Michael Z Ludwig	3	37	8.11
PlosBiol	15760278	Alexander Idnurm;Joseph Heitman	2;10	4.0;20.0	Joseph Heitman	10	50	20
PlosBiol	15760269	Roland Le Borgne;Sylvie Remaud;Sophie Hamel;François Schweisguth	2;0;0;3	3.28;0.0;0.0;4.92	François Schweisguth	3	61	4.92
PlosBiol	15760270	Teresa C Leone;John J Lehman;Brian N Finck;Paul J Schaeffer;Adam R Wende;Sihem Boudina;Michael Courtois;David F Wozniak;Nandakumar Sambandam;Carlos Bernal-Mizrachi;Zhouji Chen;John O Holloszy;Denis M Medeiros;Robert E Schmidt;Jeffrey E Saffitz;E Dale Abel;Clay F Semenkovich;Daniel P Kelly	2;2;1;0;1;0;2;2;0;3;1;2;2;1;2;0;3;11	3.7;3.7;1.85;0.0;1.85;0.0;3.7;3.7;0.0;5.56;1.85;3.7;3.7;1.85;3.7;0.0;5.56;20.37	Daniel P Kelly	11	54	20.37
PlosBiol	15769184	Heather L Howie;Michael Glogauer;Magdalene So	0;3;4	0.0;6.25;8.33	Magdalene So	4	48	8.33
PlosBiol	15769185	Neil J Bennett;Janet S May;Philip G Stevenson	0;6;15	0.0;9.52;23.81	Philip G Stevenson	15	63	23.81
PlosBiol	15769183	Laura Cerchia;Frédéric Ducongé;Carine Pestourie;Jocelyne Boulay;Youssef Aissouni;Karine Gombert;Bertrand Tavitian;Vittorio de Franciscis;Domenico Libri	3;0;0;0;0;0;1;6;2	9.09;0.0;0.0;0.0;0.0;0.0;3.03;18.18;6.06	Vittorio de Franciscis	6	33	18.18
PlosBiol	15760271	Jane Bradbury	0	0	Jane Bradbury	0	7	0
PlosBiol	15760272	Bjoern Peters;John Sidney;Phil Bourne;Huynh-Hoa Bui;Soeren Buus;Grace Doh;Ward Fleri;Mitch Kronenberg;Ralph Kubo;Ole Lund;David Nemazee;Julia V Ponomarenko;Muthu Sathiamurthy;Stephen Schoenberger;Scott Stewart;Pamela Surko;Scott Way;Steve Wilson;Alessandro Sette	0;0;0;0;0;0;0;0;0;0;0;0;0;0;0;0;0;0;0	0.0;0.0;0.0;0.0;0.0;0.0;0.0;0.0;0.0;0.0;0.0;0.0;0.0;0.0;0.0;0.0;0.0;0.0;0.0	Bjoern Peters;John Sidney;Phil Bourne;Huynh-Hoa Bui;Soeren Buus;Grace Doh;Ward Fleri;Mitch Kronenberg;Ralph Kubo;Ole Lund;David Nemazee;Julia V Ponomarenko;Muthu Sathiamurthy;Stephen Schoenberger;Scott Stewart;Pamela Surko;Scott Way;Steve Wilson;Alessandro Sette	0	2	0
PlosBiol	15760273	Jennifer Gerton	0	0	Jennifer Gerton	0	47	0
PlosBiol	15760275	Antje Boetius	2	20	Antje Boetius	2	10	20
PlosBiol	15819604	Paul Miller;Anatol M Zhabotinsky;John E Lisman;Xiao-Jing Wang	0;2;6;0	0.0;2.99;8.96;0.0	John E Lisman	6	67	8.96
PlosBiol	15780005	Jeremy Foster;Mehul Ganatra;Ibrahim Kamal;Jennifer Ware;Kira Makarova;Natalia Ivanova;Anamitra Bhattacharyya;Vinayak Kapatral;Sanjay Kumar;Janos Posfai;Tamas Vincze;Jessica Ingram;Laurie Moran;Alla Lapidus;Marina Omelchenko;Nikos Kyrpides;Elodie Ghedin;Shiliang Wang;Eugene Goltsman;Victor Joukov;Olga Ostrovskaya;Kiryl Tsukerman;Mikhail Mazur;Donald Comb;Eugene Koonin;Barton Slatko	2;0;0;2;0;1;1;1;1;1;1;1;1;0;0;1;1;1;0;0;0;0;0;0;0;3	1.19;0.0;0.0;1.19;0.0;0.6;0.6;0.6;0.6;0.6;0.6;0.6;0.6;0.0;0.0;0.6;0.6;0.6;0.0;0.0;0.0;0.0;0.0;0.0;0.0;1.79	Barton Slatko	3	168	1.79
PlosBiol	15826219	Bence P Olveczky;Aaron S Andalman;Michale S Fee	0;0;3	0.0;0.0;9.38	Michale S Fee	3	32	9.38
PlosBiol	15799695	Frederic Geissmann;Thomas O Cameron;Stephane Sidobre;Natasha Manlongat;Mitchell Kronenberg;Michael J Briskin;Michael L Dustin;Dan R Littman	0;0;0;0;2;1;1;2	0.0;0.0;0.0;0.0;5.26;2.63;2.63;5.26	Mitchell Kronenberg;Dan R Littman	2	38	5.26
PlosBiol	15799708	Masahiro Tanaka;Raynard Bateman;Daniel Rauh;Eugeni Vaisberg;Shyam Ramachandani;Chao Zhang;Kirk C Hansen;Alma L Burlingame;Jay K Trautman;Kevan M Shokat;Cynthia L Adams	1;0;0;0;0;0;0;0;0;4;0	2.86;0.0;0.0;0.0;0.0;0.0;0.0;0.0;0.0;11.43;0.0	Kevan M Shokat	4	35	11.43
PlosBiol	15799709	Emmanuelle Lerat;Vincent Daubin;Howard Ochman;Nancy A Moran	2;5;4;2	3.85;9.62;7.69;3.85	Vincent Daubin	5	52	9.62
PlosBiol	15799710	Jan O Korbel;Tobias Doerks;Lars J Jensen;Carolina Perez-Iratxeta;Szymon Kaczanowski;Sean D Hooper;Miguel A Andrade;Peer Bork	1;0;1;1;0;0;3;7	2.04;0.0;2.04;2.04;0.0;0.0;6.12;14.29	Peer Bork	7	49	14.29
PlosBiol	15799711	Fiona Oliver;Julian K Christians;Xiaojun Liu;Susan Rhind;Vinesh Verma;Claire Davison;Steve D M Brown;Paul Denny;Peter D Keightley	1;1;2;0;0;0;1;1;5	2.56;2.56;5.13;0.0;0.0;0.0;2.56;2.56;12.82	Peter D Keightley	5	39	12.82
PlosBiol	15819609	Stanislas Dehaene;Jean-Pierre Changeux	12;11	10.53;9.65	Stanislas Dehaene	12	114	10.53
PlosBiol	15819605	Liza Gross	0	0	Liza Gross	0	2	0
PlosBiol	15819607	Kenneth R Chien	2	28.57	Kenneth R Chien	2	7	28.57
PlosBiol	15819608	Lars Chittka;Axel Brockmann	2;0	7.69;0.0	Lars Chittka	2	26	7.69
PlosBiol	15826218	Karl A E Karlsson;Andrew J Gall;Ethan J Mohns;Adele M H Seelke;Mark S Blumberg	4;0;1;3;11	6.06;0.0;1.52;4.55;16.67	Mark S Blumberg	11	66	16.67
PlosBiol	15828858	Matthew B Sullivan;Maureen L Coleman;Peter Weigele;Forest Rohwer;Sallie W Chisholm	4;0;0;4;7	4.4;0.0;0.0;4.4;7.69	Sallie W Chisholm	7	91	7.69
PlosBiol	15828859	Kyoungha Han;Gene Yeo;Ping An;Christopher B Burge;Paula J Grabowski	1;2;0;5;6	1.25;2.5;0.0;6.25;7.5	Paula J Grabowski	6	80	7.5
PlosBiol	15828860	Stepánka Vanácová;Jeannette Wolf;Georges Martin;Diana Blank;Sabine Dettwiler;Arno Friedlein;Hanno Langen;Gérard Keith;Walter Keller	0;0;5;1;0;1;2;1;13	0.0;0.0;8.2;1.64;0.0;1.64;3.28;1.64;21.31	Walter Keller	13	61	21.31
PlosBiol	15884975	William T Jackson;Thomas H Giddings;Matthew P Taylor;Sara Mulinyawe;Marlene Rabinovitch;Ron R Kopito;Karla Kirkegaard	1;3;1;0;0;0;8	1.08;3.23;1.08;0.0;0.0;0.0;8.6	Karla Kirkegaard	8	93	8.6
PlosBiol	15836427	Simon Hippenmeyer;Eline Vrieseling;Markus Sigrist;Thomas Portmann;Celia Laengle;David R Ladle;Silvia Arber	2;0;1;0;0;1;10	4.17;0.0;2.08;0.0;0.0;2.08;20.83	Silvia Arber	10	48	20.83
PlosBiol	15884974	Mark A Verdecia;Robert M Larkin;Jean-Luc Ferrer;Roland Riek;Joanne Chory;Joseph P Noel	0;2;1;0;4;1	0.0;3.7;1.85;0.0;7.41;1.85	Joanne Chory	4	54	7.41
PlosBiol	15839726	Andreas Bolzer;Gregor Kreth;Irina Solovei;Daniela Koehler;Kaan Saracoglu;Christine Fauth;Stefan Müller;Roland Eils;Christoph Cremer;Michael R Speicher;Thomas Cremer	2;5;8;0;2;3;3;4;12;5;17	3.64;9.09;14.55;0.0;3.64;5.45;5.45;7.27;21.82;9.09;30.91	Thomas Cremer	17	55	30.91
PlosBiol	15839733	Nathalie E Blachère;Robert B Darnell;Matthew L Albert	0;2;6	0.0;5.56;16.67	Matthew L Albert	6	36	16.67
PlosBiol	15857154	Takaharu Okada;Mark J Miller;Ian Parker;Matthew F Krummel;Margaret Neighbors;Suzanne B Hartley;Anne O'Garra;Michael D Cahalan;Jason G Cyster	0;6;6;1;0;0;0;7;8	0.0;10.34;10.34;1.72;0.0;0.0;0.0;12.07;13.79	Jason G Cyster	8	58	13.79
PlosBiol	15869324	Colleen M Witt;Subhadip Raychaudhuri;Brian Schaefer;Arup K Chakraborty;Ellen A Robey	0;0;0;0;0	0.0;0.0;0.0;0.0;0.0	Colleen M Witt;Subhadip Raychaudhuri;Brian Schaefer;Arup K Chakraborty;Ellen A Robey	0	26	0
PlosBiol	15869325	Rasmus Nielsen;Carlos Bustamante;Andrew G Clark;Stephen Glanowski;Timothy B Sackton;Melissa J Hubisz;Adi Fledel-Alon;David M Tanenbaum;Daniel Civello;Thomas J White;John J Sninsky;Mark D Adams;Michele Cargill	6;0;3;1;0;0;0;1;1;1;1;1;1	13.04;0.0;6.52;2.17;0.0;0.0;0.0;2.17;2.17;2.17;2.17;2.17;2.17	Rasmus Nielsen	6	46	13.04
PlosBiol	15857155	Manfred Thiel;Alexander Chouker;Akio Ohta;Edward Jackson;Charles Caldwell;Patrick Smith;Dmitry Lukashev;Iris Bittmann;Michail V Sitkovsky	3;0;3;0;1;0;0;0;5	6.0;0.0;6.0;0.0;2.0;0.0;0.0;0.0;10.0	Michail V Sitkovsky	5	50	10
PlosBiol	15857153	Donald C Cooper;Sungkwon Chung;Nelson Spruston	2;0;5	5.88;0.0;14.71	Nelson Spruston	5	34	14.71
PlosBiol	15869329	Ryan T Cirz;Jodie K Chin;David R Andes;Valérie de Crécy-Lagard;William A Craig;Floyd E Romesberg	0;0;1;0;2;0	0.0;0.0;1.47;0.0;2.94;0.0	William A Craig	2	68	2.94
PlosBiol	15941357	Yang Chao;Eric N Shiozaki;Srinivasa M Srinivasula;Daniel J Rigotti;Robert Fairman;Yigong Shi	0;4;4;1;1;8	0.0;12.5;12.5;3.12;3.12;25.0	Yigong Shi	8	32	25
PlosBiol	15869330	Robert B West;Dimitry S A Nuyten;Subbaya Subramanian;Torsten O Nielsen;Christopher L Corless;Brian P Rubin;Kelli Montgomery;Shirley Zhu;Rajiv Patel;Tina Hernandez-Boussard;John R Goldblum;Patrick O Brown;Marc van de Vijver;Matt van de Rijn	2;1;2;4;2;3;4;4;2;2;3;8;0;10	8.7;4.35;8.7;17.39;8.7;13.04;17.39;17.39;8.7;8.7;13.04;34.78;0.0;43.48	Matt van de Rijn	10	23	43.48
PlosBiol	15941358	Jonas Rose;Michael Colombo	0;3	0.0;5.45	Michael Colombo	3	55	5.45
PlosBiol	15884977	Roland Kern;J H van Hateren;Christian Michaelis;Jens Peter Lindemann;Martin Egelhaaf	5;3;1;2;10	15.15;9.09;3.03;6.06;30.3	Martin Egelhaaf	10	33	30.3
PlosBiol	15884978	Ewan P Plant;Gabriela C Pérez-Alvarado;Jonathan L Jacobs;Bani Mukhopadhyay;Mirko Hennig;Jonathan D Dinman	1;0;2;0;2;9	1.89;0.0;3.77;0.0;3.77;16.98	Jonathan D Dinman	9	53	16.98
PlosBiol	15882093	Antigoni Ekonomou;Ilias Kazanis;Stavros Malas;Heather Wood;Pavlos Alifragis;Myrto Denaxa;Domna Karagogeos;Andrew Constanti;Robin Lovell-Badge;Vasso Episkopou	1;0;1;2;0;1;1;1;6;3	1.75;0.0;1.75;3.51;0.0;1.75;1.75;1.75;10.53;5.26	Robin Lovell-Badge	6	57	10.53
PlosBiol	15884979	Asifa Akhtar;Giacomo Cavalli	0;0	0.0;0.0	Asifa Akhtar;Giacomo Cavalli	0	3	0
PlosBiol	15884980	Jerome M Siegel	8	28.57	Jerome M Siegel	8	28	28.57
PlosBiol	15884976	Fernando Nottebohm	17	50	Fernando Nottebohm	17	34	50
PlosBiol	15884981	Nicholas H Mann	2	14.29	Nicholas H Mann	2	14	14.29
PlosBiol	15898832	Vladimir V Kapitonov;Jerzy Jurka	4;5	8.51;10.64	Jerzy Jurka	5	47	10.64
PlosBiol	15898833	Jody Hey	3	4.76	Jody Hey	3	63	4.76
PlosBiol	15901208	Ute Frevert;Sabine Engelmann;Sergine Zougbédé;Jörg Stange;Bruce Ng;Kai Matuschewski;Leonard Liebes;Herman Yee	11;0;0;0;0;0;0;0	14.29;0.0;0.0;0.0;0.0;0.0;0.0;0.0	Ute Frevert	11	77	14.29
PlosBiol	15907155	Magnus Nordborg;Tina T Hu;Yoko Ishino;Jinal Jhaveri;Christopher Toomajian;Honggang Zheng;Erica Bakker;Peter Calabrese;Jean Gladstone;Rana Goyal;Mattias Jakobsson;Sung Kim;Yuri Morozov;Badri Padhukasahasram;Vincent Plagnol;Noah A Rosenberg;Chitiksha Shah;Jeffrey D Wall;Jue Wang;Keyan Zhao;Theodore Kalbfleisch;Vincent Schulz;Martin Kreitman;Joy Bergelson	4;0;0;0;0;0;0;0;0;0;0;0;0;1;0;1;0;3;0;0;0;1;3;1	9.09;0.0;0.0;0.0;0.0;0.0;0.0;0.0;0.0;0.0;0.0;0.0;0.0;2.27;0.0;2.27;0.0;6.82;0.0;0.0;0.0;2.27;6.82;2.27	Magnus Nordborg	4	44	9.09
PlosBiol	15907156	Tomas Dolezal;Eva Dolezelova;Michal Zurovec;Peter J Bryant	2;0;2;2	5.0;0.0;5.0;5.0	Tomas Dolezal;Michal Zurovec;Peter J Bryant	2	40	5
PlosBiol	15913420	Scott L Nuismer;Sarah P Otto	4;3	14.29;10.71	Scott L Nuismer	4	28	14.29
PlosBiol	16000018	William Mair;Matthew D W Piper;Linda Partridge	2;0;5	4.76;0.0;11.9	Linda Partridge	5	42	11.9
PlosBiol	15918770	Klaus Förstemann;Yukihide Tomari;Tingting Du;Vasily V Vagin;Ahmet M Denli;Diana P Bratu;Carla Klattenhoff;William E Theurkauf;Phillip D Zamore	0;2;1;1;1;0;0;3;7	0.0;2.6;1.3;1.3;1.3;0.0;0.0;3.9;9.09	Phillip D Zamore	7	77	9.09
PlosBiol	15918769	Kuniaki Saito;Akira Ishizuka;Haruhiko Siomi;Mikiko C Siomi	0;2;3;2	0.0;2.5;3.75;2.5	Haruhiko Siomi	3	80	3.75
PlosBiol	15941355	Paul R Ehrlich;Simon A Levin	0;1	0.0;7.14	Simon A Levin	1	14	7.14
PlosBiol	15941359	David W Piston	0	0	David W Piston	0	4	0
PlosBiol	15941360	David W Staple;Samuel E Butcher	0;0	0.0;0.0	David W Staple;Samuel E Butcher	0	32	0
PlosBiol	15941361	Neil R Smalheiser;Guy A Perkins;Steve Jones	1;0;0	25.0;0.0;0.0	Neil R Smalheiser	1	4	25
PlosBiol	15941356	Virginia Gewin	0	0	Virginia Gewin	0	10	0
PlosBiol	15934786	Zoe Kourtzi;Lisa R Betts;Pegah Sarkheil;Andrew E Welchman	2;0;0;0	2.25;0.0;0.0;0.0	Zoe Kourtzi	2	89	2.25
PlosBiol	15934787	Giorgio Vallortigara;Lucia Regolin;Fabio Marconato	0;0;0	0.0;0.0;0.0	Giorgio Vallortigara;Lucia Regolin;Fabio Marconato	0	18	0
PlosBiol	15934788	John M Drake	0	0	John M Drake	0	7	0
PlosBiol	15984911	Ying Chen;Ido Golding;Satoshi Sawai;Ling Guo;Edward C Cox	0;0;0;1;1	0.0;0.0;0.0;4.17;4.17	Ling Guo;Edward C Cox	1	24	4.17
PlosBiol	15954800	Patrick Kiley;Xiaojun Zhao;Michael Vaughn;Marc A Baldo;Barry D Bruce;Shuguang Zhang	0;0;0;0;1;2	0.0;0.0;0.0;0.0;2.08;4.17	Shuguang Zhang	2	48	4.17
PlosBiol	15954801	Andreas Vonderheit;Ari Helenius	0;10	0.0;15.87	Ari Helenius	10	63	15.87
PlosBiol	15954802	Nir Friedman;Shuki Vardi;Michal Ronen;Uri Alon;Joel Stavans	0;0;2;3;0	0.0;0.0;5.13;7.69;0.0	Uri Alon	3	39	7.69
PlosBiol	15966770	Anna Oliva;Adam Rosebrock;Francisco Ferrezuelo;Saumyadipta Pyne;Haiying Chen;Steve Skiena;Bruce Futcher;Janet Leatherwood	0;0;0;0;0;0;5;0	0.0;0.0;0.0;0.0;0.0;0.0;6.76;0.0	Bruce Futcher	5	74	6.76
PlosBiol	16000019	Thomas Pfeiffer;Orkun S Soyer;Sebastian Bonhoeffer	0;0;0	0.0;0.0;0.0	Thomas Pfeiffer;Orkun S Soyer;Sebastian Bonhoeffer	0	17	0
PlosBiol	15974804	Jaco Weinstock;Eske Willerslev;Andrei Sher;Wenfei Tong;Simon Y W Ho;Dan Rubenstein;John Storer;James Burns;Larry Martin;Claudio Bravi;Alfredo Prieto;Duane Froese;Eric Scott;Lai Xulong;Alan Cooper	0;2;0;0;0;0;0;0;0;0;0;0;0;0;2	0.0;25.0;0.0;0.0;0.0;0.0;0.0;0.0;0.0;0.0;0.0;0.0;0.0;0.0;25.0	Eske Willerslev;Alan Cooper	2	8	25
PlosBiol	15974803	Rosalind Codrington;Richard Pannell;Alan Forster;Lesley F Drynan;Angelika Daser;Nati Lobato;Markus Metzler;Terence H Rabbitts	1;5;8;2;3;0;1;11	2.13;10.64;17.02;4.26;6.38;0.0;2.13;23.4	Terence H Rabbitts	11	47	23.4
PlosBiol	15984912	Jean A Trejaut;Toomas Kivisild;Jun Hun Loo;Chien Liang Lee;Chun Lin He;Chia Jung Hsu;Zheng Yan Lee;Zheng Yuan Li;Marie Lin	0;3;0;0;0;0;0;0;2	0.0;5.45;0.0;0.0;0.0;0.0;0.0;0.0;3.64	Toomas Kivisild	3	55	5.45
PlosBiol	15984913	Hiroyuki Ogata;Patricia Renesto;Stéphane Audic;Catherine Robert;Guillaume Blanc;Pierre-Edouard Fournier;Hugues Parinello;Jean-Michel Claverie;Didier Raoult	6;2;5;2;0;4;0;6;10	9.23;3.08;7.69;3.08;0.0;6.15;0.0;9.23;15.38	Didier Raoult	10	65	15.38
PlosBiol	16089502	Craig E Eckfeldt;Eric M Mendenhall;Catherine M Flynn;Tzu-Fei Wang;Michael A Pickart;Suzanne M Grindle;Stephen C Ekker;Catherine M Verfaillie	0;1;0;0;1;0;4;2	0.0;1.92;0.0;0.0;1.92;0.0;7.69;3.85	Stephen C Ekker	4	52	7.69
PlosBiol	16000017	Kai M A Chan;Paul A T Higgins;Stephen Porder	2;3;2	40.0;60.0;40.0	Paul A T Higgins	3	5	60
PlosBiol	16000020	Eugene Russo	0	0	Eugene Russo	0	3	0
PlosBiol	16000021	Sean B Carroll	7	10.77	Sean B Carroll	7	65	10.77
PlosBiol	16000022	Faiza Siyad;Jodianne Griffiths;Faira Janjua;Elizabeth Jackson;Ian Rodrigues;Fiona Kerr;Daniel Mackay;Simon Lovestone	0;0;0;0;0;0;0;1	0.0;0.0;0.0;0.0;0.0;0.0;0.0;25.0	Simon Lovestone	1	4	25
PlosBiol	16000023	Bénédicte Michel	0	0	Bénédicte Michel	0	20	0
PlosBiol	16089503	Rich Olson;Kathryn E Huey-Tubman;Catherine Dulac;Pamela J Bjorkman	0;0;4;11	0.0;0.0;5.48;15.07	Pamela J Bjorkman	11	73	15.07
PlosBiol	16008502	Kate S Carroll;Hong Gao;Huiyi Chen;C David Stout;Julie A Leary;Carolyn R Bertozzi	0;0;0;0;0;1	0.0;0.0;0.0;0.0;0.0;2.13	Carolyn R Bertozzi	1	47	2.13
PlosBiol	16008503	Stephanie Bedhomme;Philip Agnew;Yuri Vital;Christine Sidobre;Yannis Michalakis	2;3;0;3;3	8.33;12.5;0.0;12.5;12.5	Philip Agnew;Christine Sidobre;Yannis Michalakis	3	24	12.5
PlosBiol	16018720	Lars Muckli;Axel Kohler;Nikolaus Kriegeskorte;Wolf Singer	2;0;2;4	3.23;0.0;3.23;6.45	Wolf Singer	4	62	6.45
PlosBiol	16004509	Anthony D Barnosky;Marc A Carrasco;Edward B Davis	0;0;0	0.0;0.0;0.0	Anthony D Barnosky;Marc A Carrasco;Edward B Davis	0	17	0
PlosBiol	16008504	Gazalah Sabehi;Alexander Loy;Kwang-Hwan Jung;Ranga Partha;John L Spudich;Tal Isaacson;Joseph Hirschberg;Michael Wagner;Oded Béjà	4;1;1;0;7;1;2;3;8	10.53;2.63;2.63;0.0;18.42;2.63;5.26;7.89;21.05	Oded Béjà	8	38	21.05
PlosBiol	16035920	John D Storey;Joshua M Akey;Leonid Kruglyak	2;1;4	6.06;3.03;12.12	Leonid Kruglyak	4	33	12.12
PlosBiol	16035921	Shigenori Nonaka;Satoko Yoshiba;Daisuke Watanabe;Shingo Ikeuchi;Tomonobu Goto;Wallace F Marshall;Hiroshi Hamada	4;0;2;0;0;0;4	21.05;0.0;10.53;0.0;0.0;0.0;21.05	Shigenori Nonaka;Hiroshi Hamada	4	19	21.05
PlosBiol	16026180	Carlos Portera-Cailliau;Robby M Weimer;Vincenzo De Paola;Pico Caroni;Karel Svoboda	0;0;1;1;5	0.0;0.0;1.49;1.49;7.46	Karel Svoboda	5	67	7.46
PlosBiol	16026181	Edward C Holmes;Elodie Ghedin;Naomi Miller;Jill Taylor;Yiming Bao;Kirsten St George;Bryan T Grenfell;Steven L Salzberg;Claire M Fraser;David J Lipman;Jeffery K Taubenberger	1;0;0;0;0;0;2;0;0;0;3	1.92;0.0;0.0;0.0;0.0;0.0;3.85;0.0;0.0;0.0;5.77	Jeffery K Taubenberger	3	52	5.77
PlosBiol	16050778	Tatyana D Sotnikova;Jean-Martin Beaulieu;Larry S Barak;William C Wetsel;Marc G Caron;Raul R Gainetdinov	5;2;0;2;16;15	5.68;2.27;0.0;2.27;18.18;17.05	Marc G Caron	16	88	18.18
PlosBiol	16048372	Hunter B Fraser;Philipp Khaitovich;Joshua B Plotkin;Svante Pääbo;Michael B Eisen	0;2;0;4;0	0.0;6.25;0.0;12.5;0.0	Svante Pääbo	4	32	12.5
PlosBiol	16149849	Angus Davison;Satoshi Chiba;Nicholas H Barton;Bryan Clarke	2;3;1;3	6.67;10.0;3.33;10.0	Satoshi Chiba;Bryan Clarke	3	30	10
PlosBiol	16076241	Thomas L Turner;Matthew W Hahn;Sergey V Nuzhdin	0;0;0	0.0;0.0;0.0	Thomas L Turner;Matthew W Hahn;Sergey V Nuzhdin	0	41	0
PlosBiol	16076240	Renaud Lacroix;Wolfgang R Mukabana;Louis Clement Gouagna;Jacob C Koella	0;2;0;3	0.0;16.67;0.0;25.0	Jacob C Koella	3	12	25
PlosBiol	16076244	Jeffrey S Dukes;Nona R Chiariello;Elsa E Cleland;Lisa A Moore;M Rebecca Shaw;Susan Thayer;Todd Tobeck;Harold A Mooney;Christopher B Field	0;2;2;0;4;0;0;1;3	0.0;16.67;16.67;0.0;33.33;0.0;0.0;8.33;25.0	M Rebecca Shaw	4	12	33.33
PlosBiol	16092891	James L Hougland;Alexander V Kravchuk;Daniel Herschlag;Joseph A Piccirilli	0;1;18;13	0.0;1.39;25.0;18.06	Daniel Herschlag	18	72	25
PlosBiol	16086633	Luciano Conti;Steven M Pollard;Thorsten Gorba;Erika Reitano;Mauro Toselli;Gerardo Biella;Yirui Sun;Sveva Sanzone;Qi-Long Ying;Elena Cattaneo;Austin Smith	0;0;0;0;0;0;0;0;2;3;6	0.0;0.0;0.0;0.0;0.0;0.0;0.0;0.0;2.78;4.17;8.33	Austin Smith	6	72	8.33
PlosBiol	16086608	Alexander W Shingleton;Jayatri Das;Lucio Vinicius;David L Stern	0;0;0;1	0.0;0.0;0.0;2.56	David L Stern	1	39	2.56
PlosBiol	16089504	Tony Waters	0	0	Tony Waters	0	1	0
PlosBiol	16089506	Bill O'Neill	0	0	Bill O'Neill	0	1	0
PlosBiol	16089507	William B Wood	2	8.7	William B Wood	2	23	8.7
PlosBiol	16104829	Sophie Tronel;Maria H Milekic;Cristina M Alberini	0;2;3	0.0;5.0;7.5	Cristina M Alberini	3	40	7.5
PlosBiol	16104830	Linda J Porrino;James B Daunais;Gary A Rogers;Robert E Hampson;Sam A Deadwyler	0;0;6;3;4	0.0;0.0;8.82;4.41;5.88	Gary A Rogers	6	68	8.82
PlosBiol	16111437	Morgan Beeby;Brian D O'Connor;Carsten Ryttersgaard;Daniel R Boutz;L Jeanne Perry;Todd O Yeates	0;1;0;1;0;5	0.0;2.08;0.0;2.08;0.0;10.42	Todd O Yeates	5	48	10.42
PlosBiol	16122349	Christoph Melcher;Michael J Pankratz	0;2	0.0;4.88	Michael J Pankratz	2	41	4.88
PlosBiol	16122350	Michael M Swarbrick;Björn Waldenmaier;Len A Pennacchio;Denise L Lind;Martha M Cavazos;Frank Geller;Raphael Merriman;Anna Ustaszewska;Mary Malloy;André Scherag;Wen-Chi Hsueh;Winfried Rief;Franck Mauvais-Jarvis;Clive R Pullinger;John P Kane;Robert Dent;Ruth McPherson;Pui-Yan Kwok;Anke Hinney;Johannes Hebebrand;Christian Vaisse	1;0;0;0;0;2;0;0;0;0;0;0;0;2;2;0;0;1;3;3;2	2.0;0.0;0.0;0.0;0.0;4.0;0.0;0.0;0.0;0.0;0.0;0.0;0.0;4.0;4.0;0.0;0.0;2.0;6.0;6.0;4.0	Anke Hinney;Johannes Hebebrand	3	50	6
PlosBiol	16122352	Chih Long Liu;Tommy Kaplan;Minkyu Kim;Stephen Buratowski;Stuart L Schreiber;Nir Friedman;Oliver J Rando	2;0;2;2;7;0;3	3.33;0.0;3.33;3.33;11.67;0.0;5.0	Stuart L Schreiber	7	60	11.67
PlosBiol	16128622	Paramvir Dehal;Jeffrey L Boore	2;0	4.17;0.0	Paramvir Dehal	2	48	4.17
PlosBiol	16131227	Gerardo A De Blas;Carlos M Roggero;Claudia N Tomes;Luis S Mayorga	4;0;7;8	9.76;0.0;17.07;19.51	Luis S Mayorga	8	41	19.51
PlosBiol	16128623	Haitao Yang;Weiqing Xie;Xiaoyu Xue;Kailin Yang;Jing Ma;Wenxue Liang;Qi Zhao;Zhe Zhou;Duanqing Pei;John Ziebuhr;Rolf Hilgenfeld;Kwok Yung Yuen;Luet Wong;Guangxia Gao;Saijuan Chen;Zhu Chen;Dawei Ma;Mark Bartlam;Zihe Rao	1;0;0;0;0;0;0;1;0;6;3;2;0;0;0;0;0;1;1	2.56;0.0;0.0;0.0;0.0;0.0;0.0;2.56;0.0;15.38;7.69;5.13;0.0;0.0;0.0;0.0;0.0;2.56;2.56	John Ziebuhr	6	39	15.38
PlosBiol	16207075	Devkanya Dutta;Sanjeev Shaw;Tariq Maqbool;Hetal Pandya;K Vijayraghavan	1;0;0;0;1	1.59;0.0;0.0;0.0;1.59	Devkanya Dutta;K Vijayraghavan	1	63	1.59
PlosBiol	16149850	Chris Y H Tan	0	0	Chris Y H Tan	0	9	0
PlosBiol	16149851	Gaell Mainguy;Mohammad R Motamedi;Daniel Mietchen	0;0;0	0.0;0.0;0.0	Gaell Mainguy;Mohammad R Motamedi;Daniel Mietchen	0	5	0
PlosBiol	16144426	Jianbing Mu;Philip Awadalla;Junhui Duan;Kate M McGee;Deirdre A Joy;Gilean A T McVean;Xin-zhuan Su	3;2;2;0;2;1;2	7.69;5.13;5.13;0.0;5.13;2.56;5.13	Jianbing Mu	3	39	7.69
PlosBiol	16162033	Michael Rendl;Lisa Lewis;Elaine Fuchs	1;0;8	1.96;0.0;15.69	Elaine Fuchs	8	51	15.69
PlosBiol	16176121	Jeffrey M Skerker;Melanie S Prasol;Barrett S Perchuk;Emanuele G Biondi;Michael T Laub	1;0;0;0;3	1.61;0.0;0.0;0.0;4.84	Michael T Laub	3	62	4.84
PlosBiol	16167846	Steven A Brown;Fabienne Fleury-Olela;Emi Nagoshi;Conrad Hauser;Cristiana Juge;Christophe A Meier;Rachel Chicheportiche;Jean-Michel Dayer;Urs Albrecht;Ueli Schibler	1;0;1;0;0;0;1;1;4;3	3.12;0.0;3.12;0.0;0.0;0.0;3.12;3.12;12.5;9.38	Urs Albrecht	4	32	12.5
PlosBiol	16171408	Gidon Felsen;Jon Touryan;Feng Han;Yang Dan	1;2;0;3	2.22;4.44;0.0;6.67	Yang Dan	3	45	6.67
PlosBiol	16122351	Alison R Frand;Sascha Russel;Gary Ruvkun	0;0;3	0.0;0.0;3.57	Gary Ruvkun	3	84	3.57
PlosBiol	16122348	Fan Ge;Li-San Wang;Junhyong Kim	0;0;1	0.0;0.0;1.92	Junhyong Kim	1	52	1.92
PlosBiol	16176122	Kajori Lahiri;Daniela Vallone;Srinivas Babu Gondi;Cristina Santoriello;Thomas Dickmeis;Nicholas S Foulkes	0;3;1;1;0;4	0.0;7.14;2.38;2.38;0.0;9.52	Nicholas S Foulkes	4	42	9.52
PlosBiol	16187795	Thomas Breuer;Mireille Ndoundou-Hockemba;Vicki Fishlock	0;0;0	0.0;0.0;0.0	Thomas Breuer;Mireille Ndoundou-Hockemba;Vicki Fishlock	0	5	0
PlosBiol	16187794	Robert J Prill;Pablo A Iglesias;Andre Levchenko	0;0;2	0.0;0.0;6.25	Andre Levchenko	2	32	6.25
PlosBiol	16207076	Joshua Lederberg;Emil C Gotschlich	0;0	0.0;0.0	Joshua Lederberg;Emil C Gotschlich	0	4	0
PlosBiol	16207077	John Ewer	0	0	John Ewer	0	9	0
PlosBiol	16207078	David Kleinfeld;Oliver Griesbeck	4;4	7.41;7.41	David Kleinfeld;Oliver Griesbeck	4	54	7.41
PlosBiol	16201836	Ana Claudia Marques;Isabelle Dupanloup;Nicolas Vinckenbosch;Alexandre Reymond;Henrik Kaessmann	0;0;0;0;2	0.0;0.0;0.0;0.0;3.51	Henrik Kaessmann	2	57	3.51
PlosBiol	16216086	John Novembre;Alison P Galvani;Montgomery Slatkin	1;2;2	2.7;5.41;5.41	Alison P Galvani;Montgomery Slatkin	2	37	5.41
PlosBiol	16216087	Derya R Shimshek;Thorsten Bus;Jinhyun Kim;Andre Mihaljevic;Volker Mack;Peter H Seeburg;Rolf Sprengel;Andreas T Schaefer	2;0;2;0;1;12;10;3	2.38;0.0;2.38;0.0;1.19;14.29;11.9;3.57	Peter H Seeburg	12	84	14.29
PlosBiol	16218766	Martin Tegenthoff;Patrick Ragert;Burkhard Pleger;Peter Schwenkreis;Ann-Freya Förster;Volker Nicolas;Hubert R Dinse	6;7;6;5;0;0;14	9.23;10.77;9.23;7.69;0.0;0.0;21.54	Hubert R Dinse	14	65	21.54
PlosBiol	16216088	Sabrina S Burmeister;Erich D Jarvis;Russell D Fernald	2;3;13	4.88;7.32;31.71	Russell D Fernald	13	41	31.71
PlosBiol	16231973	Grégoire Altan-Bonnet;Ronald N Germain	0;7	0.0;10.94	Ronald N Germain	7	64	10.94
PlosBiol	16231971	Howard D Rundle;Stephen F Chenoweth;Paul Doughty;Mark W Blows	2;5;0;11	5.26;13.16;0.0;28.95	Mark W Blows	11	38	28.95
PlosBiol	16231972	Peter D Walsh;Roman Biek;Leslie A Real	1;1;2	2.78;2.78;5.56	Leslie A Real	2	36	5.56
PlosBiol	16231974	Stephen A Mabon;Tom Misteli	1;7	2.17;15.22	Tom Misteli	7	46	15.22
PlosBiol	16248676	Francesca Fiegna;Gregory J Velicer	0;2	0.0;6.45	Gregory J Velicer	2	31	6.45
PlosBiol	16248677	Pardis C Sabeti;Emily Walsh;Steve F Schaffner;Patrick Varilly;Ben Fry;Holli B Hutcheson;Mike Cullen;Tarjei S Mikkelsen;Jessica Roy;Nick Patterson;Richard Cooper;David Reich;David Altshuler;Stephen O'Brien;Eric S Lander	1;0;0;1;1;1;0;0;2;1;3;1;5;1;5	3.57;0.0;0.0;3.57;3.57;3.57;0.0;0.0;7.14;3.57;10.71;3.57;17.86;3.57;17.86	David Altshuler;Eric S Lander	5	28	17.86
PlosBiol	16248678	Rebecca Montville;Remy Froissart;Susanna K Remold;Olivier Tenaillon;Paul E Turner	1;0;2;0;3	4.76;0.0;9.52;0.0;14.29	Paul E Turner	3	21	14.29
PlosBiol	16248679	Benoît Guillemette;Alain R Bataille;Nicolas Gévry;Maryse Adam;Mathieu Blanchette;François Robert;Luc Gaudreau	0;0;0;1;0;5;2	0.0;0.0;0.0;1.64;0.0;8.2;3.28	François Robert	5	61	8.2
PlosBiol	16248680	Timothy E Holy;Zhongsheng Guo	1;0	5.88;0.0	Timothy E Holy	1	17	5.88
PlosBiol	16262444	Hwa-Young Kim;Vadim N Gladyshev	2;6	5.56;16.67	Vadim N Gladyshev	6	36	16.67
PlosBiol	16262445	Coumaran Egile;Isabelle Rouiller;Xiao-Ping Xu;Niels Volkmann;Rong Li;Dorit Hanein	4;0;0;4;5;4	14.29;0.0;0.0;14.29;17.86;14.29	Rong Li	5	28	17.86
PlosBiol	16262446	Catherine A Hazzalin;Louis C Mahadevan	5;7	11.63;16.28	Louis C Mahadevan	7	43	16.28
PlosBiol	16277552	Ganna Bilousova;Andriy Marusyk;Christopher C Porter;Robert D Cardiff;James DeGregori	0;0;0;1;3	0.0;0.0;0.0;1.96;5.88	James DeGregori	3	51	5.88
PlosBiol	16277553	Markus Altmann;Wolfgang Hammerschmidt	1;13	1.69;22.03	Wolfgang Hammerschmidt	13	59	22.03
PlosBiol	16277556	Sarah E Millar	4	6.67	Sarah E Millar	4	60	6.67
PlosBiol	16277557	John Doyle;Marie Csete	2;1	25.0;12.5	John Doyle	2	8	25
PlosBiol	16277558	Kartik Shanker;Ankila Hiremath;Kamal Bawa	1;0;0	100.0;0.0;0.0	Kartik Shanker	1	1	100
PlosBiol	16277559	Paola Scaffidi;Leslie Gordon;Tom Misteli	2;0;3	9.09;0.0;13.64	Tom Misteli	3	22	13.64
PlosBiol	16277560	Richard Robinson	0	0	Richard Robinson	0	1	0
PlosBiol	16274263	Matthew V Rockman;Matthew W Hahn;Nicole Soranzo;Fritz Zimprich;David B Goldstein;Gregory A Wray	4;3;2;1;2;5	5.48;4.11;2.74;1.37;2.74;6.85	Gregory A Wray	5	73	6.85
PlosBiol	16279838	Matthew W Jones;Matthew A Wilson	2;7	3.39;11.86	Matthew A Wilson	7	59	11.86
PlosBiol	16279839	Victor Neduva;Rune Linding;Isabelle Su-Angrand;Alexander Stark;Federico de Masi;Toby J Gibson;Joe Lewis;Luis Serrano;Robert B Russell	1;1;0;1;0;1;0;0;3	1.72;1.72;0.0;1.72;0.0;1.72;0.0;0.0;5.17	Robert B Russell	3	58	5.17
PlosBiol	16292981	Ron Pinhasi;Joaquim Fort;Albert J Ammerman	0;1;0	0.0;7.69;0.0	Joaquim Fort	1	13	7.69
PlosBiol	16336049	H Henrik Ehrsson;Tomonori Kito;Norihiro Sadato;Richard E Passingham;Eiichi Naito	4;0;1;0;5	9.3;0.0;2.33;0.0;11.63	Eiichi Naito	5	43	11.63
PlosBiol	16296893	Allison Wanting Xu;Christopher B Kaelin;Gregory J Morton;Kayoko Ogimoto;Kimber Stanhope;James Graham;Denis G Baskin;Peter Havel;Michael W Schwartz;Gregory S Barsh	1;1;0;0;0;0;2;0;3;5	2.38;2.38;0.0;0.0;0.0;0.0;4.76;0.0;7.14;11.9	Gregory S Barsh	5	42	11.9
PlosBiol	16292982	Katrin Pfleghaar;Simone Heubes;Jürgen Cox;Olaf Stemmann;Michael R Speicher	0;0;0;3;4	0.0;0.0;0.0;11.11;14.81	Michael R Speicher	4	27	14.81
PlosBiol	16336051	Christopher P Meyer;Gustav Paulay	2;2	10.0;10.0	Christopher P Meyer;Gustav Paulay	2	20	10
PlosBiol	16292983	Peter J Mohler;Jonathan Q Davis;Vann Bennett	4;3;11	8.89;6.67;24.44	Vann Bennett	11	45	24.44
PlosBiol	16300414	Douglas M Fowler;Atanas V Koulov;Christelle Alory-Jost;Michael S Marks;William E Balch;Jeffery W Kelly	0;0;0;4;3;4	0.0;0.0;0.0;10.26;7.69;10.26	Michael S Marks;Jeffery W Kelly	4	39	10.26
PlosBiol	16332160	Colin Fontaine;Isabelle Dajoz;Jacques Meriguet;Michel Loreau	0;0;0;3	0.0;0.0;0.0;23.08	Michel Loreau	3	13	23.08
PlosBiol	16336043	Tao Zhang;Mya Breitbart;Wah Heng Lee;Jin-Quan Run;Chia Lin Wei;Shirlena Wee Ling Soh;Martin L Hibberd;Edison T Liu;Forest Rohwer;Yijun Ruan	0;2;0;0;0;0;0;0;3;0	0.0;5.0;0.0;0.0;0.0;0.0;0.0;0.0;7.5;0.0	Forest Rohwer	3	40	7.5
PlosBiol	16336044	Shannon L Stroschein-Stevenson;Edan Foley;Patrick H O'Farrell;Alexander D Johnson	0;2;2;3	0.0;4.35;4.35;6.52	Alexander D Johnson	3	46	6.52
PlosBiol	16336045	Xianmin Diao;Michael Freeling;Damon Lisch	0;2;1	0.0;5.41;2.7	Michael Freeling	2	37	5.41
PlosBiol	16336046	Saulius Sumanas;Shuo Lin	2;2	4.35;4.35	Saulius Sumanas;Shuo Lin	2	46	4.35
PlosBiol	16336048	David Sloan Wilson	0	0	David Sloan Wilson	0	6	0
PlosBiol	16336050	Thressa C Stadtman	4	44.44	Thressa C Stadtman	4	9	44.44
PlosBiol	16336053	Virginia Gewin	0	0	Virginia Gewin	0	4	0
PlosBiol	16336047	Virgil A Rhodius;Won Chul Suh;Gen Nonaka;Joyce West;Carol A Gross	1;0;0;0;16	1.11;0.0;0.0;0.0;17.78	Carol A Gross	16	90	17.78
PlosBiol	16363919	David Reznick;Michael Bryant;Donna Holmes	3;0;0	9.09;0.0;0.0	David Reznick	3	33	9.09
PlosBiol	16366734	Sumati Rajagopalan;Yenan T Bryceson;Shanmuga P Kuppusamy;Daniel E Geraghty;Arnold van der Meer;Irma Joosten;Eric O Long	3;0;0;5;2;2;9	4.05;0.0;0.0;6.76;2.7;2.7;12.16	Eric O Long	9	74	12.16
PlosBiol	16366735	Wei-Chung Allen Lee;Hayden Huang;Guoping Feng;Joshua R Sanes;Emery N Brown;Peter T So;Elly Nedivi	1;0;2;2;0;1;2	2.17;0.0;4.35;4.35;0.0;2.17;4.35	Guoping Feng;Joshua R Sanes;Elly Nedivi	2	46	4.35
PlosBiol	16366736	Laura Bordone;Maria Carla Motta;Frederic Picard;Ashley Robinson;Ulupi S Jhala;Javier Apfeld;Thomas McDonagh;Madeleine Lemieux;Michael McBurney;Akos Szilvasi;Erin J Easlon;Su-Ju Lin;Leonard Guarente	1;1;0;0;0;0;0;2;1;0;0;3;11	1.72;1.72;0.0;0.0;0.0;0.0;0.0;3.45;1.72;0.0;0.0;5.17;18.97	Leonard Guarente	11	58	18.97
PlosBiol	16379497	Chris B Schaffer;Beth Friedman;Nozomi Nishimura;Lee F Schroeder;Philbert S Tsai;Ford F Ebner;Patrick D Lyden;David Kleinfeld	1;1;1;0;1;0;1;3	1.75;1.75;1.75;0.0;1.75;0.0;1.75;5.26	David Kleinfeld	3	57	5.26
PlosBiol	16379496	Olga Rechkoblit;Lucy Malinina;Yuan Cheng;Vitaly Kuryavyi;Suse Broyde;Nicholas E Geacintov;Dinshaw J Patel	0;0;0;0;0;0;0	0.0;0.0;0.0;0.0;0.0;0.0;0.0	Olga Rechkoblit;Lucy Malinina;Yuan Cheng;Vitaly Kuryavyi;Suse Broyde;Nicholas E Geacintov;Dinshaw J Patel	0	45	0
PlosBiol	16396608	Rebeca Martinez-Contreras;Jean-François Fisette;Faiz-ul Hassan Nasim;Richard Madden;Mélanie Cordeau;Benoit Chabot	0;1;0;0;1;10	0.0;2.22;0.0;0.0;2.22;22.22	Benoit Chabot	10	45	22.22
PlosBiol	16535774	Peter A Lawrence	1	20	Peter A Lawrence	1	5	20
PlosBiol	16535775	Kathryn J Boor	4	16.67	Kathryn J Boor	4	24	16.67
PlosBiol	16535776	Lucy J Patterson;Roger Patient	1;3	3.12;9.38	Roger Patient	3	32	9.38
PlosBiol	16417406	Orion D Weiner;Maike C Rentel;Alex Ott;Glenn E Brown;Mark Jedrychowski;Michael B Yaffe;Steven P Gygi;Lewis C Cantley;Henry R Bourne;Marc W Kirschner	5;0;0;0;0;0;2;2;7;3	6.02;0.0;0.0;0.0;0.0;0.0;2.41;2.41;8.43;3.61	Henry R Bourne	7	83	8.43
PlosBiol	16417405	Benoît Goossens;Lounès Chikhi;Marc Ancrenaz;Isabelle Lackman-Ancrenaz;Patrick Andau;Michael W Bruford	3;1;2;2;2;1	16.67;5.56;11.11;11.11;11.11;5.56	Benoît Goossens	3	18	16.67
PlosBiol	16402858	Jonathan V Rocheleau;Maria S Remedi;Butch Granada;W Steven Head;Joseph C Koster;Colin G Nichols;David W Piston	1;1;0;1;2;3;5	3.33;3.33;0.0;3.33;6.67;10.0;16.67	David W Piston	5	30	16.67
PlosBiol	16402860	Paul M Bays;J Randall Flanagan;Daniel M Wolpert	2;2;8	9.09;9.09;36.36	Daniel M Wolpert	8	22	36.36
PlosBiol	16402859	Min Hu;Lichuan Gu;Muyang Li;Philip D Jeffrey;Wei Gu;Yigong Shi	1;0;3;0;4;1	2.22;0.0;6.67;0.0;8.89;2.22	Wei Gu	4	45	8.89
PlosBiol	16402857	Richard Benton;Silke Sachse;Stephen W Michnick;Leslie B Vosshall	0;1;4;6	0.0;1.18;4.71;7.06	Leslie B Vosshall	6	85	7.06
PlosBiol	16435886	Gerry Swan;Vinasan Naidoo;Richard Cuthbert;Rhys E Green;Deborah J Pain;Devendra Swarup;Vibhu Prakash;Mark Taggart;Lizette Bekker;Devojit Das;Jörg Diekmann;Maria Diekmann;Elmarié Killian;Andy Meharg;Ramesh Chandra Patra;Mohini Saini;Kerri Wolter	0;0;1;2;2;0;1;0;0;1;0;0;0;0;0;0;1	0.0;0.0;6.25;12.5;12.5;0.0;6.25;0.0;0.0;6.25;0.0;0.0;0.0;0.0;0.0;0.0;6.25	Rhys E Green;Deborah J Pain	2	16	12.5
PlosBiol	16435885	Katherine Belov;Janine E Deakin;Anthony T Papenfuss;Michelle L Baker;Sandra D Melman;Hannah V Siddle;Nicolas Gouin;David L Goode;Tobias J Sargeant;Mark D Robinson;Matthew J Wakefield;Shaun Mahony;Joseph G R Cross;Panayiotis V Benos;Paul B Samollow;Terence P Speed;Jennifer A Marshall Graves;Robert D Miller	2;2;0;0;0;0;1;0;0;0;1;0;0;0;1;0;3;3	4.26;4.26;0.0;0.0;0.0;0.0;2.13;0.0;0.0;0.0;2.13;0.0;0.0;0.0;2.13;0.0;6.38;6.38	Jennifer A Marshall Graves;Robert D Miller	3	47	6.38
PlosBiol	16435884	Nora G Smart;Asa A Apelqvist;Xueying Gu;Erin B Harmon;James N Topper;Raymond J MacDonald;Seung K Kim	1;1;2;2;1;1;3	2.13;2.13;4.26;4.26;2.13;2.13;6.38	Seung K Kim	3	47	6.38
PlosBiol	16448215	Alan Cooper	5	25	Alan Cooper	5	20	25
PlosBiol	16448249	Karin Nordström;Paul D Barnett;David C O'Carroll	0;0;2	0.0;0.0;14.29	David C O'Carroll	2	14	14.29
PlosBiol	16448217	Evgeny I Rogaev;Yuri K Moliaka;Boris A Malyarchuk;Fyodor A Kondrashov;Miroslava V Derenko;Ilya Chumakov;Anastasia P Grigorenko	0;0;0;0;0;0;0	0.0;0.0;0.0;0.0;0.0;0.0;0.0	Evgeny I Rogaev;Yuri K Moliaka;Boris A Malyarchuk;Fyodor A Kondrashov;Miroslava V Derenko;Ilya Chumakov;Anastasia P Grigorenko	0	25	0
PlosBiol	16464125	Kimberly M McDermott;Jianmin Zhang;Charles R Holst;B Krystyna Kozakiewicz;Veena Singla;Thea D Tlsty	0;0;2;1;0;3	0.0;0.0;4.17;2.08;0.0;6.25	Thea D Tlsty	3	48	6.25
PlosBiol	16464126	Xiaoxia Wang;Wendy E Grus;Jianzhi Zhang	1;1;3	1.41;1.41;4.23	Jianzhi Zhang	3	71	4.23
PlosBiol	16464129	Patrick E MacDonald;Patrik Rorsman	1;10	2.33;23.26	Patrik Rorsman	10	43	23.26
PlosBiol	16464130	Henry Nicholls	0	0	Henry Nicholls	0	7	0
PlosBiol	16475869	Assaf Vardi;Fabio Formiggini;Raffaella Casotti;Alessandra De Martino;François Ribalet;Antonio Miralto;Chris Bowler	3;0;1;0;0;2;5	7.69;0.0;2.56;0.0;0.0;5.13;12.82	Chris Bowler	5	39	12.82
PlosBiol	16494532	A Marm Kilpatrick;Laura D Kramer;Matthew J Jones;Peter P Marra;Peter Daszak	2;4;0;0;2	6.25;12.5;0.0;0.0;6.25	Laura D Kramer	4	32	12.5
PlosBiol	16494527	Stefano Baldassi;Nicola Megna;David C Burr	3;0;2	11.54;0.0;7.69	Stefano Baldassi	3	26	11.54
PlosBiol	16494530	Felix Blankenburg;Christian C Ruff;Ralf Deichmann;Geraint Rees;Jon Driver	0;0;0;1;1	0.0;0.0;0.0;2.63;2.63	Geraint Rees;Jon Driver	1	38	2.63
PlosBiol	16494528	Amir Fayyazuddin;Mahira A Zaheer;P Robin Hiesinger;Hugo J Bellen	1;0;1;1	2.08;0.0;2.08;2.08	Amir Fayyazuddin;P Robin Hiesinger;Hugo J Bellen	1	48	2.08
PlosBiol	16494531	Benjamin F Voight;Sridhar Kudaravalli;Xiaoquan Wen;Jonathan K Pritchard	1;0;0;0	1.92;0.0;0.0;0.0	Benjamin F Voight	1	52	1.92
PlosBiol	16494529	Dominique Helmlinger;Sara Hardy;Gretta Abou-Sleymane;Adrien Eberlin;Aaron B Bowman;Anne Gansmüller;Serge Picaud;Huda Y Zoghbi;Yvon Trottier;Làszlò Tora;Didier Devys	4;3;2;1;1;0;1;3;2;5;4	7.14;5.36;3.57;1.79;1.79;0.0;1.79;5.36;3.57;8.93;7.14	Làszlò Tora	5	56	8.93
PlosBiol	16509769	Oliver Kacelnik;Fernando R Nodal;Carl H Parsons;Andrew J King	0;0;5;9	0.0;0.0;7.35;13.24	Andrew J King	9	68	13.24
PlosBiol	16509770	Cynthia F Moss;Kari Bohn;Hannah Gilkenson;Annemarie Surlykke	3;0;0;3	18.75;0.0;0.0;18.75	Cynthia F Moss;Annemarie Surlykke	3	16	18.75
PlosBiol	16509772	Hilary A Coller;Liyun Sang;James M Roberts	1;0;1	1.79;0.0;1.79	Hilary A Coller;James M Roberts	1	56	1.79
PlosBiol	16509771	Takeshi Nitta;Mariam Nasreen;Takafumi Seike;Atsushi Goji;Izumi Ohigashi;Tadaaki Miyazaki;Tsutomu Ohta;Masamoto Kanno;Yousuke Takahama	1;0;0;0;0;0;0;0;3	2.13;0.0;0.0;0.0;0.0;0.0;0.0;0.0;6.38	Yousuke Takahama	3	47	6.38
PlosBiol	16515367	Jan Ole Kriegs;Gennady Churakov;Martin Kiefmann;Ursula Jordan;Jürgen Brosius;Jürgen Schmitz	0;0;0;1;2;6	0.0;0.0;0.0;2.38;4.76;14.29	Jürgen Schmitz	6	42	14.29
PlosBiol	16515366	Becca Asquith;Charles T T Edwards;Marc Lipsitch;Angela R McLean	2;1;0;1	3.92;1.96;0.0;1.96	Becca Asquith	2	51	3.92
PlosBiol	16683862	Alexei J Drummond;Simon Y W Ho;Matthew J Phillips;Andrew Rambaut	5;1;2;7	9.43;1.89;3.77;13.21	Andrew Rambaut	7	53	13.21
PlosBiol	16524341	Christoph Melcher;Rüdiger Bader;Steffen Walther;Oleg Simakov;Michael J Pankratz	1;0;0;0;1	11.11;0.0;0.0;0.0;11.11	Christoph Melcher;Michael J Pankratz	1	9	11.11
PlosBiol	16524342	Jonathan D Wren;Marilyn J Roossinck;Richard S Nelson;Kay Scheets;Michael W Palmer;Ulrich Melcher	0;1;0;0;0;0	0.0;25.0;0.0;0.0;0.0;0.0	Marilyn J Roossinck	1	4	25
PlosBiol	16524343	Catriona MacCallum;Emma Hill	0;0	0.0;0.0	Catriona MacCallum;Emma Hill	0	21	0
PlosBiol	16533068	Steven J Hallam;Tracy J Mincer;Christa Schleper;Christina M Preston;Katie Roberts;Paul M Richardson;Edward F DeLong	0;0;4;5;0;0;15	0.0;0.0;5.63;7.04;0.0;0.0;21.13	Edward F DeLong	15	71	21.13
PlosBiol	16529529	Daniel A Butts;Mark S Goldman	1;0	3.45;0.0	Daniel A Butts	1	29	3.45
PlosBiol	16602826	Gil Atzmon;Marielisa Rincon;Clyde B Schechter;Alan R Shuldiner;Richard B Lipton;Aviv Bergman;Nir Barzilai	3;1;0;2;1;0;4	6.0;2.0;0.0;4.0;2.0;0.0;8.0	Nir Barzilai	4	50	8
PlosBiol	16602821	Susan Magdaleno;Patricia Jensen;Craig L Brumwell;Anna Seal;Karen Lehman;Andrew Asbury;Tony Cheung;Tommie Cornelius;Diana M Batten;Christopher Eden;Shannon M Norland;Dennis S Rice;Nilesh Dosooye;Sundeep Shakya;Perdeep Mehta;Tom Curran	1;1;0;0;0;0;0;0;0;0;0;0;0;0;0;1	12.5;12.5;0.0;0.0;0.0;0.0;0.0;0.0;0.0;0.0;0.0;0.0;0.0;0.0;0.0;12.5	Susan Magdaleno;Patricia Jensen;Tom Curran	1	8	12.5
PlosBiol	16602820	Avraham E Mayo;Yaakov Setty;Seagull Shavit;Alon Zaslaver;Uri Alon	1;1;0;1;8	1.89;1.89;0.0;1.89;15.09	Uri Alon	8	53	15.09
PlosBiol	16602823	Daniel A Kraut;Paul A Sigala;Brandon Pybus;Corey W Liu;Dagmar Ringe;Gregory A Petsko;Daniel Herschlag	1;0;0;0;1;1;3	1.05;0.0;0.0;0.0;1.05;1.05;3.16	Daniel Herschlag	3	95	3.16
PlosBiol	16602824	Philippe Peigneux;Pierre Orban;Evelyne Balteau;Christian Degueldre;André Luxen;Steven Laureys;Pierre Maquet	6;0;1;6;6;6;6	10.34;0.0;1.72;10.34;10.34;10.34;10.34	Philippe Peigneux;Christian Degueldre;André Luxen;Steven Laureys;Pierre Maquet	6	58	10.34
PlosBiol	16555924	Gavin C Conant;Kenneth H Wolfe	0;4	0.0;7.84	Kenneth H Wolfe	4	51	7.84
PlosBiol	16555925	Barbara Helm;Eberhard Gwinner	1;2	20.0;40.0	Eberhard Gwinner	2	5	40
PlosBiol	16602827	Amanda J Mikels;Roel Nusse	0;6	0.0;9.84	Roel Nusse	6	61	9.84
PlosBiol	16594732	Jessica F Cantlon;Elizabeth M Brannon;Elizabeth J Carter;Kevin A Pelphrey	2;6;0;2	3.23;9.68;0.0;3.23	Elizabeth M Brannon	6	62	9.68
PlosBiol	16594730	Christopher R Otey;Marco Landwehr;Jeffrey B Endelman;Kaori Hiraga;Jesse D Bloom;Frances H Arnold	3;0;4;1;1;12	6.25;0.0;8.33;2.08;2.08;25.0	Frances H Arnold	12	48	25
PlosBiol	16594731	Sally Lowell;Alexandra Benchoua;Barry Heavey;Austin G Smith	1;0;1;10	1.39;0.0;1.39;13.89	Austin G Smith	10	72	13.89
PlosBiol	16602822	Karla M Neugebauer	0	0	Karla M Neugebauer	0	3	0
PlosBiol	16602825	Paul J Ferraro;Subhrendu K Pattanayak	1;0	14.29;0.0	Paul J Ferraro	1	7	14.29
PlosBiol	16602828	Sara A Solla	0	0	Sara A Solla	0	12	0
PlosBiol	16605303	Kaushik Ghose;Timothy K Horiuchi;P S Krishnaprasad;Cynthia F Moss	1;0;0;6	5.0;0.0;0.0;30.0	Cynthia F Moss	6	20	30
PlosBiol	16605306	Reto Wyss;Peter König;Paul F M J Verschure	0;2;0	0.0;6.06;0.0	Peter König	2	33	6.06
PlosBiol	16605304	Chunxiu Yu;Dori Derdikman;Sebastian Haidarliu;Ehud Ahissar	0;1;2;6	0.0;2.44;4.88;14.63	Ehud Ahissar	6	41	14.63
PlosBiol	16605307	Christopher Summerfield;Matthew Greene;Tor Wager;Tobias Egner;Joy Hirsch;Jennifer Mangels	1;0;0;0;0;0	1.61;0.0;0.0;0.0;0.0;0.0	Christopher Summerfield	1	62	1.61
PlosBiol	16605305	Liza Gross	0	0	Liza Gross	0	2	0
PlosBiol	16613483	Nicolas Nègre;Jérôme Hennetin;Ling V Sun;Sergey Lavrov;Michel Bellis;Kevin P White;Giacomo Cavalli	0;0;1;2;1;1;9	0.0;0.0;1.49;2.99;1.49;1.49;13.43	Giacomo Cavalli	9	67	13.43
PlosBiol	16620152	Mark H Histed;Earl K Miller	0;0	0.0;0.0	Mark H Histed;Earl K Miller	0	63	0
PlosBiol	16620153	Nami Motosugi;Jens-Erik Dietrich;Zbigniew Polanski;Davor Solter;Takashi Hiiragi	1;0;1;2;2	2.94;0.0;2.94;5.88;5.88	Davor Solter;Takashi Hiiragi	2	34	5.88
PlosBiol	16620150	Federico Abascal;David Posada;Robin D Knight;Rafael Zardoya	0;0;3;0	0.0;0.0;9.09;0.0	Robin D Knight	3	33	9.09
PlosBiol	16623598	Christopher Toomajian;Tina T Hu;Maria José Aranzana;Clare Lister;Chunlao Tang;Honggang Zheng;Keyan Zhao;Peter Calabrese;Caroline Dean;Magnus Nordborg	2;1;0;3;1;2;2;1;5;7	6.45;3.23;0.0;9.68;3.23;6.45;6.45;3.23;16.13;22.58	Magnus Nordborg	7	31	22.58
PlosBiol	16623597	Kristina A Stinson;Stuart A Campbell;Jeff R Powell;Benjamin E Wolfe;Ragan M Callaway;Giles C Thelen;Steven G Hallett;Daniel Prati;John N Klironomos	0;0;1;1;1;1;0;1;1	0.0;0.0;12.5;12.5;12.5;12.5;0.0;12.5;12.5	Jeff R Powell;Benjamin E Wolfe;Ragan M Callaway;Giles C Thelen;Daniel Prati;John N Klironomos	1	8	12.5
PlosBiol	16620151	Ilkka Hanski;Ilik Saccheri	3;0	13.04;0.0	Ilkka Hanski	3	23	13.04
PlosBiol	16623600	Miguel R Branco;Ana Pombo	0;5	0.0;10.87	Ana Pombo	5	46	10.87
PlosBiol	16623599	Jianwen Feng;Matthew E Call;Kai W Wucherpfennig	2;3;3	4.76;7.14;7.14	Matthew E Call;Kai W Wucherpfennig	3	42	7.14
PlosBiol	16640459	Mitchell P Levesque;Teva Vernoux;Wolfgang Busch;Hongchang Cui;Jean Y Wang;Ikram Blilou;Hala Hassan;Keiji Nakajima;Noritaka Matsumoto;Jan U Lohmann;Ben Scheres;Philip N Benfey	0;0;1;0;2;2;0;2;0;1;8;10	0.0;0.0;1.45;0.0;2.9;2.9;0.0;2.9;0.0;1.45;11.59;14.49	Philip N Benfey	10	69	14.49
PlosBiol	16640460	Nicholas M Levinson;Olga Kuchment;Kui Shen;Matthew A Young;Michael Koldobskiy;Martin Karplus;Philip A Cole;John Kuriyan	0;0;0;4;0;1;2;13	0.0;0.0;0.0;6.9;0.0;1.72;3.45;22.41	John Kuriyan	13	58	22.41
PlosBiol	16640457	Martin J Hicks;Chin-Rang Yang;Matthew V Kotlajich;Klemens J Hertel	1;1;0;5	1.96;1.96;0.0;9.8	Klemens J Hertel	5	51	9.8
PlosBiol	16646632	Elizabeth R Sprague;Chu Wang;David Baker;Pamela J Bjorkman	1;3;3;6	1.61;4.84;4.84;9.68	Pamela J Bjorkman	6	62	9.68
PlosBiol	16669700	Roland S Johansson;Anna Theorin;Göran Westling;Mikael Andersson;Yukari Ohki;Lars Nyberg	3;0;2;0;0;0	6.82;0.0;4.55;0.0;0.0;0.0	Roland S Johansson	3	44	6.82
PlosBiol	16669701	Susanna Mlynarczyk-Evans;Morgan Royce-Tolland;Mary Kate Alexander;Angela A Andersen;Sundeep Kalantry;Joost Gribnau;Barbara Panning	1;0;0;0;0;3;4	2.56;0.0;0.0;0.0;0.0;7.69;10.26	Barbara Panning	4	39	10.26
PlosBiol	16669699	Giuseppina Giglia-Mari;Catherine Miquel;Arjan F Theil;Pierre-Olivier Mari;Deborah Hoogstraten;Jessica M Y Ng;Christoffel Dinant;Jan H J Hoeijmakers;Wim Vermeulen	1;0;0;0;6;1;0;15;10	2.27;0.0;0.0;0.0;13.64;2.27;0.0;34.09;22.73	Jan H J Hoeijmakers	15	44	34.09
PlosBiol	16669702	Peter Beemiller;Adam D Hoppe;Joel A Swanson	0;2;7	0.0;4.17;14.58	Joel A Swanson	7	48	14.58
PlosBiol	16669698	Richard S Ostfeld;Charles D Canham;Kelly Oggenfuss;Raymond J Winchcombe;Felicia Keesing	7;1;0;0;3	19.44;2.78;0.0;0.0;8.33	Richard S Ostfeld	7	36	19.44
PlosBiol	16683863	Oliver G Pybus	0	0	Oliver G Pybus	0	8	0
PlosBiol	16683864	Jacob A Aten;Roland Kanaar	3;2	17.65;11.76	Jacob A Aten	3	17	17.65
PlosBiol	16683865	Gunther Eysenbach	3	33.33	Gunther Eysenbach	3	9	33.33
PlosBiol	16686546	Kaori Shiojiri;Rika Ozawa;Junji Takabayashi	0;0;2	0.0;0.0;22.22	Junji Takabayashi	2	9	22.22
PlosBiol	16689623	Andreas T Schaefer;Kamilla Angelo;Hartwig Spors;Troy W Margrie	2;0;1;6	2.06;0.0;1.03;6.19	Troy W Margrie	6	97	6.19
PlosBiol	16700629	Yuna Kim;Akio Kobayashi;Ryohei Sekido;Leo DiNapoli;Jennifer Brennan;Marie-Christine Chaboissier;Francis Poulat;Richard R Behringer;Robin Lovell-Badge;Blanche Capel	1;1;1;0;1;3;3;4;10;9	1.67;1.67;1.67;0.0;1.67;5.0;5.0;6.67;16.67;15.0	Robin Lovell-Badge	10	60	16.67
PlosBiol	16700627	Maurice A Smith;Ali Ghazizadeh;Reza Shadmehr	1;0;8	3.03;0.0;24.24	Reza Shadmehr	8	33	24.24
PlosBiol	16700628	Grzegorz Kudla;Leszek Lipinski;Fanny Caffin;Aleksandra Helwak;Maciej Zylicz	1;1;0;1;0	1.41;1.41;0.0;1.41;0.0	Grzegorz Kudla;Leszek Lipinski;Aleksandra Helwak	1	71	1.41
PlosBiol	16719560	Ambroise Dalecky;Sergine Ponsard;Richard I Bailey;Céline Pélissier;Denis Bourguet	0;2;0;0;7	0.0;9.52;0.0;0.0;33.33	Denis Bourguet	7	21	33.33
PlosBiol	16719564	Ping Hou;Elizabeth Araujo;Tong Zhao;Miao Zhang;Don Massenburg;Margaret Veselits;Colleen Doyle;Aaron R Dinner;Marcus R Clark	1;0;0;1;0;0;0;0;8	1.27;0.0;0.0;1.27;0.0;0.0;0.0;0.0;10.13	Marcus R Clark	8	79	10.13
PlosBiol	16719563	Knut Helge Jensen;Tom J Little;Tom Little;Arne Skorping;Dieter Ebert	0;1;1;0;8	0.0;4.55;4.55;0.0;36.36	Dieter Ebert	8	22	36.36
PlosBiol	16719561	Deborah M Tobiason;H Steven Seifert	0;7	0.0;9.33	H Steven Seifert	7	75	9.33
PlosBiol	16719562	Pallavi Ghosh;Laura R Wasil;Graham F Hatfull	3;0;11	6.82;0.0;25.0	Graham F Hatfull	11	44	25
PlosBiol	16729848	Dongying Wu;Sean C Daugherty;Susan E Van Aken;Grace H Pai;Kisha L Watkins;Hoda Khouri;Luke J Tallon;Jennifer M Zaborsky;Helen E Dunbar;Phat L Tran;Nancy A Moran;Jonathan A Eisen	1;1;0;0;0;0;0;0;0;0;6;1	2.22;2.22;0.0;0.0;0.0;0.0;0.0;0.0;0.0;0.0;13.33;2.22	Nancy A Moran	6	45	13.33
PlosBiol	16732694	Jun Lu;Mischa Machius;Irina Dulubova;Han Dai;Thomas C Südhof;Diana R Tomchick;Josep Rizo	2;1;2;0;17;1;10	4.65;2.33;4.65;0.0;39.53;2.33;23.26	Thomas C Südhof	17	43	39.53
PlosBiol	16732695	Jennifer L Knies;Rima Izem;Katie L Supler;Joel G Kingsolver;Christina L Burch	0;2;0;4;1	0.0;9.09;0.0;18.18;4.55	Joel G Kingsolver	4	22	18.18
PlosBiol	16752947	Henry Nicholls	0	0	Henry Nicholls	0	2	0
PlosBiol	16752948	Jill O Fuss;Priscilla K Cooper	0;2	0.0;6.25	Priscilla K Cooper	2	32	6.25
PlosBiol	16756389	Nicholas A Lesica;Chong Weng;Jianzhong Jin;Chun-I Yeh;Jose-Manuel Alonso;Garrett B Stanley	1;1;0;1;2;1	2.63;2.63;0.0;2.63;5.26;2.63	Jose-Manuel Alonso	2	38	5.26
PlosBiol	16756387	Marianne De Paepe;François Taddei	0;0	0.0;0.0	Marianne De Paepe;François Taddei	0	37	0
PlosBiol	16756388	Olaf Piepenburg;Colin H Williams;Derek L Stemple;Niall A Armes	0;0;0;0	0.0;0.0;0.0;0.0	Olaf Piepenburg;Colin H Williams;Derek L Stemple;Niall A Armes	0	12	0
PlosBiol	16756391	A J Wilson;J M Pemberton;J G Pilkington;D W Coltman;D V Mifsud;T H Clutton-Brock;L E B Kruuk	1;4;1;1;0;1;3	5.56;22.22;5.56;5.56;0.0;5.56;16.67	J M Pemberton	4	18	22.22
PlosBiol	16756390	Chia-ying Chu;Tariq M Rana	1;5	1.47;7.35	Tariq M Rana	5	68	7.35
PlosBiol	16774452	Christopher I Petkov;Christoph Kayser;Mark Augath;Nikos K Logothetis	2;1;3;4	4.26;2.13;6.38;8.51	Nikos K Logothetis	4	47	8.51
PlosBiol	16774451	Vitaly A Klyachko;Charles F Stevens	1;5	1.82;9.09	Charles F Stevens	5	55	9.09
PlosBiol	16774453	C David L Orme;Richard G Davies;Valerie A Olson;Gavin H Thomas;Tzung-Su Ding;Pamela C Rasmussen;Robert S Ridgely;Ali J Stattersfield;Peter M Bennett;Ian P F Owens;Tim M Blackburn;Kevin J Gaston	1;1;1;0;1;1;1;1;1;1;2;4	9.09;9.09;9.09;0.0;9.09;9.09;9.09;9.09;9.09;9.09;18.18;36.36	Kevin J Gaston	4	11	36.36
PlosBiol	16774454	Yuemei Dong;Harry E Taylor;George Dimopoulos	0;0;7	0.0;0.0;11.67	George Dimopoulos	7	60	11.67
PlosBiol	17593892	Caitlin Sedwick	0	0	Caitlin Sedwick	0	3	0
PlosBiol	16787105	Mariano Sigman;Stanislas Dehaene	4;6	5.88;8.82	Stanislas Dehaene	6	68	8.82
PlosBiol	16787106	Andrea Pasini;Aldine Amiel;Ute Rothbächer;Agnès Roure;Patrick Lemaire;Sébastien Darras	0;0;0;0;3;2	0.0;0.0;0.0;0.0;3.9;2.6	Patrick Lemaire	3	77	3.9
PlosBiol	16787107	Arnaud Besserer;Virginie Puech-Pagès;Patrick Kiefer;Victoria Gomez-Roldan;Alain Jauneau;Sébastien Roy;Jean-Charles Portais;Christophe Roux;Guillaume Bécard;Nathalie Séjalon-Delmas	0;0;0;0;2;0;0;1;5;1	0.0;0.0;0.0;0.0;9.09;0.0;0.0;4.55;22.73;4.55	Guillaume Bécard	5	22	22.73
PlosBiol	16802857	Matthew B Sullivan;Debbie Lindell;Jessica A Lee;Luke R Thompson;Joseph P Bielawski;Sallie W Chisholm	6;3;0;0;1;10	8.33;4.17;0.0;0.0;1.39;13.89	Sallie W Chisholm	10	72	13.89
PlosBiol	16802856	Hackjin Kim;Shinsuke Shimojo;John P O'Doherty	1;0;7	2.44;0.0;17.07	John P O'Doherty	7	41	17.07
PlosBiol	16802858	Vlad C Seitan;Peter Banks;Steve Laval;Nazia A Majid;Dale Dorsett;Amer Rana;Jim Smith;Alex Bateman;Sanja Krpic;Arnd Hostert;Robert A Rollins;Hediye Erdjument-Bromage;Paul Tempst;Claire Y Benard;Siegfried Hekimi;Sarah F Newbury;Tom Strachan	0;0;0;0;5;0;0;0;0;0;2;0;0;0;2;0;3	0.0;0.0;0.0;0.0;7.35;0.0;0.0;0.0;0.0;0.0;2.94;0.0;0.0;0.0;2.94;0.0;4.41	Dale Dorsett	5	68	7.35
PlosBiol	16817695	James F Gillooly;Andrew P Allen;Eric L Charnov	2;0;3	20.0;0.0;30.0	Eric L Charnov	3	10	30
PlosBiol	16805647	Nicole M Gerardo;Sarah R Jacobs;Cameron R Currie;Ulrich G Mueller	1;0;7;7	4.0;0.0;28.0;28.0	Cameron R Currie;Ulrich G Mueller	7	25	28
PlosBiol	16822095	Mohamed A F Noor;Katherine J Zimmerman;Katherine C Teeter	0;0;0	0.0;0.0;0.0	Mohamed A F Noor;Katherine J Zimmerman;Katherine C Teeter	0	3	0
PlosBiol	16822096	Brachmann Andreas;Parniske Martin	0;0	0.0;0.0	Brachmann Andreas;Parniske Martin	0	11	0
PlosBiol	16895439	Maarten F Bijlsma;C Arnold Spek;Danica Zivkovic;Sandra van de Water;Farhad Rezaee;Maikel P Peppelenbosch	1;1;0;0;0;5	1.82;1.82;0.0;0.0;0.0;9.09	Maikel P Peppelenbosch	5	55	9.09
PlosBiol	16895440	Ulrika Nordström;Esther Maier;Thomas M Jessell;Thomas Edlund	1;0;17;7	1.06;0.0;18.09;7.45	Thomas M Jessell	17	94	18.09
PlosBiol	16834460	Michael O Fisher;Ruedi G Nager;Pat Monaghan	0;0;2	0.0;0.0;7.14	Pat Monaghan	2	28	7.14
PlosBiol	16856782	Ayellet V Segrè;Andrew W Murray;Jun-Yi Leu	0;1;1	0.0;1.75;1.75	Andrew W Murray;Jun-Yi Leu	1	57	1.75
PlosBiol	16895441	Elena O Gracheva;Anna O Burdina;Andrea M Holgado;Martine Berthelot-Grosjean;Brian D Ackley;Gayla Hadwiger;Michael L Nonet;Robby M Weimer;Janet E Richmond	0;0;0;0;0;0;2;3;2	0.0;0.0;0.0;0.0;0.0;0.0;5.13;7.69;5.13	Robby M Weimer	3	39	7.69
PlosBiol	16856781	James Bellingham;Shyam S Chaurasia;Zara Melyan;Cuimei Liu;Morven A Cameron;Emma E Tarttelin;P Michael Iuvone;Mark W Hankins;Gianluca Tosini;Robert J Lucas	7;2;1;1;0;3;2;3;3;6	13.21;3.77;1.89;1.89;0.0;5.66;3.77;5.66;5.66;11.32	James Bellingham	7	53	13.21
PlosBiol	16869712	Ching-Ling Lien;Michael Schebesta;Shinji Makino;Gerhard J Weber;Mark T Keating	2;2;1;1;7	4.76;4.76;2.38;2.38;16.67	Mark T Keating	7	42	16.67
PlosBiol	16869713	Aneil F Agrawal	2	11.76	Aneil F Agrawal	2	17	11.76
PlosBiol	16869714	Michal Sharon;Thomas Taverner;Xavier I Ambroggio;Raymond J Deshaies;Carol V Robinson	1;1;1;5;11	1.96;1.96;1.96;9.8;21.57	Carol V Robinson	11	51	21.57
PlosBiol	16875436	Matthew J Marshall;Alexander S Beliaev;Alice C Dohnalkova;David W Kennedy;Liang Shi;Zheming Wang;Maxim I Boyanov;Barry Lai;Kenneth M Kemner;Jeffrey S McLean;Samantha B Reed;David E Culley;Vanessa L Bailey;Cody J Simonson;Daad A Saffarini;Margaret F Romine;John M Zachara;James K Fredrickson	1;4;0;2;1;2;0;1;2;0;0;0;0;0;4;1;4;4	2.5;10.0;0.0;5.0;2.5;5.0;0.0;2.5;5.0;0.0;0.0;0.0;0.0;0.0;10.0;2.5;10.0;10.0	Alexander S Beliaev;Daad A Saffarini;John M Zachara;James K Fredrickson	4	40	10
PlosBiol	16903783	Eva M Schmid;Marijn G J Ford;Anne Burtey;Gerrit J K Praefcke;Sew-Yeu Peak-Chew;Ian G Mills;Alexandre Benmerah;Harvey T McMahon	1;1;0;2;1;3;2;5	2.22;2.22;0.0;4.44;2.22;6.67;4.44;11.11	Harvey T McMahon	5	45	11.11
PlosBiol	16903784	William J Lane;Seth A Darst	0;7	0.0;14.29	Seth A Darst	7	49	14.29
PlosBiol	16903782	Shlomo Tsuriel;Ran Geva;Pedro Zamorano;Thomas Dresbach;Tobias Boeckers;Eckart D Gundelfinger;Craig C Garner;Noam E Ziv	0;0;0;2;1;5;4;2	0.0;0.0;0.0;2.9;1.45;7.25;5.8;2.9	Eckart D Gundelfinger	5	69	7.25
PlosBiol	16903786	Sarah Decembrini;Massimiliano Andreazzoli;Robert Vignali;Giuseppina Barsacchi;Federico Cremisi	0;1;2;3;1	0.0;2.13;4.26;6.38;2.13	Giuseppina Barsacchi	3	47	6.38
PlosBiol	16903785	Andy J Chang;Nikolas Chronis;David S Karow;Michael A Marletta;Cornelia I Bargmann	1;0;1;1;9	2.22;0.0;2.22;2.22;20.0	Cornelia I Bargmann	9	45	20
PlosBiol	16895442	Sandra Díaz;Joseph Fargione;F Stuart Chapin;David Tilman	0;0;0;0	0.0;0.0;0.0;0.0	Sandra Díaz;Joseph Fargione;F Stuart Chapin;David Tilman	0	8	0
PlosBiol	16895443	Virginia Gewin	0	0	Virginia Gewin	0	10	0
PlosBiol	16895444	Susan M Shirley;Salit Kark	0;0	0.0;0.0	Susan M Shirley;Salit Kark	0	1	0
PlosBiol	16933971	K Miyake;T Tanaka;P L McNeil	4;1;7	13.33;3.33;23.33	P L McNeil	7	30	23.33
PlosBiol	16933972	Emily A Hornett;Sylvain Charlat;Anne M R Duplouy;Neil Davies;George K Roderick;Nina Wedell;Gregory D D Hurst	1;1;0;1;1;0;3	7.14;7.14;0.0;7.14;7.14;0.0;21.43	Gregory D D Hurst	3	14	21.43
PlosBiol	16933973	Alexandre A Steiner;Andrei I Ivanov;Jordi Serrats;Hiroshi Hosokawa;Allison N Phayre;Jared R Robbins;Jennifer L Roberts;Shigeo Kobayashi;Kiyoshi Matsumura;Paul E Sawchenko;Andrej A Romanovsky	7;6;0;0;0;2;0;3;6;1;13	13.73;11.76;0.0;0.0;0.0;3.92;0.0;5.88;11.76;1.96;25.49	Andrej A Romanovsky	13	51	25.49
PlosBiol	16933974	Hélène Chanut-Delalande;Isabelle Fernandes;Fernando Roch;François Payre;Serge Plaza	1;0;1;8;0	2.22;0.0;2.22;17.78;0.0	François Payre	8	45	17.78
PlosBiol	16933975	Christopher J Lowe;Mark Terasaki;Michael Wu;Robert M Freeman;Linda Runft;Kristen Kwan;Saori Haigo;Jochanan Aronowicz;Eric Lander;Chris Gruber;Mark Smith;Marc Kirschner;John Gerhart	2;1;0;0;0;0;0;0;1;0;1;3;3	2.27;1.14;0.0;0.0;0.0;0.0;0.0;0.0;1.14;0.0;1.14;3.41;3.41	Marc Kirschner;John Gerhart	3	88	3.41
PlosBiol	16933976	Jonathan A Eisen;Robert S Coyne;Martin Wu;Dongying Wu;Mathangi Thiagarajan;Jennifer R Wortman;Jonathan H Badger;Qinghu Ren;Paolo Amedeo;Kristie M Jones;Luke J Tallon;Arthur L Delcher;Steven L Salzberg;Joana C Silva;Brian J Haas;William H Majoros;Maryam Farzad;Jane M Carlton;Roger K Smith;Jyoti Garg;Ronald E Pearlman;Kathleen M Karrer;Lei Sun;Gerard Manning;Nels C Elde;Aaron P Turkewitz;David J As…	2;0;1;1;0;2;0;2;0;0;0;5;6;1;1;2;0;3;1;0;2;6;0;3;1;4;3;1;1;0;2;0;1;0;2;2;2;6;1;0;14;1;1;0;0;0;0;0;0;0;0;3;8	1.08;0.0;0.54;0.54;0.0;1.08;0.0;1.08;0.0;0.0;0.0;2.7;3.24;0.54;0.54;1.08;0.0;1.62;0.54;0.0;1.08;3.24;0.0;1.62;0.54;2.16;1.62;0.54;0.54;0.0;1.08;0.0;0.54;0.0;1.08;1.08;1.08;3.24;0.54;0.0;7.57;0.54;0.54;0.0;0.0;0.0;0.0;0.0;0.0;0.0;0.0;1.62;4.32	Martin A Gorovsky	14	185	7.57
PlosBiol	16933977	Manu Forero;Olga Yakovenko;Evgeni V Sokurenko;Wendy E Thomas;Viola Vogel	3;1;4;3;4	10.34;3.45;13.79;10.34;13.79	Evgeni V Sokurenko;Viola Vogel	4	29	13.79
PlosBiol	16953662	Pier F Ferrari;Elisabetta Visalberghi;Annika Paukner;Leonardo Fogassi;Angela Ruggiero;Stephen J Suomi	2;3;1;6;0;1	7.14;10.71;3.57;21.43;0.0;3.57	Leonardo Fogassi	6	28	21.43
PlosBiol	16968133	Claudia Mieko Mizutani;Néva Meyer;Henk Roelink;Ethan Bier	1;0;2;7	1.39;0.0;2.78;9.72	Ethan Bier	7	72	9.72
PlosBiol	17048983	Arjun Raj;Charles S Peskin;Daniel Tranchina;Diana Y Vargas;Sanjay Tyagi	1;0;0;1;1	2.63;0.0;0.0;2.63;2.63	Arjun Raj;Diana Y Vargas;Sanjay Tyagi	1	38	2.63
PlosBiol	16968134	Alice Davy;Jeffrey O Bush;Philippe Soriano	2;0;2	4.26;0.0;4.26	Alice Davy;Philippe Soriano	2	47	4.26
PlosBiol	16968137	Margaret Roth Woodhouse;Michael Freeling;Damon Lisch	1;6;7	2.17;13.04;15.22	Damon Lisch	7	46	15.22
PlosBiol	16968136	Virginie Millien	2	10	Virginie Millien	2	20	10
PlosBiol	16968135	John W Krakauer;Pietro Mazzoni;Ali Ghazizadeh;Roshni Ravindran;Reza Shadmehr	4;1;0;0;6	13.33;3.33;0.0;0.0;20.0	Reza Shadmehr	6	30	20
PlosBiol	16968132	Song Li;Sarah M Assmann;Réka Albert	0;7;4	0.0;6.54;3.74	Sarah M Assmann	7	107	6.54
PlosBiol	16968138	Ned S Wingreen;Simon A Levin	0;0	0.0;0.0	Ned S Wingreen;Simon A Levin	0	12	0
PlosBiol	16984220	Nizar N Batada;Teresa Reguly;Ashton Breitkreutz;Lorrie Boucher;Bobby-Joe Breitkreutz;Laurence D Hurst;Mike Tyers	3;2;2;2;2;3;5	6.12;4.08;4.08;4.08;4.08;6.12;10.2	Mike Tyers	5	49	10.2
PlosBiol	17002518	Nicholas J Gotelli;Aaron M Ellison	1;1	16.67;16.67	Nicholas J Gotelli;Aaron M Ellison	1	6	16.67
PlosBiol	17002520	Felipe E Zilly;Jakob B Sørensen;Reinhard Jahn;Thorsten Lang	0;2;9;10	0.0;3.57;16.07;17.86	Thorsten Lang	10	56	17.86
PlosBiol	17002517	Mathieu Joron;Riccardo Papa;Margarita Beltrán;Nicola Chamberlain;Jesús Mavárez;Simon Baxter;Moisés Abanto;Eldredge Bermingham;Sean J Humphray;Jane Rogers;Helen Beasley;Karen Barlow;Richard H ffrench-Constant;James Mallet;W Owen McMillan;Chris D Jiggins	2;1;1;0;0;0;0;1;0;0;0;0;0;1;6;5	7.14;3.57;3.57;0.0;0.0;0.0;0.0;3.57;0.0;0.0;0.0;0.0;0.0;3.57;21.43;17.86	W Owen McMillan	6	28	21.43
PlosBiol	17002519	Katharina von Kriegstein;Anne-Lise Giraud	2;2	4.26;4.26	Katharina von Kriegstein;Anne-Lise Giraud	2	47	4.26
PlosBiol	17020410	Jaan-Olle Andressoo;Judith Jans;Jan de Wit;Frederic Coin;Deborah Hoogstraten;Marieke van de Ven;Wendy Toussaint;Jan Huijmans;H Bing Thio;Wibeke J van Leeuwen;Jan de Boer;Jean-Marc Egly;Jan H J Hoeijmakers;Gijsbertus T J van der Horst;James R Mitchell	1;1;4;1;2;0;1;1;0;0;3;4;10;2;1	3.57;3.57;14.29;3.57;7.14;0.0;3.57;3.57;0.0;0.0;10.71;14.29;35.71;7.14;3.57	Jan H J Hoeijmakers	10	28	35.71
PlosBiol	17020411	Lyubov Zaitseva;Richard Myers;Ariberto Fassati	0;0;2	0.0;0.0;3.7	Ariberto Fassati	2	54	3.7
PlosBiol	17032065	Takahiro Hosokawa;Yoshitomo Kikuchi;Naruo Nikoh;Masakazu Shimada;Takema Fukatsu	2;2;1;0;4	5.71;5.71;2.86;0.0;11.43	Takema Fukatsu	4	35	11.43
PlosBiol	17032063	John Jaenike;Kelly A Dyer;Chad Cornish;Miranda S Minhas	3;1;0;0	8.57;2.86;0.0;0.0	John Jaenike	3	35	8.57
PlosBiol	17032064	Izumi C Mori;Yoshiyuki Murata;Yingzhen Yang;Shintaro Munemasa;Yong-Fei Wang;Shannon Andreoli;Hervé Tiriac;Jose M Alonso;Jeffery F Harper;Joseph R Ecker;June M Kwak;Julian I Schroeder	3;6;0;0;0;0;0;0;5;1;6;21	3.26;6.52;0.0;0.0;0.0;0.0;0.0;0.0;5.43;1.09;6.52;22.83	Julian I Schroeder	21	92	22.83
PlosBiol	17032066	Mohammed Srahna;Maarten Leyssen;Ching Man Choi;Lee G Fradkin;Jasprina N Noordermeer;Bassem A Hassan	0;0;0;1;1;2	0.0;0.0;0.0;1.37;1.37;2.74	Bassem A Hassan	2	73	2.74
PlosBiol	17048989	Sam P Brown;Stephen J Cornell;Mark Sheppard;Andrew J Grant;Duncan J Maskell;Bryan T Grenfell;Pietro Mastroeni	0;0;2;0;0;0;6	0.0;0.0;8.7;0.0;0.0;0.0;26.09	Pietro Mastroeni	6	23	26.09
PlosBiol	17048987	Christel Genoud;Charles Quairiaux;Pascal Steiner;Harald Hirling;Egbert Welker;Graham W Knott	1;2;0;0;7;1	1.75;3.51;0.0;0.0;12.28;1.75	Egbert Welker	7	57	12.28
PlosBiol	17048991	Petar Jelinic;Jean-Christophe Stehle;Phillip Shaw	0;0;0	0.0;0.0;0.0	Petar Jelinic;Jean-Christophe Stehle;Phillip Shaw	0	45	0
PlosBiol	17048986	Nevil J Singh;Chuan Chen;Ronald H Schwartz	3;0;8	5.26;0.0;14.04	Ronald H Schwartz	8	57	14.04
PlosBiol	17048988	Tristram G Seidler;Joshua B Plotkin	0;1	0.0;8.33	Joshua B Plotkin	1	12	8.33
PlosBiol	17048990	David C Hess;Wenyun Lu;Joshua D Rabinowitz;David Botstein	0;1;1;2	0.0;2.33;2.33;4.65	David Botstein	2	43	4.65
PlosBiol	17048984	Axel Meyer	3	25	Axel Meyer	3	12	25
PlosBiol	17048985	Hamish McCallum;Menna Jones	3;0	13.64;0.0	Hamish McCallum	3	22	13.64
PlosBiol	17105341	Jennifer E Posey;Malgorzata J Pytlos;Richard R Sinden;David B Roth	0;0;6;9	0.0;0.0;12.5;18.75	David B Roth	9	48	18.75
PlosBiol	17105344	Lucy Malinina;Margarita L Malakhova;Alex T Kanack;Min Lu;Ruben Abagyan;Rhoderick E Brown;Dinshaw J Patel	2;3;0;0;3;11;2	3.92;5.88;0.0;0.0;5.88;21.57;3.92	Rhoderick E Brown	11	51	21.57
PlosBiol	17105345	Simon W-L Chan;Xiaoyu Zhang;Yana V Bernatavichute;Steven E Jacobsen	5;3;1;14	11.9;7.14;2.38;33.33	Steven E Jacobsen	14	42	33.33
PlosBiol	17105343	Alison Pischedda;Adam K Chippindale	0;2	0.0;9.52	Adam K Chippindale	2	21	9.52
PlosBiol	17105346	Hiroshi Arakawa;George-Lucian Moldovan;Huseyin Saribasak;Nesibe Nur Saribasak;Stefan Jentsch;Jean-Marie Buerstedde	6;2;2;1;2;7	18.18;6.06;6.06;3.03;6.06;21.21	Jean-Marie Buerstedde	7	33	21.21
PlosBiol	17076584	Zahedi Mujawar;Honor Rose;Matthew P Morrow;Tatiana Pushkarsky;Larisa Dubrovsky;Nigora Mukhamedova;Ying Fu;Anthony Dart;Jan M Orenstein;Yuri V Bobryshev;Michael Bukrinsky;Dmitri Sviridov	0;0;0;0;0;0;1;0;1;1;1;4	0.0;0.0;0.0;0.0;0.0;0.0;1.33;0.0;1.33;1.33;1.33;5.33	Dmitri Sviridov	4	75	5.33
PlosBiol	17076586	Kai M A Chan;M Rebecca Shaw;David R Cameron;Emma C Underwood;Gretchen C Daily	0;0;0;0;4	0.0;0.0;0.0;0.0;25.0	Gretchen C Daily	4	16	25
PlosBiol	17076585	Scott D Peacor;Stefano Allesina;Rick L Riolo;Mercedes Pascual	1;0;0;0	4.17;0.0;0.0;0.0	Scott D Peacor	1	24	4.17
PlosBiol	17076583	Robin Naidoo;Taylor H Ricketts	3;2	13.64;9.09	Robin Naidoo	3	22	13.64
PlosBiol	17090217	Robert P Freckleton;Paul H Harvey	1;3	6.25;18.75	Paul H Harvey	3	16	18.75
PlosBiol	17090216	Noah W Gray;Robby M Weimer;Ingrid Bureau;Karel Svoboda	0;1;1;14	0.0;1.22;1.22;17.07	Karel Svoboda	14	82	17.07
PlosBiol	17090214	Florent E Angly;Ben Felts;Mya Breitbart;Peter Salamon;Robert A Edwards;Craig Carlson;Amy M Chan;Matthew Haynes;Scott Kelley;Hong Liu;Joseph M Mahaffy;Jennifer E Mueller;Jim Nulton;Robert Olson;Rachel Parsons;Steve Rayhawk;Curtis A Suttle;Forest Rohwer	0;3;8;4;2;0;0;1;1;0;3;0;0;0;1;0;3;13	0.0;7.89;21.05;10.53;5.26;0.0;0.0;2.63;2.63;0.0;7.89;0.0;0.0;0.0;2.63;0.0;7.89;34.21	Forest Rohwer	13	38	34.21
PlosBiol	17090219	Viviane Robert;Elena B Volokhina;Freya Senf;Martine P Bos;Patrick Van Gelder;Jan Tommassen	0;0;0;4;3;14	0.0;0.0;0.0;7.84;5.88;27.45	Jan Tommassen	14	51	27.45
PlosBiol	17090218	D Thomas Rutkowski;Stacey M Arnold;Corey N Miller;Jun Wu;Jack Li;Kathryn M Gunnison;Kazutoshi Mori;Amir A Sadighi Akha;David Raden;Randal J Kaufman	2;1;0;1;0;0;9;0;0;15	2.67;1.33;0.0;1.33;0.0;0.0;12.0;0.0;0.0;20.0	Randal J Kaufman	15	75	20
PlosBiol	17090215	Christopher J Lelliott;Gema Medina-Gomez;Natasa Petrovic;Adrienn Kis;Helena M Feldmann;Mikael Bjursell;Nadeene Parker;Keira Curtis;Mark Campbell;Ping Hu;Dongfang Zhang;Sheldon E Litwin;Vlad G Zaha;Kimberly T Fountain;Sihem Boudina;Mercedes Jimenez-Linan;Margaret Blount;Miguel Lopez;Aline Meirhaeghe;Mohammad Bohlooly-Y;Leonard Storlien;Maria Strömstedt;Michael Snaith;Matej Oresic;E Dale Abel;Barba…	1;1;0;0;0;1;1;0;1;1;1;1;1;0;1;1;1;0;1;1;0;0;0;1;2;3;2	2.78;2.78;0.0;0.0;0.0;2.78;2.78;0.0;2.78;2.78;2.78;2.78;2.78;0.0;2.78;2.78;2.78;0.0;2.78;2.78;0.0;0.0;0.0;2.78;5.56;8.33;5.56	Barbara Cannon	3	36	8.33
PlosBiol	17105353	Sylvain Marcellini;Pat Simpson	1;15	1.61;24.19	Pat Simpson	15	62	24.19
PlosBiol	17105352	Kathleen M Scott;Stefan M Sievert;Fereniki N Abril;Lois A Ball;Chantell J Barrett;Rodrigo A Blake;Amanda J Boller;Patrick S G Chain;Justine A Clark;Carisa R Davis;Chris Detter;Kimberly F Do;Kimberly P Dobrinski;Brandon I Faza;Kelly A Fitzpatrick;Sharyn K Freyermuth;Tara L Harmer;Loren J Hauser;Michael Hügler;Cheryl A Kerfeld;Martin G Klotz;William W Kong;Miriam Land;Alla Lapidus;Frank W Larimer;D…	1;1;0;0;0;0;0;3;0;0;0;0;1;0;0;0;0;2;0;1;1;0;2;0;4;1;0;1;0;0;0;2;0;0;1;5;0;2;0;0;0;0;0	1.01;1.01;0.0;0.0;0.0;0.0;0.0;3.03;0.0;0.0;0.0;0.0;1.01;0.0;0.0;0.0;0.0;2.02;0.0;1.01;1.01;0.0;2.02;0.0;4.04;1.01;0.0;1.01;0.0;0.0;0.0;2.02;0.0;0.0;1.01;5.05;0.0;2.02;0.0;0.0;0.0;0.0;0.0	Ian T Paulsen	5	99	5.05
PlosBiol	17105354	Sagiv Shifman;Jordana Tzenova Bell;Richard R Copley;Martin S Taylor;Robert W Williams;Richard Mott;Jonathan Flint	0;0;0;2;2;1;2	0.0;0.0;0.0;5.41;5.41;2.7;5.41	Martin S Taylor;Robert W Williams;Jonathan Flint	2	37	5.41
PlosBiol	17105350	Jan A van Gils;Theunis Piersma;Anne Dekinga;Bernard Spaans;Casper Kraan	3;6;4;0;0	30.0;60.0;40.0;0.0;0.0	Theunis Piersma	6	10	60
PlosBiol	17105351	Jason B Wolf;Reinmar Hager	2;2	4.88;4.88	Jason B Wolf;Reinmar Hager	2	41	4.88
PlosBiol	17105348	Michael C Lorenz	0	0	Michael C Lorenz	0	5	0
PlosBiol	17523266	Catriona J MacCallum	0	0	Catriona J MacCallum	0	1	0
PlosBiol	17105342	Antonis Rokas;Sean B Carroll	5;3	9.09;5.45	Antonis Rokas	5	55	9.09
PlosBiol	17121456	Won Hee Jung;Anita Sham;Rick White;James W Kronstad	0;0;0;2	0.0;0.0;0.0;2.06	James W Kronstad	2	97	2.06
PlosBiol	17121453	Ingrid Bureau;Francisca von Saint Paul;Karel Svoboda	2;0;4	3.51;0.0;7.02	Karel Svoboda	4	57	7.02
PlosBiol	17121455	Diego A Laplagne;M Soledad Espósito;Verónica C Piatti;Nicolás A Morgenstern;Chunmei Zhao;Henriette van Praag;Fred H Gage;Alejandro F Schinder	1;2;2;1;1;1;6;5	1.39;2.78;2.78;1.39;1.39;1.39;8.33;6.94	Fred H Gage	6	72	8.33
PlosBiol	17121454	Marcus Bischoff;Ralf Schnabel	2;6	5.41;16.22	Ralf Schnabel	6	37	16.22
PlosBiol	17132045	Emilio Salinas	3	5.88	Emilio Salinas	3	51	5.88
PlosBiol	17132046	Justin L Sonnenburg;Christina T L Chen;Jeffrey I Gordon	2;0;7	5.88;0.0;20.59	Jeffrey I Gordon	7	34	20.59
PlosBiol	17132047	Franck Courchamp;Elena Angulo;Philippe Rivalan;Richard J Hall;Laetitia Signoret;Leigh Bull;Yves Meinard	1;0;0;0;0;0;0	33.33;0.0;0.0;0.0;0.0;0.0;0.0	Franck Courchamp	1	3	33.33
PlosBiol	17132049	Sebastián Bernales;Kent L McDonald;Peter Walter	2;1;12	2.44;1.22;14.63	Peter Walter	12	82	14.63
PlosBiol	17132048	R Grace Zhai;Yu Cao;P Robin Hiesinger;Yi Zhou;Sunil Q Mehta;Karen L Schulze;Patrik Verstreken;Hugo J Bellen	6;5;6;4;4;6;5;8	9.84;8.2;9.84;6.56;6.56;9.84;8.2;13.11	Hugo J Bellen	8	61	13.11
PlosBiol	17326724	Ingrid van der Pluijm;George A Garinis;Renata M C Brandt;Theo G M F Gorgels;Susan W Wijnhoven;Karin E M Diderich;Jan de Wit;James R Mitchell;Conny van Oostrom;Rudolf Beems;Laura J Niedernhofer;Susana Velasco;Errol C Friedberg;Kiyoji Tanaka;Harry van Steeg;Jan H J Hoeijmakers;Gijsbertus T J van der Horst	0;0;0;2;0;0;6;3;0;0;1;0;3;3;8;14;9	0.0;0.0;0.0;2.9;0.0;0.0;8.7;4.35;0.0;0.0;1.45;0.0;4.35;4.35;11.59;20.29;13.04	Jan H J Hoeijmakers	14	69	20.29
PlosBiol	17177603	Rui Zhao;David Oxley;Trevor S Smith;George A Follows;Anthony R Green;Denis R Alexander	1;0;0;0;0;3	2.38;0.0;0.0;0.0;0.0;7.14	Denis R Alexander	3	42	7.14
PlosBiol	17177604	Roberto Gherzi;Michele Trabucchi;Marco Ponassi;Tina Ruggiero;Giorgio Corte;Christoph Moroni;Ching-Yi Chen;Khalid S Khabar;Jens S Andersen;Paola Briata	8;0;1;0;2;5;6;0;1;4	15.38;0.0;1.92;0.0;3.85;9.62;11.54;0.0;1.92;7.69	Roberto Gherzi	8	52	15.38
PlosBiol	17194215	Hurng-Yi Wang;Huan-Chieh Chien;Naoki Osada;Katsuyuki Hashimoto;Sumio Sugano;Takashi Gojobori;Chen-Kung Chou;Shih-Feng Tsai;Chung-I Wu;C-K James Shen	0;0;1;1;1;0;0;0;2;0	0.0;0.0;2.94;2.94;2.94;0.0;0.0;0.0;5.88;0.0	Chung-I Wu	2	34	5.88
PlosBiol	17194214	Leor S Weinberger;Thomas Shenk	1;1	1.59;1.59	Leor S Weinberger;Thomas Shenk	1	63	1.59
PlosBiol	17194211	Xue-Ming Xu;Bradley A Carlson;Heiko Mix;Yan Zhang;Kazima Saira;Richard S Glass;Marla J Berry;Vadim N Gladyshev;Dolph L Hatfield	4;4;2;0;0;2;5;4;5	12.9;12.9;6.45;0.0;0.0;6.45;16.13;12.9;16.13	Marla J Berry;Dolph L Hatfield	5	31	16.13
PlosBiol	17194212	Karen S Kim Guisbert;Hao Li;Christine Guthrie	0;2;1	0.0;5.0;2.5	Hao Li	2	40	5
PlosBiol	17194213	Gaby Sennhauser;Patrick Amstutz;Christophe Briand;Otso Storchenegger;Markus G Grütter	0;3;1;0;3	0.0;10.71;3.57;0.0;10.71	Patrick Amstutz;Markus G Grütter	3	28	10.71
PlosBiol	17147470	María A Rujano;Floris Bosveld;Florian A Salomons;Freark Dijk;Maria A W H van Waarde;Johannes J L van der Want;Rob A I de Vos;Ewout R Brunt;Ody C M Sibon;Harm H Kampinga	0;0;0;0;0;0;0;0;2;2	0.0;0.0;0.0;0.0;0.0;0.0;0.0;0.0;4.44;4.44	Ody C M Sibon;Harm H Kampinga	2	45	4.44
PlosBiol	17238277	Richard E Lenski;Jeffrey E Barrick;Charles Ofria	4;0;4	19.05;0.0;19.05	Richard E Lenski;Charles Ofria	4	21	19.05
PlosBiol	17238278	James Versalovic;David Relman	2;0	11.11;0.0	James Versalovic	2	18	11.11
PlosBiol	17147471	Redouan Bshary;Andrea Hohner;Karim Ait-el-Djoudi;Hans Fricke	1;0;0;1	14.29;0.0;0.0;14.29	Redouan Bshary;Hans Fricke	1	7	14.29
PlosBiol	17147472	Yohey Terai;Ole Seehausen;Takeshi Sasaki;Kazuhiko Takahashi;Shinji Mizoiri;Tohru Sugawara;Tetsu Sato;Masakatsu Watanabe;Nellie Konijnendijk;Hillary D J Mrosso;Hidenori Tachida;Hiroo Imai;Yoshinori Shichida;Norihiro Okada	2;5;1;0;0;1;0;1;0;1;0;1;1;4	6.06;15.15;3.03;0.0;0.0;3.03;0.0;3.03;0.0;3.03;0.0;3.03;3.03;12.12	Ole Seehausen	5	33	15.15
PlosBiol	17147473	Paula S Salgado;Minni R L Koivunen;Eugene V Makeyev;Dennis H Bamford;David I Stuart;Jonathan M Grimes	1;0;3;4;5;3	2.5;0.0;7.5;10.0;12.5;7.5	David I Stuart	5	40	12.5
PlosBiol	17238279	Tabitha M Powledge	0	0	Tabitha M Powledge	0	7	0
PlosBiol	17199410	Tineke Grent-'t-Jong;Marty G Woldorff	0;8	0.0;11.43	Marty G Woldorff	8	70	11.43
PlosBiol	17214508	Ming Xu;Peng Zhou;Shi-Ming Xu;Yin Liu;Xinheng Feng;Shu-Hua Bai;Yan Bai;Xue-Mei Hao;Qide Han;Youyi Zhang;Shi-Qiang Wang	0;0;0;0;1;0;0;1;0;1;3	0.0;0.0;0.0;0.0;2.27;0.0;0.0;2.27;0.0;2.27;6.82	Shi-Qiang Wang	3	44	6.82
PlosBiol	17214507	Jeremiah J Faith;Boris Hayete;Joshua T Thaden;Ilaria Mogno;Jamey Wierzbowski;Guillaume Cottarel;Simon Kasif;James J Collins;Timothy S Gardner	0;0;0;0;0;0;0;4;2	0.0;0.0;0.0;0.0;0.0;0.0;0.0;7.69;3.85	James J Collins	4	52	7.69
PlosBiol	17227143	Samar B Mehta;Diane Whitmer;Rodolfo Figueroa;Ben A Williams;David Kleinfeld	1;0;0;1;12	1.72;0.0;0.0;1.72;20.69	David Kleinfeld	12	58	20.69
PlosBiol	17227144	Laura Muzzolini;Fabienne Beuron;Ardan Patwardhan;Venkateswarlu Popuri;Sheng Cui;Benedetta Niccolini;Mathieu Rappas;Paul S Freemont;Alessandro Vindigni	1;0;0;0;3;0;0;1;4	1.79;0.0;0.0;0.0;5.36;0.0;0.0;1.79;7.14	Alessandro Vindigni	4	56	7.14
PlosBiol	17227145	Chris Carbone;Amber Teacher;J Marcus Rowcliffe	4;0;1	23.53;0.0;5.88	Chris Carbone	4	17	23.53
PlosBiol	17227146	Philipp Niethammer;Iva Kronja;Stefanie Kandels-Lewis;Sonja Rybina;Philippe Bastiaens;Eric Karsenti	0;0;0;2;1;7	0.0;0.0;0.0;6.06;3.03;21.21	Eric Karsenti	7	33	21.21
PlosBiol	17227140	Joshua S Weitz;Philip N Benfey;Ned S Wingreen	0;0;0	0.0;0.0;0.0	Joshua S Weitz;Philip N Benfey;Ned S Wingreen	0	17	0
PlosBiol	17227141	Teja Tscharntke;Michael E Hochberg;Tatyana A Rand;Vincent H Resh;Jochen Krauss	0;0;0;0;0	0.0;0.0;0.0;0.0;0.0	Teja Tscharntke;Michael E Hochberg;Tatyana A Rand;Vincent H Resh;Jochen Krauss	0	5	0
PlosBiol	17227142	Liza Gross	0	0	Liza Gross	0	5	0
PlosBiol	17253902	Miguel Maravall;Rasmus S Petersen;Adrienne L Fairhall;Ehsan Arabzadeh;Mathew E Diamond	0;3;5;4;9	0.0;4.69;7.81;6.25;14.06	Mathew E Diamond	9	64	14.06
PlosBiol	17253903	Gretchen Meinke;Paul Phelan;Stephanie Moine;Elena Bochkareva;Alexey Bochkarev;Peter A Bullock;Andrew Bohm	2;0;1;0;0;9;2	3.28;0.0;1.64;0.0;0.0;14.75;3.28	Peter A Bullock	9	61	14.75
PlosBiol	17253904	Prasanna Satpute-Krishnan;Sara X Langseth;Tricia R Serio	1;0;1	1.59;0.0;1.59	Prasanna Satpute-Krishnan;Tricia R Serio	1	63	1.59
PlosBiol	17253905	Luis Santamaría;Miguel A Rodríguez-Gironés	1;1	5.88;5.88	Luis Santamaría;Miguel A Rodríguez-Gironés	1	17	5.88
PlosBiol	17298173	Benoît Kornmann;Olivier Schaad;Hermann Bujard;Joseph S Takahashi;Ueli Schibler	3;0;1;5;12	5.88;0.0;1.96;9.8;23.53	Ueli Schibler	12	51	23.53
PlosBiol	17298177	Stefan Floess;Jennifer Freyer;Christiane Siewert;Udo Baron;Sven Olek;Julia Polansky;Kerstin Schlawe;Hyun-Dong Chang;Tobias Bopp;Edgar Schmitt;Stefan Klein-Hessling;Edgar Serfling;Alf Hamann;Jochen Huehn	0;0;2;1;1;0;0;1;0;0;0;0;2;2	0.0;0.0;4.0;2.0;2.0;0.0;0.0;2.0;0.0;0.0;0.0;0.0;4.0;4.0	Christiane Siewert;Alf Hamann;Jochen Huehn	2	50	4
PlosBiol	17298178	Ji-Ann Lee;Yi Xing;David Nguyen;Jiuyong Xie;Christopher J Lee;Douglas L Black	0;1;0;2;2;3	0.0;2.63;0.0;5.26;5.26;7.89	Douglas L Black	3	38	7.89
PlosBiol	17298176	Magnus Baumgardt;Irene Miguel-Aliaga;Daniel Karlsson;Helen Ekman;Stefan Thor	0;2;0;0;6	0.0;4.35;0.0;0.0;13.04	Stefan Thor	6	46	13.04
PlosBiol	17298175	Ping An;Paula J Grabowski	1;5	1.89;9.43	Paula J Grabowski	5	53	9.43
PlosBiol	17298174	Zaibo Li;Tiefei Dong;Chris Pröschel;Mark Noble	0;0;2;12	0.0;0.0;1.04;6.22	Mark Noble	12	193	6.22
PlosBiol	17298171	Joanna L Parmley;Araxi O Urrutia;Lukasz Potrzebowski;Henrik Kaessmann;Laurence D Hurst	1;0;0;1;7	2.94;0.0;0.0;2.94;20.59	Laurence D Hurst	7	34	20.59
PlosBiol	17298180	Sven Bergmann;Oded Sandler;Hila Sberro;Sara Shnider;Eyal Schejter;Ben-Zion Shilo;Naama Barkai	0;0;0;0;0;3;3	0.0;0.0;0.0;0.0;0.0;4.69;4.69	Ben-Zion Shilo;Naama Barkai	3	64	4.69
PlosBiol	17298179	Ho Young Lee;Chaitan Khosla	1;5	2.56;12.82	Chaitan Khosla	5	39	12.82
PlosBiol	17298172	Janis Antonovics;Jessica L Abbate;Christi Howell Baker;Douglas Daley;Michael E Hood;Christina E Jenkins;Louise J Johnson;James J Murray;Vijay Panjeti;Volker H W Rudolf;Dan Sloan;Joanna Vondrasek	0;0;0;0;0;0;0;0;0;0;0;0	0.0;0.0;0.0;0.0;0.0;0.0;0.0;0.0;0.0;0.0;0.0;0.0	Janis Antonovics;Jessica L Abbate;Christi Howell Baker;Douglas Daley;Michael E Hood;Christina E Jenkins;Louise J Johnson;James J Murray;Vijay Panjeti;Volker H W Rudolf;Dan Sloan;Joanna Vondrasek	0	4	0
PlosBiol	17298182	Manuel Ares	1	3.7	Manuel Ares	1	27	3.7
PlosBiol	17311473	Thorsten Hugel;Jens Michaelis;Craig L Hetherington;Paul J Jardine;Shelley Grimes;Jessica M Walter;Wayne Falk;Dwight L Anderson;Carlos Bustamante	0;1;0;4;6;0;0;9;5	0.0;2.13;0.0;8.51;12.77;0.0;0.0;19.15;10.64	Dwight L Anderson	9	47	19.15
PlosBiol	17311472	Kristina M Visscher;Elina Kaplan;Michael J Kahana;Robert Sekuler	0;0;5;6	0.0;0.0;13.16;15.79	Robert Sekuler	6	38	15.79
PlosBiol	17311470	David L Smith;F Ellis McKenzie;Robert W Snow;Simon I Hay	4;4;8;4	8.33;8.33;16.67;8.33	Robert W Snow	8	48	16.67
PlosBiol	17311471	Heidi J Auman;Hope Coleman;Heather E Riley;Felix Olale;Huai-Jen Tsai;Deborah Yelon	0;1;0;0;1;5	0.0;1.92;0.0;0.0;1.92;9.62	Deborah Yelon	5	52	9.62
PlosBiol	17311474	Quynh T Phan;Carter L Myers;Yue Fu;Donald C Sheppard;Michael R Yeaman;William H Welch;Ashraf S Ibrahim;John E Edwards;Scott G Filler	5;2;6;5;2;1;5;14;16	7.58;3.03;9.09;7.58;3.03;1.52;7.58;21.21;24.24	Scott G Filler	16	66	24.24
PlosBiol	17326723	Rita Gross-Hardt;Christina Kägi;Nadine Baumann;James M Moore;Ramamurthy Baskar;Wendy B Gagliano;Gerd Jürgens;Ueli Grossniklaus	0;0;0;2;1;1;0;4	0.0;0.0;0.0;7.69;3.85;3.85;0.0;15.38	Ueli Grossniklaus	4	26	15.38
PlosBiol	17341130	Daniel A Butts;Patrick O Kanold;Carla J Shatz	4;0;16	8.7;0.0;34.78	Carla J Shatz	16	46	34.78
PlosBiol	17341131	C Mindy Nelson;Kate E Ihle;M Kim Fondrk;Robert E Page;Gro V Amdam	0;0;4;6;8	0.0;0.0;14.29;21.43;28.57	Gro V Amdam	8	28	28.57
PlosBiol	17341132	Maria Neimark Geffen;Saskia E J de Vries;Markus Meister	0;0;6	0.0;0.0;12.24	Markus Meister	6	49	12.24
PlosBiol	17341133	Konstantinos J Mavrakis;Rebecca L Andrew;Kian Leong Lee;Chariklia Petropoulou;James E Dixon;Naveenan Navaratnam;Dominic P Norris;Vasso Episkopou	0;1;0;0;0;0;4;2	0.0;1.59;0.0;0.0;0.0;0.0;6.35;3.17	Dominic P Norris	4	63	6.35
PlosBiol	17341138	Robert D Lagow;Hong Bao;Evan N Cohen;Richard W Daniels;Aleksej Zuzek;Wade H Williams;Gregory T Macleod;R Bryan Sutton;Bing Zhang	0;1;0;1;0;0;0;2;2	0.0;1.64;0.0;1.64;0.0;0.0;0.0;3.28;3.28	R Bryan Sutton;Bing Zhang	2	61	3.28
PlosBiol	17341137	Yuval Rinkevich;Guy Paz;Baruch Rinkevich;Ram Reshef	0;2;5;0	0.0;3.77;9.43;0.0	Baruch Rinkevich	5	53	9.43
PlosBiol	17341136	Nicole Staudt;Corinne Houart	0;3	0.0;6.12	Corinne Houart	3	49	6.12
PlosBiol	17341135	Stefanie Ryglewski;Hans J Pflueger;Carsten Duch	0;0;3	0.0;0.0;8.33	Carsten Duch	3	36	8.33
PlosBiol	17341134	Zelda H Cheung;Wing Hong Chin;Yu Chen;Yu Pong Ng;Nancy Y Ip	4;1;0;3;7	10.53;2.63;0.0;7.89;18.42	Nancy Y Ip	7	38	18.42
PlosBiol	17298186	Cara J Westmark;James S Malter	1;4	1.72;6.9	James S Malter	4	58	6.9
PlosBiol	17298183	Edgar R Kramer;Liviu Aron;Geert M J Ramakers;Sabine Seitz;Xiaoxi Zhuang;Klaus Beyer;Marten P Smidt;Rüdiger Klein	1;0;2;0;1;0;3;4	1.72;0.0;3.45;0.0;1.72;0.0;5.17;6.9	Rüdiger Klein	4	58	6.9
PlosBiol	17355179	Tsuyoshi Momose;Evelyn Houliston	1;1	1.59;1.59	Tsuyoshi Momose;Evelyn Houliston	1	63	1.59
PlosBiol	17355180	Yimin Hua;Timothy A Vickers;Brenda F Baker;C Frank Bennett;Adrian R Krainer	1;1;1;1;5	1.92;1.92;1.92;1.92;9.62	Adrian R Krainer	5	52	9.62
PlosBiol	17355181	Olivier Maillard;Szilvia Solyom;Hanspeter Naegeli	0;0;1	0.0;0.0;2.17	Hanspeter Naegeli	1	46	2.17
PlosBiol	17355182	Adam J L Cook;Joanna M Raftery;K K Edwin Lau;Andrew Jessup;Reuben S Harris;Shunichi Takeda;Christopher J Jolly	1;0;0;0;2;5;3	1.96;0.0;0.0;0.0;3.92;9.8;5.88	Shunichi Takeda	5	51	9.8
PlosBiol	17298185	Kwok Yeung Tsang;Danny Chan;Deborah Cheslett;Wilson C W Chan;Chi Leong So;Ian G Melhado;Tori W Y Chan;Kin Ming Kwan;Ernst B Hunziker;Yoshihiko Yamada;John F Bateman;Kenneth M C Cheung;Kathryn S E Cheah	0;7;0;0;1;0;0;1;3;2;9;0;4	0.0;10.0;0.0;0.0;1.43;0.0;0.0;1.43;4.29;2.86;12.86;0.0;5.71	John F Bateman	9	70	12.86
PlosBiol	17298184	Katrina Vanura;Bertrand Montpellier;Trang Le;Salvatore Spicuglia;Jean-Marc Navarro;Olivier Cabaud;Sandrine Roulland;Elodie Vachez;Immo Prinz;Pierre Ferrier;Rodrig Marculescu;Ulrich Jäger;Bertrand Nadel	2;1;3;0;1;0;1;0;0;2;3;3;4	3.23;1.61;4.84;0.0;1.61;0.0;1.61;0.0;0.0;3.23;4.84;4.84;6.45	Bertrand Nadel	4	62	6.45
PlosBiol	17298188	Tessa M Burch-Smith;Michael Schiff;Jeffrey L Caplan;Jeffrey Tsao;Kirk Czymmek;Savithramma P Dinesh-Kumar	1;1;0;0;0;5	2.33;2.33;0.0;0.0;0.0;11.63	Savithramma P Dinesh-Kumar	5	43	11.63
PlosBiol	17298187	Kristin D Kasschau;Noah Fahlgren;Elisabeth J Chapman;Christopher M Sullivan;Jason S Cumbie;Scott A Givan;James C Carrington	5;2;0;0;0;1;12	6.25;2.5;0.0;0.0;0.0;1.25;15.0	James C Carrington	12	80	15
PlosBiol	17355178	Hemai Parthasarathy;Emma Hill;Catriona MacCallum	0;0;0	0.0;0.0;0.0	Hemai Parthasarathy;Emma Hill;Catriona MacCallum	0	10	0
PlosBiol	17355171	Shibu Yooseph;Granger Sutton;Douglas B Rusch;Aaron L Halpern;Shannon J Williamson;Karin Remington;Jonathan A Eisen;Karla B Heidelberg;Gerard Manning;Weizhong Li;Lukasz Jaroszewski;Piotr Cieplak;Christopher S Miller;Huiying Li;Susan T Mashiyama;Marcin P Joachimiak;Christopher van Belle;John-Marc Chandonia;David A Soergel;Yufeng Zhai;Kannan Natarajan;Shaun Lee;Benjamin J Raphael;Vineet Bafna;Robert…	1;1;1;4;0;2;4;1;1;3;3;0;0;1;0;1;0;2;0;1;0;0;0;0;1;5;3;6;0;1;1;1;5	0.71;0.71;0.71;2.86;0.0;1.43;2.86;0.71;0.71;2.14;2.14;0.0;0.0;0.71;0.0;0.71;0.0;1.43;0.0;0.71;0.0;0.0;0.0;0.0;0.71;3.57;2.14;4.29;0.0;0.71;0.71;0.71;3.57	David Eisenberg	6	140	4.29
PlosBiol	17355172	Natarajan Kannan;Susan S Taylor;Yufeng Zhai;J Craig Venter;Gerard Manning	3;6;1;2;4	4.17;8.33;1.39;2.78;5.56	Susan S Taylor	6	72	8.33
PlosBiol	17355174	Henry Nicholls	0	0	Henry Nicholls	0	4	0
PlosBiol	17355175	Rekha Seshadri;Saul A Kravitz;Larry Smarr;Paul Gilna;Marvin Frazier	0;0;0;0;2	0.0;0.0;0.0;0.0;33.33	Marvin Frazier	2	6	33.33
PlosBiol	17355176	Douglas B Rusch;Aaron L Halpern;Granger Sutton;Karla B Heidelberg;Shannon Williamson;Shibu Yooseph;Dongying Wu;Jonathan A Eisen;Jeff M Hoffman;Karin Remington;Karen Beeson;Bao Tran;Hamilton Smith;Holly Baden-Tillson;Clare Stewart;Joyce Thorpe;Jason Freeman;Cynthia Andrews-Pfannkoch;Joseph E Venter;Kelvin Li;Saul Kravitz;John F Heidelberg;Terry Utterback;Yu-Hui Rogers;Luisa I Falcón;Valeria Souza;…	2;3;1;1;0;1;2;3;0;3;0;0;0;1;0;0;0;0;0;0;0;1;0;1;0;0;0;0;2;0;0;0;0;0;0;1;0;1;1;4	2.94;4.41;1.47;1.47;0.0;1.47;2.94;4.41;0.0;4.41;0.0;0.0;0.0;1.47;0.0;0.0;0.0;0.0;0.0;0.0;0.0;1.47;0.0;1.47;0.0;0.0;0.0;0.0;2.94;0.0;0.0;0.0;0.0;0.0;0.0;1.47;0.0;1.47;1.47;5.88	J Craig Venter	4	68	5.88
PlosBiol	17355177	Jonathan A Eisen	5	14.29	Jonathan A Eisen	5	35	14.29
PlosBiol	17355173	Arti Rai;James Boyle	0;0	0.0;0.0	Arti Rai;James Boyle	0	9	0
PlosBiol	17373854	Lars Malmström;Michael Riffle;Charlie E M Strauss;Dylan Chivian;Trisha N Davis;Richard Bonneau;David Baker	8;2;5;6;2;6;13	17.39;4.35;10.87;13.04;4.35;13.04;28.26	David Baker	13	46	28.26
PlosBiol	17373855	Thomas Dickmeis;Kajori Lahiri;Gabriela Nica;Daniela Vallone;Cristina Santoriello;Carl J Neumann;Matthias Hammerschmidt;Nicholas S Foulkes	1;1;2;3;2;0;7;5	1.56;1.56;3.12;4.69;3.12;0.0;10.94;7.81	Matthias Hammerschmidt	7	64	10.94
PlosBiol	17373856	Donna Garvey Brickner;Ivelisse Cajigas;Yvonne Fondufe-Mittendorf;Sara Ahmed;Pei-Chih Lee;Jonathan Widom;Jason H Brickner	0;0;1;0;0;1;2	0.0;0.0;1.72;0.0;0.0;1.72;3.45	Jason H Brickner	2	58	3.45
PlosBiol	17373857	Diego Fontaneto;Elisabeth A Herniou;Chiara Boschetti;Manuela Caprioli;Giulio Melone;Claudia Ricci;Timothy G Barraclough	0;0;0;0;0;0;3	0.0;0.0;0.0;0.0;0.0;0.0;8.11	Timothy G Barraclough	3	37	8.11
PlosBiol	17373858	Michael J Daly;Elena K Gaidamakova;Vera Y Matrosova;Alexander Vasilenko;Min Zhai;Richard D Leapman;Barry Lai;Bruce Ravel;Shu-Mei W Li;Kenneth M Kemner;James K Fredrickson	11;4;2;3;3;0;1;1;0;1;2	25.0;9.09;4.55;6.82;6.82;0.0;2.27;2.27;0.0;2.27;4.55	Michael J Daly	11	44	25
PlosBiol	17373859	Jeremy E Niven;John C Anderson;Simon B Laughlin	4;2;12	6.9;3.45;20.69	Simon B Laughlin	12	58	20.69
PlosBiol	17388687	Jeffrey A Pleiss;Gregg B Whitworth;Megan Bergkessel;Christine Guthrie	0;0;0;8	0.0;0.0;0.0;22.22	Christine Guthrie	8	36	22.22
PlosBiol	17388688	Tetsuya Mori;Dewight R Williams;Mark O Byrne;Ximing Qin;Martin Egli;Hassane S Mchaourab;Phoebe L Stewart;Carl Hirschie Johnson	6;1;0;0;3;0;1;8	15.79;2.63;0.0;0.0;7.89;0.0;2.63;21.05	Carl Hirschie Johnson	8	38	21.05
PlosBiol	17407383	Stephen Blake;Samantha Strindberg;Patrick Boudjan;Calixte Makombo;Inogwabini Bila-Isia;Omari Ilambu;Falk Grossmann;Lambert Bene-Bene;Bruno de Semboli;Valentin Mbenzo;Dino S'hwa;Rosine Bayogo;Liz Williamson;Mike Fay;John Hart;Fiona Maisels	0;0;0;0;0;0;0;0;0;0;0;0;0;0;0;0	0.0;0.0;0.0;0.0;0.0;0.0;0.0;0.0;0.0;0.0;0.0;0.0;0.0;0.0;0.0;0.0	Stephen Blake;Samantha Strindberg;Patrick Boudjan;Calixte Makombo;Inogwabini Bila-Isia;Omari Ilambu;Falk Grossmann;Lambert Bene-Bene;Bruno de Semboli;Valentin Mbenzo;Dino S'hwa;Rosine Bayogo;Liz Williamson;Mike Fay;John Hart;Fiona Maisels	0	4	0
PlosBiol	17407380	Olin K Silander;Olivier Tenaillon;Lin Chao	0;1;4	0.0;1.92;7.69	Lin Chao	4	52	7.69
PlosBiol	17407381	Véronique Calleja;Damien Alcor;Michel Laguerre;Jongsun Park;Borivoj Vojnovic;Brian A Hemmings;Julian Downward;Peter J Parker;Banafshé Larijani	1;0;0;1;1;7;2;0;2	3.57;0.0;0.0;3.57;3.57;25.0;7.14;0.0;7.14	Brian A Hemmings	7	28	25
PlosBiol	17407382	Byrappa Venkatesh;Ewen F Kirkness;Yong-Hwee Loh;Aaron L Halpern;Alison P Lee;Justin Johnson;Nidhi Dandona;Lakshmi D Viswanathan;Alice Tay;J Craig Venter;Robert L Strausberg;Sydney Brenner	7;2;1;4;2;2;2;1;4;4;1;7	10.61;3.03;1.52;6.06;3.03;3.03;3.03;1.52;6.06;6.06;1.52;10.61	Byrappa Venkatesh;Sydney Brenner	7	66	10.61
PlosBiol	17425405	Helen E Dunbar;Alex C C Wilson;Nicole R Ferguson;Nancy A Moran	3;1;0;9	12.5;4.17;0.0;37.5	Nancy A Moran	9	24	37.5
PlosBiol	17425406	Abdellah Allali-Hassani;Patricia W Pan;Ludmila Dombrovski;Rafael Najmanovich;Wolfram Tempel;Aiping Dong;Peter Loppnau;Fernando Martin;Janet Thornton;Janet Thonton;Aled M Edwards;Alexey Bochkarev;Alexander N Plotnikov;Masoud Vedadi;Cheryl H Arrowsmith	2;0;0;0;0;1;0;0;0;0;1;1;1;2;0	4.35;0.0;0.0;0.0;0.0;2.17;0.0;0.0;0.0;0.0;2.17;2.17;2.17;4.35;0.0	Abdellah Allali-Hassani;Masoud Vedadi	2	46	4.35
PlosBiol	17425407	Uwe Firzlaff;Maike Schuchmann;Jan E Grunwald;Gerd Schuller;Lutz Wiegrebe	1;1;0;3;4	3.45;3.45;0.0;10.34;13.79	Lutz Wiegrebe	4	29	13.79
PlosBiol	17425408	Laura A Bannister;Roberto J Pezza;Janet R Donaldson;Dirk G de Rooij;Kerry J Schimenti;R Daniel Camerini-Otero;John C Schimenti	1;2;0;2;3;4;6	1.89;3.77;0.0;3.77;5.66;7.55;11.32	John C Schimenti	6	53	11.32
PlosBiol	17439304	Daniel T Blumstein;Charlie Saylan	0;0	0.0;0.0	Daniel T Blumstein;Charlie Saylan	0	2	0
PlosBiol	17439297	Dean Mobbs;Hakwan C Lau;Owen D Jones;Christopher D Frith	0;2;0;1	0.0;3.64;0.0;1.82	Hakwan C Lau	2	55	3.64
PlosBiol	17439299	Catriona J MacCallum	0	0	Catriona J MacCallum	0	9	0
PlosBiol	17439300	Kevin J Mitchell	1	3.23	Kevin J Mitchell	1	31	3.23
PlosBiol	17439301	Michael J Conboy;Ariela O Karasov;Thomas A Rando	2;0;3	7.41;0.0;11.11	Thomas A Rando	3	27	11.11
PlosBiol	17439302	Máximo Ibo Galindo;José Ignacio Pueyo;Sylvaine Fouix;Sarah Anne Bishop;Juan Pablo Couso	2;0;0;3;5	4.76;0.0;0.0;7.14;11.9	Juan Pablo Couso	5	42	11.9
PlosBiol	17439303	Andrew R Weeks;Michael Turelli;William R Harcombe;K Tracy Reynolds;Ary A Hoffmann	0;7;0;2;11	0.0;17.07;0.0;4.88;26.83	Ary A Hoffmann	11	41	26.83
PlosBiol	17439305	Xiaoyu Zhang;Oliver Clarenz;Shawn Cokus;Yana V Bernatavichute;Matteo Pellegrini;Justin Goodrich;Steven E Jacobsen	1;2;1;0;1;5;4	1.92;3.85;1.92;0.0;1.92;9.62;7.69	Justin Goodrich	5	52	9.62
PlosBiol	17456006	Takashi Matsuo;Shigeru Sugaya;Jyunichiro Yasukawa;Toshiro Aigaki;Yoshiaki Fuyama	0;0;0;0;1	0.0;0.0;0.0;0.0;4.55	Yoshiaki Fuyama	1	22	4.55
PlosBiol	17456007	Shengxiang Zhang;Timothy H Murphy	2;3	3.17;4.76	Timothy H Murphy	3	63	4.76
PlosBiol	17456008	Joachim Gross;Alfons Schnitzler;Lars Timmermann;Markus Ploner	3;4;3;2	7.69;10.26;7.69;5.13	Alfons Schnitzler	4	39	10.26
PlosBiol	17456004	Kwon Tae You;Long Shan Li;Nam-Gyun Kim;Hyun Ju Kang;Kwi Hye Koh;Yong-Joon Chwae;Kyoung Mi Kim;Yoon Ki Kim;Sung Mi Park;Sung Key Jang;Hoguen Kim	0;1;1;0;0;0;0;0;0;0;2	0.0;2.63;2.63;0.0;0.0;0.0;0.0;0.0;0.0;0.0;5.26	Hoguen Kim	2	38	5.26
PlosBiol	17456005	Stefano De Renzis;Olivier Elemento;Saeed Tavazoie;Eric F Wieschaus	1;0;0;5	2.08;0.0;0.0;10.42	Eric F Wieschaus	5	48	10.42
PlosBiol	17472439	Feng Qian;Fenghua Zhen;Jin Xu;Mei Huang;Wanyu Li;Zilong Wen	3;1;1;1;0;3	6.12;2.04;2.04;2.04;0.0;6.12	Feng Qian;Zilong Wen	3	49	6.12
PlosBiol	17472440	Bente Vestergaard;Minna Groenning;Manfred Roessle;Jette S Kastrup;Marco van de Weert;James M Flink;Sven Frokjaer;Michael Gajhede;Dmitri I Svergun	0;0;0;0;0;0;2;0;2	0.0;0.0;0.0;0.0;0.0;0.0;4.08;0.0;4.08	Sven Frokjaer;Dmitri I Svergun	2	49	4.08
PlosBiol	17472436	João F Passos;Gabriele Saretzki;Shaheda Ahmed;Glyn Nelson;Torsten Richter;Heiko Peters;Ilka Wappler;Matthew J Birket;Graham Harold;Karin Schaeuble;Mark A Birch-Machin;Thomas B L Kirkwood;Thomas von Zglinicki	1;8;0;0;0;0;0;0;0;0;0;6;11	1.39;11.11;0.0;0.0;0.0;0.0;0.0;0.0;0.0;0.0;0.0;8.33;15.28	Thomas von Zglinicki	11	72	15.28
PlosBiol	17472437	Steve W Lockless;Ming Zhou;Roderick MacKinnon	2;0;5	7.69;0.0;19.23	Roderick MacKinnon	5	26	19.23
PlosBiol	17472438	Arne Lindqvist;Wouter van Zon;Christina Karlsson Rosenthal;Rob M F Wolthuis	2;0;2;1	3.7;0.0;3.7;1.85	Arne Lindqvist;Christina Karlsson Rosenthal	2	54	3.7
PlosBiol	17488183	John F Bruno;Elizabeth R Selig;Kenneth S Casey;Cathie A Page;Bette L Willis;C Drew Harvell;Hugh Sweatman;Amy M Melendy	1;0;0;0;0;3;0;0	2.94;0.0;0.0;0.0;0.0;8.82;0.0;0.0	C Drew Harvell	3	34	8.82
PlosBiol	17488184	Sebastian Grönke;Günter Müller;Jochen Hirsch;Sonja Fellert;Alexandra Andreou;Tobias Haase;Herbert Jäckle;Ronald P Kühnlein	2;2;0;2;0;0;3;2	4.44;4.44;0.0;4.44;0.0;0.0;6.67;4.44	Herbert Jäckle	3	45	6.67
PlosBiol	17488185	Heleen A Slagter;Antoine Lutz;Lawrence L Greischar;Andrew D Francis;Sander Nieuwenhuis;James M Davis;Richard J Davidson	0;1;1;0;1;0;1	0.0;3.85;3.85;0.0;3.85;0.0;3.85	Antoine Lutz;Lawrence L Greischar;Sander Nieuwenhuis;Richard J Davidson	1	26	3.85
PlosBiol	17503968	Patrick E MacDonald;Yang Zhang De Marinis;Reshma Ramracheya;Albert Salehi;Xiaosong Ma;Paul R V Johnson;Roger Cox;Lena Eliasson;Patrik Rorsman	1;0;0;6;1;0;0;2;10	1.75;0.0;0.0;10.53;1.75;0.0;0.0;3.51;17.54	Patrik Rorsman	10	57	17.54
PlosBiol	17503969	Achim Haecker;Dai Qi;Tobias Lilja;Bernard Moussian;Luiz Paulo Andrioli;Stefan Luschnig;Mattias Mannervik	0;0;0;1;0;1;2	0.0;0.0;0.0;1.92;0.0;1.92;3.85	Mattias Mannervik	2	52	3.85
PlosBiol	17503963	Petko M Petkov;Joel H Graber;Gary A Churchill;Keith DiPetrillo;Benjamin L King;Kenneth Paigen	1;1;1;1;1;1	50.0;50.0;50.0;50.0;50.0;50.0	Petko M Petkov;Joel H Graber;Gary A Churchill;Keith DiPetrillo;Benjamin L King;Kenneth Paigen	1	2	50
PlosBiol	17503965	Lori Marino;Richard C Connor;R Ewan Fordyce;Louis M Herman;Patrick R Hof;Louis Lefebvre;David Lusseau;Brenda McCowan;Esther A Nimchinsky;Adam A Pack;Luke Rendell;Joy S Reidenberg;Diana Reiss;Mark D Uhen;Estel Van der Gucht;Hal Whitehead	5;3;0;10;4;0;1;3;2;5;1;3;4;1;1;2	10.0;6.0;0.0;20.0;8.0;0.0;2.0;6.0;4.0;10.0;2.0;6.0;8.0;2.0;2.0;4.0	Louis M Herman	10	50	20
PlosBiol	17503966	Cheryl A Kerfeld;Robert W Simons	0;0	0.0;0.0	Cheryl A Kerfeld;Robert W Simons	0	7	0
PlosBiol	17503967	John Whitfield	0	0	John Whitfield	0	4	0
PlosBiol	17518518	Yingssu Tsai;Michael R Sawaya;Gordon C Cannon;Fei Cai;Eric B Williams;Sabine Heinhorst;Cheryl A Kerfeld;Todd O Yeates	0;2;3;0;1;3;2;2	0.0;4.65;6.98;0.0;2.33;6.98;4.65;4.65	Gordon C Cannon;Sabine Heinhorst	3	43	6.98
PlosBiol	17518519	Jessica L Feldman;Stefan Geimer;Wallace F Marshall	0;0;2	0.0;0.0;3.7	Wallace F Marshall	2	54	3.7
PlosBiol	17535113	Kristen Brennand;Danwei Huangfu;Doug Melton	0;0;0	0.0;0.0;0.0	Kristen Brennand;Danwei Huangfu;Doug Melton	0	36	0
PlosBiol	17535111	Rachna Kaushik;Pipat Nawathean;Ania Busza;Alejandro Murad;Patrick Emery;Michael Rosbash	0;2;1;1;6;13	0.0;4.44;2.22;2.22;13.33;28.89	Michael Rosbash	13	45	28.89
PlosBiol	17550308	Julia Y Lee;Marina Kozak;Joel D Martin;Erin Pennock;F Brad Johnson	1;0;0;0;3	1.54;0.0;0.0;0.0;4.62	F Brad Johnson	3	65	4.62
PlosBiol	17564495	Xiu-Ping Wang;Marika Suomalainen;Szabolcs Felszeghy;Laura C Zelarayan;Maria T Alonso;Maksim V Plikus;Richard L Maas;Cheng-Ming Chuong;Thomas Schimmang;Irma Thesleff	1;1;0;0;0;1;0;2;1;7	3.7;3.7;0.0;0.0;0.0;3.7;0.0;7.41;3.7;25.93	Irma Thesleff	7	27	25.93
PlosBiol	17550307	Yi Fang;Ning Wu;Xin Gan;Wanhua Yan;James C Morrell;Stephen J Gould	1;0;0;0;0;3	1.54;0.0;0.0;0.0;0.0;4.62	Stephen J Gould	3	65	4.62
PlosBiol	17550306	Walter Jetz;David S Wilcove;Andrew P Dobson	0;1;1	0.0;6.25;6.25	David S Wilcove;Andrew P Dobson	1	16	6.25
PlosBiol	17550305	Hans Hombauer;David Weismann;Ingrid Mudrak;Claudia Stanzel;Thomas Fellner;Daniel H Lackner;Egon Ogris	1;0;1;0;2;1;4	2.63;0.0;2.63;0.0;5.26;2.63;10.53	Egon Ogris	4	38	10.53
PlosBiol	17550304	José M Ranz;Damien Maurin;Yuk S Chan;Marcin von Grotthuss;LaDeana W Hillier;John Roote;Michael Ashburner;Casey M Bergman	3;0;0;0;0;0;7;4	2.88;0.0;0.0;0.0;0.0;0.0;6.73;3.85	Michael Ashburner	7	104	6.73
PlosBiol	17564499	Robert C Liu;Christoph E Schreiner	4;6	10.0;15.0	Christoph E Schreiner	6	40	15
PlosBiol	17579514	Jian Xu;Michael A Mahowald;Ruth E Ley;Catherine A Lozupone;Micah Hamady;Eric C Martens;Bernard Henrissat;Pedro M Coutinho;Patrick Minx;Philippe Latreille;Holland Cordum;Andrew Van Brunt;Kyung Kim;Robert S Fulton;Lucinda A Fulton;Sandra W Clifton;Richard K Wilson;Robin D Knight;Jeffrey I Gordon	2;1;4;0;0;0;0;0;0;0;0;0;0;0;0;0;0;0;7	3.45;1.72;6.9;0.0;0.0;0.0;0.0;0.0;0.0;0.0;0.0;0.0;0.0;0.0;0.0;0.0;0.0;0.0;12.07	Jeffrey I Gordon	7	58	12.07
PlosBiol	17579515	Liling Zheng;Cindi Schwartz;Valentin Magidson;Alexey Khodjakov;Snezhana Oliferenko	1;1;0;1;2	2.04;2.04;0.0;2.04;4.08	Snezhana Oliferenko	2	49	4.08
PlosBiol	17579516	Kun Tang;Kevin R Thornton;Mark Stoneking	1;1;0	2.0;2.0;0.0	Kun Tang;Kevin R Thornton	1	50	2
PlosBiol	17579517	Julia W Pridgeon;James A Olzmann;Lih-Shen Chin;Lian Li	0;2;7;7	0.0;5.0;17.5;17.5	Lih-Shen Chin;Lian Li	7	40	17.5
PlosBiol	17564493	Nicolas Bertin;Nicolas Simonis;Denis Dupuy;Michael E Cusick;Jing-Dong J Han;Hunter B Fraser;Frederick P Roth;Marc Vidal	2;0;2;2;2;2;1;2	5.71;0.0;5.71;5.71;5.71;5.71;2.86;5.71	Nicolas Bertin;Denis Dupuy;Michael E Cusick;Jing-Dong J Han;Hunter B Fraser;Marc Vidal	2	35	5.71
PlosBiol	17564494	Nizar N Batada;Teresa Reguly;Ashton Breitkreutz;Lorrie Boucher;Bobby-Joe Breitkreutz;Laurence D Hurst;Mike Tyers	3;2;2;2;2;2;3	25.0;16.67;16.67;16.67;16.67;16.67;25.0	Nizar N Batada;Mike Tyers	3	12	25
PlosBiol	17564497	Benjamin P Oldroyd	3	12.5	Benjamin P Oldroyd	3	24	12.5
PlosBiol	17564498	Dan Ferber	0	0	Dan Ferber	0	5	0
PlosBiol	17594177	Felix Warneken;Brian Hare;Alicia P Melis;Daniel Hanus;Michael Tomasello	1;2;1;0;3	7.14;14.29;7.14;0.0;21.43	Michael Tomasello	3	14	21.43
PlosBiol	17594178	Liza Gross	0	0	Liza Gross	0	20	0
PlosBiol	17594176	Chana Palmer;Elisabeth M Bik;Daniel B DiGiulio;David A Relman;Patrick O Brown	1;3;0;5;1	1.52;4.55;0.0;7.58;1.52	David A Relman	5	66	7.58
PlosBiol	17608564	Emre Yaksi;Benjamin Judkewitz;Rainer W Friedrich	2;0;9	2.56;0.0;11.54	Rainer W Friedrich	9	78	11.54
PlosBiol	17622194	Susanne E Hausselt;Thomas Euler;Peter B Detwiler;Winfried Denk	0;2;3;3	0.0;2.9;4.35;4.35	Peter B Detwiler;Winfried Denk	3	69	4.35
PlosBiol	17645390	Thomas Alerstam;Mikael Rosén;Johan Bäckman;Per G P Ericson;Olof Hellgren	0;3;0;1;0	0.0;27.27;0.0;9.09;0.0	Mikael Rosén	3	11	27.27
PlosBiol	17645391	Marc Hammarlund;Mark T Palfreyman;Shigeki Watanabe;Shawn Olsen;Erik M Jorgensen	0;0;0;0;7	0.0;0.0;0.0;0.0;7.53	Erik M Jorgensen	7	93	7.53
PlosBiol	17608563	LaDeana W Hillier;Raymond D Miller;Scott E Baird;Asif Chinwalla;Lucinda A Fulton;Daniel C Koboldt;Robert H Waterston	1;3;1;1;1;1;2	2.63;7.89;2.63;2.63;2.63;2.63;5.26	Raymond D Miller	3	38	7.89
PlosBiol	17608565	Danian Chen;Rene Opavsky;Marek Pacal;Naoyuki Tanimoto;Pamela Wenzel;Mathias W Seeliger;Gustavo Leone;Rod Bremner	2;0;1;0;0;1;7;5	2.78;0.0;1.39;0.0;0.0;1.39;9.72;6.94	Gustavo Leone	7	72	9.72
PlosBiol	17638416	James J Elser;Andrew Hamilton	4;0	30.77;0.0	James J Elser	4	13	30.77
PlosBiol	17622193	Boerries Brandenburg;Lily Y Lee;Melike Lakadamyali;Michael J Rust;Xiaowei Zhuang;James M Hogle	0;0;1;1;2;5	0.0;0.0;1.85;1.85;3.7;9.26	James M Hogle	5	54	9.26
PlosBiol	17622195	Takashi R Sato;Noah W Gray;Zachary F Mainen;Karel Svoboda	2;0;1;13	2.11;0.0;1.05;13.68	Karel Svoboda	13	95	13.68
PlosBiol	17638417	Frans B M de Waal	2	25	Frans B M de Waal	2	8	25
PlosBiol	17638418	Shai Meiri;Georgina M Mace	0;4	0.0;66.67	Georgina M Mace	4	6	66.67
PlosBiol	17608566	Claudia Rutte;Michael Taborsky	2;3	5.71;8.57	Michael Taborsky	3	35	8.57
PlosBiol	17638419	Aimee Quitmeyer;Rebecca Roberts	0;0	0.0;0.0	Aimee Quitmeyer;Rebecca Roberts	0	17	0
PlosBiol	17638420	Guido Kroemer;Klas Blomgren	2;1	9.52;4.76	Guido Kroemer	2	21	9.52
PlosBiol	17676978	Jamie D Roitman;Elizabeth M Brannon;Michael L Platt	2;1;5	3.92;1.96;9.8	Michael L Platt	5	51	9.8
PlosBiol	17676977	Nadin Rohland;Anna-Sapfo Malaspinas;Joshua L Pollack;Montgomery Slatkin;Paul Matheus;Michael Hofreiter	2;0;1;1;0;4	4.0;0.0;2.0;2.0;0.0;8.0	Michael Hofreiter	4	50	8
PlosBiol	17676976	Stuart Humphries;Richard H C Bonser;Mark P Witton;David M Martill	0;0;0;0	0.0;0.0;0.0;0.0	Stuart Humphries;Richard H C Bonser;Mark P Witton;David M Martill	0	12	0
PlosBiol	17676975	Wigard P Kloosterman;Anne K Lagendijk;René F Ketting;Jon D Moulton;Ronald H A Plasterk	3;0;1;0;5	8.11;0.0;2.7;0.0;13.51	Ronald H A Plasterk	5	37	13.51
PlosBiol	17676974	Stuart M Chambers;Chad A Shaw;Catherine Gatza;C Joseph Fisk;Lawrence A Donehower;Margaret A Goodell	2;2;1;0;4;5	3.85;3.85;1.92;0.0;7.69;9.62	Margaret A Goodell	5	52	9.62
PlosBiol	17676992	David Leitsch;Daniel Kolarich;Iain B H Wilson;Friedrich Altmann;Michael Duchêne	1;1;1;1;1	2.13;2.13;2.13;2.13;2.13	David Leitsch;Daniel Kolarich;Iain B H Wilson;Friedrich Altmann;Michael Duchêne	1	47	2.13
PlosBiol	17676993	Yamini Dalal;Hongda Wang;Stuart Lindsay;Steven Henikoff	2;2;1;11	3.77;3.77;1.89;20.75	Steven Henikoff	11	53	20.75
PlosBiol	17683202	Michael F Covington;Stacey L Harmer	2;4	2.74;5.48	Stacey L Harmer	4	73	5.48
PlosBiol	17683199	Andrea L Manuell;Joel Quispe;Stephen P Mayfield	0;1;9	0.0;1.47;13.24	Stephen P Mayfield	9	68	13.24
PlosBiol	17683200	David Altman;Debanjan Goswami;Tama Hasson;James A Spudich;Satyajit Mayor	1;0;5;3;3	3.03;0.0;15.15;9.09;9.09	Tama Hasson	5	33	15.15
PlosBiol	17696644	Angela L M Johnston;Xueqing Lun;Jennifer J Rahn;Abdelhamid Liacini;Limei Wang;Mark G Hamilton;Ian F Parney;Barbara L Hempstead;Stephen M Robbins;Peter A Forsyth;Donna L Senger	0;0;0;0;0;1;0;3;0;2;1	0.0;0.0;0.0;0.0;0.0;1.28;0.0;3.85;0.0;2.56;1.28	Barbara L Hempstead	3	78	3.85
PlosBiol	17683201	David Dupret;Annabelle Fabre;Màtè Dàniel Döbrössy;Aude Panatier;José Julio Rodríguez;Stéphanie Lamarque;Valerie Lemaire;Stephane H R Oliet;Pier-Vincenzo Piazza;Djoher Nora Abrous	1;0;1;0;0;0;2;0;4;6	1.85;0.0;1.85;0.0;0.0;0.0;3.7;0.0;7.41;11.11	Djoher Nora Abrous	6	54	11.11
PlosBiol	17696646	Cynthia C Steiner;Jesse N Weber;Hopi E Hoekstra	0;0;4	0.0;0.0;14.29	Hopi E Hoekstra	4	28	14.29
PlosBiol	17696647	Benjamin G Kopek;Guy Perkins;David J Miller;Mark H Ellisman;Paul Ahlquist	0;2;5;9;10	0.0;2.82;7.04;12.68;14.08	Paul Ahlquist	10	71	14.08
PlosBiol	17696648	Orion D Weiner;William A Marganski;Lani F Wu;Steven J Altschuler;Marc W Kirschner	4;0;0;0;2	9.52;0.0;0.0;0.0;4.76	Orion D Weiner	4	42	9.52
PlosBiol	17696645	Gustavo A B da Fonseca;Carlos Manuel Rodriguez;Guy Midgley;Jonah Busch;Lee Hannah;Russell A Mittermeier	0;0;0;0;0;0	0.0;0.0;0.0;0.0;0.0;0.0	Gustavo A B da Fonseca;Carlos Manuel Rodriguez;Guy Midgley;Jonah Busch;Lee Hannah;Russell A Mittermeier	0	2	0
PlosBiol	17696643	Lars Chittka;Thomas F Döring	4;1	21.05;5.26	Lars Chittka	4	19	21.05
PlosBiol	17622196	Cameron S Osborne;Lyubomira Chakalova;Jennifer A Mitchell;Alice Horton;Andrew L Wood;Daniel J Bolland;Anne E Corcoran;Peter Fraser	2;3;1;1;1;1;1;5	3.77;5.66;1.89;1.89;1.89;1.89;1.89;9.43	Peter Fraser	5	53	9.43
PlosBiol	17608567	Uhn Soo Cho;Seamus Morrone;Anna A Sablina;Jason D Arroyo;William C Hahn;Wenqing Xu	1;0;1;3;6;1	1.92;0.0;1.92;5.77;11.54;1.92	William C Hahn	6	52	11.54
PlosBiol	17713985	Kerrie A Wilson;Emma C Underwood;Scott A Morrison;Kirk R Klausmeyer;William W Murdoch;Belinda Reyers;Grant Wardell-Johnson;Pablo A Marquet;Phil W Rundel;Marissa F McBride;Robert L Pressey;Michael Bode;Jon M Hoekstra;Sandy Andelman;Michael Looker;Carlo Rondinini;Peter Kareiva;M Rebecca Shaw;Hugh P Possingham	1;1;0;0;0;0;0;0;1;1;0;1;0;0;0;0;0;1;1	10.0;10.0;0.0;0.0;0.0;0.0;0.0;0.0;10.0;10.0;0.0;10.0;0.0;0.0;0.0;0.0;0.0;10.0;10.0	Kerrie A Wilson;Emma C Underwood;Phil W Rundel;Marissa F McBride;Michael Bode;M Rebecca Shaw;Hugh P Possingham	1	10	10
PlosBiol	17713986	Tim F Cooper	2	4.17	Tim F Cooper	2	48	4.17
PlosBiol	17760501	Bärbel Stecher;Riccardo Robbiani;Alan W Walker;Astrid M Westendorf;Manja Barthel;Marcus Kremer;Samuel Chaffron;Andrew J Macpherson;Jan Buer;Julian Parkhill;Gordon Dougan;Christian von Mering;Wolf-Dietrich Hardt	5;0;0;1;4;6;0;1;2;0;0;0;7	8.2;0.0;0.0;1.64;6.56;9.84;0.0;1.64;3.28;0.0;0.0;0.0;11.48	Wolf-Dietrich Hardt	7	61	11.48
PlosBiol	17760505	Davide F V Corona;Giorgia Siriaco;Jennifer A Armstrong;Natalia Snarskaya;Stephanie A McClymont;Matthew P Scott;John W Tamkun	3;1;3;0;0;0;6	5.17;1.72;5.17;0.0;0.0;0.0;10.34	John W Tamkun	6	58	10.34
PlosBiol	17760506	Catherine I Lacayo;Zachary Pincus;Martijn M VanDuijn;Cyrus A Wilson;Daniel A Fletcher;Frank B Gertler;Alex Mogilner;Julie A Theriot	1;1;0;0;0;13;3;8	1.79;1.79;0.0;0.0;0.0;23.21;5.36;14.29	Frank B Gertler	13	56	23.21
PlosBiol	17760502	Jian Qin;Peter Calabrese;Irene Tiemann-Boege;Deepali Narendra Shinde;Song-Ro Yoon;David Gelfand;Keith Bauer;Norman Arnheim	0;0;1;0;0;0;1;1	0.0;0.0;2.17;0.0;0.0;0.0;2.17;2.17	Irene Tiemann-Boege;Keith Bauer;Norman Arnheim	1	46	2.17
PlosBiol	17760503	Marc Mussmann;Fen Z Hu;Michael Richter;Dirk de Beer;André Preisler;Bo B Jørgensen;Marcel Huntemann;Frank Oliver Glöckner;Rudolf Amann;Werner J H Koopman;Roger S Lasken;Benjamin Janto;Justin Hogg;Paul Stoodley;Robert Boissy;Garth D Ehrlich	3;0;2;0;0;4;1;2;3;0;6;0;0;0;0;0	3.9;0.0;2.6;0.0;0.0;5.19;1.3;2.6;3.9;0.0;7.79;0.0;0.0;0.0;0.0;0.0	Roger S Lasken	6	77	7.79
PlosBiol	17760504	Oliver Trentmann;Matthias Horn;Anke C Terwisscha van Scheltinga;H Ekkehard Neuhaus;Ilka Haferkamp	1;5;0;12;3	1.96;9.8;0.0;23.53;5.88	H Ekkehard Neuhaus	12	51	23.53
PlosBiol	17803355	Nadav Ahituv;Yiwen Zhu;Axel Visel;Amy Holt;Veena Afzal;Len A Pennacchio;Edward M Rubin	1;0;1;1;1;1;2	4.35;0.0;4.35;4.35;4.35;4.35;8.7	Edward M Rubin	2	23	8.7
PlosBiol	17803356	Takehito Yoshida;Stephen P Ellner;Laura E Jones;Brendan J M Bohannan;Richard E Lenski;Nelson G Hairston	3;8;3;2;4;6	10.71;28.57;10.71;7.14;14.29;21.43	Stephen P Ellner	8	28	28.57
PlosBiol	17803357	Kirsten Bomblies;Janne Lempe;Petra Epple;Norman Warthmann;Christa Lanz;Jeffery L Dangl;Detlef Weigel	1;0;1;1;0;4;2	2.22;0.0;2.22;2.22;0.0;8.89;4.44	Jeffery L Dangl	4	45	8.89
PlosBiol	17803358	Lark Kyun Kim;Un Yung Choi;Hwan Sung Cho;Jung Seon Lee;Wook-bin Lee;Jihyun Kim;Kyoungsuk Jeong;Jaewon Shim;Jeongsil Kim-Ha;Young-Joon Kim	0;0;0;0;0;0;0;0;1;2	0.0;0.0;0.0;0.0;0.0;0.0;0.0;0.0;2.13;4.26	Young-Joon Kim	2	47	4.26
PlosBiol	17803359	Benjamin B Kaufmann;Qiong Yang;Jerome T Mettetal;Alexander van Oudenaarden	2;0;0;7	5.0;0.0;0.0;17.5	Alexander van Oudenaarden	7	40	17.5
PlosBiol	17803360	Catherine A Leamey;Sam Merlin;Paul Lattouf;Atomu Sawatari;Xiaohong Zhou;Natasha Demel;Kelly A Glendining;Toshitaka Oohashi;Mriganka Sur;Reinhard Fässler	3;0;0;1;0;0;1;2;3;2	5.26;0.0;0.0;1.75;0.0;0.0;1.75;3.51;5.26;3.51	Catherine A Leamey;Mriganka Sur	3	57	5.26
PlosBiol	17803354	Samuel Levy;Granger Sutton;Pauline C Ng;Lars Feuk;Aaron L Halpern;Brian P Walenz;Nelson Axelrod;Jiaqi Huang;Ewen F Kirkness;Gennady Denisov;Yuan Lin;Jeffrey R MacDonald;Andy Wing Chun Pang;Mary Shago;Timothy B Stockwell;Alexia Tsiamouri;Vineet Bafna;Vikas Bansal;Saul A Kravitz;Dana A Busam;Karen Y Beeson;Tina C McIntosh;Karin A Remington;Josep F Abril;John Gill;Jon Borman;Yu-Hui Rogers;Marvin E F…	1;4;0;8;5;1;0;0;0;0;0;4;0;1;1;0;1;0;4;1;2;2;4;1;0;0;2;0;11;1;7	1.09;4.35;0.0;8.7;5.43;1.09;0.0;0.0;0.0;0.0;0.0;4.35;0.0;1.09;1.09;0.0;1.09;0.0;4.35;1.09;2.17;2.17;4.35;1.09;0.0;0.0;2.17;0.0;11.96;1.09;7.61	Stephen W Scherer	11	92	11.96
PlosBiol	17850179	Wei Cao;Li Zhang;David B Rosen;Laura Bover;Gokuran Watanabe;Musheng Bao;Lewis L Lanier;Yong-Jun Liu	2;1;1;1;1;1;5;6	2.63;1.32;1.32;1.32;1.32;1.32;6.58;7.89	Yong-Jun Liu	6	76	7.89
PlosBiol	17850182	John P Masly;Daven C Presgraves	1;4	1.45;5.8	Daven C Presgraves	4	69	5.8
PlosBiol	17850180	Rebecca Hunt-Newbury;Ryan Viveiros;Robert Johnsen;Allan Mah;Dina Anastas;Lily Fang;Erin Halfnight;David Lee;John Lin;Adam Lorch;Sheldon McKay;H Mark Okada;Jie Pan;Ana K Schulz;Domena Tu;Kim Wong;Z Zhao;Andrey Alexeyenko;Thomas Burglin;Eric Sonnhammer;Ralf Schnabel;Steven J Jones;Marco A Marra;David L Baillie;Donald G Moerman	0;0;1;1;0;1;1;0;0;0;0;0;0;0;1;2;1;0;0;1;3;0;4;3;5	0.0;0.0;1.96;1.96;0.0;1.96;1.96;0.0;0.0;0.0;0.0;0.0;0.0;0.0;1.96;3.92;1.96;0.0;0.0;1.96;5.88;0.0;7.84;5.88;9.8	Donald G Moerman	5	51	9.8
PlosBiol	17850181	Cilla Söderhäll;Ingo Marenholz;Tamara Kerscher;Franz Rüschendorf;Jorge Esparza-Gordillo;Margitta Worm;Christoph Gruber;Gabriele Mayr;Mario Albrecht;Klaus Rohde;Herbert Schulz;Ulrich Wahn;Norbert Hubner;Young-Ae Lee	1;1;1;2;1;1;0;0;0;0;0;3;0;2	2.38;2.38;2.38;4.76;2.38;2.38;0.0;0.0;0.0;0.0;0.0;7.14;0.0;4.76	Ulrich Wahn	3	42	7.14
PlosBiol	17880263	Eli Arama;Maya Bader;Gabrielle E Rieckhof;Hermann Steller	3;1;0;11	2.91;0.97;0.0;10.68	Hermann Steller	11	103	10.68
PlosBiol	17880264	Rebecca E Zordan;Mathew G Miller;David J Galgoczy;Brian B Tuch;Alexander D Johnson	1;4;1;0;6	3.23;12.9;3.23;0.0;19.35	Alexander D Johnson	6	31	19.35
PlosBiol	17880262	W Jason Cummings;Munehisa Yabuki;Ellen C Ordinario;David W Bednarski;Simon Quay;Nancy Maizels	2;1;0;1;0;5	2.25;1.12;0.0;1.12;0.0;5.62	Nancy Maizels	5	89	5.62
PlosBiol	17896865	Catherine C L Wong;Tao Xu;Reena Rai;Aaron O Bailey;John R Yates;Yuri I Wolf;Henry Zebroski;Anna Kashina	1;0;0;1;4;0;1;1	3.12;0.0;0.0;3.12;12.5;0.0;3.12;3.12	John R Yates	4	32	12.5
PlosBiol	17896866	Antoine Del Cul;Sylvain Baillet;Stanislas Dehaene	1;1;13	1.64;1.64;21.31	Stanislas Dehaene	13	61	21.31
PlosBiol	17896863	Merav Socolovsky;Michael Murrell;Ying Liu;Ramona Pop;Ermelinda Porpiglia;Andre Levchenko	4;0;1;1;0;1	6.45;0.0;1.61;1.61;0.0;1.61	Merav Socolovsky	4	62	6.45
PlosBiol	17896864	Thijs Kaper;Loren L Looger;Hitomi Takanaga;Michael Platten;Lawrence Steinman;Wolf B Frommer	0;2;0;1;1;7	0.0;4.0;0.0;2.0;2.0;14.0	Wolf B Frommer	7	50	14
PlosBiol	17713987	Corinna Thom;David C Gilley;Judith Hooper;Harald E Esch	0;0;0;0	0.0;0.0;0.0;0.0	Corinna Thom;David C Gilley;Judith Hooper;Harald E Esch	0	11	0
PlosBiol	17713988	Erel Levine;Zhongge Zhang;Thomas Kuhlman;Terence Hwa	0;2;2;4	0.0;2.22;2.22;4.44	Terence Hwa	4	90	4.44
PlosBiol	17880265	J Arjan G M de Visser	1	8.33	J Arjan G M de Visser	1	12	8.33
PlosBiol	17880266	David S Schneider	4	20	David S Schneider	4	20	20
PlosBiol	17880267	Nicholas I Mundy	2	10.53	Nicholas I Mundy	2	19	10.53
PlosBiol	17914900	Shane L Rea;Natascia Ventura;Thomas E Johnson	4;4;4	5.56;5.56;5.56	Shane L Rea;Natascia Ventura;Thomas E Johnson	4	72	5.56
PlosBiol	17914901	Oliver Medvedik;Dudley W Lamming;Keyman D Kim;David A Sinclair	4;2;0;9	5.8;2.9;0.0;13.04	David A Sinclair	9	69	13.04
PlosBiol	17914902	Wolfram Tempel;Wael M Rabeh;Katrina L Bogan;Peter Belenky;Marzena Wojcik;Heather F Seidle;Lyudmila Nedyalkova;Tianle Yang;Anthony A Sauve;Hee-Won Park;Charles Brenner	0;0;2;2;0;0;0;0;0;1;4	0.0;0.0;4.76;4.76;0.0;0.0;0.0;0.0;0.0;2.38;9.52	Charles Brenner	4	42	9.52
PlosBiol	17914903	Shouzhen Xia;Tim Tully	1;9	1.79;16.07	Tim Tully	9	56	16.07
PlosBiol	17914904	Michael L Smith;Delphine Gourdon;William C Little;Kristopher E Kubow;R Andresen Eguiluz;Sheila Luna-Morris;Viola Vogel	0;0;0;0;0;0;13	0.0;0.0;0.0;0.0;0.0;0.0;25.0	Viola Vogel	13	52	25
PlosBiol	17914905	Edward C Holmes	3	30	Edward C Holmes	3	10	30
PlosBiol	17927451	Ken Mackie	7	29.17	Ken Mackie	7	24	29.17
PlosBiol	17927450	Winfried Hense;John F Baines;John Parsch	0;0;3	0.0;0.0;6.67	John Parsch	3	45	6.67
PlosBiol	17927449	Meghan W McKnight;Peter S White;Robert I McDonald;John F Lamoreux;Wes Sechrest;Robert S Ridgely;Simon N Stuart	1;0;0;2;1;3;1	4.17;0.0;0.0;8.33;4.17;12.5;4.17	Robert S Ridgely	3	24	12.5
PlosBiol	17927448	Peter P Borbat;Kavitha Surendhran;Marco Bortolus;Ping Zou;Jack H Freed;Hassane S Mchaourab	4;1;0;1;6;2	8.16;2.04;0.0;2.04;12.24;4.08	Jack H Freed	6	49	12.24
PlosBiol	17927447	Krisztina Monory;Heike Blaudzun;Federico Massa;Nadine Kaiser;Thomas Lemberger;Günther Schütz;Carsten T Wotjak;Beat Lutz;Giovanni Marsicano	5;1;2;0;3;4;4;14;13	6.1;1.22;2.44;0.0;3.66;4.88;4.88;17.07;15.85	Beat Lutz	14	82	17.07
PlosBiol	17941721	Tohei Yokogawa;Wilfredo Marin;Juliette Faraco;Guillaume Pézeron;Lior Appelbaum;Jian Zhang;Frédéric Rosa;Philippe Mourrain;Emmanuel Mignot	0;1;2;0;1;0;1;1;13	0.0;1.25;2.5;0.0;1.25;0.0;1.25;1.25;16.25	Emmanuel Mignot	13	80	16.25
PlosBiol	17941722	Margaret Glass	0	0	Margaret Glass	0	1	0
PlosBiol	17941717	Yan Wang;Harish R Krishnan;Alfredo Ghezzi;Jerry C P Yin;Nigel S Atkinson	0;2;2;5;9	0.0;2.35;2.35;5.88;10.59	Nigel S Atkinson	9	85	10.59
PlosBiol	17941718	Jason M Williams;W Anthony Owens;Gregory H Turner;Christine Saunders;Concetta Dipace;Randy D Blakely;Charles P France;John C Gore;Lynette C Daws;Malcolm J Avison;Aurelio Galli	2;2;0;3;1;3;3;2;4;0;13	3.03;3.03;0.0;4.55;1.52;4.55;4.55;3.03;6.06;0.0;19.7	Aurelio Galli	13	66	19.7
PlosBiol	17941719	Christopher J Hale;Jennifer L Stonaker;Stephen M Gross;Jay B Hollick	0;0;1;8	0.0;0.0;1.59;12.7	Jay B Hollick	8	63	12.7
PlosBiol	17941720	Yi-Chieh Nancy Du;Brian C Lewis;Douglas Hanahan;Harold Varmus	1;2;9;0	1.67;3.33;15.0;0.0	Douglas Hanahan	9	60	15
PlosBiol	17958474	Liza Gross	0	0	Liza Gross	0	1	0
PlosBiol	17958470	Eric Brunner	4	22.22	Eric Brunner	4	18	22.22
PlosBiol	17958471	Virginie Sterpenich;Geneviève Albouy;Mélanie Boly;Gilles Vandewalle;Annabelle Darsaud;Evelyne Balteau;Thien Thanh Dang-Vu;Martin Desseilles;Arnaud D'Argembeau;Steffen Gais;Géraldine Rauchs;Manuel Schabus;Christian Degueldre;André Luxen;Fabienne Collette;Pierre Maquet	1;1;0;1;0;2;0;1;1;3;1;0;4;4;2;4	1.82;1.82;0.0;1.82;0.0;3.64;0.0;1.82;1.82;5.45;1.82;0.0;7.27;7.27;3.64;7.27	Christian Degueldre;André Luxen;Pierre Maquet	4	55	7.27
PlosBiol	17958472	Tobias Overath;Rhodri Cusack;Sukhbinder Kumar;Katharina von Kriegstein;Jason D Warren;Manon Grube;Robert P Carlyon;Timothy D Griffiths	0;2;0;1;2;0;0;4	0.0;5.13;0.0;2.56;5.13;0.0;0.0;10.26	Timothy D Griffiths	4	39	10.26
PlosBiol	17958473	Marc Ancrenaz;Lisa Dabek;Susan O'Neil	1;0;0	100.0;0.0;0.0	Marc Ancrenaz	1	1	100
PlosBiol	18044986	HoJung Cho;Henrik Jönsson;Kyle Campbell;Pontus Melke;Joshua W Williams;Bruno Jedynak;Ann M Stevens;Alex Groisman;Andre Levchenko	1;0;0;0;0;0;1;1;1	4.17;0.0;0.0;0.0;0.0;0.0;4.17;4.17;4.17	HoJung Cho;Ann M Stevens;Alex Groisman;Andre Levchenko	1	24	4.17
PlosBiol	17973578	Ilka Diester;Andreas Nieder	1;7	2.38;16.67	Andreas Nieder	7	42	16.67
PlosBiol	17973577	Leila M Luheshi;Gian Gaetano Tartaglia;Ann-Christin Brorsson;Amol P Pawar;Ian E Watson;Fabrizio Chiti;Michele Vendruscolo;David A Lomas;Christopher M Dobson;Damian C Crowther	0;1;0;2;0;5;3;1;9;1	0.0;3.33;0.0;6.67;0.0;16.67;10.0;3.33;30.0;3.33	Christopher M Dobson	9	30	30
PlosBiol	17973576	Idan Menashe;Tatjana Abaffy;Yehudit Hasin;Sivan Goshen;Vered Yahalom;Charles W Luetje;Doron Lancet	2;1;0;0;0;1;7	4.55;2.27;0.0;0.0;0.0;2.27;15.91	Doron Lancet	7	44	15.91
PlosBiol	17988175	Patrick M Ferree;Daniel A Barbash	0;0	0.0;0.0	Patrick M Ferree;Daniel A Barbash	0	30	0
PlosBiol	17988172	Yun Tao;John P Masly;Luciana Araripe;Yeyan Ke;Daniel L Hartl	4;1;1;1;4	6.25;1.56;1.56;1.56;6.25	Yun Tao;Daniel L Hartl	4	64	6.25
PlosBiol	17988173	Yun Tao;Luciana Araripe;Sarah B Kingan;Yeyan Ke;Hailian Xiao;Daniel L Hartl	4;1;0;1;0;5	5.48;1.37;0.0;1.37;0.0;6.85	Daniel L Hartl	5	73	6.85
PlosBiol	17988174	Melissa S McMahill;Caroline W Sham;Douglas K Bishop	0;0;3	0.0;0.0;4.11	Douglas K Bishop	3	73	4.11
PlosBiol	17988176	David J Begun;Alisha K Holloway;Kristian Stevens;Ladeana W Hillier;Yu-Ping Poh;Matthew W Hahn;Phillip M Nista;Corbin D Jones;Andrew D Kern;Colin N Dewey;Lior Pachter;Eugene Myers;Charles H Langley	11;0;0;0;0;0;0;1;2;0;1;0;4	8.87;0.0;0.0;0.0;0.0;0.0;0.0;0.81;1.61;0.0;0.81;0.0;3.23	David J Begun	11	124	8.87
PlosBiol	18001152	Moritz von Heimendahl;Pavel M Itskov;Ehsan Arabzadeh;Mathew E Diamond	0;0;3;7	0.0;0.0;6.25;14.58	Mathew E Diamond	7	48	14.58
PlosBiol	18001149	Akiko Watanabe;Tomoko Toyota;Yuji Owada;Takeshi Hayashi;Yoshimi Iwayama;Miho Matsumata;Yuichi Ishitsuka;Akihiro Nakaya;Motoko Maekawa;Tetsuo Ohnishi;Ryoichi Arai;Katsuyasu Sakurai;Kazuo Yamada;Hisatake Kondo;Kenji Hashimoto;Noriko Osumi;Takeo Yoshikawa	1;1;2;0;1;0;1;1;1;0;0;0;1;2;0;3;2	1.59;1.59;3.17;0.0;1.59;0.0;1.59;1.59;1.59;0.0;0.0;0.0;1.59;3.17;0.0;4.76;3.17	Noriko Osumi	3	63	4.76
PlosBiol	18001150	Wolfgang Kelsch;Colleen P Mosley;Chia-Wei Lin;Carlos Lois	0;0;0;2	0.0;0.0;0.0;3.85	Carlos Lois	2	52	3.85
PlosBiol	18001151	James B Snyder;Mark E Nelson;Joel W Burdick;Malcolm A Maciver	0;10;0;1	0.0;35.71;0.0;3.57	Mark E Nelson	10	28	35.71
PlosBiol	18031200	Steven T Kosak;David Scalzo;Sam V Alworth;Fusheng Li;Stephanie Palmer;Tariq Enver;James S J Lee;Mark Groudine	3;1;0;0;0;2;0;3	7.5;2.5;0.0;0.0;0.0;5.0;0.0;7.5	Steven T Kosak;Mark Groudine	3	40	7.5
PlosBiol	18031199	Richard J White;Qing Nie;Arthur D Lander;Thomas F Schilling	0;2;2;3	0.0;2.94;2.94;4.41	Thomas F Schilling	3	68	4.41
PlosBiol	18052611	Youbin Xiang;Satomi Takeo;Laurence Florens;Stacie E Hughes;Li-Jun Huo;William D Gilliland;Selene K Swanson;Kathy Teeter;Joel W Schwartz;Michael P Washburn;Sue L Jaspersen;R Scott Hawley	2;1;3;1;0;1;0;0;0;4;0;6	4.76;2.38;7.14;2.38;0.0;2.38;0.0;0.0;0.0;9.52;0.0;14.29	R Scott Hawley	6	42	14.29
PlosBiol	18052609	Sebastian Haesler;Christelle Rochefort;Benjamin Georgi;Pawel Licznerski;Pavel Osten;Constance Scharff	3;0;0;0;0;4	6.38;0.0;0.0;0.0;0.0;8.51	Constance Scharff	4	47	8.51
PlosBiol	18052610	Alexander F Palazzo;Michael Springer;Yoko Shibata;Chung-Sheng Lee;Anusha P Dias;Tom A Rapoport	1;0;0;2;0;4	1.64;0.0;0.0;3.28;0.0;6.56	Tom A Rapoport	4	61	6.56
PlosBiol	18076286	Raja Kittappa;Wendy W Chang;Rajeshwar B Awatramani;Ronald D G McKay	0;0;0;3	0.0;0.0;0.0;5.77	Ronald D G McKay	3	52	5.77
PlosBiol	18076285	Cyril Buhler;Valérie Borde;Michael Lichten	0;5;8	0.0;5.68;9.09	Michael Lichten	8	88	9.09
PlosBiol	18076284	Michiel van Eijck;Wolff-Michael Roth	0;0	0.0;0.0	Michiel van Eijck;Wolff-Michael Roth	0	6	0
PlosBiol	18076287	Hong Lin;Vibhor Gupta;Matthew D Vermilyea;Francesco Falciani;Jeannie T Lee;Laura P O'Neill;Bryan M Turner	0;0;0;0;5;2;4	0.0;0.0;0.0;0.0;10.0;4.0;8.0	Jeannie T Lee	5	50	10
PlosBiol	18092889	Daniel M Pinkas;Pavel Strop;Axel T Brunger;Chaitan Khosla	0;0;0;4	0.0;0.0;0.0;7.55	Chaitan Khosla	4	53	7.55
PlosBiol	18092892	Eric M Wexler;Daniel H Geschwind	0;2	0.0;9.52	Daniel H Geschwind	2	21	9.52
PlosBiol	18092891	Jing Pan;Scott Keeney	0;2	0.0;7.41	Scott Keeney	2	27	7.41
PlosBiol	18092890	Jessica F Cantlon;Elizabeth M Brannon	2;4	8.7;17.39	Elizabeth M Brannon	4	23	17.39
PlosBiol	18177206	Brian J Galletta;Dennis Y Chuang;John A Cooper	1;0;4	2.22;0.0;8.89	John A Cooper	4	45	8.89
PlosBiol	18177207	Michael W Klymkowsky;Kathy Garvin-Doxas	1;1	6.25;6.25	Michael W Klymkowsky;Kathy Garvin-Doxas	1	16	6.25
PlosBiol	18184035	Costis Papanayotou;Anne Mey;Anne-Marie Birot;Yasushi Saka;Sharon Boast;Jim C Smith;Jacques Samarut;Claudio D Stern	1;0;1;1;0;0;2;9	1.75;0.0;1.75;1.75;0.0;0.0;3.51;15.79	Claudio D Stern	9	57	15.79
PlosBiol	18184036	Haisun Zhu;Ivo Sauman;Quan Yuan;Amy Casselman;Myai Emery-Le;Patrick Emery;Steven M Reppert	4;4;3;2;2;4;12	10.0;10.0;7.5;5.0;5.0;10.0;30.0	Steven M Reppert	12	40	30
PlosBiol	18198944	Frank Schneider;Julia Neugebauer;Janine Griese;Nicola Liefold;Helmut Kutz;Cinthia Briseño;Arnd Kieser	1;0;0;0;1;0;6	1.89;0.0;0.0;0.0;1.89;0.0;11.32	Arnd Kieser	6	53	11.32
PlosBiol	18198943	Massimo Sandal;Francesco Valle;Isabella Tessari;Stefano Mammi;Elisabetta Bergantino;Francesco Musiani;Marco Brucale;Luigi Bubacco;Bruno Samorì	1;0;1;2;2;0;0;2;2	1.59;0.0;1.59;3.17;3.17;0.0;0.0;3.17;3.17	Stefano Mammi;Elisabetta Bergantino;Luigi Bubacco;Bruno Samorì	2	63	3.17
PlosBiol	18215111	Carole L Thomas;Emmanuelle M Bayer;Christophe Ritzenthaler;Lourdes Fernandez-Calvino;Andrew J Maule	2;2;3;0;2	4.65;4.65;6.98;0.0;4.65	Christophe Ritzenthaler	3	43	6.98
PlosBiol	18215113	Leslie E Orgel	1	4.17	Leslie E Orgel	1	24	4.17
PlosBiol	18215112	Joel White;Kathleen Truesdell;Lloyd B Williams;Mary S Atkisson;John S Kauer	4;0;0;0;4	21.05;0.0;0.0;0.0;21.05	Joel White;John S Kauer	4	19	21.05
PlosBiol	18232733	James Bruce Stewart;Christoph Freyer;Joanna L Elson;Anna Wredenberg;Zekiye Cansu;Aleksandra Trifunovic;Nils-Göran Larsson	0;0;3;2;0;2;3	0.0;0.0;5.77;3.85;0.0;3.85;5.77	Joanna L Elson;Nils-Göran Larsson	3	52	5.77
PlosBiol	18232734	Thomas J Park;Ying Lu;René Jüttner;Ewan St J Smith;Jing Hu;Antje Brand;Christiane Wetzel;Nevena Milenkovic;Bettina Erdmann;Paul A Heppenstall;Charles E Laurito;Steven P Wilson;Gary R Lewin	2;2;0;0;1;0;1;0;1;2;0;0;12	2.9;2.9;0.0;0.0;1.45;0.0;1.45;0.0;1.45;2.9;0.0;0.0;17.39	Gary R Lewin	12	69	17.39
PlosBiol	18232735	Carey D Nadell;Joao B Xavier;Simon A Levin;Kevin R Foster	0;2;0;2	0.0;2.99;0.0;2.99	Joao B Xavier;Kevin R Foster	2	67	2.99
PlosBiol	18232736	Xingxu Huang;Claudia V Andreu-Vieyra;J Philippe York;Rashieda Hatcher;Tao Lu;Martin M Matzuk;Pumin Zhang	2;0;1;1;0;1;3	3.7;0.0;1.85;1.85;0.0;1.85;5.56	Pumin Zhang	3	54	5.56
PlosBiol	18232737	Tomás Hromádka;Michael R Deweese;Anthony M Zador	1;0;5	1.41;0.0;7.04	Anthony M Zador	5	71	7.04
PlosBiol	20076691	Kira E O'Day	0	0	Kira E O'Day	0	1	0
PlosBiol	18232738	Robert Illingworth;Alastair Kerr;Dina Desousa;Helle Jørgensen;Peter Ellis;Jim Stalker;David Jackson;Chris Clee;Robert Plumb;Jane Rogers;Sean Humphray;Tony Cox;Cordelia Langford;Adrian Bird	0;0;0;0;0;0;0;0;0;1;0;0;0;6	0.0;0.0;0.0;0.0;0.0;0.0;0.0;0.0;0.0;1.72;0.0;0.0;0.0;10.34	Adrian Bird	6	58	10.34
PlosBiol	18232739	Virginia Gewin	0	0	Virginia Gewin	0	8	0
PlosBiol	18232740	Devi Stuart-Fox;Adnan Moussalli	2;2	5.26;5.26	Devi Stuart-Fox;Adnan Moussalli	2	38	5.26
PlosBiol	18162042	Pierre-Yves Mantel;Harmjan Kuipers;Onur Boyman;Claudio Rhyner;Nadia Ouaked;Beate Rückert;Christian Karagiannidis;Bart N Lambrecht;Rudolf W Hendriks;Reto Crameri;Cezmi A Akdis;Kurt Blaser;Carsten B Schmidt-Weber	3;0;1;1;1;3;3;1;1;1;2;4;4	4.84;0.0;1.61;1.61;1.61;4.84;4.84;1.61;1.61;1.61;3.23;6.45;6.45	Kurt Blaser;Carsten B Schmidt-Weber	4	62	6.45
PlosBiol	18162043	Xaq Pitkow;Haim Sompolinsky;Markus Meister	0;1;1	0.0;1.22;1.22	Haim Sompolinsky;Markus Meister	1	82	1.22
PlosBiol	18162044	James W Erickson;Jerome J Quintero	4;0	6.78;0.0	James W Erickson	4	59	6.78
PlosBiol	18162045	Helen K Salz	0	0	Helen K Salz	0	20	0
PlosBiol	18162046	Frits Koning	6	22.22	Frits Koning	6	27	22.22
PlosBiol	18162047	Kendall Powell	0	0	Kendall Powell	0	8	0
PlosBiol	18162048	Lars Chittka;Daniel Osorio	3;2	14.29;9.52	Lars Chittka	3	21	14.29
PlosBiol	18162049	Brian Oliver	3	15	Brian Oliver	3	20	15
PlosBiol	18254661	Fabien Leprieur;Olivier Beauchard;Simon Blanchet;Thierry Oberdorff;Sébastien Brosse	0;0;0;0;0	0.0;0.0;0.0;0.0;0.0	Fabien Leprieur;Olivier Beauchard;Simon Blanchet;Thierry Oberdorff;Sébastien Brosse	0	17	0
PlosBiol	18254657	Véronique Izard;Ghislaine Dehaene-Lambertz;Stanislas Dehaene	1;5;8	1.72;8.62;13.79	Stanislas Dehaene	8	58	13.79
PlosBiol	18254658	Samir K Maji;David Schubert;Catherine Rivier;Soon Lee;Jean E Rivier;Roland Riek	0;1;2;0;4;0	0.0;1.75;3.51;0.0;7.02;0.0	Jean E Rivier	4	57	7.02
PlosBiol	18254659	Michael J Beran	4	10.26	Michael J Beran	4	39	10.26
PlosBiol	18254660	Ting-Wei Mu;Douglas M Fowler;Jeffery W Kelly	0;0;6	0.0;0.0;10.53	Jeffery W Kelly	6	57	10.53
PlosBiol	18044988	Nelson S Yee;Weilong Gong;Ying Huang;Kristin Lorent;Amy C Dolan;Richard J Maraia;Michael Pack	1;0;2;4;0;3;5	2.04;0.0;4.08;8.16;0.0;6.12;10.2	Michael Pack	5	49	10.2
PlosBiol	18044987	Guido C Faas;Beat Schwaller;Julio L Vergara;Istvan Mody	1;7;4;2	3.03;21.21;12.12;6.06	Beat Schwaller	7	33	21.21
PlosBiol	18044989	Marie Picot;Paola Cusumano;André Klarsfeld;Ryu Ueda;François Rouyer	1;0;4;0;5	2.94;0.0;11.76;0.0;14.71	François Rouyer	5	34	14.71
PlosBiol	18044991	Changsong Yang;Lubov Czech;Silke Gerboth;Shin-ichiro Kojima;Giorgio Scita;Tatyana Svitkina	2;0;1;3;6;2	3.33;0.0;1.67;5.0;10.0;3.33	Giorgio Scita	6	60	10
PlosBiol	18044990	R Chris Miall;Lars O D Christensen;Owen Cain;James Stanley	8;0;0;0	12.12;0.0;0.0;0.0	R Chris Miall	8	66	12.12
PlosBiol	20076650	Lynne Marshall;Sarah J Goodfellow;Robert J White	0;1;2	0.0;50.0;100.0	Robert J White	2	2	100
PlosBiol	18044992	Daniel H Anderson;Valerie A Kickhoefer;Stuart A Sievers;Leonard H Rome;David Eisenberg	0;7;0;9;1	0.0;16.67;0.0;21.43;2.38	Leonard H Rome	9	42	21.43
PlosBiol	20076704	Liza Gross	0	0	Liza Gross	0	1	0
PlosBiol	18271630	Liza Gross	0	0	Liza Gross	0	1	0
PlosBiol	18271625	Xiao-yong Li;Stewart MacArthur;Richard Bourgon;David Nix;Daniel A Pollard;Venky N Iyer;Aaron Hechmer;Lisa Simirenko;Mark Stapleton;Cris L Luengo Hendriks;Hou Cheng Chu;Nobuo Ogawa;William Inwood;Victor Sementchenko;Amy Beaton;Richard Weiszmann;Susan E Celniker;David W Knowles;Tom Gingeras;Terence P Speed;Michael B Eisen;Mark D Biggin	0;0;0;0;2;2;0;1;1;2;0;0;0;3;2;2;6;2;0;2;6;13	0.0;0.0;0.0;0.0;2.13;2.13;0.0;1.06;1.06;2.13;0.0;0.0;0.0;3.19;2.13;2.13;6.38;2.13;0.0;2.13;6.38;13.83	Mark D Biggin	13	94	13.83
PlosBiol	18271626	Derek Lessing;Nancy M Bonini	0;5	0.0;12.2	Nancy M Bonini	5	41	12.2
PlosBiol	18271627	Aneil F Agrawal;Alethea D Wang	2;0	5.88;0.0	Aneil F Agrawal	2	34	5.88
PlosBiol	18271629	Jennifer S Ford;Ransom A Myers	1;1	50.0;50.0	Jennifer S Ford;Ransom A Myers	1	2	50
PlosBiol	18271628	Marcelo A Aizen;Carolina L Morales;Juan M Morales	0;0;0	0.0;0.0;0.0	Marcelo A Aizen;Carolina L Morales;Juan M Morales	0	18	0
PlosBiol	18288891	Katsuya Tanabe;Zhonghao Liu;Satish Patel;Bradley W Doble;Lin Li;Corentin Cras-Méneur;Sara C Martinez;Cris M Welling;Morris F White;Ernesto Bernal-Mizrachi;James R Woodgett;M Alan Permutt	0;0;3;2;0;0;0;1;8;2;6;2	0.0;0.0;5.66;3.77;0.0;0.0;0.0;1.89;15.09;3.77;11.32;3.77	Morris F White	8	53	15.09
PlosBiol	18288892	Giorgio Vallortigara;Allan Snyder;Gisela Kaplan;Patrick Bateson;Nicola S Clayton;Lesley J Rogers	6;2;2;0;2;4	12.77;4.26;4.26;0.0;4.26;8.51	Giorgio Vallortigara	6	47	12.77
PlosBiol	18288889	Corinne Loeuillet;Samuel Deutsch;Angela Ciuffi;Daniel Robyr;Patrick Taffé;Miguel Muñoz;Jacques S Beckmann;Stylianos E Antonarakis;Amalio Telenti	1;2;1;0;0;1;1;4;2	2.78;5.56;2.78;0.0;0.0;2.78;2.78;11.11;5.56	Stylianos E Antonarakis	4	36	11.11
PlosBiol	18288890	David M Rand	2	6.06	David M Rand	2	33	6.06
PlosBiol	18303947	Daniela C Dieterich;Anna Karpova;Marina Mikhaylova;Irina Zdobnova;Imbritt König;Marco Landwehr;Martin Kreutz;Karl-Heinz Smalla;Karin Richter;Peter Landgraf;Carsten Reissner;Tobias M Boeckers;Werner Zuschratter;Christina Spilker;Constanze I Seidenbecher;Craig C Garner;Eckart D Gundelfinger;Michael R Kreutz	2;0;1;0;0;2;1;4;1;0;3;1;1;0;4;1;6;6	3.23;0.0;1.61;0.0;0.0;3.23;1.61;6.45;1.61;0.0;4.84;1.61;1.61;0.0;6.45;1.61;9.68;9.68	Eckart D Gundelfinger;Michael R Kreutz	6	62	9.68
PlosBiol	18303948	Brian B Tuch;David J Galgoczy;Aaron D Hernday;Hao Li;Alexander D Johnson	2;2;0;2;6	3.12;3.12;0.0;3.12;9.38	Alexander D Johnson	6	64	9.38
PlosBiol	18303949	Zhengyu Ma;Kim A Sharp;Paul A Janmey;Terri H Finkel	0;0;0;0	0.0;0.0;0.0;0.0	Zhengyu Ma;Kim A Sharp;Paul A Janmey;Terri H Finkel	0	78	0
PlosBiol	18303950	Wilfried Grange;Myriam Duckely;Sudhir Husale;Susan Jacob;Andreas Engel;Martin Hegner	0;3;0;0;1;1	0.0;9.38;0.0;0.0;3.12;3.12	Myriam Duckely	3	32	9.38
PlosBiol	18303951	Jason M Tylianakis	1	9.09	Jason M Tylianakis	1	11	9.09
PlosBiol	18303954	Charles F Baer	0	0	Charles F Baer	0	19	0
PlosBiol	18303955	George R Jackson	4	15.38	George R Jackson	4	26	15.38
PlosBiol	18303956	Nancy Knowlton;Jeremy B C Jackson	4;5	14.29;17.86	Jeremy B C Jackson	5	28	17.86
PlosBiol	18336073	Charles T Hanifin;Edmund D Brodie;Edmund D Brodie	4;17;17	6.06;25.76;25.76	Edmund D Brodie;Edmund D Brodie	17	66	25.76
PlosBiol	18336068	Jan W P Kuiper;Helma Pluk;Frank Oerlemans;Frank N van Leeuwen;Frank de Lange;Jack Fransen;Bé Wieringa	0;0;3;0;0;1;4	0.0;0.0;4.48;0.0;0.0;1.49;5.97	Bé Wieringa	4	67	5.97
PlosBiol	18336069	Edward Yeh;Sharon Ng;Mi Zhang;Magali Bouhours;Ying Wang;Min Wang;Wesley Hung;Kyota Aoyagi;Katya Melnik-Martinez;Michelle Li;Fang Liu;William R Schafer;Mei Zhen	1;0;0;0;0;0;1;0;1;0;0;5;2	2.22;0.0;0.0;0.0;0.0;0.0;2.22;0.0;2.22;0.0;0.0;11.11;4.44	William R Schafer	5	45	11.11
PlosBiol	18336070	Maria Inês de Moura Campos Pardini;Leda Fátima Jamal;Edison Luiz Durigon;Eduardo Massad;José Fernando Perez;João Renato Rebello Pinho;Edward C Holmes;Paolo Marinho de Andrade Zanotto	0;0;0;0;1;0;0;0	0.0;0.0;0.0;0.0;50.0;0.0;0.0;0.0	José Fernando Perez	1	2	50
PlosBiol	18336071	Irene Miguel-Aliaga;Stefan Thor;Alex P Gould	3;4;0	3.85;5.13;0.0	Stefan Thor	4	78	5.13
PlosBiol	18336072	Derek W Dunn;Simon T Segar;Jo Ridley;Ruth Chan;Ross H Crozier;Douglas W Yu;James M Cook	0;0;1;0;0;2;3	0.0;0.0;8.33;0.0;0.0;16.67;25.0	James M Cook	3	12	25
PlosBiol	18351806	Caitlin Sedwick	0	0	Caitlin Sedwick	0	8	0
PlosBiol	18351805	Luigi Boitani;Richard M Cowling;Holly T Dublin;Georgina M Mace;Jeff Parrish;Hugh P Possingham;Robert L Pressey;Carlo Rondinini;Kerrie A Wilson	1;2;0;1;0;0;3;0;1	20.0;40.0;0.0;20.0;0.0;0.0;60.0;0.0;20.0	Robert L Pressey	3	5	60
PlosBiol	18351804	Sushma Shivaswamy;Akshay Bhinge;Yongjun Zhao;Steven Jones;Martin Hirst;Vishwanath R Iyer	0;0;0;0;0;4	0.0;0.0;0.0;0.0;0.0;11.11	Vishwanath R Iyer	4	36	11.11
PlosBiol	18351803	Johannes H Urban;Jörg Vogel	2;11	3.57;19.64	Jörg Vogel	11	56	19.64
PlosBiol	18351802	David Brawand;Walter Wahli;Henrik Kaessmann	0;2;1	0.0;6.67;3.33	Walter Wahli	2	30	6.67
PlosBiol	18351801	Sarah C Woolley;Allison J Doupe	0;3	0.0;5.66	Allison J Doupe	3	53	5.66
PlosBiol	18351800	Xiaomeng Yu;Nan Lu;Zheng Zhou	3;1;7	5.17;1.72;12.07	Zheng Zhou	7	58	12.07
PlosBiol	18318600	Jérôme Chave;Richard Condit;Helene C Muller-Landau;Sean C Thomas;Peter S Ashton;Sarayudh Bunyavejchewin;Leonardo L Co;Handanakere S Dattaraja;Stuart J Davies;Shameema Esufali;Corneille E N Ewango;Kenneth J Feeley;Robin B Foster;Nimal Gunatilleke;Savitri Gunatilleke;Pamela Hall;Terese B Hart;Consuelo Hernández;Stephen P Hubbell;Akira Itoh;Somboon Kiratiprayoon;James V Lafrankie;Suzanne Loo de Lao;…	5;2;1;0;1;1;0;0;1;0;0;1;0;0;0;0;0;0;0;0;0;0;0;0;0;0;0;0;0;1;0;0;0;0;0;1;0;0	20.83;8.33;4.17;0.0;4.17;4.17;0.0;0.0;4.17;0.0;0.0;4.17;0.0;0.0;0.0;0.0;0.0;0.0;0.0;0.0;0.0;0.0;0.0;0.0;0.0;0.0;0.0;0.0;0.0;4.17;0.0;0.0;0.0;0.0;0.0;4.17;0.0;0.0	Jérôme Chave	5	24	20.83
PlosBiol	18318601	Maojun Yang;Bing Li;Chyong-Jy Liu;Diana R Tomchick;Mischa Machius;Josep Rizo;Hongtao Yu;Xuelian Luo	1;2;0;1;1;4;11;5	2.94;5.88;0.0;2.94;2.94;11.76;32.35;14.71	Hongtao Yu	11	34	32.35
PlosBiol	18318602	Benjamin P Oldroyd;Madeleine Beekman	5;4	18.52;14.81	Benjamin P Oldroyd	5	27	18.52
PlosBiol	18366254	Nabanita De;Michelle Pirruccello;Petya Violinova Krasteva;Narae Bae;Rahul Veera Raghavan;Holger Sondermann	0;0;0;0;0;1	0.0;0.0;0.0;0.0;0.0;1.82	Holger Sondermann	1	55	1.82
PlosBiol	18318603	Katharina Markmann;Gábor Giczey;Martin Parniske	1;0;8	2.27;0.0;18.18	Martin Parniske	8	44	18.18
PlosBiol	18366255	María Paz Fernández;Jimena Berni;María Fernanda Ceriani	0;0;1	0.0;0.0;2.44	María Fernanda Ceriani	1	41	2.44
PlosBiol	18366256	Albert B Phillimore;Trevor D Price	0;0	0.0;0.0	Albert B Phillimore;Trevor D Price	0	34	0
PlosBiol	18366257	Karen R Lips;Jay Diffendorfer;Joseph R Mendelson;Michael W Sears	2;0;1;0	7.41;0.0;3.7;0.0	Karen R Lips	2	27	7.41
PlosBiol	18366258	Timothy Caulfield;Amy L McGuire;Mildred Cho;Janet A Buchanan;Michael M Burgess;Ursula Danilczyk;Christina M Diaz;Kelly Fryer-Edwards;Shane K Green;Marc A Hodosh;Eric T Juengst;Jane Kaye;Laurence Kedes;Bartha Maria Knoppers;Trudo Lemmens;Eric M Meslin;Juli Murphy;Robert L Nussbaum;Margaret Otlowski;Daryl Pullman;Peter N Ray;Jeremy Sugarman;Michael Timmons	2;3;0;0;1;0;0;0;0;0;1;0;0;1;0;0;0;0;0;0;0;0;0	14.29;21.43;0.0;0.0;7.14;0.0;0.0;0.0;0.0;0.0;7.14;0.0;0.0;7.14;0.0;0.0;0.0;0.0;0.0;0.0;0.0;0.0;0.0	Amy L McGuire	3	14	21.43
PlosBiol	18366259	David B Goldstein	1	14.29	David B Goldstein	1	7	14.29
PlosBiol	18384235	Lukasz Potrzebowski;Nicolas Vinckenbosch;Ana Claudia Marques;Frédéric Chalmel;Bernard Jégou;Henrik Kaessmann	0;2;1;1;1;3	0.0;5.71;2.86;2.86;2.86;8.57	Henrik Kaessmann	3	35	8.57
PlosBiol	18384234	David Nogués-Bravo;Jesús Rodríguez;Joaquín Hortal;Persaram Batra;Miguel B Araújo	0;0;0;0;0	0.0;0.0;0.0;0.0;0.0	David Nogués-Bravo;Jesús Rodríguez;Joaquín Hortal;Persaram Batra;Miguel B Araújo	0	9	0
PlosBiol	18399718	Andrew J Grant;Olivier Restif;Trevelyan J McKinley;Mark Sheppard;Duncan J Maskell;Pietro Mastroeni	1;0;0;2;3;5	3.57;0.0;0.0;7.14;10.71;17.86	Pietro Mastroeni	5	28	17.86
PlosBiol	18399719	Daniel W Wesson;Ryan M Carey;Justus V Verhagen;Matt Wachowiak	1;0;1;8	1.69;0.0;1.69;13.56	Matt Wachowiak	8	59	13.56
PlosBiol	18399720	Julia Hatzold;Barbara Conradt	1;2	1.67;3.33	Barbara Conradt	2	60	3.33
PlosBiol	18399721	Brian M Paegel;Gerald F Joyce	2;6	9.09;27.27	Gerald F Joyce	6	22	27.27
PlosBiol	18399722	Tim Herman;Shannon Colton;Margaret Franzen	0;0;0	0.0;0.0;0.0	Tim Herman;Shannon Colton;Margaret Franzen	0	4	0
PlosBiol	18399723	Harold Varmus	0	0	Harold Varmus	0	2	0
PlosBiol	18416605	Nadia L Tuzi;Enrico Cancellotti;Herbert Baybutt;Lorraine Blackford;Barry Bradford;Chris Plinston;Anne Coghill;Patricia Hart;Pedro Piccardo;Rona M Barron;Jean C Manson	2;1;1;0;0;0;0;0;1;1;4	5.71;2.86;2.86;0.0;0.0;0.0;0.0;0.0;2.86;2.86;11.43	Jean C Manson	4	35	11.43
PlosBiol	18416604	Ian J Majewski;Marnie E Blewitt;Carolyn A de Graaf;Edward J McManus;Melanie Bahlo;Adrienne A Hilton;Craig D Hyland;Gordon K Smyth;Jason E Corbin;Donald Metcalf;Warren S Alexander;Douglas J Hilton	0;0;0;0;0;1;1;1;0;3;3;1	0.0;0.0;0.0;0.0;0.0;1.47;1.47;1.47;0.0;4.41;4.41;1.47	Donald Metcalf;Warren S Alexander	3	68	4.41
PlosBiol	18416603	Yumiko Kurokawa;Yasuto Murayama;Nami Haruta-Takahashi;Itaru Urabe;Hiroshi Iwasaki	3;2;0;0;5	6.52;4.35;0.0;0.0;10.87	Hiroshi Iwasaki	5	46	10.87
PlosBiol	18416602	Nicolas Biais;Benoît Ladoux;Dustin Higashi;Magdalene So;Michael Sheetz	0;0;0;8;0	0.0;0.0;0.0;30.77;0.0	Magdalene So	8	26	30.77
PlosBiol	18416601	Erin N Smith;Leonid Kruglyak	1;8	1.75;14.04	Leonid Kruglyak	8	57	14.04
PlosBiol	18433293	Esteban O Mazzoni;Arzu Celik;Mathias F Wernet;Daniel Vasiliauskas;Robert J Johnston;Tiffany A Cook;Franck Pichaud;Claude Desplan	3;0;4;0;0;0;5;8	5.36;0.0;7.14;0.0;0.0;0.0;8.93;14.29	Claude Desplan	8	56	14.29
PlosBiol	18433294	Julian R Hughes;Ana M Meireles;Katherine H Fisher;Angel Garcia;Philip R Antrobus;Alan Wainman;Nicole Zitzmann;Charlotte Deane;Hiroyuki Ohkura;James G Wakefield	0;0;0;0;0;0;1;0;1;1	0.0;0.0;0.0;0.0;0.0;0.0;1.79;0.0;1.79;1.79	Nicole Zitzmann;Hiroyuki Ohkura;James G Wakefield	1	56	1.79
PlosBiol	18462019	Anja Forche;Kevin Alby;Dana Schaefer;Alexander D Johnson;Judith Berman;Richard J Bennett	3;0;0;5;2;2	4.29;0.0;0.0;7.14;2.86;2.86	Alexander D Johnson	5	70	7.14
PlosBiol	18462020	Christine Zardecki	0	0	Christine Zardecki	0	5	0
PlosBiol	18462021	Franco Andreone;Angus I Carpenter;Neil Cox;Louis du Preez;Karen Freeman;Samuel Furrer;Gerardo Garcia;Frank Glaw;Julian Glos;David Knox;Jörn Köhler;Joseph R Mendelson;Vincenzo Mercurio;Russell A Mittermeier;Robin D Moore;Nirhy H C Rabibisoa;Herilala Randriamahazo;Harison Randrianasolo;Noromalala Rasoamampionona Raminosoa;Olga Ravoahangimalala Ramilijaona;Christopher J Raxworthy;Denis Vallan;Miguel…	0;0;0;0;0;0;0;1;0;0;0;2;0;1;0;0;0;0;0;0;2;0;2;1;1	0.0;0.0;0.0;0.0;0.0;0.0;0.0;12.5;0.0;0.0;0.0;25.0;0.0;12.5;0.0;0.0;0.0;0.0;0.0;0.0;25.0;0.0;25.0;12.5;12.5	Joseph R Mendelson;Christopher J Raxworthy;Miguel Vences	2	8	25
PlosBiol	18462016	Mélanie Bonhivers;Sophie Nowacki;Nicolas Landrein;Derrick R Robinson	1;0;1;7	1.23;0.0;1.23;8.64	Derrick R Robinson	7	81	8.64
PlosBiol	18462017	Eric E Schadt;Cliona Molony;Eugene Chudin;Ke Hao;Xia Yang;Pek Y Lum;Andrew Kasarskis;Bin Zhang;Susanna Wang;Christine Suver;Jun Zhu;Joshua Millstein;Solveig Sieberts;John Lamb;Debraj GuhaThakurta;Jonathan Derry;John D Storey;Iliana Avila-Campillo;Mark J Kruger;Jason M Johnson;Carol A Rohl;Atila van Nas;Margarete Mehrabian;Thomas A Drake;Aldons J Lusis;Ryan C Smith;F Peter Guengerich;Stephen C Str…	12;0;0;1;3;3;0;3;2;0;6;0;0;4;1;0;1;0;0;2;0;0;1;5;5;0;0;0;0;0;1	27.91;0.0;0.0;2.33;6.98;6.98;0.0;6.98;4.65;0.0;13.95;0.0;0.0;9.3;2.33;0.0;2.33;0.0;0.0;4.65;0.0;0.0;2.33;11.63;11.63;0.0;0.0;0.0;0.0;0.0;2.33	Eric E Schadt	12	43	27.91
PlosBiol	18462018	Kerstin B Meyer;Ana-Teresa Maia;Martin O'Reilly;Andrew E Teschendorff;Suet-Feung Chin;Carlos Caldas;Bruce A J Ponder	1;0;0;3;1;3;0	4.17;0.0;0.0;12.5;4.17;12.5;0.0	Andrew E Teschendorff;Carlos Caldas	3	24	12.5
PlosBiol	18494562	Fan Xia;Jinghong Li;Gavin W Hickey;Amy Tsurumi;Kimberly Larson;Dongdong Guo;Shian-Jang Yan;Louis Silver-Morse;Willis X Li	0;0;0;0;0;0;0;0;5	0.0;0.0;0.0;0.0;0.0;0.0;0.0;0.0;8.33	Willis X Li	5	60	8.33
PlosBiol	18494558	Sebastian Kadener;Jerome S Menet;Rebecca Schoer;Michael Rosbash	2;0;0;21	2.38;0.0;0.0;25.0	Michael Rosbash	21	84	25
PlosBiol	18494559	Sivan Pearl;Chana Gabay;Roy Kishony;Amos Oppenheim;Nathalie Q Balaban	0;0;0;0;1	0.0;0.0;0.0;0.0;3.45	Nathalie Q Balaban	1	29	3.45
PlosBiol	18494560	Michael B Berkman;Julianna Sandell Pacheco;Eric Plutzer	0;0;0	0.0;0.0;0.0	Michael B Berkman;Julianna Sandell Pacheco;Eric Plutzer	0	2	0
PlosBiol	18494561	Mor Nahum;Israel Nelken;Merav Ahissar	0;3;5	0.0;3.85;6.41	Merav Ahissar	5	78	6.41
PlosBiol	18532879	Katherine E Süel;Hongmei Gu;Yuh Min Chook	1;0;5	1.3;0.0;6.49	Yuh Min Chook	5	77	6.49
PlosBiol	18532880	Louisa McRobert;Cathy J Taylor;Wensheng Deng;Quinton L Fivelman;Ross M Cummings;Spencer D Polley;Oliver Billker;David A Baker	2;2;3;2;0;0;4;7	4.88;4.88;7.32;4.88;0.0;0.0;9.76;17.07	David A Baker	7	41	17.07
PlosBiol	18532877	Jason L Miller;Johanne Le Coq;Asher Hodes;Roman Barbalat;Jeff F Miller;Partho Ghosh	1;0;3;0;9;1	2.5;0.0;7.5;0.0;22.5;2.5	Jeff F Miller	9	40	22.5
PlosBiol	18547141	Alexander Gutschalk;Christophe Micheyl;Andrew J Oxenham	3;2;2	5.88;3.92;3.92	Alexander Gutschalk	3	51	5.88
PlosBiol	18547142	Lia Rosso;Ana Claudia Marques;Manuela Weier;Nelle Lambert;Marie-Alexandra Lambot;Pierre Vanderhaeghen;Henrik Kaessmann	0;1;0;0;0;0;4	0.0;3.23;0.0;0.0;0.0;0.0;12.9	Henrik Kaessmann	4	31	12.9
PlosBiol	18547143	Daniel Bouyer;Florian Geier;Friedrich Kragler;Arp Schnittger;Martina Pesch;Katja Wester;Rachappa Balkunde;Jens Timmer;Christian Fleck;Martin Hülskamp	0;0;2;3;1;2;0;0;0;5	0.0;0.0;3.77;5.66;1.89;3.77;0.0;0.0;0.0;9.43	Martin Hülskamp	5	53	9.43
PlosBiol	18547144	Marc J Geisen;Thomas Di Meglio;Massimo Pasqualetti;Sebastien Ducret;Jean-François Brunet;Alain Chedotal;Filippo M Rijli	1;2;2;0;1;1;8	1.22;2.44;2.44;0.0;1.22;1.22;9.76	Filippo M Rijli	8	82	9.76
PlosBiol	18547145	Vanesa Olivares-Illana;Philippe Meyer;Emmanuelle Bechet;Virginie Gueguen-Chaignon;Didier Soulat;Sylvie Lazereg-Riquier;Ivan Mijakovic;Josef Deutscher;Alain J Cozzone;Olivier Laprévote;Solange Morera;Christophe Grangeasse;Sylvie Nessler	0;0;0;0;3;0;9;7;10;0;1;9;2	0.0;0.0;0.0;0.0;5.0;0.0;15.0;11.67;16.67;0.0;1.67;15.0;3.33	Alain J Cozzone	10	60	16.67
PlosBiol	18547146	Lieven P Billen;Candis L Kokoski;Jonathan F Lovell;Brian Leber;David W Andrews	2;0;0;6;8	3.51;0.0;0.0;10.53;14.04	David W Andrews	8	57	14.04
PlosBiol	18563968	Gorka Basañez;J Marie Hardwick	7;5	20.0;14.29	Gorka Basañez	7	35	20
PlosBiol	18563967	Chen-Shan Chin;Victor Chubukov;Emmitt R Jolly;Joe DeRisi;Hao Li	0;0;0;0;0	0.0;0.0;0.0;0.0;0.0	Chen-Shan Chin;Victor Chubukov;Emmitt R Jolly;Joe DeRisi;Hao Li	0	39	0
PlosBiol	18479184	Neil C Chi;Robin M Shaw;Benno Jungblut;Jan Huisken;Tania Ferrer;Rima Arnaout;Ian Scott;Dimitris Beis;Tong Xiao;Herwig Baier;Lily Y Jan;Martin Tristani-Firouzi;Didier Y R Stainier	1;0;1;2;1;1;0;2;2;4;0;1;13	1.85;0.0;1.85;3.7;1.85;1.85;0.0;3.7;3.7;7.41;0.0;1.85;24.07	Didier Y R Stainier	13	54	24.07
PlosBiol	18479185	Nathan Zauberman;Yael Mutsafi;Daniel Ben Halevy;Eyal Shimoni;Eugenia Klein;Chuan Xiao;Siyang Sun;Abraham Minsky	0;0;0;0;0;1;1;0	0.0;0.0;0.0;0.0;0.0;2.5;2.5;0.0	Chuan Xiao;Siyang Sun	1	40	2.5
PlosBiol	18507503	Shadmehr Demehri;Zhenyi Liu;Jonghyeob Lee;Meei-Hua Lin;Seth D Crosby;Christopher J Roberts;Perry W Grigsby;Jeffrey H Miner;Andrew G Farr;Raphael Kopan	1;1;1;2;0;0;0;1;2;6	2.08;2.08;2.08;4.17;0.0;0.0;0.0;2.08;4.17;12.5	Raphael Kopan	6	48	12.5
PlosBiol	18846726	Anandasankar Ray;Wynand van der Goes van Naters;John R Carlson	1;2;15	2.44;4.88;36.59	John R Carlson	15	41	36.59
PlosBiol	18479187	Herbert L Needleman	3	60	Herbert L Needleman	3	5	60
PlosBiol	18507504	Tommaso Pizzari;Kevin R Foster	1;1	3.7;3.7	Tommaso Pizzari;Kevin R Foster	1	27	3.7
PlosBiol	18507505	Andrew D Ellington	1	11.11	Andrew D Ellington	1	9	11.11
PlosBiol	18578568	Stefanie C Wolski;Jochen Kuper;Petra Hänzelmann;James J Truglio;Deborah L Croteau;Bennett Van Houten;Caroline Kisker	0;0;0;2;1;5;3	0.0;0.0;0.0;3.7;1.85;9.26;5.56	Bennett Van Houten	5	54	9.26
PlosBiol	18593213	Junhua Zhao;Wei Niu;Jun Yao;Sabine Mohr;Edward M Marcotte;Alan M Lambowitz	1;1;0;0;1;14	2.04;2.04;0.0;0.0;2.04;28.57	Alan M Lambowitz	14	49	28.57
PlosBiol	18578569	Yosef Refaeli;Ryan M Young;Brian C Turner;Jennifer Duda;Kenneth A Field;J Michael Bishop	3;1;1;0;1;3	3.06;1.02;1.02;0.0;1.02;3.06	Yosef Refaeli;J Michael Bishop	3	98	3.06
PlosBiol	18578570	Shihab Shamma	0	0	Shihab Shamma	0	17	0
PlosBiol	18578571	Enrico Arpaia;Tak W Mak	0;2	0.0;10.0	Tak W Mak	2	20	10
PlosBiol	18578572	Karolina Malecek;Victor Lee;Wendy Feng;Jing Li Huang;Martin F Flajnik;Yuko Ohta;Ellen Hsu	2;1;0;1;8;3;8	4.76;2.38;0.0;2.38;19.05;7.14;19.05	Martin F Flajnik;Ellen Hsu	8	42	19.05
PlosBiol	18578573	Fabio Bulleri;John F Bruno;Lisandro Benedetti-Cecchi	0;0;0	0.0;0.0;0.0	Fabio Bulleri;John F Bruno;Lisandro Benedetti-Cecchi	0	13	0
PlosBiol	18613750	Jon W Huss;Camilo Orozco;James Goodale;Chunlei Wu;Serge Batalov;Tim J Vickers;Faramarz Valafar;Andrew I Su	0;0;0;0;1;0;0;1	0.0;0.0;0.0;0.0;7.14;0.0;0.0;7.14	Serge Batalov;Andrew I Su	1	14	7.14
PlosBiol	18613749	Christophe Beloin;Ali Houry;Manuel Froment;Jean-Marc Ghigo;Nelly Henry	1;0;0;5;1	2.86;0.0;0.0;14.29;2.86	Jean-Marc Ghigo	5	35	14.29
PlosBiol	18613748	Tarun Chopra;Srijita Banerjee;Sarika Gupta;Gitanjali Yadav;Swadha Anand;Avadhesha Surolia;Rajendra P Roy;Debasisa Mohanty;Rajesh S Gokhale	1;0;0;1;0;0;0;4;6	2.04;0.0;0.0;2.04;0.0;0.0;0.0;8.16;12.24	Rajesh S Gokhale	6	49	12.24
PlosBiol	18597555	Nathalie Hoang;Erik Schleicher;Sylwia Kacprzak;Jean-Pierre Bouly;Marie Picot;William Wu;Albrecht Berndt;Eva Wolf;Robert Bittl;Margaret Ahmad	1;2;0;3;1;0;0;1;3;9	1.96;3.92;0.0;5.88;1.96;0.0;0.0;1.96;5.88;17.65	Margaret Ahmad	9	51	17.65
PlosBiol	18597554	Patric Hagmann;Leila Cammoun;Xavier Gigandet;Reto Meuli;Christopher J Honey;Van J Wedeen;Olaf Sporns	3;0;1;2;2;3;4	6.25;0.0;2.08;4.17;4.17;6.25;8.33	Olaf Sporns	4	48	8.33
PlosBiol	18656991	Puiu F Balan;Jeff Oristaglio;David M Schneider;Jacqueline Gottlieb	2;1;1;5	4.44;2.22;2.22;11.11	Jacqueline Gottlieb	5	45	11.11
PlosBiol	18597556	Luisa M Figueiredo;Christian J Janzen;George A M Cross	0;3;11	0.0;7.32;26.83	George A M Cross	11	41	26.83
PlosBiol	18630987	George L Shillinger;Daniel M Palacios;Helen Bailey;Steven J Bograd;Alan M Swithenbank;Philippe Gaspar;Bryan P Wallace;James R Spotila;Frank V Paladino;Rotney Piedra;Scott A Eckert;Barbara A Block	0;0;0;0;0;2;0;2;2;1;2;2	0.0;0.0;0.0;0.0;0.0;15.38;0.0;15.38;15.38;7.69;15.38;15.38	Philippe Gaspar;James R Spotila;Frank V Paladino;Scott A Eckert;Barbara A Block	2	13	15.38
PlosBiol	18630988	Dale Christiansen;Julie Milland;Effie Mouhtouris;Hilary Vaughan;Daniel G Pellicci;Malcolm J McConville;Dale I Godfrey;Mauro S Sandrin	1;2;0;0;3;1;5;5	2.17;4.35;0.0;0.0;6.52;2.17;10.87;10.87	Dale I Godfrey;Mauro S Sandrin	5	46	10.87
PlosBiol	18630989	Hirokazu Tsukaya	16	51.61	Hirokazu Tsukaya	16	31	51.61
PlosBiol	18630990	Karen Otto	3	10.71	Karen Otto	3	28	10.71
PlosBiol	18651793	Konstantinos Meletis;Fanie Barnabé-Heider;Marie Carlén;Emma Evergren;Nikolay Tomilin;Oleg Shupliakov;Jonas Frisén	1;1;1;0;0;0;7	1.54;1.54;1.54;0.0;0.0;0.0;10.77	Jonas Frisén	7	65	10.77
PlosBiol	18651792	Sheri L Simmons;Genevieve Dibartolo;Vincent J Denef;Daniela S Aliaga Goltsman;Michael P Thelen;Jillian F Banfield	0;0;3;0;1;8	0.0;0.0;4.48;0.0;1.49;11.94	Jillian F Banfield	8	67	11.94
PlosBiol	18651791	Stephen J Huston;Holger G Krapp	0;8	0.0;34.78	Holger G Krapp	8	23	34.78
PlosBiol	18651795	John Whitfield	0	0	John Whitfield	0	6	0
PlosBiol	18651794	Alexander R Pico;Thomas Kelder;Martijn P van Iersel;Kristina Hanspers;Bruce R Conklin;Chris Evelo	3;1;0;2;2;0	30.0;10.0;0.0;20.0;20.0;0.0	Alexander R Pico	3	10	30
PlosBiol	18666827	Joel Berger;Julie K Young;Kim Murray Berger	1;0;1	100.0;0.0;100.0	Joel Berger;Kim Murray Berger	1	1	100
PlosBiol	18666828	Qi Wang;Joshua L Johnson;Nathalie Y R Agar;Jeffrey N Agar	0;0;0;3	0.0;0.0;0.0;1.33	Jeffrey N Agar	3	226	1.33
PlosBiol	18666829	Geoffrey D Findlay;Xianhua Yi;Michael J Maccoss;Willie J Swanson	1;2;0;8	1.56;3.12;0.0;12.5	Willie J Swanson	8	64	12.5
PlosBiol	18666830	Tracey Chapman	2	5.88	Tracey Chapman	2	34	5.88
PlosBiol	18666831	Saul Kivimäe;Lino Saez;Michael W Young	0;7;14	0.0;14.0;28.0	Michael W Young	14	50	28
PlosBiol	18666832	Chris Stockdale;Michal R Swiderski;J David Barry;Richard McCulloch	0;0;5;3	0.0;0.0;10.64;6.38	J David Barry	5	47	10.64
PlosBiol	18666833	Johannes Haushofer;Margaret S Livingstone;Nancy Kanwisher	0;0;8	0.0;0.0;20.0	Nancy Kanwisher	8	40	20
PlosBiol	18666834	David S Wilcove;Martin Wikelski	0;1	0.0;16.67	Martin Wikelski	1	6	16.67
PlosBiol	18666835	Ying-Hui Fu	2	9.09	Ying-Hui Fu	2	22	9.09
PlosBiol	18666836	Elizabeth M Meiering	2	7.14	Elizabeth M Meiering	2	28	7.14
PlosBiol	18684012	Sejin Ahn;Gwanghee Lee;Soo Jung Yang;Deokjae Lee;Seunghyuk Lee;Hyo Sun Shin;Min Cheol Kim;Kee Nyung Lee;Douglas C Palmer;Marc R Theoret;Eric J Jenkinson;Graham Anderson;Nicholas P Restifo;Moon Gyo Kim	2;0;2;0;0;0;0;1;0;0;4;3;1;3	2.86;0.0;2.86;0.0;0.0;0.0;0.0;1.43;0.0;0.0;5.71;4.29;1.43;4.29	Eric J Jenkinson	4	70	5.71
PlosBiol	18684013	Lei Wang;Samir K Maji;Michael R Sawaya;David Eisenberg;Roland Riek	0;1;3;5;3	0.0;1.96;5.88;9.8;5.88	David Eisenberg	5	51	9.8
PlosBiol	18687026	Stacey L Edwards;Nicole K Charlie;Marie C Milfort;Brandon S Brown;Christen N Gravlin;Jamie E Knecht;Kenneth G Miller	0;3;0;0;0;0;8	0.0;4.84;0.0;0.0;0.0;0.0;12.9	Kenneth G Miller	8	62	12.9
PlosBiol	18700816	Pauline E Jullien;Assaf Mosquna;Mathieu Ingouff;Tadashi Sakata;Nir Ohad;Frédéric Berger	3;2;3;0;6;10	4.48;2.99;4.48;0.0;8.96;14.93	Frédéric Berger	10	67	14.93
PlosBiol	18707195	Jun-Yun Zhang;Shu-Guang Kuai;Lu-Qi Xiao;Stanley A Klein;Dennis M Levi;Cong Yu	1;1;0;2;3;2	3.85;3.85;0.0;7.69;11.54;7.69	Dennis M Levi	3	26	11.54
PlosBiol	18700817	Hidetoshi Komatsu;Michael Y Chao;Jonah Larkins-Ford;Mark E Corkins;Gerard A Somers;Tim Tucey;Heather M Dionne;Jamie Q White;Khursheed Wani;Mike Boxem;Anne C Hart	0;0;0;0;0;0;0;0;0;0;2	0.0;0.0;0.0;0.0;0.0;0.0;0.0;0.0;0.0;0.0;2.08	Anne C Hart	2	96	2.08
PlosBiol	18715119	Cathy Haag-Liautard;Nicole Coffey;David Houle;Michael Lynch;Brian Charlesworth;Peter D Keightley	1;1;2;3;1;1	2.63;2.63;5.26;7.89;2.63;2.63	Michael Lynch	3	38	7.89
PlosBiol	18715116	Frans B M de Waal	3	27.27	Frans B M de Waal	3	11	27.27
PlosBiol	18715117	Helmut Prior;Ariane Schwarz;Onur Güntürkün	1;0;3	3.23;0.0;9.68	Onur Güntürkün	3	31	9.68
PlosBiol	18715118	Emily Mazanka;Jess Alexander;Brian J Yeh;Patrick Charoenpong;Drew M Lowery;Michael Yaffe;Eric L Weiss	0;0;0;0;0;0;3	0.0;0.0;0.0;0.0;0.0;0.0;7.5	Eric L Weiss	3	40	7.5
PlosBiol	18752347	Donghong Min;Helen R Josephine;Hongzhi Li;Clemens Lakner;Iain S MacPherson;Gavin J P Naylor;David Swofford;Lizbeth Hedstrom;Wei Yang	1;0;0;0;0;0;0;9;1	2.27;0.0;0.0;0.0;0.0;0.0;0.0;20.45;2.27	Lizbeth Hedstrom	9	44	20.45
PlosBiol	18752348	Paula A Coelho;Joana Queiroz-Machado;Alexandre M Carmo;Sara Moutinho-Pereira;Helder Maiato;Claudio E Sunkel	3;1;0;0;1;6	5.17;1.72;0.0;0.0;1.72;10.34	Claudio E Sunkel	6	58	10.34
PlosBiol	18752349	Francisco Ubeda	0	0	Francisco Ubeda	0	30	0
PlosBiol	18752350	Anthony Wilson;Karin Darpel;Philip Scott Mellor	1;0;5	3.23;0.0;16.13	Philip Scott Mellor	5	31	16.13
PlosBiol	18752352	Liliana M Costa;José F Gutierrez-Marcos	1;0	3.57;0.0	Liliana M Costa	1	28	3.57
PlosBiol	18752353	Kristi L Montooth;David M Rand	1;2	3.7;7.41	David M Rand	2	27	7.41
PlosBiol	18752354	Jason Wolfe;Dan N Hill;Sohrab Pahlavan;Patrick J Drew;David Kleinfeld;Daniel E Feldman	0;1;0;0;6;1	0.0;2.94;0.0;0.0;17.65;2.94	David Kleinfeld	6	34	17.65
PlosBiol	18752355	Chiara Cirelli;Giulio Tononi	12;12	9.92;9.92	Chiara Cirelli;Giulio Tononi	12	121	9.92
PlosBiol	18752356	Mathew E Diamond;Moritz von Heimendahl;Ehsan Arabzadeh	6;1;5	25.0;4.17;20.83	Mathew E Diamond	6	24	25
PlosBiol	18752357	Yuko Yotsumoto;Takeo Watanabe	1;3	2.86;8.57	Takeo Watanabe	3	35	8.57
PlosBiol	18767904	Véronique Pons;Pierre-Philippe Luyet;Etienne Morel;Laurence Abrami;F Gisou van der Goot;Robert G Parton;Jean Gruenberg	1;1;1;1;2;8;14	1.52;1.52;1.52;1.52;3.03;12.12;21.21	Jean Gruenberg	14	66	21.21
PlosBiol	18767905	Gábor Molnár;Szabolcs Oláh;Gergely Komlósi;Miklós Füle;János Szabadics;Csaba Varga;Pál Barzó;Gábor Tamás	1;1;0;0;1;1;1;3	2.78;2.78;0.0;0.0;2.78;2.78;2.78;8.33	Gábor Tamás	3	36	8.33
PlosBiol	18767903	Wei Chen;Margit Foss;Kuo-Fu Tseng;Dahong Zhang	0;0;0;3	0.0;0.0;0.0;4.55	Dahong Zhang	3	66	4.55
PlosBiol	18788894	Mathias De Roo;Paul Klauser;Dominique Muller	1;1;6	2.5;2.5;15.0	Dominique Muller	6	40	15
PlosBiol	18798690	Jeroen Dobbelaere;Filipe Josué;Saskia Suijkerbuijk;Buzz Baum;Nicolas Tapon;Jordan Raff	0;0;0;0;0;0	0.0;0.0;0.0;0.0;0.0;0.0	Jeroen Dobbelaere;Filipe Josué;Saskia Suijkerbuijk;Buzz Baum;Nicolas Tapon;Jordan Raff	0	72	0
PlosBiol	18798694	Emily J Parnell;David J Stillman	1;3	5.56;16.67	David J Stillman	3	18	16.67
PlosBiol	18798693	Schoen W Kruse;Kelly Suino-Powell;X Edward Zhou;Jennifer E Kretschman;Ross Reynolds;Clemens Vonrhein;Yong Xu;Liliang Wang;Sophia Y Tsai;Ming-Jer Tsai;H Eric Xu	0;0;0;0;1;2;0;0;19;19;9	0.0;0.0;0.0;0.0;1.49;2.99;0.0;0.0;28.36;28.36;13.43	Sophia Y Tsai;Ming-Jer Tsai	19	67	28.36
PlosBiol	18798692	Kèvin Knoops;Marjolein Kikkert;Sjoerd H E van den Worm;Jessika C Zevenhoven-Dobbe;Yvonne van der Meer;Abraham J Koster;A Mieke Mommaas;Eric J Snijder	1;0;2;1;5;1;2;13	1.28;0.0;2.56;1.28;6.41;1.28;2.56;16.67	Eric J Snijder	13	78	16.67
PlosBiol	18798691	Todd P Michael;Ghislain Breton;Samuel P Hazen;Henry Priest;Todd C Mockler;Steve A Kay;Joanne Chory	6;1;2;0;5;5;10	11.76;1.96;3.92;0.0;9.8;9.8;19.61	Joanne Chory	10	51	19.61
PlosBiol	18816164	Carla Schommer;Javier F Palatnik;Pooja Aggarwal;Aurore Chételat;Pilar Cubas;Edward E Farmer;Utpal Nath;Detlef Weigel	3;3;0;1;1;2;1;6	3.37;3.37;0.0;1.12;1.12;2.25;1.12;6.74	Detlef Weigel	6	89	6.74
PlosBiol	18817453	Chang-Jin Park;Ying Peng;Xuewei Chen;Christopher Dardick;Deling Ruan;Rebecca Bart;Patrick E Canlas;Pamela C Ronald	2;1;2;2;0;1;3;13	1.96;0.98;1.96;1.96;0.0;0.98;2.94;12.75	Pamela C Ronald	13	102	12.75
PlosBiol	18828671	Oi Kwan Wong;Martin Guthold;Dorothy A Erie;Jeff Gelles	0;3;0;4	0.0;4.11;0.0;5.48	Jeff Gelles	4	73	5.48
PlosBiol	18828672	Ji Li;Atsushi Ebata;Yuqing Dong;Gizem Rizki;Terri Iwata;Siu Sylvia Lee	1;0;1;0;0;6	1.49;0.0;1.49;0.0;0.0;8.96	Siu Sylvia Lee	6	67	8.96
PlosBiol	18834200	Young-In Chi;Monika Martick;Monica Lares;Rosalind Kim;William G Scott;Sung-Hou Kim	0;1;0;1;2;1	0.0;3.03;0.0;3.03;6.06;3.03	William G Scott	2	33	6.06
PlosBiol	18816165	Natasha Saint Savage;Tom Walker;Yana Wieckowski;John Schiefelbein;Liam Dolan;Nicholas A M Monk	0;0;0;8;4;1	0.0;0.0;0.0;27.59;13.79;3.45	John Schiefelbein	8	29	27.59
PlosBiol	18828673	Vanessa M Lopez;Christina L Decatur;W Daniel Stamer;Ronald M Lynch;Brian S McKay	0;0;1;1;1	0.0;0.0;2.17;2.17;2.17	W Daniel Stamer;Ronald M Lynch;Brian S McKay	1	46	2.17
PlosBiol	18816166	Samuel Virtue;Antonio Vidal-Puig	0;3	0.0;8.82	Antonio Vidal-Puig	3	34	8.82
PlosBiol	18828674	Joseph M Gonzales;Jigar J Patel;Napawan Ponmee;Lei Jiang;Asako Tan;Steven P Maher;Stefan Wuchty;Pradipsinh K Rathod;Michael T Ferdig	0;0;0;1;0;0;0;5;5	0.0;0.0;0.0;1.59;0.0;0.0;0.0;7.94;7.94	Pradipsinh K Rathod;Michael T Ferdig	5	63	7.94
PlosBiol	18828675	Raffi Tonikian;Yingnan Zhang;Stephen L Sazinsky;Bridget Currell;Jung-Hua Yeh;Boris Reva;Heike A Held;Brent A Appleton;Marie Evangelista;Yan Wu;Xiaofeng Xin;Andrew C Chan;Somasekar Seshagiri;Laurence A Lasky;Chris Sander;Charles Boone;Gary D Bader;Sachdev S Sidhu	1;5;1;0;1;0;2;4;0;0;0;2;0;4;0;2;0;9	1.82;9.09;1.82;0.0;1.82;0.0;3.64;7.27;0.0;0.0;0.0;3.64;0.0;7.27;0.0;3.64;0.0;16.36	Sachdev S Sidhu	9	55	16.36
PlosBiol	18816167	Shelley A Batts;Nicholas J Anthis;Tara C Smith	0;0;0	0.0;0.0;0.0	Shelley A Batts;Nicholas J Anthis;Tara C Smith	0	4	0
PlosBiol	18828676	Terri M Laufer	2	15.38	Terri M Laufer	2	13	15.38
PlosBiol	18816168	Alan Woodruff;Rafael Yuste	0;5	0.0;15.15	Rafael Yuste	5	33	15.15
PlosBiol	18842068	Stefano Farioli-Vecchioli;Daniele Saraulli;Marco Costanzi;Simone Pacioni;Irene Cinà;Massimiliano Aceti;Laura Micheli;Alberto Bacci;Vincenzo Cestari;Felice Tirone	2;0;0;0;0;0;1;0;1;5	2.3;0.0;0.0;0.0;0.0;0.0;1.15;0.0;1.15;5.75	Felice Tirone	5	87	5.75
PlosBiol	18842067	Ichiro Hiratani;Tyrone Ryba;Mari Itoh;Tomoki Yokochi;Michaela Schwaiger;Chia-Wei Chang;Yung Lyou;Tim M Townes;Dirk Schübeler;David M Gilbert	1;0;0;0;1;0;0;1;5;11	1.25;0.0;0.0;0.0;1.25;0.0;0.0;1.25;6.25;13.75	David M Gilbert	11	80	13.75
PlosBiol	18922045	Anna Sala;Gaspare La Rocca;Giosalba Burgio;Elena Kotova;Dario Di Gesù;Marianna Collesano;Antonia M R Ingrassia;Alexei V Tulin;Davide F V Corona	1;2;2;0;1;1;0;1;8	2.56;5.13;5.13;0.0;2.56;2.56;0.0;2.56;20.51	Davide F V Corona	8	39	20.51
PlosBiol	18922044	Claude Z H Wang;Joshua A Herbst;Georg B Keller;Richard H R Hahnloser	0;0;0;2	0.0;0.0;0.0;5.13	Richard H R Hahnloser	2	39	5.13
PlosBiol	18959477	Guo-Xiang Ruan;Gregg C Allen;Shin Yamazaki;Douglas G McMahon	2;0;4;5	2.06;0.0;4.12;5.15	Douglas G McMahon	5	97	5.15
PlosBiol	18922043	Evan A Zamir;Brenda J Rongish;Charles D Little	3;7;9	8.57;20.0;25.71	Charles D Little	9	35	25.71
PlosBiol	18942889	Josefa González;Kapa Lenkov;Mikhail Lipatov;J Michael Macpherson;Dmitri A Petrov	1;1;1;3;6	0.99;0.99;0.99;2.97;5.94	Dmitri A Petrov	6	101	5.94
PlosBiol	18942890	Jose Silva;Ornella Barrandon;Jennifer Nichols;Jitsutaro Kawaguchi;Thorold W Theunissen;Austin Smith	2;0;6;0;0;11	5.41;0.0;16.22;0.0;0.0;29.73	Austin Smith	11	37	29.73
PlosBiol	18942891	Matthew L Hemming;Joshua E Elias;Steven P Gygi;Dennis J Selkoe	2;4;5;10	2.82;5.63;7.04;14.08	Dennis J Selkoe	10	71	14.08
PlosBiol	18942892	Hannah Hoag	0	0	Hannah Hoag	0	7	0
PlosBiol	18959476	Mario Meng-Chiang Kuo;Innokentiy Maslennikov;Brent Molden;Senyon Choe	3;1;0;12	8.82;2.94;0.0;35.29	Senyon Choe	12	34	35.29
PlosBiol	18959478	Laurent Kappeler;Carlos De Magalhaes Filho;Joëlle Dupont;Patricia Leneuve;Pascale Cervera;Laurence Périn;Catherine Loudes;Annick Blaise;Rüdiger Klein;Jacques Epelbaum;Yves Le Bouc;Martin Holzenberger	0;0;2;3;1;1;1;1;1;1;4;5	0.0;0.0;3.85;5.77;1.92;1.92;1.92;1.92;1.92;1.92;7.69;9.62	Martin Holzenberger	5	52	9.62
PlosBiol	18959479	Daniel J Hogan;Daniel P Riordan;André P Gerber;Daniel Herschlag;Patrick O Brown	0;0;4;5;15	0.0;0.0;2.55;3.18;9.55	Patrick O Brown	15	157	9.55
PlosBiol	18959480	Rory Johnson;Christina Hui-leng Teh;Galih Kunarso;Kee Yew Wong;Gopalan Srinivasan;Megan L Cooper;Manuela Volta;Sarah Su-ling Chan;Leonard Lipovich;Steven M Pollard;R Krishna Murthy Karuturi;Chia-lin Wei;Noel J Buckley;Lawrence W Stanton	3;0;0;1;0;0;0;0;2;1;0;0;7;4	5.66;0.0;0.0;1.89;0.0;0.0;0.0;0.0;3.77;1.89;0.0;0.0;13.21;7.55	Noel J Buckley	7	53	13.21
PlosBiol	18959481	Wilder Doucette;Diego Restrepo	1;5	1.37;6.85	Diego Restrepo	5	73	6.85
PlosBiol	18959482	Marco Tripodi;Jan Felix Evers;Alex Mauss;Michael Bate;Matthias Landgraf	0;3;0;6;1	0.0;4.76;0.0;9.52;1.59	Michael Bate	6	63	9.52
PlosBiol	18959484	Anthony D So;Bhaven N Sampat;Arti K Rai;Robert Cook-Deegan;Jerome H Reichman;Robert Weissman;Amy Kapczynski	0;0;0;1;0;0;0	0.0;0.0;0.0;9.09;0.0;0.0;0.0	Robert Cook-Deegan	1	11	9.09
PlosBiol	18959485	David W Welch;Erin L Rechisky;Michael C Melnychuk;Aswea D Porter;Carl J Walters;Shaun Clements;Benjamin J Clemens;R Scott McKinley;Carl Schreck	0;0;0;0;0;0;0;0;0	0.0;0.0;0.0;0.0;0.0;0.0;0.0;0.0;0.0	David W Welch;Erin L Rechisky;Michael C Melnychuk;Aswea D Porter;Carl J Walters;Shaun Clements;Benjamin J Clemens;R Scott McKinley;Carl Schreck	0	4	0
PlosBiol	18959486	Theodora Bloom;Christine Ferguson;Liza Gross;Catriona J Maccallum;Jami Milton;Robert Shields;Stephanie Wai;Janelle Weaver;Liz Williams	0;0;0;0;0;0;0;0;0	0.0;0.0;0.0;0.0;0.0;0.0;0.0;0.0;0.0	Theodora Bloom;Christine Ferguson;Liza Gross;Catriona J Maccallum;Jami Milton;Robert Shields;Stephanie Wai;Janelle Weaver;Liz Williams	0	6	0
PlosBiol	18959487	Marc F Schmidt	5	15.62	Marc F Schmidt	5	32	15.62
PlosBiol	18959488	Mark R Denison	0	0	Mark R Denison	0	26	0
PlosBiol	18959489	Ola Hermanson	2	6.9	Ola Hermanson	2	29	6.9
PlosBiol	18986212	Justin Crocker;Yoichiro Tamori;Albert Erives	0;0;2	0.0;0.0;3.39	Albert Erives	2	59	3.39
PlosBiol	18986213	Sasha F Levy;Mark L Siegal	0;3	0.0;3.8	Mark L Siegal	3	79	3.8
PlosBiol	18986214	Ying Wu;Guan Cao;Beth Pavlicek;Xuan Luo;Michael N Nitabach	3;2;0;0;6	4.55;3.03;0.0;0.0;9.09	Michael N Nitabach	6	66	9.09
PlosBiol	18998772	Vanessa Cheung;Gordon Chua;Nizar N Batada;Christian R Landry;Stephen W Michnick;Timothy R Hughes;Fred Winston	0;0;0;1;0;3;13	0.0;0.0;0.0;1.06;0.0;3.19;13.83	Fred Winston	13	94	13.83
PlosBiol	18998771	Kristian G Andersen;Tracey Butcher;Alexander G Betz	1;0;3	1.52;0.0;4.55	Alexander G Betz	3	66	4.55
PlosBiol	18998770	Sebastian Jessberger;Stefan Aigner;Gregory D Clemenson;Nicolas Toni;D Chichung Lie;Ozlem Karalay;Rupert Overall;Gerd Kempermann;Fred H Gage	6;0;2;4;0;0;0;5;15	9.09;0.0;3.03;6.06;0.0;0.0;0.0;7.58;22.73	Fred H Gage	15	66	22.73
PlosBiol	19007302	Chang-Jiang Guo;Elena N Atochina-Vasserman;Elena Abramova;Joseph P Foley;Aisha Zaman;Erika Crouch;Michael F Beers;Rashmin C Savani;Andrew J Gow	0;1;0;1;2;1;3;3;4	0.0;2.56;0.0;2.56;5.13;2.56;7.69;7.69;10.26	Andrew J Gow	4	39	10.26
PlosBiol	18479186	Ashton W Powell;Takayuki Sassa;Yongqin Wu;Marc Tessier-Lavigne;Franck Polleux	0;0;0;8;4	0.0;0.0;0.0;13.56;6.78	Marc Tessier-Lavigne	8	59	13.56
PlosBiol	19018662	Bangfu Zhu;Jenny A Pennack;Peter McQuilton;Manuel G Forero;Kenji Mizuguchi;Ben Sutcliffe;Chun-Jing Gu;Janine C Fenton;Alicia Hidalgo	0;0;0;1;4;0;0;0;3	0.0;0.0;0.0;0.79;3.17;0.0;0.0;0.0;2.38	Kenji Mizuguchi	4	126	3.17
PlosBiol	19067492	Pascal Hingamp;Céline Brochier;Emmanuel Talla;Daniel Gautheret;Denis Thieffry;Carl Herrmann	0;0;0;0;0;0	0.0;0.0;0.0;0.0;0.0;0.0	Pascal Hingamp;Céline Brochier;Emmanuel Talla;Daniel Gautheret;Denis Thieffry;Carl Herrmann	0	13	0
PlosBiol	19067487	Elizabeth A Ostrowski;Mariko Katoh;Gad Shaulsky;David C Queller;Joan E Strassmann	0;0;3;10;10	0.0;0.0;7.14;23.81;23.81	David C Queller;Joan E Strassmann	10	42	23.81
PlosBiol	19067489	Mathias Beller;Carole Sztalryd;Noel Southall;Ming Bell;Herbert Jäckle;Douglas S Auld;Brian Oliver	2;7;0;2;4;0;1	2.44;8.54;0.0;2.44;4.88;0.0;1.22	Carole Sztalryd	7	82	8.54
PlosBiol	19018664	Zachary B Lippman;Oded Cohen;John P Alvarez;Mohamad Abu-Abied;Irena Pekker;Ilan Paran;Yuval Eshed;Dani Zamir	0;0;2;0;0;0;4;3	0.0;0.0;6.25;0.0;0.0;0.0;12.5;9.38	Yuval Eshed	4	32	12.5
PlosBiol	19067493	John A Clithero;Dharol Tankersley;Scott A Huettel	0;0;1	0.0;0.0;1.52	Scott A Huettel	1	66	1.52
PlosBiol	19067488	LiMei Wang;Jennifer J Rahn;XueQing Lun;Beichen Sun;John J P Kelly;Samuel Weiss;Stephen M Robbins;Peter A Forsyth;Donna L Senger	0;1;0;0;0;0;1;3;1	0.0;1.02;0.0;0.0;0.0;0.0;1.02;3.06;1.02	Peter A Forsyth	3	98	3.06
PlosBiol	19067490	Zhi Jiang;Jianbo Song;Fei Qi;An Xiao;Xizhou An;Ning-ai Liu;Zuoyang Zhu;Bo Zhang;Shuo Lin	0;0;0;0;0;1;0;0;2	0.0;0.0;0.0;0.0;0.0;1.67;0.0;0.0;3.33	Shuo Lin	2	60	3.33
PlosBiol	19067486	Huihuang Yan;Paul B Talbert;Hye-Ran Lee;Jamie Jett;Steven Henikoff;Feng Chen;Jiming Jiang	3;3;2;0;6;0;7	5.66;5.66;3.77;0.0;11.32;0.0;13.21	Jiming Jiang	7	53	13.21
PlosBiol	19067485	Francesco Catania;Michael Lynch	0;2	0.0;1.49	Michael Lynch	2	134	1.49
PlosBiol	19018661	Les Dethlefsen;Sue Huse;Mitchell L Sogin;David A Relman	3;0;4;3	3.41;0.0;4.55;3.41	Mitchell L Sogin	4	88	4.55
PlosBiol	19018660	Konstantin Khalturin;Friederike Anton-Erxleben;Sylvia Sassmann;Jörg Wittlieb;Georg Hemmrich;Thomas C G Bosch	3;2;0;2;3;7	8.11;5.41;0.0;5.41;8.11;18.92	Thomas C G Bosch	7	37	18.92
PlosBiol	19067491	Jens Tyedmers;Maria Lucia Madariaga;Susan Lindquist	0;0;7	0.0;0.0;10.61	Susan Lindquist	7	66	10.61
PlosBiol	19018663	Anna Dornhaus	2	6.9	Anna Dornhaus	2	29	6.9
PlosBiol	19053175	Vijay K Tiwari;Kelly M McGarvey;Julien D F Licchesi;Joyce E Ohm;James G Herman;Dirk Schübeler;Stephen B Baylin	1;5;0;3;6;0;10	1.19;5.95;0.0;3.57;7.14;0.0;11.9	Stephen B Baylin	10	84	11.9
PlosBiol	19053173	John G Albeck;John M Burke;Sabrina L Spencer;Douglas A Lauffenburger;Peter K Sorger	3;2;0;6;7	3.19;2.13;0.0;6.38;7.45	Peter K Sorger	7	94	7.45
PlosBiol	19055316	Marianne Elias;Zachariah Gompert;Chris Jiggins;Keith Willmott	1;0;0;0	2.86;0.0;0.0;0.0	Marianne Elias	1	35	2.86
PlosBiol	19053174	Jean-Philippe Coppé;Christopher K Patil;Francis Rodier;Yu Sun;Denise P Muñoz;Joshua Goldstein;Peter S Nelson;Pierre-Yves Desprez;Judith Campisi	1;0;0;0;0;1;1;1;11	1.28;0.0;0.0;0.0;0.0;1.28;1.28;1.28;14.1	Judith Campisi	11	78	14.1
PlosBiol	19071958	Milos Tanurdzic;Matthew W Vaughn;Hongmei Jiang;Tae-Jin Lee;R Keith Slotkin;Bryon Sosinski;William F Thompson;R W Doerge;Robert A Martienssen	0;1;0;0;1;0;0;2;6	0.0;0.94;0.0;0.0;0.94;0.0;0.0;1.89;5.66	Robert A Martienssen	6	106	5.66
PlosBiol	19071959	Walter Jetz;Cagan H Sekercioglu;Katrin Böhning-Gaese	4;0;0	44.44;0.0;0.0	Walter Jetz	4	9	44.44
PlosBiol	19071960	Janelle S Ayres;David S Schneider	2;4	6.06;12.12	David S Schneider	4	33	12.12
PlosBiol	19071961	Brian P Dilkes;Melissa Spielman;Renate Weizbauer;Brian Watson;Diana Burkart-Waco;Rod J Scott;Luca Comai	3;4;0;1;0;5;4	3.49;4.65;0.0;1.16;0.0;5.81;4.65	Rod J Scott	5	86	5.81
PlosBiol	19071962	Emily R Troemel;Marie-Anne Félix;Noah K Whiteman;Antoine Barrière;Frederick M Ausubel	1;3;0;3;11	1.59;4.76;0.0;4.76;17.46	Frederick M Ausubel	11	63	17.46
PlosBiol	19090624	Gaëlle Desbordes;Jianzhong Jin;Chong Weng;Nicholas A Lesica;Garrett B Stanley;Jose-Manuel Alonso	0;2;3;3;4;4	0.0;4.08;6.12;6.12;8.16;8.16	Garrett B Stanley;Jose-Manuel Alonso	4	49	8.16
PlosBiol	19090618	Marta Laskowski;Verônica A Grieneisen;Hugo Hofhuis;Colette A Ten Hove;Paulien Hogeweg;Athanasius F M Marée;Ben Scheres	1;1;1;0;1;1;6	2.44;2.44;2.44;0.0;2.44;2.44;14.63	Ben Scheres	6	41	14.63
PlosBiol	19090619	Shang-Yi Chiu;Naoya Asai;Frank Costantini;Wei Hsu	1;0;6;7	1.72;0.0;10.34;12.07	Wei Hsu	7	58	12.07
PlosBiol	19090620	Ruth Hershberg;Mikhail Lipatov;Peter M Small;Hadar Sheffer;Stefan Niemann;Susanne Homolka;Jared C Roach;Kristin Kremer;Dmitri A Petrov;Marcus W Feldman;Sebastien Gagneux	0;0;7;0;2;0;0;7;0;2;4	0.0;0.0;10.45;0.0;2.99;0.0;0.0;10.45;0.0;2.99;5.97	Peter M Small;Kristin Kremer	7	67	10.45
PlosBiol	19090621	Andrew B Sharabi;Melissa Aldrich;Drazen Sosic;Eric N Olson;Alan D Friedman;Sung-Hyung Lee;Si-Yi Chen	0;1;2;3;6;0;3	0.0;1.33;2.67;4.0;8.0;0.0;4.0	Alan D Friedman	6	75	8
PlosBiol	19090622	Ilana Kolodkin-Gal;Boaz Sat;Alex Keshet;Hanna Engelberg-Kulka	4;3;0;10	10.0;7.5;0.0;25.0	Hanna Engelberg-Kulka	10	40	25
PlosBiol	19090623	Richard S Smith	1	4.35	Richard S Smith	1	23	4.35
PlosBiol	19108604	Olivier David;Isabelle Guillemain;Sandrine Saillet;Sebastien Reyt;Colin Deransart;Christoph Segebarth;Antoine Depaulis	3;1;0;0;4;0;7	4.35;1.45;0.0;0.0;5.8;0.0;10.14	Antoine Depaulis	7	69	10.14
PlosBiol	19108605	Gene O Bryant;Vidya Prabhu;Monique Floer;Xin Wang;Dan Spagna;David Schreiber;Mark Ptashne	2;0;2;0;0;0;7	5.0;0.0;5.0;0.0;0.0;0.0;17.5	Mark Ptashne	7	40	17.5
PlosBiol	19108606	Peter Serrano;Eugenia L Friedman;Jana Kenney;Stephen M Taubenfeld;Joshua M Zimmerman;John Hanna;Cristina Alberini;Ann E Kelley;Stephen Maren;Jerry W Rudy;Jerry C P Yin;Todd C Sacktor;André A Fenton	2;0;0;0;0;0;0;1;4;0;0;2;4	4.08;0.0;0.0;0.0;0.0;0.0;0.0;2.04;8.16;0.0;0.0;4.08;8.16	Stephen Maren;André A Fenton	4	49	8.16
PlosBiol	19108607	Diane B Paul;Hamish G Spencer	0;0	0.0;0.0	Diane B Paul;Hamish G Spencer	0	7	0
PlosBiol	19108608	Stephen E Williams;Luke P Shoo;Joanne L Isaac;Ary A Hoffmann;Gary Langham	2;0;0;2;0	4.88;0.0;0.0;4.88;0.0	Stephen E Williams;Ary A Hoffmann	2	41	4.88
PlosBiol	19108609	Masafumi Nishizawa;Tae Komai;Yuki Katou;Katsuhiko Shirahige;Takehiko Ito;Akio Toh-E	5;1;4;4;0;2	8.33;1.67;6.67;6.67;0.0;3.33	Masafumi Nishizawa	5	60	8.33
PlosBiol	19108610	Eldon Emberly;Roxane Blattes;Bernd Schuettengruber;Magali Hennion;Nan Jiang;Craig M Hart;Emmanuel Käs;Olivier Cuvier	0;1;0;0;0;8;2;5	0.0;2.04;0.0;0.0;0.0;16.33;4.08;10.2	Craig M Hart	8	49	16.33
PlosBiol	19222302	Erin L Heinzen;Dongliang Ge;Kenneth D Cronin;Jessica M Maia;Kevin V Shianna;Willow N Gabriel;Kathleen A Welsh-Bohmer;Christine M Hulette;Thomas N Denny;David B Goldstein	0;1;0;0;1;0;0;0;0;2	0.0;4.0;0.0;0.0;4.0;0.0;0.0;0.0;0.0;8.0	David B Goldstein	2	25	8
PlosBiol	19222304	Luís Teixeira;Alvaro Ferreira;Michael Ashburner	0;0;1	0.0;0.0;1.39	Michael Ashburner	1	72	1.39
PlosBiol	19222305	Andrew F Read;Andrea L Graham;Lars Råberg	2;1;2	11.11;5.56;11.11	Andrew F Read;Lars Råberg	2	18	11.11
PlosBiol	19108611	Jonathan Hodgkin;Frederick A Partridge	1;0	3.85;0.0	Jonathan Hodgkin	1	26	3.85
PlosBiol	19127978	Michal Skruzný;Claudia Schneider;Attila Rácz;Julan Weng;David Tollervey;Ed Hurt	0;0;1;0;1;5	0.0;0.0;2.94;0.0;2.94;14.71	Ed Hurt	5	34	14.71
PlosBiol	19127979	Aleksandr Vasilyev;Yan Liu;Sudha Mudumana;Steve Mangos;Pui-Ying Lam;Arindam Majumdar;Jinhua Zhao;Kar-Lai Poon;Igor Kondrychyn;Vladimir Korzh;Iain A Drummond	0;2;0;0;0;1;2;0;0;3;7	0.0;4.44;0.0;0.0;0.0;2.22;4.44;0.0;0.0;6.67;15.56	Iain A Drummond	7	45	15.56
PlosBiol	19143474	Bernd Schuettengruber;Mythily Ganapathi;Benjamin Leblanc;Manuela Portoso;Rami Jaschek;Bas Tolhuis;Maarten van Lohuizen;Amos Tanay;Giacomo Cavalli	2;0;1;0;0;1;2;1;6	3.33;0.0;1.67;0.0;0.0;1.67;3.33;1.67;10.0	Giacomo Cavalli	6	60	10
PlosBiol	19143472	Marco Simonetta;Romilde Manzoni;Roberto Mosca;Marina Mapelli;Lucia Massimiliano;Martin Vink;Bela Novak;Andrea Musacchio;Andrea Ciliberto	1;0;0;6;3;1;0;10;1	2.13;0.0;0.0;12.77;6.38;2.13;0.0;21.28;2.13	Andrea Musacchio	10	47	21.28
PlosBiol	19143473	Willem Huijbers;Cyriel M Pennartz;Roberto Cabeza;Sander M Daselaar	0;0;2;2	0.0;0.0;8.33;8.33	Roberto Cabeza;Sander M Daselaar	2	24	8.33
PlosBiol	19166267	Phillip S Levin;Michael J Fogarty;Steven A Murawski;David Fluharty	1;0;0;0	9.09;0.0;0.0;0.0	Phillip S Levin	1	11	9.09
PlosBiol	19166272	Gregory T Reeves;Scott E Fraser	1;0	7.69;0.0	Gregory T Reeves	1	13	7.69
PlosBiol	19166271	Julian Taranda;Stéphane F Maison;Jimena A Ballestero;Eleonora Katz;Jessica Savino;Douglas E Vetter;Jim Boulter;M Charles Liberman;Paul A Fuchs;A Belén Elgoyhen	0;3;0;8;0;7;5;9;5;7	0.0;6.12;0.0;16.33;0.0;14.29;10.2;18.37;10.2;14.29	M Charles Liberman	9	49	18.37
PlosBiol	19166270	Véronique Calleja;Michel Laguerre;Peter J Parker;Banafshé Larijani	3;2;2;3	11.54;7.69;7.69;11.54	Véronique Calleja;Banafshé Larijani	3	26	11.54
PlosBiol	19166269	Elias G Bechara;Marie Cecile Didiot;Mireille Melko;Laetitia Davidovic;Mounia Bensaid;Patrick Martin;Marie Castets;Philippe Pognonec;Edouard W Khandjian;Hervé Moine;Barbara Bardoni	0;0;1;4;2;1;1;1;6;2;6	0.0;0.0;2.86;11.43;5.71;2.86;2.86;2.86;17.14;5.71;17.14	Edouard W Khandjian;Barbara Bardoni	6	35	17.14
PlosBiol	19166268	Arthur D Lander;Kimberly K Gokoffski;Frederic Y M Wan;Qing Nie;Anne L Calof	4;1;1;2;11	4.12;1.03;1.03;2.06;11.34	Anne L Calof	11	97	11.34
PlosBiol	19175289	Neil W Blackstone	3	21.43	Neil W Blackstone	3	14	21.43
PlosBiol	19175290	Edwin M Robertson	11	13.25	Edwin M Robertson	11	83	13.25
PlosBiol	19175291	Bernd Schierwater;Michael Eitel;Wolfgang Jakob;Hans-Jürgen Osigus;Heike Hadrys;Stephen L Dellaporta;Sergios-Orestis Kolokotronis;Rob Desalle	14;0;3;0;0;4;0;3	25.45;0.0;5.45;0.0;0.0;7.27;0.0;5.45	Bernd Schierwater	14	55	25.45
PlosBiol	19175292	Glenn Denning;Patrick Kabambe;Pedro Sanchez;Alia Malik;Rafael Flor;Rebbie Harawa;Phelire Nkhoma;Colleen Zamba;Clement Banda;Chrispin Magombo;Michael Keating;Justine Wangila;Jeffrey Sachs	1;0;1;1;1;1;0;1;0;0;0;1;1	33.33;0.0;33.33;33.33;33.33;33.33;0.0;33.33;0.0;0.0;0.0;33.33;33.33	Glenn Denning;Pedro Sanchez;Alia Malik;Rafael Flor;Rebbie Harawa;Colleen Zamba;Justine Wangila;Jeffrey Sachs	1	3	33.33
PlosBiol	19175293	Donatella Valdembri;Patrick T Caswell;Kurt I Anderson;Juliane P Schwarz;Ireen König;Elena Astanina;Francesca Caccavari;Jim C Norman;Martin J Humphries;Federico Bussolino;Guido Serini	2;3;1;0;0;0;1;4;2;5;5	2.67;4.0;1.33;0.0;0.0;0.0;1.33;5.33;2.67;6.67;6.67	Federico Bussolino;Guido Serini	5	75	6.67
PlosBiol	19175294	Jonas Berglund;Katherine S Pollard;Matthew T Webster	0;3;4	0.0;4.84;6.45	Matthew T Webster	4	62	6.45
PlosBiol	19175295	John Willinsky	0	0	John Willinsky	0	1	0
PlosBiol	19192947	Alan Hodgkinson;Emmanuel Ladoukakis;Adam Eyre-Walker	0;0;1	0.0;0.0;3.33	Adam Eyre-Walker	1	30	3.33
PlosBiol	19192948	Laurent Duret	1	3.85	Laurent Duret	1	26	3.85
PlosBiol	19192949	Aditya J Sethi;Robert C Angerer;Lynne M Angerer	0;4;4	0.0;7.69;7.69	Robert C Angerer;Lynne M Angerer	4	52	7.69
PlosBiol	19209957	Morris E Feldman;Beth Apsel;Aino Uotila;Robbie Loewith;Zachary A Knight;Davide Ruggero;Kevan M Shokat	0;1;0;3;3;4;3	0.0;1.85;0.0;5.56;5.56;7.41;5.56	Davide Ruggero	4	54	7.41
PlosBiol	19215146	Gareth J Fraser;C Darrin Hulsey;Ryan F Bloomquist;Kristine Uyesugi;Nancy R Manley;J Todd Streelman	6;4;1;0;0;5	5.71;3.81;0.95;0.0;0.0;4.76	Gareth J Fraser	6	105	5.71
PlosBiol	19209956	Ju Lu;Juan Carlos Tapia;Olivia L White;Jeff W Lichtman	1;0;0;6	1.56;0.0;0.0;9.38	Jeff W Lichtman	6	64	9.38
PlosBiol	19226189	Emil D Parvanov;Siemon H S Ng;Petko M Petkov;Kenneth Paigen	1;1;3;2	2.27;2.27;6.82;4.55	Petko M Petkov	3	44	6.82
PlosBiol	19226186	Karl Friston	1	8.33	Karl Friston	1	12	8.33
PlosBiol	19226187	Marco D Mukrasch;Stefan Bibow;Jegannath Korukottu;Sadasivam Jeganathan;Jacek Biernat;Christian Griesinger;Eckhard Mandelkow;Markus Zweckstetter	3;0;0;1;8;6;15;5	4.11;0.0;0.0;1.37;10.96;8.22;20.55;6.85	Eckhard Mandelkow	15	73	20.55
PlosBiol	19226188	Corinne Grey;Frédéric Baudat;Bernard de Massy	1;5;6	1.64;8.2;9.84	Bernard de Massy	6	61	9.84
PlosBiol	19260764	Michael J Barnes;Philippe Krebs;Nathaniel Harris;Celine Eidenschenk;Rosana Gonzalez-Quintial;Carrie N Arnold;Karine Crozat;Sosathya Sovath;Eva Marie Moresco;Argyrios N Theofilopoulos;Bruce Beutler;Kasper Hoebe	1;0;0;0;0;0;1;0;0;1;3;3	1.85;0.0;0.0;0.0;0.0;0.0;1.85;0.0;0.0;1.85;5.56;5.56	Bruce Beutler;Kasper Hoebe	3	54	5.56
PlosBiol	19260765	Kevin T Jones;Elisabeth R Greer;David Pearce;Kaveh Ashrafi	0;0;1;3	0.0;0.0;1.85;5.56	Kaveh Ashrafi	3	54	5.56
PlosBiol	19260761	Sylvain Lemeille;Adrian Willig;Nathalie Depège-Fargeix;Christian Delessert;Roberto Bassi;Jean-David Rochaix	0;0;0;0;3;5	0.0;0.0;0.0;0.0;6.98;11.63	Jean-David Rochaix	5	43	11.63
PlosBiol	19260762	Seok-Yong Lee;Anirban Banerjee;Roderick MacKinnon	1;1;12	2.38;2.38;28.57	Roderick MacKinnon	12	42	28.57
PlosBiol	19260763	Sabine P Schrimpf;Manuel Weiss;Lukas Reiter;Christian H Ahrens;Marko Jovanovic;Johan Malmström;Erich Brunner;Sonali Mohanty;Martin J Lercher;Peter E Hunziker;Ruedi Aebersold;Christian von Mering;Michael O Hengartner	1;0;0;2;0;0;2;1;4;0;8;1;0	1.64;0.0;0.0;3.28;0.0;0.0;3.28;1.64;6.56;0.0;13.11;1.64;0.0	Ruedi Aebersold	8	61	13.11
PlosBiol	19243218	Antónia Monteiro;Ondrej Podlaha	3;0	5.88;0.0	Antónia Monteiro	3	51	5.88
PlosBiol	19243219	Wouter Bossuyt;Avedis Kazanjian;Natalie De Geest;Sofie Van Kelst;Gert De Hertogh;Karel Geboes;Greg P Boivin;Judith Luciani;Francois Fuks;Marinee Chuah;Thierry VandenDriessche;Peter Marynen;Jan Cools;Noah F Shroyer;Bassem A Hassan	1;0;1;0;0;0;0;0;0;0;3;1;0;2;5	1.96;0.0;1.96;0.0;0.0;0.0;0.0;0.0;0.0;0.0;5.88;1.96;0.0;3.92;9.8	Bassem A Hassan	5	51	9.8
PlosBiol	19243220	Wouter Bossuyt;Natalie De Geest;Stein Aerts;Iris Leenaerts;Peter Marynen;Bassem A Hassan	1;1;0;0;1;5	4.0;4.0;0.0;0.0;4.0;20.0	Bassem A Hassan	5	25	20
PlosBiol	19243221	David Ng;Graham M Pitcher;Rachel K Szilard;Andréa Sertié;Marijana Kanisek;Steven J Clapcote;Tatiana Lipina;Lorraine V Kalia;Daisy Joo;Colin McKerlie;Miguel Cortez;John C Roder;Michael W Salter;Roderick R McInnes	1;0;1;0;0;0;0;1;0;1;0;0;2;1	1.37;0.0;1.37;0.0;0.0;0.0;0.0;1.37;0.0;1.37;0.0;0.0;2.74;1.37	Michael W Salter	2	73	2.74
PlosBiol	19243222	Katriina Aalto-Setälä;Bruce R Conklin;Bernard Lo	0;0;0	0.0;0.0;0.0	Katriina Aalto-Setälä;Bruce R Conklin;Bernard Lo	0	23	0
PlosBiol	19243223	Keith I Pardee;Xiaohui Xu;Jeff Reinking;Anja Schuetz;Aiping Dong;Suya Liu;Rongguang Zhang;Jens Tiefenbach;Gilles Lajoie;Alexander N Plotnikov;Alexey Botchkarev;Henry M Krause;Aled Edwards	0;0;2;0;0;1;0;1;1;0;0;2;1	0.0;0.0;1.92;0.0;0.0;0.96;0.0;0.96;0.96;0.0;0.0;1.92;0.96	Jeff Reinking;Henry M Krause	2	104	1.92
PlosBiol	19243224	Alasdair J E Gordon;Jennifer A Halliday;Matthew D Blankschien;Philip A Burns;Fumio Yatagai;Christophe Herman	0;1;0;0;0;0	0.0;2.17;0.0;0.0;0.0;0.0	Jennifer A Halliday	1	46	2.17
PlosBiol	19278298	Juan C Santos;Luis A Coloma;Kyle Summers;Janalee P Caldwell;Richard Ree;David C Cannatella	0;2;1;1;0;3	0.0;3.77;1.89;1.89;0.0;5.66	David C Cannatella	3	53	5.66
PlosBiol	19278297	Edward Málaga-Trillo;Gonzalo P Solis;Yvonne Schrock;Corinna Geiss;Lydia Luncz;Venus Thomanetz;Claudia A O Stuermer	1;1;0;0;0;0;2	2.33;2.33;0.0;0.0;0.0;0.0;4.65	Claudia A O Stuermer	2	43	4.65
PlosBiol	19278296	Emmanuel Martin;Emmanuel Treiner;Livine Duban;Lucia Guerri;Hélène Laude;Cécile Toly;Virginie Premel;Anne Devys;Ivan C Moura;Florence Tilloy;Stéphane Cherif;Gabriella Vera;Sylvain Latour;Claire Soudais;Olivier Lantz	1;4;3;0;0;0;0;0;0;2;0;0;2;0;8	2.44;9.76;7.32;0.0;0.0;0.0;0.0;0.0;0.0;4.88;0.0;0.0;4.88;0.0;19.51	Olivier Lantz	8	41	19.51
PlosBiol	19278295	Katie Hampson;Jonathan Dushoff;Sarah Cleaveland;Daniel T Haydon;Magai Kaare;Craig Packer;Andy Dobson	3;2;6;3;4;1;2	7.5;5.0;15.0;7.5;10.0;2.5;5.0	Sarah Cleaveland	6	40	15
PlosBiol	19278294	Julie E Baggs;Tom S Price;Luciano DiTacchio;Satchidananda Panda;Garret A Fitzgerald;John B Hogenesch	1;1;0;1;1;4	2.63;2.63;0.0;2.63;2.63;10.53	John B Hogenesch	4	38	10.53
PlosBiol	19750121	Manu;Svetlana Surkova;Alexander V Spirov;Vitaly V Gursky;Hilde Janssens;Ah-Ram Kim;Ovidiu Radulescu;Carlos E Vanario-Alonso;David H Sharp;Maria Samsonova;John Reinitz	4;4;2;1;3;1;1;6;7;7;14	6.25;6.25;3.12;1.56;4.69;1.56;1.56;9.38;10.94;10.94;21.88	John Reinitz	14	64	21.88
PlosBiol	19296720	Dinah Loerke;Marcel Mettlen;Defne Yarar;Khuloud Jaqaman;Henry Jaqaman;Gaudenz Danuser;Sandra L Schmid	1;1;3;2;0;2;11	3.03;3.03;9.09;6.06;0.0;6.06;33.33	Sandra L Schmid	11	33	33.33
PlosBiol	19296721	Amit J Sabnis;Laurene S Cheung;Monique Dail;Hio Chung Kang;Marianne Santaguida;Michelle L Hermiston;Emmanuelle Passegué;Kevin Shannon;Benjamin S Braun	0;0;0;0;0;0;4;4;4	0.0;0.0;0.0;0.0;0.0;0.0;5.33;5.33;5.33	Emmanuelle Passegué;Kevin Shannon;Benjamin S Braun	4	75	5.33
PlosBiol	19296722	Raphaël Gaillard;Stanislas Dehaene;Claude Adam;Stéphane Clémenceau;Dominique Hasboun;Michel Baulac;Laurent Cohen;Lionel Naccache	1;13;1;1;1;1;2;6	1.14;14.77;1.14;1.14;1.14;1.14;2.27;6.82	Stanislas Dehaene	13	88	14.77
PlosBiol	19296723	Michael Rosbash	9	15	Michael Rosbash	9	60	15
PlosBiol	19320539	Tao Long;Kimberly C Tu;Yufang Wang;Pankaj Mehta;N P Ong;Bonnie L Bassler;Ned S Wingreen	0;1;0;0;0;21;4	0.0;2.33;0.0;0.0;0.0;48.84;9.3	Bonnie L Bassler	21	43	48.84
PlosBiol	19338385	Raphael Sagarin;Jens Carlsson;Michelle Duval;Wilson Freshwater;Matthew H Godfrey;Wayne Litaker;Roldan Muñoz;Rachel Noble;Tom Schultz;Bennett Wynne	0;0;0;0;0;0;0;0;0;0	0.0;0.0;0.0;0.0;0.0;0.0;0.0;0.0;0.0;0.0	Raphael Sagarin;Jens Carlsson;Michelle Duval;Wilson Freshwater;Matthew H Godfrey;Wayne Litaker;Roldan Muñoz;Rachel Noble;Tom Schultz;Bennett Wynne	0	5	0
PlosBiol	19338386	Laurent Gapin	4	12.12	Laurent Gapin	4	33	12.12
PlosBiol	19338387	Cedric Montanier;Victoria A Money;Virginia M R Pires;James E Flint;Benedita A Pinheiro;Arun Goyal;José A M Prates;Atsushi Izumi;Henrik Stålbrand;Carl Morland;Alan Cartmell;Katarina Kolenova;Evangelos Topakas;Eleanor J Dodson;David N Bolam;Gideon J Davies;Carlos M G A Fontes;Harry J Gilbert	0;0;0;0;0;0;0;0;0;0;0;0;0;1;4;3;1;10	0.0;0.0;0.0;0.0;0.0;0.0;0.0;0.0;0.0;0.0;0.0;0.0;0.0;2.78;11.11;8.33;2.78;27.78	Harry J Gilbert	10	36	27.78
PlosBiol	19338388	Jennetta W Hammond;Dawen Cai;T Lynne Blasius;Zhe Li;Yuyang Jiang;Gloria T Jih;Edgar Meyhofer;Kristen J Verhey	1;3;1;0;0;2;0;5	2.08;6.25;2.08;0.0;0.0;4.17;0.0;10.42	Kristen J Verhey	5	48	10.42
PlosBiol	19338389	Dominic van Essen;Bettina Engist;Gioacchino Natoli;Simona Saccani	0;0;5;5	0.0;0.0;9.43;9.43	Gioacchino Natoli;Simona Saccani	5	53	9.43
PlosBiol	19855814	James R Anderson;Bryan W Jones;Jia-Hui Yang;Marguerite V Shaw;Carl B Watt;Pavel Koshevoy;Joel Spaltenstein;Elizabeth Jurrus;Kannan U V;Ross T Whitaker;David Mastronarde;Tolga Tasdizen;Robert E Marc	1;5;0;0;3;1;0;1;0;0;0;1;13	1.67;8.33;0.0;0.0;5.0;1.67;0.0;1.67;0.0;0.0;0.0;1.67;21.67	Robert E Marc	13	60	21.67
PlosBiol	19338390	Roberto Chiesa;David A Harris	2;5	5.56;13.89	David A Harris	5	36	13.89
PlosBiol	19338391	Johannes Jaeger;Alfonso Martinez-Arias	2;0	6.45;0.0	Johannes Jaeger	2	31	6.45
PlosBiol	19355790	Taishi Yoshii;Margaret Ahmad;Charlotte Helfrich-Förster	1;4;5	1.89;7.55;9.43	Charlotte Helfrich-Förster	5	53	9.43
PlosBiol	19402744	Johannes Landskron;Ko Fan Chen;Eva Wolf;Ralf Stanewsky	0;0;1;9	0.0;0.0;1.27;11.39	Ralf Stanewsky	9	79	11.39
PlosBiol	19385718	Erin K McCarthy Campbell;Adam D Werts;Bob Goldstein	0;0;3	0.0;0.0;3.95	Bob Goldstein	3	76	3.95
PlosBiol	19385719	Tobias Bast;Iain A Wilson;Menno P Witter;Richard G M Morris	4;0;8;6	3.12;0.0;6.25;4.69	Menno P Witter	8	128	6.25
PlosBiol	19385720	Kerstin Kaufmann;Jose M Muiño;Ruy Jauregui;Chiara A Airoldi;Cezary Smaczniak;Pawel Krajewski;Gerco C Angenent	2;0;1;0;0;0;6	2.2;0.0;1.1;0.0;0.0;0.0;6.59	Gerco C Angenent	6	91	6.59
PlosBiol	19402749	Christophe Kunz;Frauke Focke;Yusuke Saito;David Schuermann;Teresa Lettieri;Jim Selfridge;Primo Schär	2;1;1;0;0;0;6	3.77;1.89;1.89;0.0;0.0;0.0;11.32	Primo Schär	6	53	11.32
PlosBiol	19402750	Chuan Xiao;Yurii G Kuznetsov;Siyang Sun;Susan L Hafenstein;Victor A Kostyuchenko;Paul R Chipman;Marie Suzan-Monti;Didier Raoult;Alexander McPherson;Michael G Rossmann	3;1;1;0;1;4;3;8;4;7	7.14;2.38;2.38;0.0;2.38;9.52;7.14;19.05;9.52;16.67	Didier Raoult	8	42	19.05
PlosBiol	19402751	Sven Hennig;Holger M Strauss;Katja Vanselow;Ozkan Yildiz;Sabrina Schulze;Julia Arens;Achim Kramer;Eva Wolf	1;0;0;1;1;0;1;2	1.33;0.0;0.0;1.33;1.33;0.0;1.33;2.67	Eva Wolf	2	75	2.67
PlosBiol	19402754	Per Björk;Anders Björk;Thomas Vogl;Martin Stenström;David Liberg;Anders Olsson;Johannes Roth;Fredrik Ivars;Tomas Leanderson	0;1;7;0;0;0;10;0;0	0.0;2.63;18.42;0.0;0.0;0.0;26.32;0.0;0.0	Johannes Roth	10	38	26.32
PlosBiol	19355787	Jeffrey L Gauthier;Greg D Field;Alexander Sher;Martin Greschner;Jonathon Shlens;Alan M Litke;E J Chichilnisky	1;1;2;1;1;2;4	2.44;2.44;4.88;2.44;2.44;4.88;9.76	E J Chichilnisky	4	41	9.76
PlosBiol	19355788	Nikolay Ninov;Cristina Manjón;Enrique Martín-Blanco	2;0;2	3.51;0.0;3.51	Nikolay Ninov;Enrique Martín-Blanco	2	57	3.51
PlosBiol	19355789	Andreas Bergthaler;Lukas Flatz;Admar Verschoor;Ahmed N Hegazy;Martin Holdener;Katja Fink;Bruno Eschli;Doron Merkler;Rami Sommerstein;Edit Horvath;Marylise Fernandez;André Fitsche;Beatrice M Senn;J Sjef Verbeek;Bernhard Odermatt;Claire-Anne Siegrist;Daniel D Pinschewer	2;1;0;1;0;2;3;1;0;3;0;0;2;0;2;0;2	2.82;1.41;0.0;1.41;0.0;2.82;4.23;1.41;0.0;4.23;0.0;0.0;2.82;0.0;2.82;0.0;2.82	Bruno Eschli;Edit Horvath	3	71	4.23
PlosBiol	19402745	Doris Bachtrog;Jeffrey D Jensen;Zhi Zhang	7;3;1	14.29;6.12;2.04	Doris Bachtrog	7	49	14.29
PlosBiol	19402746	Fekrije Selimi;Ileana M Cristea;Elizabeth Heller;Brian T Chait;Nathaniel Heintz	0;1;0;3;0	0.0;2.04;0.0;6.12;0.0	Brian T Chait	3	49	6.12
PlosBiol	19402747	Christopher J Tonkin;Céline K Carret;Manoj T Duraisingh;Till S Voss;Stuart A Ralph;Mirja Hommel;Michael F Duffy;Liliana Mancio da Silva;Artur Scherf;Alasdair Ivens;Terence P Speed;James G Beeson;Alan F Cowman	1;0;4;5;5;0;5;0;13;1;2;5;12	1.14;0.0;4.55;5.68;5.68;0.0;5.68;0.0;14.77;1.14;2.27;5.68;13.64	Artur Scherf	13	88	14.77
PlosBiol	19402748	Montserrat Samsó;Wei Feng;Isaac N Pessah;P D Allen	6;0;7;2	10.34;0.0;12.07;3.45	Isaac N Pessah	7	58	12.07
PlosBiol	19402752	Nitya Venkataraman;Amy L Cole;Piotr Ruchala;Alan J Waring;Robert I Lehrer;Olga Stuchlik;Jan Pohl;Alexander M Cole	1;4;0;10;11;0;1;11	2.56;10.26;0.0;25.64;28.21;0.0;2.56;28.21	Robert I Lehrer;Alexander M Cole	11	39	28.21
PlosBiol	19402753	Pingzhao Hu;Sarath Chandra Janga;Mohan Babu;J Javier Díaz-Mejía;Gareth Butland;Wenhong Yang;Oxana Pogoutse;Xinghua Guo;Sadhna Phanse;Peter Wong;Shamanta Chandran;Constantine Christopoulos;Anaies Nazarians-Armavil;Negin Karimi Nasseri;Gabriel Musso;Mehrab Ali;Nazila Nazemof;Veronika Eroukova;Ashkan Golshani;Alberto Paccanaro;Jack F Greenblatt;Gabriel Moreno-Hagelsieb;Andrew Emili	0;3;2;1;4;1;1;1;1;1;1;0;1;0;0;1;0;0;0;1;3;5;5	0.0;2.88;1.92;0.96;3.85;0.96;0.96;0.96;0.96;0.96;0.96;0.0;0.96;0.0;0.0;0.96;0.0;0.0;0.0;0.96;2.88;4.81;4.81	Gabriel Moreno-Hagelsieb;Andrew Emili	5	104	4.81
PlosBiol	19402755	Graham E Little;Guillermina López-Bendito;Annette E Rünker;Noelia García;Maria C Piñon;Alain Chédotal;Zoltán Molnár;Kevin J Mitchell	0;4;0;0;0;0;8;4	0.0;8.0;0.0;0.0;0.0;0.0;16.0;8.0	Zoltán Molnár	8	50	16
PlosBiol	19402756	Michael E Hurwitz;Pamela J Vanderzalm;Laird Bloom;Julia Goldman;Gian Garriga;H Robert Horvitz	1;1;2;0;2;11	1.19;1.19;2.38;0.0;2.38;13.1	H Robert Horvitz	11	84	13.1
PlosBiol	19419239	Steven A Harvey;James C Smith	0;10	0.0;23.81	James C Smith	10	42	23.81
PlosBiol	19419240	Yakov Korkhin;Ulug M Unligil;Otis Littlefield;Pamlea J Nelson;David I Stuart;Paul B Sigler;Stephen D Bell;Nicola G A Abrescia	2;0;2;1;3;2;2;0	4.08;0.0;4.08;2.04;6.12;4.08;4.08;0.0	David I Stuart	3	49	6.12
PlosBiol	19419241	Youichi Shinozaki;Koji Sumitomo;Makoto Tsuda;Schuichi Koizumi;Kazuhide Inoue;Keiichi Torimitsu	1;1;0;1;1;1	3.45;3.45;0.0;3.45;3.45;3.45	Youichi Shinozaki;Koji Sumitomo;Schuichi Koizumi;Kazuhide Inoue;Keiichi Torimitsu	1	29	3.45
PlosBiol	19419242	Regula E Halbeisen;André P Gerber	1;7	1.3;9.09	André P Gerber	7	77	9.09
PlosBiol	19419243	Rhona H Borts	4	10.26	Rhona H Borts	4	39	10.26
PlosBiol	19468298	Jinglan Liu;Zhe Zhang;Masashige Bando;Takehiko Itoh;Matthew A Deardorff;Dinah Clark;Maninder Kaur;Stephany Tandy;Tatsuro Kondoh;Eric Rappaport;Nancy B Spinner;Hugo Vega;Laird G Jackson;Katsuhiko Shirahige;Ian D Krantz	0;0;1;1;1;0;4;0;1;1;1;1;3;1;4	0.0;0.0;1.75;1.75;1.75;0.0;7.02;0.0;1.75;1.75;1.75;1.75;5.26;1.75;7.02	Maninder Kaur;Ian D Krantz	4	57	7.02
PlosBiol	19468299	Yeon J Lee;Britt A Glaunsinger	1;1	1.28;1.28	Yeon J Lee;Britt A Glaunsinger	1	78	1.28
PlosBiol	19468300	Benjamin A Wolfe;Tohru Takaki;Mark Petronczki;Michael Glotzer	0;0;2;10	0.0;0.0;4.44;22.22	Michael Glotzer	10	45	22.22
PlosBiol	19468301	Melanie Greter;Janin Hofmann;Burkhard Becher	1;0;4	2.78;0.0;11.11	Burkhard Becher	4	36	11.11
PlosBiol	19468302	Mark E Burkard;John Maciejowski;Verónica Rodriguez-Bravo;Michael Repka;Drew M Lowery;Karl R Clauser;Chao Zhang;Kevan M Shokat;Steven A Carr;Michael B Yaffe;Prasad V Jallepalli	2;0;0;0;3;1;1;1;1;5;3	2.86;0.0;0.0;0.0;4.29;1.43;1.43;1.43;1.43;7.14;4.29	Michael B Yaffe	5	70	7.14
PlosBiol	19478850	Liza Gross	0	0	Liza Gross	0	9	0
PlosBiol	19478851	Niels H Gehring;Styliani Lamprinaki;Matthias W Hentze;Andreas E Kulozik	4;1;6;6	7.55;1.89;11.32;11.32	Matthias W Hentze;Andreas E Kulozik	6	53	11.32
PlosBiol	19492080	Hasan Korkaya;Amanda Paulson;Emmanuelle Charafe-Jauffret;Christophe Ginestier;Marty Brown;Julie Dutcher;Shawn G Clouthier;Max S Wicha	2;1;2;2;2;2;0;9	3.64;1.82;3.64;3.64;3.64;3.64;0.0;16.36	Max S Wicha	9	55	16.36
PlosBiol	19492041	Károly Kovács;Laurence D Hurst;Balázs Papp	0;5;2	0.0;12.5;5.0	Laurence D Hurst	5	40	12.5
PlosBiol	19492042	Yongli Shan;Lihou Yu;Yan Li;Youdong Pan;Qiangge Zhang;Fubin Wang;Jianfeng Chen;Xueliang Zhu	1;1;2;0;3;2;0;7	1.59;1.59;3.17;0.0;4.76;3.17;0.0;11.11	Xueliang Zhu	7	63	11.11
PlosBiol	19513100	Zahra Kadri;Ritsuko Shimizu;Osamu Ohneda;Leila Maouche-Chretien;Sylvie Gisselbrecht;Masayuki Yamamoto;Paul-Henri Romeo;Philippe Leboulch;Stany Chretien	1;6;0;1;0;6;2;1;3	2.17;13.04;0.0;2.17;0.0;13.04;4.35;2.17;6.52	Ritsuko Shimizu;Masayuki Yamamoto	6	46	13.04
PlosBiol	19513101	Isabelle d'Erfurth;Sylvie Jolivet;Nicole Froger;Olivier Catrice;Maria Novatchkova;Raphaël Mercier	1;1;1;1;1;3	3.33;3.33;3.33;3.33;3.33;10.0	Raphaël Mercier	3	30	10
PlosBiol	19513107	Elton Zeqiraj;Beatrice Maria Filippi;Simon Goldie;Iva Navratilova;Jérôme Boudeau;Maria Deak;Dario R Alessi;Daan M F van Aalten	0;0;0;0;6;4;8;2	0.0;0.0;0.0;0.0;11.76;7.84;15.69;3.92	Dario R Alessi	8	51	15.69
PlosBiol	19529756	Gerhard Fischer;Urszula Kosinska-Eriksson;Camilo Aponte-Santamaría;Madelene Palmgren;Cecilia Geijer;Kristina Hedfalk;Stefan Hohmann;Bert L de Groot;Richard Neutze;Karin Lindkvist-Petersson	0;0;0;0;0;4;4;1;4;1	0.0;0.0;0.0;0.0;0.0;8.16;8.16;2.04;8.16;2.04	Kristina Hedfalk;Stefan Hohmann;Richard Neutze	4	49	8.16
PlosBiol	19529758	Clarissa J Nobile;Jeniel E Nett;Aaron D Hernday;Oliver R Homann;Jean-Sebastien Deneault;Andre Nantel;David R Andes;Alexander D Johnson;Aaron P Mitchell	4;2;1;0;1;1;2;2;9	7.84;3.92;1.96;0.0;1.96;1.96;3.92;3.92;17.65	Aaron P Mitchell	9	51	17.65
PlosBiol	19513122	Jessica W Tsai;Jens Hannibal;Grace Hagiwara;Damien Colas;Elisabeth Ruppert;Norman F Ruby;H Craig Heller;Paul Franken;Patrice Bourgin	0;6;0;0;0;1;1;6;1	0.0;9.68;0.0;0.0;0.0;1.61;1.61;9.68;1.61	Jens Hannibal;Paul Franken	6	62	9.68
PlosBiol	18447581	Kevin A Wilkinson;Robert J Gorelick;Suzy M Vasa;Nicolas Guex;Alan Rein;David H Mathews;Morgan C Giddings;Kevin M Weeks	3;2;0;0;4;3;1;8	4.84;3.23;0.0;0.0;6.45;4.84;1.61;12.9	Kevin M Weeks	8	62	12.9
PlosBiol	18447583	Fabrice Ango;Caizhi Wu;Johannes J Van der Want;Priscilla Wu;Melitta Schachner;Z Josh Huang	1;0;0;1;10;2	1.64;0.0;0.0;1.64;16.39;3.28	Melitta Schachner	10	61	16.39
PlosBiol	18447586	Daniel A Colón-Ramos;Kang Shen	1;3	3.85;11.54	Kang Shen	3	26	11.54
PlosBiol	18447582	Jennifer A Dunne;Richard J Williams;Neo D Martinez;Rachel A Wood;Douglas H Erwin	2;6;6;0;1	6.9;20.69;20.69;0.0;3.45	Richard J Williams;Neo D Martinez	6	29	20.69
PlosBiol	18447587	Martin Sauvageau;Guy Sauvageau	1;3	3.23;9.68	Guy Sauvageau	3	31	9.68
PlosBiol	18447584	Emmanuel Mignot	5	4.63	Emmanuel Mignot	5	108	4.63
PlosBiol	18447580	Andrea B Eberle;Lukas Stalder;Hansruedi Mathys;Rodolfo Zamudio Orozco;Oliver Mühlemann	0;0;0;0;4	0.0;0.0;0.0;0.0;7.84	Oliver Mühlemann	4	51	7.84
PlosBiol	18447588	Doekele G Stavenga;Kentaro Arikawa	2;2	11.11;11.11	Doekele G Stavenga;Kentaro Arikawa	2	18	11.11
PlosBiol	18447585	Guramrit Singh;Indrani Rebbapragada;Jens Lykke-Andersen	1;0;5	1.52;0.0;7.58	Jens Lykke-Andersen	5	66	7.58
PlosBiol	19529759	Sievert Rohwer;Robert E Ricklefs;Vanya G Rohwer;Michelle M Copple	0;0;0;0	0.0;0.0;0.0;0.0	Sievert Rohwer;Robert E Ricklefs;Vanya G Rohwer;Michelle M Copple	0	6	0
PlosBiol	19529760	Mounya Elhilali;Juanjuan Xiang;Shihab A Shamma;Jonathan Z Simon	4;0;5;1	5.33;0.0;6.67;1.33	Shihab A Shamma	5	75	6.67
PlosBiol	19547742	Marta Zlatic;Feng Li;Maura Strigini;Wesley Grueber;Michael Bate	1;0;0;0;3	1.72;0.0;0.0;0.0;5.17	Michael Bate	3	58	5.17
PlosBiol	19547743	Camilo Mora;Ransom A Myers;Marta Coll;Simone Libralato;Tony J Pitcher;Rashid U Sumaila;Dirk Zeller;Reg Watson;Kevin J Gaston;Boris Worm	0;1;1;1;2;0;1;6;0;1	0.0;4.76;4.76;4.76;9.52;0.0;4.76;28.57;0.0;4.76	Reg Watson	6	21	28.57
PlosBiol	19547744	Pedro Beltrao;Jonathan C Trinidad;Dorothea Fiedler;Assen Roguev;Wendell A Lim;Kevan M Shokat;Alma L Burlingame;Nevan J Krogan	1;1;1;3;1;1;1;8	1.64;1.64;1.64;4.92;1.64;1.64;1.64;13.11	Nevan J Krogan	8	61	13.11
PlosBiol	19547745	Derk-Jan Dijk;Simon N Archer	6;0	19.35;0.0	Derk-Jan Dijk	6	31	19.35
PlosBiol	19547746	Derek Greenfield;Ann L McEvoy;Hari Shroff;Gavin E Crooks;Ned S Wingreen;Eric Betzig;Jan Liphardt	0;0;3;0;1;4;0	0.0;0.0;5.56;0.0;1.85;7.41;0.0	Eric Betzig	4	54	7.41
PlosBiol	19554080	Amir Minerbi;Roni Kahana;Larissa Goldfeld;Maya Kaufman;Shimon Marom;Noam E Ziv	0;0;0;0;2;2	0.0;0.0;0.0;0.0;2.11;2.11	Shimon Marom;Noam E Ziv	2	95	2.11
PlosBiol	19564895	Ralf Buckley	1	6.67	Ralf Buckley	1	15	6.67
PlosBiol	19564896	Andrew Balmford;James Beresford;Jonathan Green;Robin Naidoo;Matt Walpole;Andrea Manica	2;0;0;0;0;0	33.33;0.0;0.0;0.0;0.0;0.0	Andrew Balmford	2	6	33.33
PlosBiol	19564897	Jun Liu;James M Elmore;Anja T Fuglsang;Michael G Palmgren;Brian J Staskawicz;Gitta Coaker	0;0;3;9;7;2	0.0;0.0;4.62;13.85;10.77;3.08	Michael G Palmgren	9	65	13.85
PlosBiol	19564899	Christian Mitri;Laurent Soustelle;Bérénice Framery;Joël Bockaert;Marie-Laure Parmentier;Yves Grau	1;0;0;3;2;2	1.79;0.0;0.0;5.36;3.57;3.57	Joël Bockaert	3	56	5.36
PlosBiol	19564901	Erik A Lundquist	1	4.35	Erik A Lundquist	1	23	4.35
PlosBiol	19564903	Isabel A Muzzio;Liat Levita;Jayant Kulkarni;Joseph Monaco;Clifford Kentros;Matthew Stead;Larry F Abbott;Eric R Kandel	0;0;0;0;2;0;0;7	0.0;0.0;0.0;0.0;2.86;0.0;0.0;10.0	Eric R Kandel	7	70	10
PlosBiol	19564905	Elisabetta Menna;Andrea Disanza;Cinzia Cagnoli;Ursula Schenk;Giuliana Gelsomino;Emanuela Frittoli;Maud Hertzog;Nina Offenhauser;Corinna Sawallisch;Hans-Jürgen Kreienkamp;Frank B Gertler;Pier Paolo Di Fiore;Giorgio Scita;Michela Matteoli	1;6;0;2;0;5;1;0;0;0;7;11;11;4	1.39;8.33;0.0;2.78;0.0;6.94;1.39;0.0;0.0;0.0;9.72;15.28;15.28;5.56	Pier Paolo Di Fiore;Giorgio Scita	11	72	15.28
PlosBiol	19564910	George Hausmann;Christian von Mering;Konrad Basler	0;0;0	0.0;0.0;0.0	George Hausmann;Christian von Mering;Konrad Basler	0	23	0
PlosBiol	19582141	Tibor Kalmar;Chea Lim;Penelope Hayward;Silvia Muñoz-Descalzo;Jennifer Nichols;Jordi Garcia-Ojalvo;Alfonso Martinez Arias	1;0;2;0;4;2;2	1.19;0.0;2.38;0.0;4.76;2.38;2.38	Jennifer Nichols	4	84	4.76
PlosBiol	19557146	Shadmehr Demehri;Mitsuru Morimoto;Michael J Holtzman;Raphael Kopan	2;0;1;5	4.88;0.0;2.44;12.2	Raphael Kopan	5	41	12.2
PlosBiol	19582143	Johannes Mathieu;Levi J Yant;Felix Mürdter;Frank Küttner;Markus Schmid	1;0;0;1;6	1.69;0.0;0.0;1.69;10.17	Markus Schmid	6	59	10.17
PlosBiol	19597538	Huaiyu Yang;Ye Yu;Wei-Guang Li;Fang Yu;Hui Cao;Tian-Le Xu;Hualiang Jiang	0;0;0;0;0;2;1	0.0;0.0;0.0;0.0;0.0;5.56;2.78	Tian-Le Xu	2	36	5.56
PlosBiol	19597539	Janelle S Ayres;David S Schneider	5;8	10.0;16.0	David S Schneider	8	50	16
PlosBiol	19582146	Robert Gütig;Haim Sompolinsky	1;1	1.67;1.67	Robert Gütig;Haim Sompolinsky	1	60	1.67
PlosBiol	19621061	Bridget C Lear;Luoying Zhang;Ravi Allada	2;1;5	4.35;2.17;10.87	Ravi Allada	5	46	10.87
PlosBiol	19621062	Karunesh Ganguly;Jose M Carmena	0;3	0.0;6.52	Jose M Carmena	3	46	6.52
PlosBiol	19621063	Josefina Coloma;Eva Harris	4;4	50.0;50.0	Josefina Coloma;Eva Harris	4	8	50
PlosBiol	19621064	Liqun Zhang;Brian Button;Sherif E Gabriel;Susan Burkett;Yu Yan;Mario H Skiadopoulos;Yan Li Dang;Leatrice N Vogel;Tristan McKay;April Mengos;Richard C Boucher;Peter L Collins;Raymond J Pickles	2;1;2;0;0;1;0;0;1;2;20;4;6	3.64;1.82;3.64;0.0;0.0;1.82;0.0;0.0;1.82;3.64;36.36;7.27;10.91	Richard C Boucher	20	55	36.36
PlosBiol	19621066	Kaustubh Supekar;Mark Musen;Vinod Menon	2;1;7	2.15;1.08;7.53	Vinod Menon	7	93	7.53
PlosBiol	19636352	Fiona J Culley;Matthew Johnson;J Henry Evans;Sunil Kumar;Rupert Crilly;Juan Casasbuenas;Tim Schnyder;Maryam Mehrabi;Mahendra P Deonarain;Dmitry S Ushakov;Veronique Braud;Günter Roth;Roland Brock;Karsten Köhler;Daniel M Davis	0;0;0;0;0;0;0;0;0;0;0;0;0;0;8	0.0;0.0;0.0;0.0;0.0;0.0;0.0;0.0;0.0;0.0;0.0;0.0;0.0;0.0;13.11	Daniel M Davis	8	61	13.11
PlosBiol	19636358	Xin Chenglin Li;John C Schimenti;Bik K Tye	0;2;3	0.0;5.26;7.89	Bik K Tye	3	38	7.89
PlosBiol	19636360	Burkhard Pleger;Christian C Ruff;Felix Blankenburg;Stefan Klöppel;Jon Driver;Raymond J Dolan	1;2;1;0;2;3	1.67;3.33;1.67;0.0;3.33;5.0	Raymond J Dolan	3	60	5
PlosBiol	19636361	Jing Jin;Nathan M Sherer;Gisela Heidecker;David Derse;Walther Mothes	0;4;0;0;4	0.0;9.52;0.0;0.0;9.52	Nathan M Sherer;Walther Mothes	4	42	9.52
PlosBiol	19652698	Xu Cui;Chess Stetson;P Read Montague;David M Eagleman	1;1;2;4	2.17;2.17;4.35;8.7	David M Eagleman	4	46	8.7
PlosBiol	19652700	Troy R Shirangi;Héloïse D Dufour;Thomas M Williams;Sean B Carroll	0;0;1;4	0.0;0.0;1.82;7.27	Sean B Carroll	4	55	7.27
PlosBiol	19668354	Michael Petrides;Deepak N Pandya	11;10	17.74;16.13	Michael Petrides	11	62	17.74
PlosBiol	19688030	Linda Løvdok;Kajetan Bentele;Nikita Vladimirov;Anette Müller;Ferencz S Pop;Dirk Lebiedz;Markus Kollmann;Victor Sourjik	2;0;0;0;0;1;2;11	4.26;0.0;0.0;0.0;0.0;2.13;4.26;23.4	Victor Sourjik	11	47	23.4
PlosBiol	19688031	Andrea S Viczian;Eduardo C Solessio;Yung Lyou;Michael E Zuber	2;0;0;2	5.88;0.0;0.0;5.88	Andrea S Viczian;Michael E Zuber	2	34	5.88
PlosBiol	19668359	Phil G T Sanders;Silvia Muñoz-Descalzo;Tina Balayo;Frederik Wirtz-Peitz;Penelope Hayward;Alfonso Martinez Arias	0;0;3;2;4;12	0.0;0.0;3.33;2.22;4.44;13.33	Alfonso Martinez Arias	12	90	13.33
PlosBiol	19688032	Carien S Lansink;Pieter M Goltstein;Jan V Lankelma;Bruce L McNaughton;Cyriel M A Pennartz	2;1;1;14;3	4.0;2.0;2.0;28.0;6.0	Bruce L McNaughton	14	50	28
PlosBiol	19707265	Samantha P Tull;Clara M Yates;Benjamin H Maskrey;Valerie B O'Donnell;Jackie Madden;Robert F Grimble;Philip C Calder;Gerard B Nash;G Ed Rainger	0;0;0;0;0;1;1;4;3	0.0;0.0;0.0;0.0;0.0;2.56;2.56;10.26;7.69	Gerard B Nash	4	39	10.26
PlosBiol	19688034	Davide Calebiro;Viacheslav O Nikolaev;Maria Cristina Gagliani;Tiziana de Filippis;Christian Dees;Carlo Tacchetti;Luca Persani;Martin J Lohse	1;6;0;1;0;1;2;10	1.09;6.52;0.0;1.09;0.0;1.09;2.17;10.87	Martin J Lohse	10	92	10.87
PlosBiol	19707266	Richard Bailey;Karsten Schönrogge;James M Cook;George Melika;György Csóka;Csaba Thuróczy;Graham N Stone	1;3;2;3;2;0;7	2.94;8.82;5.88;8.82;5.88;0.0;20.59	Graham N Stone	7	34	20.59
PlosBiol	19688041	Karine Loulier;Justin D Lathia;Veronique Marthiens;Jenne Relucio;Mohamed R Mughal;Sung-Chun Tang;Turhan Coksaygan;Peter E Hall;Srinivasulu Chigurupati;Bruce Patton;Holly Colognato;Mahendra S Rao;Mark P Mattson;Tarik F Haydar;Charles Ffrench-Constant	0;1;0;0;1;0;0;0;0;1;1;1;1;2;0	0.0;1.82;0.0;0.0;1.82;0.0;0.0;0.0;0.0;1.82;1.82;1.82;1.82;3.64;0.0	Tarik F Haydar	2	55	3.64
PlosBiol	19707269	Won-Suk Chung;Ben A Barres	0;2	0.0;6.9	Ben A Barres	2	29	6.9
PlosBiol	19707271	Mary I O'Connor;Michael F Piehler;Dina M Leech;Andrea Anton;John F Bruno	1;0;0;0;0	8.33;0.0;0.0;0.0;0.0	Mary I O'Connor	1	12	8.33
PlosBiol	19707574	Yuly Fuentes-Medel;Mary A Logan;James Ashley;Bulent Ataman;Vivian Budnik;Marc R Freeman	0;1;1;1;8;3	0.0;2.08;2.08;2.08;16.67;6.25	Vivian Budnik	8	48	16.67
PlosBiol	19721697	Gwendal Le Martelot;Thierry Claudel;David Gatfield;Olivier Schaad;Benoît Kornmann;Giuseppe Lo Sasso;Antonio Moschetta;Ueli Schibler	1;0;1;3;1;0;1;11	1.3;0.0;1.3;3.9;1.3;0.0;1.3;14.29	Ueli Schibler	11	77	14.29
PlosBiol	19823669	Hongyin Wang;Lucas B Carey;Ying Cai;Herman Wijnen;Bruce Futcher	2;0;0;1;9	2.78;0.0;0.0;1.39;12.5	Bruce Futcher	9	72	12.5
PlosBiol	19809570	Linton M Traub	2	4.88	Linton M Traub	2	41	4.88
PlosBiol	19823667	Kihoon Han;Myoung-Hwan Kim;Daniel Seeburg;Jinsoo Seo;Chiara Verpelli;Seungnam Han;Hye Sun Chung;Jaewon Ko;Hyun Woo Lee;Karam Kim;Won Do Heo;Tobias Meyer;Hyun Kim;Carlo Sala;Se-Young Choi;Morgan Sheng;Eunjoon Kim	0;0;0;0;0;0;0;0;0;0;0;0;0;0;0;7;0	0.0;0.0;0.0;0.0;0.0;0.0;0.0;0.0;0.0;0.0;0.0;0.0;0.0;0.0;0.0;12.5;0.0	Morgan Sheng	7	56	12.5
PlosBiol	19823668	Dongqing Huang;Supipi Kaluarachchi;Dewald van Dyk;Helena Friesen;Richelle Sopko;Wei Ye;Nazareth Bastajian;Jason Moffat;Holly Sassi;Michael Costanzo;Brenda J Andrews	5;0;0;0;3;0;0;7;0;3;13	6.02;0.0;0.0;0.0;3.61;0.0;0.0;8.43;0.0;3.61;15.66	Brenda J Andrews	13	83	15.66
PlosBiol	19809571	Saveez Saffarian;Emanuele Cocucci;Tomas Kirchhausen	3;0;11	4.69;0.0;17.19	Tomas Kirchhausen	11	64	17.19
PlosBiol	19753100	Enrica San Pietro;Mariagrazia Capestrano;Elena V Polishchuk;Alessio DiPentima;Alvar Trucco;Pasquale Zizza;Stefania Mariggiò;Teodoro Pulvirenti;Michele Sallese;Stefano Tete;Alexander A Mironov;Christina C Leslie;Daniela Corda;Alberto Luini;Roman S Polishchuk	3;1;3;0;3;0;1;1;1;0;8;6;2;9;9	4.05;1.35;4.05;0.0;4.05;0.0;1.35;1.35;1.35;0.0;10.81;8.11;2.7;12.16;12.16	Alberto Luini;Roman S Polishchuk	9	74	12.16
PlosBiol	19753101	Debora Bogani;Pam Siggers;Rachel Brixey;Nick Warr;Sarah Beddow;Jessica Edwards;Debbie Williams;Dagmar Wilhelm;Peter Koopman;Richard A Flavell;Hongbo Chi;Harry Ostrer;Sara Wells;Michael Cheeseman;Andy Greenfield	1;5;1;2;0;0;0;4;14;2;2;1;1;1;6	0.84;4.2;0.84;1.68;0.0;0.0;0.0;3.36;11.76;1.68;1.68;0.84;0.84;0.84;5.04	Peter Koopman	14	119	11.76
PlosBiol	19753104	Brenda L Bloodgood;Andrew J Giessel;Bernardo L Sabatini	3;0;9	6.12;0.0;18.37	Bernardo L Sabatini	9	49	18.37
PlosBiol	19753105	Peter A Lawrence	2	25	Peter A Lawrence	2	8	25
PlosBiol	19771146	Alex Mauss;Marco Tripodi;Jan Felix Evers;Matthias Landgraf	1;1;5;6	1.19;1.19;5.95;7.14	Matthias Landgraf	6	84	7.14
PlosBiol	19771147	David J Brierley;Eric Blanc;O Venkateswara Reddy;K Vijayraghavan;Darren W Williams	0;0;0;0;2	0.0;0.0;0.0;0.0;2.82	Darren W Williams	2	71	2.82
PlosBiol	19771148	Ervin L Johnson;Richard D Fetter;Graeme W Davis	0;4;8	0.0;6.56;13.11	Graeme W Davis	8	61	13.11
PlosBiol	19771152	Mark J Dayel;Orkun Akin;Mark Landeryou;Viviana Risca;Alex Mogilner;R Dyche Mullins	0;1;0;0;3;4	0.0;2.17;0.0;0.0;6.52;8.7	R Dyche Mullins	4	46	8.7
PlosBiol	19787022	Ricardo M Holdo;Anthony R E Sinclair;Andrew P Dobson;Kristine L Metzger;Benjamin M Bolker;Mark E Ritchie;Robert D Holt	2;2;0;1;0;1;2	9.09;9.09;0.0;4.55;0.0;4.55;9.09	Ricardo M Holdo;Anthony R E Sinclair;Robert D Holt	2	22	9.09
PlosBiol	19787026	Michael R Markham;M Lynne McAnelly;Philip K Stoddard;Harold H Zakon	4;2;7;5	11.11;5.56;19.44;13.89	Philip K Stoddard	7	36	19.44
PlosBiol	19787027	Wayne M Getz	1	5.26	Wayne M Getz	1	19	5.26
PlosBiol	19787029	Jian Liu;Yidi Sun;David G Drubin;George F Oster	1;4;8;0	1.89;7.55;15.09;0.0	David G Drubin	8	53	15.09
PlosBiol	19787034	Eric S Fortune;Maurice J Chacron	0;0	0.0;0.0	Eric S Fortune;Maurice J Chacron	0	34	0
PlosBiol	19787035	Lukasz Jaroszewski;Zhanwen Li;S Sri Krishna;Constantina Bakolitsa;John Wooley;Ashley M Deacon;Ian A Wilson;Adam Godzik	3;1;2;0;0;0;0;9	5.66;1.89;3.77;0.0;0.0;0.0;0.0;16.98	Adam Godzik	9	53	16.98
PlosBiol	19787036	Marcos Nahmad;Angelike Stathopoulos	0;0	0.0;0.0	Marcos Nahmad;Angelike Stathopoulos	0	49	0
PlosBiol	19806181	David A Davis;Meredith H Wilson;Jodel Giraud;Zhigang Xie;Huang-Chun Tseng;Cheryl England;Haya Herscovitz;Li-Huei Tsai;Ivana Delalle	0;0;0;0;0;0;0;0;1	0.0;0.0;0.0;0.0;0.0;0.0;0.0;0.0;3.23	Ivana Delalle	1	31	3.23
PlosBiol	19806182	Simon Meyer;Sabine Böhme;André Krüger;Heinz-Jürgen Steinhoff;Johann P Klare;Alfred Wittinghofer	3;0;0;1;0;12	5.66;0.0;0.0;1.89;0.0;22.64	Alfred Wittinghofer	12	53	22.64
PlosBiol	19806183	Zhihua Li;Insuk Lee;Emily Moradi;Nai-Jung Hung;Arlen W Johnson;Edward M Marcotte	3;3;0;1;2;6	3.66;3.66;0.0;1.22;2.44;7.32	Edward M Marcotte	6	82	7.32
PlosBiol	19823565	Dawen Cai;Dyke P McEwen;Jeffery R Martens;Edgar Meyhofer;Kristen J Verhey	4;2;0;2;6	6.06;3.03;0.0;3.03;9.09	Kristen J Verhey	6	66	9.09
PlosBiol	19823566	Alexander Picker;Florencia Cavodeassi;Anja Machate;Sabine Bernauer;Stefan Hans;Gembu Abe;Koichi Kawakami;Stephen W Wilson;Michael Brand	1;0;0;0;1;1;1;2;6	1.37;0.0;0.0;0.0;1.37;1.37;1.37;2.74;8.22	Michael Brand	6	73	8.22
PlosBiol	19823572	Peter W Janes;Sabine H Wimmer-Kleikamp;Achilleas S Frangakis;Kane Treble;Bettina Griesshaber;Ola Sabet;Markus Grabenbauer;Alice Y Ting;Paul Saftig;Philippe I Bastiaens;Martin Lackmann	2;3;0;0;0;0;0;1;4;5;8	4.44;6.67;0.0;0.0;0.0;0.0;0.0;2.22;8.89;11.11;17.78	Martin Lackmann	8	45	17.78
PlosBiol	19841728	Giuseppina Giglia-Mari;Arjan F Theil;Pierre-Olivier Mari;Sophie Mourgues;Julie Nonnekens;Lise O Andrieux;Jan de Wit;Catherine Miquel;Nils Wijgers;Alex Maas;Maria Fousteri;Jan H J Hoeijmakers;Wim Vermeulen	3;1;2;0;0;0;6;1;1;0;1;21;13	4.76;1.59;3.17;0.0;0.0;0.0;9.52;1.59;1.59;0.0;1.59;33.33;20.63	Jan H J Hoeijmakers	21	63	33.33
PlosBiol	19841731	Raffi Tonikian;Xiaofeng Xin;Christopher P Toret;David Gfeller;Christiane Landgraf;Simona Panni;Serena Paoluzi;Luisa Castagnoli;Bridget Currell;Somasekar Seshagiri;Haiyuan Yu;Barbara Winsor;Marc Vidal;Mark B Gerstein;Gary D Bader;Rudolf Volkmer;Gianni Cesareni;David G Drubin;Philip M Kim;Sachdev S Sidhu;Charles Boone	2;2;4;0;1;1;1;3;1;1;2;1;3;0;3;0;4;7;0;3;3	3.57;3.57;7.14;0.0;1.79;1.79;1.79;5.36;1.79;1.79;3.57;1.79;5.36;0.0;5.36;0.0;7.14;12.5;0.0;5.36;5.36	David G Drubin	7	56	12.5
PlosBiol	19841732	Stefano Di Talia;Hongyin Wang;Jan M Skotheim;Adam P Rosebrock;Bruce Futcher;Frederick R Cross	2;3;2;0;7;6	2.82;4.23;2.82;0.0;9.86;8.45	Bruce Futcher	7	71	9.86
PlosBiol	19855827	W Florian Fricke;David A Rasko;Jacques Ravel	0;0;0	0.0;0.0;0.0	W Florian Fricke;David A Rasko;Jacques Ravel	0	24	0
PlosBiol	19855828	Rajesh Gupta;Mark H Michalski;Frank R Rijsberman	0;0;0	0.0;0.0;0.0	Rajesh Gupta;Mark H Michalski;Frank R Rijsberman	0	28	0
PlosBiol	19855830	Jonathan A Eisen;Catriona J MacCallum	0;0	0.0;0.0	Jonathan A Eisen;Catriona J MacCallum	0	15	0
PlosBiol	19841734	Tanja Gempe;Martin Hasselmann;Morten Schiøtt;Gerd Hause;Marianne Otte;Martin Beye	2;7;1;0;1;10	4.44;15.56;2.22;0.0;2.22;22.22	Martin Beye	10	45	22.22
PlosBiol	19859523	Cuiling Xu;Brian A Maxwell;Jessica A Brown;Likui Zhang;Zucai Suo	0;0;3;0;7	0.0;0.0;8.11;0.0;18.92	Zucai Suo	7	37	18.92
PlosBiol	19859524	Gad Vatine;Daniela Vallone;Lior Appelbaum;Philipp Mracek;Zohar Ben-Moshe;Kajori Lahiri;Yoav Gothilf;Nicholas S Foulkes	0;3;2;0;0;1;5;6	0.0;6.38;4.26;0.0;0.0;2.13;10.64;12.77	Nicholas S Foulkes	6	47	12.77
PlosBiol	19859525	Patrick M Ferree;Daniel A Barbash	1;4	1.56;6.25	Daniel A Barbash	4	64	6.25
PlosBiol	19859526	Lisa M Fox;Daryl G Cox;Jennifer L Lockridge;Xiaohua Wang;Xiuxu Chen;Louise Scharf;David L Trott;Rachel M Ndonye;Natacha Veerapen;Gurdyal S Besra;Amy R Howell;Mark E Cook;Erin J Adams;William H Hildebrand;Jenny E Gumperz	0;0;0;3;5;0;1;2;1;9;3;1;0;0;5	0.0;0.0;0.0;6.25;10.42;0.0;2.08;4.17;2.08;18.75;6.25;2.08;0.0;0.0;10.42	Gurdyal S Besra	9	48	18.75
PlosBiol	19859527	Mariolina Salio;Vincenzo Cerundolo	8;9	19.51;21.95	Vincenzo Cerundolo	9	41	21.95
PlosBiol	19859528	Nils Paulmann;Maik Grohmann;Jörg-Peter Voigt;Bettina Bert;Jakob Vowinckel;Michael Bader;Masa Skelin;Marko Jevsek;Heidrun Fink;Marjan Rupnik;Diego J Walther	1;1;0;0;1;7;0;0;1;2;7	2.22;2.22;0.0;0.0;2.22;15.56;0.0;0.0;2.22;4.44;15.56	Michael Bader;Diego J Walther	7	45	15.56
PlosBiol	19830257	Stacie E Hughes;R Scott Hawley	1;3	5.56;16.67	R Scott Hawley	3	18	16.67
PlosBiol	19859539	Mathieu Niquille;Sonia Garel;Fanny Mann;Jean-Pierre Hornung;Belkacem Otsmane;Sébastien Chevalley;Carlos Parras;Francois Guillemot;Patricia Gaspar;Yuchio Yanagawa;Cécile Lebrand	0;2;1;0;0;0;0;3;0;1;0	0.0;2.63;1.32;0.0;0.0;0.0;0.0;3.95;0.0;1.32;0.0	Francois Guillemot	3	76	3.95
PlosBiol	19885390	Sandra Goetze;Ermir Qeli;Christian Mosimann;An Staes;Bertran Gerrits;Bernd Roschitzki;Sonali Mohanty;Eva M Niederer;Endre Laczko;Evy Timmerman;Vinzenz Lange;Ernst Hafen;Ruedi Aebersold;Joël Vandekerckhove;Konrad Basler;Christian H Ahrens;Kris Gevaert;Erich Brunner	0;1;1;3;0;1;1;0;0;2;2;2;4;7;5;3;7;3	0.0;1.85;1.85;5.56;0.0;1.85;1.85;0.0;0.0;3.7;3.7;3.7;7.41;12.96;9.26;5.56;12.96;5.56	Joël Vandekerckhove;Kris Gevaert	7	54	12.96
PlosBiol	19885391	Carine Rosse;Etienne Formstecher;Katrina Boeckeler;Yingming Zhao;Joachim Kremerskothen;Michael D White;Jacques H Camonis;Peter J Parker	0;0;0;1;3;0;1;3	0.0;0.0;0.0;2.38;7.14;0.0;2.38;7.14	Joachim Kremerskothen;Peter J Parker	3	42	7.14
PlosBiol	19901976	David Shulenburger	0	0	David Shulenburger	0	2	0
PlosBiol	19901979	David G Hendrickson;Daniel J Hogan;Heather L McCullough;Jason W Myers;Daniel Herschlag;James E Ferrell;Patrick O Brown	1;1;0;0;3;1;6	0.85;0.85;0.0;0.0;2.56;0.85;5.13	Patrick O Brown	6	117	5.13
PlosBiol	19901980	Sandra Rieger;Niklas Senghaas;Axel Walch;Reinhard W Köster	3;0;0;6	4.35;0.0;0.0;8.7	Reinhard W Köster	6	69	8.7
PlosBiol	19918558	Cameron Neylon;Shirley Wu	0;0	0.0;0.0	Cameron Neylon;Shirley Wu	0	10	0
PlosBiol	19918360	Ger Reesink;Ruth Singer;Michael Dunn	2;0;2	40.0;0.0;40.0	Ger Reesink;Michael Dunn	2	5	40
PlosBiol	19918361	Julie Cocquet;Peter J I Ellis;Yasuhiro Yamauchi;Shantha K Mahadevaiah;Nabeel A Affara;Monika A Ward;Paul S Burgoyne	2;5;0;10;5;1;13	3.51;8.77;0.0;17.54;8.77;1.75;22.81	Paul S Burgoyne	13	57	22.81
PlosBiol	19956794	François Lapraz;Lydia Besnardeau;Thierry Lepage	4;6;11	4.94;7.41;13.58	Thierry Lepage	11	81	13.58
PlosBiol	19956798	Sijmen E Schoustra;Thomas Bataillon;Danna R Gifford;Rees Kassen	3;1;0;1	5.77;1.92;0.0;1.92	Sijmen E Schoustra	3	52	5.77
PlosBiol	19924233	Julien Vermot;Arian S Forouhar;Michael Liebling;David Wu;Diane Plummer;Morteza Gharib;Scott E Fraser	0;3;2;0;0;3;3	0.0;5.88;3.92;0.0;0.0;5.88;5.88	Arian S Forouhar;Morteza Gharib;Scott E Fraser	3	51	5.88
PlosBiol	19956800	Dorothee Mueller;María-Paz García-Cuéllar;Christian Bach;Sebastian Buhl;Emanuel Maethner;Robert K Slany	1;4;1;0;0;13	1.75;7.02;1.75;0.0;0.0;22.81	Robert K Slany	13	57	22.81
PlosBiol	19924292	Minhua Zhang;Michal Poplawski;Kelvin Yen;Hui Cheng;Erik Bloss;Xiao Zhu;Harshil Patel;Charles V Mobbs	1;0;5;2;0;0;0;6	2.27;0.0;11.36;4.55;0.0;0.0;0.0;13.64	Charles V Mobbs	6	44	13.64
PlosBiol	19956801	Kian-Hong Ng;Hao Yu;Toshiro Ito	2;2;5	2.67;2.67;6.67	Toshiro Ito	5	75	6.67
PlosBiol	19956802	Nicole L Washington;Melissa A Haendel;Christopher J Mungall;Michael Ashburner;Monte Westerfield;Suzanna E Lewis	0;1;1;4;4;1	0.0;1.22;1.22;4.88;4.88;1.22	Michael Ashburner;Monte Westerfield	4	82	4.88
PlosBiol	19956738	Yibing Wang;Dean Becker;Tibor Vass;Janice White;Philippa Marrack;John W Kappler	0;0;0;1;1;1	0.0;0.0;0.0;1.75;1.75;1.75	Janice White;Philippa Marrack;John W Kappler	1	57	1.75
PlosBiol	19997498	Russell Bonduriansky	1	5	Russell Bonduriansky	1	20	5
PlosBiol	19956565	Karen J Ouyang;Leslie L Woo;Jianmei Zhu;Dezheng Huo;Michael J Matunis;Nathan A Ellis	1;2;1;0;3;11	1.56;3.12;1.56;0.0;4.69;17.19	Nathan A Ellis	11	64	17.19
PlosBiol	20016684	Xavier Tadeo;Blanca López-Méndez;Tamara Trigueros;Ana Laín;David Castaño;Oscar Millet	1;0;0;0;0;2	3.45;0.0;0.0;0.0;0.0;6.9	Oscar Millet	2	29	6.9
PlosBiol	19997646	Tristan A F Long;Alison Pischedda;Andrew D Stewart;William R Rice	0;0;6;9	0.0;0.0;18.75;28.12	William R Rice	9	32	28.12
PlosBiol	20016685	Ellen Markljung;Lin Jiang;Jacob D Jaffe;Tarjei S Mikkelsen;Ola Wallerman;Martin Larhammar;Xiaolan Zhang;Li Wang;Veronica Saenz-Vash;Andreas Gnirke;Anders M Lindroth;Romain Barrés;Jie Yan;Sara Strömberg;Sachinandan De;Fredrik Pontén;Eric S Lander;Steven A Carr;Juleen R Zierath;Klas Kullander;Claes Wadelius;Kerstin Lindblad-Toh;Göran Andersson;Göran Hjälm;Leif Andersson	0;0;1;0;0;0;0;0;0;0;1;0;0;0;0;0;0;1;0;0;0;0;2;0;3	0.0;0.0;4.17;0.0;0.0;0.0;0.0;0.0;0.0;0.0;4.17;0.0;0.0;0.0;0.0;0.0;0.0;4.17;0.0;0.0;0.0;0.0;8.33;0.0;12.5	Leif Andersson	3	24	12.5
PlosBiol	20027206	David W Rogers;Francesco Baldini;Francesca Battaglia;Maria Panico;Anne Dell;Howard R Morris;Flaminia Catteruccia	2;0;0;4;5;5;2	5.56;0.0;0.0;11.11;13.89;13.89;5.56	Anne Dell;Howard R Morris	5	36	13.89
PlosBiol	20027207	Tracey Chapman	7	14.58	Tracey Chapman	7	48	14.58
PlosBiol	20027208	Tianquan Jin;Yoshihiro Ito;Xianghong Luan;Smit Dangaria;Cameron Walker;Michael Allen;Ashok Kulkarni;Carolyn Gibson;Richard Braatz;Xiubei Liao;Thomas G H Diekwisch	0;3;4;0;0;0;0;1;0;0;6	0.0;6.82;9.09;0.0;0.0;0.0;0.0;2.27;0.0;0.0;13.64	Thomas G H Diekwisch	6	44	13.64
PlosBiol	20027209	Maelle Jospin;Yingchuan B Qi;Tamara M Stawicki;Thomas Boulin;Kim R Schuske;H Robert Horvitz;Jean-Louis Bessereau;Erik M Jorgensen;Yishi Jin	0;0;0;1;0;3;3;7;2	0.0;0.0;0.0;2.04;0.0;6.12;6.12;14.29;4.08	Erik M Jorgensen	7	49	14.29
PlosBiol	20027211	Christopher M Hofmann;Kelly E O'Quin;N Justin Marshall;Thomas W Cronin;Ole Seehausen;Karen L Carleton	1;0;0;0;6;12	2.0;0.0;0.0;0.0;12.0;24.0	Karen L Carleton	12	50	24
PlosBiol	20052272	Anna De Grassi;Cinzia Segala;Fabio Iannelli;Sara Volorio;Lucio Bertario;Paolo Radice;Loris Bernard;Francesca D Ciccarelli	0;0;0;0;2;1;0;0	0.0;0.0;0.0;0.0;3.45;1.72;0.0;0.0	Lucio Bertario	2	58	3.45
PlosBiol	20084093	Tara C Thiagarajan;Mikhail A Lebedev;Miguel A Nicolelis;Dietmar Plenz	2;2;1;6	2.78;2.78;1.39;8.33	Dietmar Plenz	6	72	8.33
PlosBiol	20041028	Ira E Clark;Rafael Romero-Calderón;John M Olson;Leslie Jaworski;David Lopatto;Utpal Banerjee	0;0;2;0;3;4	0.0;0.0;16.67;0.0;25.0;33.33	Utpal Banerjee	4	12	33.33
PlosBiol	20052282	Sylvain Maenner;Magali Blaud;Laetitia Fouillen;Anne Savoye;Virginie Marchand;Agnès Dubois;Sarah Sanglier-Cianférani;Alain Van Dorsselaer;Philippe Clerc;Philip Avner;Athanase Visvikis;Christiane Branlant	0;0;0;0;0;0;0;0;0;2;0;2	0.0;0.0;0.0;0.0;0.0;0.0;0.0;0.0;0.0;6.06;0.0;6.06	Philip Avner;Christiane Branlant	2	33	6.06
PlosBiol	20084095	Marta Marchetti;Delphine Capela;Michelle Glew;Stéphane Cruveiller;Béatrice Chane-Woon-Ming;Carine Gris;Ton Timmers;Véréna Poinsot;Luz B Gilbert;Philipp Heeb;Claudine Médigue;Jacques Batut;Catherine Masson-Boivin	1;1;1;1;0;0;0;1;0;0;1;3;2	2.17;2.17;2.17;2.17;0.0;0.0;0.0;2.17;0.0;0.0;2.17;6.52;4.35	Jacques Batut	3	46	6.52
PlosBiol	20052287	Carmelo Ferrai;Sheila Q Xie;Paolo Luraghi;Davide Munari;Francisco Ramirez;Miguel R Branco;Ana Pombo;Massimo P Crippa	1;2;1;1;0;3;8;3	2.33;4.65;2.33;2.33;0.0;6.98;18.6;6.98	Ana Pombo	8	43	18.6
PlosBiol	20087409	Gilles Charvin;Catherine Oikonomou;Eric D Siggia;Frederick R Cross	2;0;6;11	4.76;0.0;14.29;26.19	Frederick R Cross	11	42	26.19
PlosBiol	20087410	Patricia Balaresque;Georgina R Bowden;Susan M Adams;Ho-Yee Leung;Turi E King;Zoë H Rosser;Jane Goodwin;Jean-Paul Moisan;Christelle Richard;Ann Millward;Andrew G Demaine;Guido Barbujani;Carlo Previderè;Ian J Wilson;Chris Tyler-Smith;Mark A Jobling	0;0;1;0;0;1;0;0;0;0;2;4;0;0;2;4	0.0;0.0;2.78;0.0;0.0;2.78;0.0;0.0;0.0;0.0;5.56;11.11;0.0;0.0;5.56;11.11	Guido Barbujani;Mark A Jobling	4	36	11.11
PlosBiol	20087412	James R Carey;John Christian Laursen;Steven D Glaser;Stephen Raphael;Gregory H Miller;John Crawford;Timothy F Lane;Patricia J Liwang;Kimberly Hammond;Theodore Groves;Jean-Francois Pittet;David Stuart;Phokion G Kolaitis;Laura Serwer;Mengfei Chen;Kenneth Feer	0;0;0;0;0;0;0;0;0;0;0;0;0;0;0;0	0.0;0.0;0.0;0.0;0.0;0.0;0.0;0.0;0.0;0.0;0.0;0.0;0.0;0.0;0.0;0.0	James R Carey;John Christian Laursen;Steven D Glaser;Stephen Raphael;Gregory H Miller;John Crawford;Timothy F Lane;Patricia J Liwang;Kimberly Hammond;Theodore Groves;Jean-Francois Pittet;David Stuart;Phokion G Kolaitis;Laura Serwer;Mengfei Chen;Kenneth Feer	0	4	0
PlosBiol	20087413	Rachel Santarella-Mellwig;Josef Franke;Andreas Jaedicke;Mátyás Gorjánácz;Ulrike Bauer;Aidan Budd;Iain W Mattaj;Damien P Devos	0;0;0;0;0;0;0;0	0.0;0.0;0.0;0.0;0.0;0.0;0.0;0.0	Rachel Santarella-Mellwig;Josef Franke;Andreas Jaedicke;Mátyás Gorjánácz;Ulrike Bauer;Aidan Budd;Iain W Mattaj;Damien P Devos	0	55	0
PlosBiol	20098722	Ora Hazak;Daria Bloch;Limor Poraty;Hasana Sternberg;Jing Zhang;Jirí Friml;Shaul Yalovsky	1;3;2;3;0;13;7	1.82;5.45;3.64;5.45;0.0;23.64;12.73	Jirí Friml	13	55	23.64
PlosBiol	20098723	Casper C Hoogenraad;Ioana Popa;Kensuke Futai;Emma Martinez-Sanchez;Emma Sanchez-Martinez;Phebe S Wulf;Thijs van Vlijmen;Bjorn R Dortland;Viola Oorschot;Roland Govers;Maria Monti;Albert J R Heck;Morgan Sheng;Judith Klumperman;Holger Rehmann;Dick Jaarsma;Lukas C Kapitein;Peter van der Sluijs	4;1;1;0;0;2;1;1;1;0;0;2;4;3;1;1;1;9	5.97;1.49;1.49;0.0;0.0;2.99;1.49;1.49;1.49;0.0;0.0;2.99;5.97;4.48;1.49;1.49;1.49;13.43	Peter van der Sluijs	9	67	13.43
PlosBiol	20098725	Daniel W Neef;Michelle L Turski;Dennis J Thiele	0;0;5	0.0;0.0;6.76	Dennis J Thiele	5	74	6.76
PlosBiol	20126252	Dario Floreano;Laurent Keller	6;5	20.69;17.24	Dario Floreano	6	29	20.69
PlosBiol	20126254	Samuel P Dickson;Kai Wang;Ian Krantz;Hakon Hakonarson;David B Goldstein	0;0;0;0;2	0.0;0.0;0.0;0.0;5.88	David B Goldstein	2	34	5.88
PlosBiol	20126258	Dimple Notani;Kamalvishnu P Gottimukkala;Ranveer S Jayani;Amita S Limaye;Madhujit V Damle;Sameet Mehta;Prabhat Kumar Purbey;Jomon Joseph;Sanjeev Galande	4;0;1;1;0;1;7;0;9	6.35;0.0;1.59;1.59;0.0;1.59;11.11;0.0;14.29	Sanjeev Galande	9	63	14.29
PlosBiol	20126259	Genevieve M Vidanes;Frédéric D Sweeney;Sarah Galicia;Stephanie Cheung;John P Doyle;Daniel Durocher;David P Toczyski	0;1;0;0;0;3;4	0.0;1.47;0.0;0.0;0.0;4.41;5.88	David P Toczyski	4	68	5.88
PlosBiol	20126261	Derek P Narendra;Seok Min Jin;Atsushi Tanaka;Der-Fen Suen;Clement A Gautier;Jie Shen;Mark R Cookson;Richard J Youle	0;0;1;1;1;3;5;1	0.0;0.0;1.72;1.72;1.72;5.17;8.62;1.72	Mark R Cookson	5	58	8.62
PlosBiol	20126263	Marcel A T M van Vugt;Alexandra K Gardino;Rune Linding;Gerard J Ostheimer;H Christian Reinhardt;Shao-En Ong;Chris S Tan;Hua Miao;Susan M Keezer;Jeijin Li;Tony Pawson;Timothy A Lewis;Steven A Carr;Stephen J Smerdon;Thijn R Brummelkamp;Michael B Yaffe	4;0;3;1;1;1;0;0;0;0;3;0;1;4;1;12	3.74;0.0;2.8;0.93;0.93;0.93;0.0;0.0;0.0;0.0;2.8;0.0;0.93;3.74;0.93;11.21	Michael B Yaffe	12	107	11.21
PlosBiol	20126264	Mathias Pribil;Paolo Pesaresi;Alexander Hertle;Roberto Barbato;Dario Leister	2;6;1;2;7	4.17;12.5;2.08;4.17;14.58	Dario Leister	7	48	14.58
PlosBiol	20126265	Jonathan Gilley;Michael P Coleman	1;9	1.85;16.67	Michael P Coleman	9	54	16.67
PlosBiol	20126379	Shoba Amarnath;Carliann M Costanzo;Jacopo Mariotti;Jessica L Ullman;William G Telford;Veena Kapoor;James L Riley;Bruce L Levine;Carl H June;Timothy Fong;Noel L Warner;Daniel H Fowler	0;0;0;0;0;0;0;3;4;0;0;0	0.0;0.0;0.0;0.0;0.0;0.0;0.0;5.45;7.27;0.0;0.0;0.0	Carl H June	4	55	7.27
PlosBiol	20126380	Yu-Cheng Pei;Steven S Hsiao;James C Craig;Sliman J Bensmaia	1;4;3;2	2.94;11.76;8.82;5.88	Steven S Hsiao	4	34	11.76
PlosBiol	20126385	Juan Cabello;Lukas J Neukomm;Ufuk Günesdogan;Katharina Burkart;Steve J Charette;Günter Lochnit;Michael O Hengartner;Ralf Schnabel	1;0;0;0;1;0;5;6	2.13;0.0;0.0;0.0;2.13;0.0;10.64;12.77	Ralf Schnabel	6	47	12.77
PlosBiol	20161716	Elisabeth M Mahen;Peter Y Watson;Joseph W Cottrell;Martha J Fedor	2;0;0;8	2.7;0.0;0.0;10.81	Martha J Fedor	8	74	10.81
PlosBiol	20161717	Ramon Wahl;Kathrin Wippel;Sarah Goos;Jörg Kämper;Norbert Sauer	1;0;0;5;8	2.13;0.0;0.0;10.64;17.02	Norbert Sauer	8	47	17.02
PlosBiol	20161719	Michael Emerman;Harmit S Malik	4;5	8.7;10.87	Harmit S Malik	5	46	10.87
PlosBiol	20161720	Christian H Bell;Steven L Porter;Annabel Strawson;David I Stuart;Judith P Armitage	0;14;0;1;17	0.0;24.56;0.0;1.75;29.82	Judith P Armitage	17	57	29.82
PlosBiol	20161721	Nicholas J Talbot	3	16.67	Nicholas J Talbot	3	18	16.67
PlosBiol	20169111	Ting-Ting Hong;James W Smyth;Danchen Gao;Kevin Y Chu;Jacob M Vogan;Tina S Fong;Brian C Jensen;Henry M Colecraft;Robin M Shaw	0;0;0;0;0;0;0;1;1	0.0;0.0;0.0;0.0;0.0;0.0;0.0;1.89;1.89	Henry M Colecraft;Robin M Shaw	1	53	1.89
PlosBiol	20186265	Anita B Hjelmeland;Qiulian Wu;Sarah Wickman;Christine Eyler;John Heddleston;Qing Shi;Justin D Lathia;Jennifer Macswords;Jeongwu Lee;Roger E McLendon;Jeremy N Rich	7;5;0;1;0;3;1;0;2;7;9	9.33;6.67;0.0;1.33;0.0;4.0;1.33;0.0;2.67;9.33;12.0	Jeremy N Rich	9	75	12
PlosBiol	20208975	Harley T Kurata;Markus Rapedius;Marc J Kleinman;Thomas Baukrowitz;Colin G Nichols	2;0;0;2;13	3.51;0.0;0.0;3.51;22.81	Colin G Nichols	13	57	22.81
PlosBiol	20186267	Jeffrey Shaman;Virginia E Pitzer;Cécile Viboud;Bryan T Grenfell;Marc Lipsitch	1;0;2;1;2	3.85;0.0;7.69;3.85;7.69	Cécile Viboud;Marc Lipsitch	2	26	7.69
PlosBiol	20186268	Xinxian Deng;Christine M Disteche	1;3	4.55;13.64	Christine M Disteche	3	22	13.64
PlosBiol	20186269	Yu Zhang;John H Malone;Sara K Powell;Vipul Periwal;Eric Spana;David M Macalpine;Brian Oliver	2;0;0;0;0;0;4	4.35;0.0;0.0;0.0;0.0;0.0;8.7	Brian Oliver	4	46	8.7
PlosBiol	20208998	Andriy Marusyk;Christopher C Porter;Vadym Zaberezhnyy;James DeGregori	4;1;1;4	8.0;2.0;2.0;8.0	Andriy Marusyk;James DeGregori	4	50	8
PlosBiol	20209139	Michael J Benton	1	6.67	Michael J Benton	1	15	6.67
PlosBiol	20209140	Abigail L Shearin;Elaine A Ostrander	0;14	0.0;42.42	Elaine A Ostrander	14	33	42.42
PlosBiol	20209142	Jeffrey A Wilson;Dhananjay M Mohabey;Shanan E Peters;Jason J Head	0;0;0;0	0.0;0.0;0.0;0.0	Jeffrey A Wilson;Dhananjay M Mohabey;Shanan E Peters;Jason J Head	0	8	0
PlosBiol	20231872	Nicolas Renier;Martijn Schonewille;Fabrice Giraudet;Aleksandra Badura;Marc Tessier-Lavigne;Paul Avan;Chris I De Zeeuw;Alain Chédotal	0;0;0;0;8;1;3;3	0.0;0.0;0.0;0.0;16.67;2.08;6.25;6.25	Marc Tessier-Lavigne	8	48	16.67
PlosBiol	20231873	Paul B Talbert;Steven Henikoff	2;4	5.26;10.53	Steven Henikoff	4	38	10.53
PlosBiol	20231874	Jinghua Shi;Sarah E Wolf;John M Burke;Gernot G Presting;Jeffrey Ross-Ibarra;R Kelly Dawe	1;0;0;3;1;7	1.96;0.0;0.0;5.88;1.96;13.73	R Kelly Dawe	7	51	13.73
PlosBiol	20231875	Ohad Yogev;Orli Yogev;Esti Singer;Eitan Shaulian;Michal Goldberg;Thomas D Fox;Ophry Pines	0;0;0;0;0;2;8	0.0;0.0;0.0;0.0;0.0;5.88;23.53	Ophry Pines	8	34	23.53
PlosBiol	20231876	Hugo Lavoie;Hervé Hogues;Jaideep Mallick;Adnane Sellam;André Nantel;Malcolm Whiteway	4;3;0;4;4;6	3.36;2.52;0.0;3.36;3.36;5.04	Malcolm Whiteway	6	119	5.04
PlosBiol	20305712	Taylor H Ricketts;Britaldo Soares-Filho;Gustavo A B da Fonseca;Daniel Nepstad;Alexander Pfaff;Annie Petsonk;Anthony Anderson;Doug Boucher;Andrea Cattaneo;Marc Conte;Ken Creighton;Lawrence Linden;Claudio Maretti;Paulo Moutinho;Roger Ullman;Ray Victurine	0;0;1;2;0;0;0;0;1;0;0;0;0;1;0;0	0.0;0.0;7.69;15.38;0.0;0.0;0.0;0.0;7.69;0.0;0.0;0.0;0.0;7.69;0.0;0.0	Daniel Nepstad	2	13	15.38
PlosBiol	20305716	Leila M Luheshi;Wolfgang Hoyer;Teresa Pereira de Barros;Iris van Dijk Härd;Ann-Christin Brorsson;Bertil Macao;Cecilia Persson;Damian C Crowther;David A Lomas;Stefan Ståhl;Christopher M Dobson;Torleif Härd	1;3;0;0;2;1;0;3;3;2;4;3	3.85;11.54;0.0;0.0;7.69;3.85;0.0;11.54;11.54;7.69;15.38;11.54	Christopher M Dobson	4	26	15.38
PlosBiol	20305717	János Z Kelemen;Prasuna Ratna;Simone Scherrer;Attila Becskei	1;2;1;3	1.75;3.51;1.75;5.26	Attila Becskei	3	57	5.26
PlosBiol	20305719	Paolo Innocenti;Edward H Morrow	1;3	3.45;10.34	Edward H Morrow	3	29	10.34
PlosBiol	20305721	Jeffrey Y Lin;Amanda D Pype;Scott O Murray;Geoffrey M Boynton	0;0;0;0	0.0;0.0;0.0;0.0	Jeffrey Y Lin;Amanda D Pype;Scott O Murray;Geoffrey M Boynton	0	39	0
PlosBiol	20351769	Yuki Goto;Bo Li;Jan Claesen;Yanxiang Shi;Mervyn J Bibb;Wilfred A van der Donk	0;2;0;0;1;12	0.0;5.56;0.0;0.0;2.78;33.33	Wilfred A van der Donk	12	36	33.33
PlosBiol	20351770	Patricia J Wittkopp	3	14.29	Patricia J Wittkopp	3	21	14.29
PlosBiol	20351771	Daniel R Matute	1	2.86	Daniel R Matute	1	35	2.86
PlosBiol	20351773	Robert K Bradley;Xiao-Yong Li;Cole Trapnell;Stuart Davidson;Lior Pachter;Hou Cheng Chu;Leath A Tonkin;Mark D Biggin;Michael B Eisen	1;2;1;0;1;2;0;3;5	3.03;6.06;3.03;0.0;3.03;6.06;0.0;9.09;15.15	Michael B Eisen	5	33	15.15
PlosBiol	20361019	Alexander DeLuna;Michael Springer;Marc W Kirschner;Roy Kishony	2;1;0;1	3.12;1.56;0.0;1.56	Alexander DeLuna	2	64	3.12
PlosBiol	20361022	Emily S Sena;H Bart van der Worp;Philip M W Bath;David W Howells;Malcolm R Macleod	5;4;3;6;8	16.67;13.33;10.0;20.0;26.67	Malcolm R Macleod	8	30	26.67
PlosBiol	20361023	Justin Mao-Jones;Kim B Ritchie;Laura E Jones;Stephen P Ellner	0;0;1;1	0.0;0.0;2.7;2.7	Laura E Jones;Stephen P Ellner	1	37	2.7
PlosBiol	20386722	Paul R Ehrlich	2	40	Paul R Ehrlich	2	5	40
PlosBiol	20386723	Miklos Antal;Claudio Acuna-Goycolea;R Todd Pressler;Dawn M Blitz;Wade G Regehr	0;1;1;1;3	0.0;1.16;1.16;1.16;3.49	Wade G Regehr	3	86	3.49
PlosBiol	20386724	Liviu Aron;Pontus Klein;Thu-Trang Pham;Edgar R Kramer;Wolfgang Wurst;Rüdiger Klein	1;0;1;3;1;3	1.56;0.0;1.56;4.69;1.56;4.69	Edgar R Kramer;Rüdiger Klein	3	64	4.69
PlosBiol	20386726	Daniël Splinter;Marvin E Tanenbaum;Arne Lindqvist;Dick Jaarsma;Annette Flotho;Ka Lou Yu;Ilya Grigoriev;Dieuwke Engelsma;Elize D Haasdijk;Nanda Keijzer;Jeroen Demmers;Maarten Fornerod;Frauke Melchior;Casper C Hoogenraad;René H Medema;Anna Akhmanova	2;1;0;0;1;0;4;0;0;1;3;0;3;6;1;8	3.03;1.52;0.0;0.0;1.52;0.0;6.06;0.0;0.0;1.52;4.55;0.0;4.55;9.09;1.52;12.12	Anna Akhmanova	8	66	12.12
PlosBiol	20386729	Alexander Kotrschal;Barbara Taborsky	0;2	0.0;11.11	Barbara Taborsky	2	18	11.11
PlosBiol	20405049	Marta Gómez-Gonzalo;Gabriele Losi;Angela Chiavegato;Micaela Zonta;Mario Cammarota;Marco Brondi;Francesco Vetri;Laura Uva;Tullio Pozzan;Marco de Curtis;Gian Michele Ratto;Giorgio Carmignoto	0;0;0;1;0;0;0;2;5;6;0;7	0.0;0.0;0.0;1.64;0.0;0.0;0.0;3.28;8.2;9.84;0.0;11.48	Giorgio Carmignoto	7	61	11.48
PlosBiol	20404999	Rong Shi;Ariane Proteau;Magda Villarroya;Ismaïl Moukadiri;Linhua Zhang;Jean-François Trempe;Allan Matte;M Eugenia Armengod;Miroslaw Cygler	0;0;1;0;0;0;0;0;0	0.0;0.0;1.56;0.0;0.0;0.0;0.0;0.0;0.0	Magda Villarroya	1	64	1.56
PlosBiol	20405001	Jean Mazella;Olivier Pétrault;Guillaume Lucas;Emmanuel Deval;Sophie Béraud-Dufour;Carine Gandin;Malika El-Yacoubi;Catherine Widmann;Alice Guyon;Eric Chevet;Said Taouji;Grégory Conductier;Alain Corinus;Thierry Coppola;Gabriella Gobbi;Jean-Louis Nahon;Catherine Heurteaux;Marc Borsotto	4;0;3;0;0;0;0;1;0;2;0;0;0;0;1;0;3;1	7.69;0.0;5.77;0.0;0.0;0.0;0.0;1.92;0.0;3.85;0.0;0.0;0.0;0.0;1.92;0.0;5.77;1.92	Jean Mazella	4	52	7.69
PlosBiol	20422037	Peter C Poon;Tsung-Han Kuo;Nancy J Linford;Gregg Roman;Scott D Pletcher	0;0;0;1;3	0.0;0.0;0.0;2.5;7.5	Scott D Pletcher	3	40	7.5
PlosBiol	20436956	Laura Gómez-Consarnau;Neelam Akram;Kristoffer Lindell;Anders Pedersen;Richard Neutze;Debra L Milton;José M González;Jarone Pinhassi	2;0;0;0;1;1;2;2	5.71;0.0;0.0;0.0;2.86;2.86;5.71;5.71	Laura Gómez-Consarnau;José M González;Jarone Pinhassi	2	35	5.71
PlosBiol	20436957	Edward F DeLong;Oded Béjà	7;5	29.17;20.83	Edward F DeLong	7	24	29.17
PlosBiol	20436908	Daniel J Gough;Nicole L Messina;Linda Hii;Jodee A Gould;Kanaga Sabapathy;Ashley P S Robertson;Joseph A Trapani;David E Levy;Paul J Hertzog;Christopher J P Clarke;Ricky W Johnstone	1;0;0;0;1;0;1;3;9;1;2	2.44;0.0;0.0;0.0;2.44;0.0;2.44;7.32;21.95;2.44;4.88	Paul J Hertzog	9	41	21.95
PlosBiol	20454615	Nidhi Sahni;Song Yi;Karla J Daniels;Guanghua Huang;Thyagarajan Srikantha;David R Soll	4;5;10;0;9;19	6.15;7.69;15.38;0.0;13.85;29.23	David R Soll	19	65	29.23
PlosBiol	20454558	Anders Hedenström	1	7.14	Anders Hedenström	1	14	7.14
PlosBiol	20454565	Carmen C Robinett;Alexander G Vaughan;Jon-Michael Knapp;Bruce S Baker	0;0;1;19	0.0;0.0;1.47;27.94	Bruce S Baker	19	68	27.94
PlosBiol	20463950	Luis-Miguel Chevin;Russell Lande;Georgina M Mace	1;5;0	1.92;9.62;0.0	Russell Lande	5	52	9.62
PlosBiol	20463951	Shuyun Dong;Allan Jacobson;Feng He	2;7;4	4.44;15.56;8.89	Allan Jacobson	7	45	15.56
PlosBiol	20485487	Daniel Karlsson;Magnus Baumgardt;Stefan Thor	2;2;11	1.98;1.98;10.89	Stefan Thor	11	101	10.89
PlosBiol	20485488	Francesca De Santa;Iros Barozzi;Flore Mietton;Serena Ghisletti;Sara Polletti;Betsabeh Khoramian Tusi;Heiko Muller;Jiannis Ragoussis;Chia-Lin Wei;Gioacchino Natoli	2;1;1;1;1;1;0;1;3;3	2.63;1.32;1.32;1.32;1.32;1.32;0.0;1.32;3.95;3.95	Chia-Lin Wei;Gioacchino Natoli	3	76	3.95
PlosBiol	20485493	Adrienne H K Roeder;Vijay Chickarmane;Alexandre Cunha;Boguslaw Obara;B S Manjunath;Elliot M Meyerowitz	2;1;1;0;0;11	2.6;1.3;1.3;0.0;0.0;14.29	Elliot M Meyerowitz	11	77	14.29
PlosBiol	20502517	Harm van Bakel;Corey Nislow;Benjamin J Blencowe;Timothy R Hughes	1;0;0;1	1.75;0.0;0.0;1.75	Harm van Bakel;Timothy R Hughes	1	57	1.75
PlosBiol	20502519	Amanda L Kauffman;Jasmine M Ashraf;M Ryan Corces-Zimmerman;Jessica N Landis;Coleen T Murphy	0;0;0;0;2	0.0;0.0;0.0;0.0;4.0	Coleen T Murphy	2	50	4
PlosBiol	20502524	Christophe Heinrich;Robert Blum;Sergio Gascón;Giacomo Masserdotti;Pratibha Tripathi;Rodrigo Sánchez;Steffen Tiedt;Timm Schroeder;Magdalena Götz;Benedikt Berninger	0;1;0;0;1;0;0;4;10;5	0.0;1.22;0.0;0.0;1.22;0.0;0.0;4.88;12.2;6.1	Magdalena Götz	10	82	12.2
PlosBiol	20520843	Lars J Jensen;Peer Bork	0;4	0.0;14.29	Peer Bork	4	28	14.29
PlosBiol	20520844	Wolfgang Maier;Bakhtiyor Adilov;Martin Regenass;Joy Alcedo	0;0;0;1	0.0;0.0;0.0;1.16	Joy Alcedo	1	86	1.16
PlosBiol	20520846	Robert M Pringle;Daniel F Doak;Alison K Brody;Rudy Jocqué;Todd M Palmer	1;1;2;0;3	6.25;6.25;12.5;0.0;18.75	Todd M Palmer	3	16	18.75
PlosBiol	20520847	Oswald J Schmitz	0	0	Oswald J Schmitz	0	10	0
PlosBiol	20520791	Maurice A Canham;Alexei A Sharov;Minoru S H Ko;Joshua M Brickman	0;1;1;5	0.0;1.59;1.59;7.94	Joshua M Brickman	5	63	7.94
PlosBiol	20520792	Sui Huang	5	13.89	Sui Huang	5	36	13.89
PlosBiol	20532234	Elizabeth H Boakes;Philip J K McGowan;Richard A Fuller;Ding Chang-qing;Natalie E Clark;Kim O'Connor;Georgina M Mace	0;0;0;0;0;0;3	0.0;0.0;0.0;0.0;0.0;0.0;23.08	Georgina M Mace	3	13	23.08
PlosBiol	20532235	Eric Dessaud;Vanessa Ribes;Nikolaos Balaskas;Lin Lin Yang;Alessandra Pierani;Anna Kicheva;Bennett G Novitch;James Briscoe;Noriaki Sasai	2;0;0;1;4;2;2;8;0	2.41;0.0;0.0;1.2;4.82;2.41;2.41;9.64;0.0	James Briscoe	8	83	9.64
PlosBiol	20532238	Myriam Zecca;Gary Struhl	4;13	5.71;18.57	Gary Struhl	13	70	18.57
PlosBiol	20532239	Maud Hertzog;Francesca Milanesi;Larnele Hazelwood;Andrea Disanza;HongJun Liu;Emilie Perlade;Maria Grazia Malabarba;Sebastiano Pasqualato;Alessio Maiolica;Stefano Confalonieri;Christophe Le Clainche;Nina Offenhauser;Jennifer Block;Klemens Rottner;Pier Paolo Di Fiore;Marie-France Carlier;Niels Volkmann;Dorit Hanein;Giorgio Scita	5;1;2;5;1;0;2;0;1;1;1;1;0;0;9;11;9;8;9	6.58;1.32;2.63;6.58;1.32;0.0;2.63;0.0;1.32;1.32;1.32;1.32;0.0;0.0;11.84;14.47;11.84;10.53;11.84	Marie-France Carlier	11	76	14.47
PlosBiol	20532241	Suseno Amien;Irina Kliwer;Mihaela L Márton;Thomas Debener;Dietmar Geiger;Dirk Becker;Thomas Dresselhaus	1;0;2;0;2;4;8	2.13;0.0;4.26;0.0;4.26;8.51;17.02	Thomas Dresselhaus	8	47	17.02
PlosBiol	20543989	Georg Mohr;Eman Ghanem;Alan M Lambowitz	1;0;19	2.0;0.0;38.0	Alan M Lambowitz	19	50	38
PlosBiol	20543991	Michael A Siuta;Sabrina D Robertson;Heidi Kocalis;Christine Saunders;Paul J Gresch;Vivek Khatri;Chiyo Shiota;J Philip Kennedy;Craig W Lindsley;Lynette C Daws;Daniel B Polley;Jeremy Veenstra-Vanderweele;Gregg D Stanwood;Mark A Magnuson;Kevin D Niswender;Aurelio Galli	0;0;0;0;1;0;1;0;2;0;0;0;0;1;0;1	0.0;0.0;0.0;0.0;2.0;0.0;2.0;0.0;4.0;0.0;0.0;0.0;0.0;2.0;0.0;2.0	Craig W Lindsley	2	50	4
PlosBiol	20543996	Melanie Gettings;Fanny Serman;Raphaël Rousset;Patrizia Bagnerini;Luis Almeida;Stéphane Noselli	0;0;0;0;0;2	0.0;0.0;0.0;0.0;0.0;4.88	Stéphane Noselli	2	41	4.88
PlosBiol	20563306	Ximing Qin;Mark Byrne;Yao Xu;Tetsuya Mori;Carl Hirschie Johnson	3;0;6;7;11	7.32;0.0;14.63;17.07;26.83	Carl Hirschie Johnson	11	41	26.83
PlosBiol	20563307	Sally A Marik;Homare Yamahachi;Justin N J McManus;Gabor Szabo;Charles D Gilbert	1;2;1;0;5	2.0;4.0;2.0;0.0;10.0	Charles D Gilbert	5	50	10
PlosBiol	20563308	Valérie Hilgers;Natascha Bushati;Stephen M Cohen	1;4;12	1.59;6.35;19.05	Stephen M Cohen	12	63	19.05
PlosBiol	20563309	Noam Shomron	3	12.5	Noam Shomron	3	24	12.5
PlosBiol	20582323	Jeffrey E Halley;Tommy Kaplan;Alice Y Wang;Michael S Kobor;Jasper Rine	1;0;0;1;2	2.63;0.0;0.0;2.63;5.26	Jasper Rine	2	38	5.26
PlosBiol	20585371	Gediminas Matulis;Joseph P Sanderson;Nikolai M Lissin;Maria B Asparuhova;Gopal R Bommineni;Daniel Schümperli;Richard R Schmidt;Peter M Villiger;Bent K Jakobsen;Stephan D Gadola	1;0;1;0;0;0;1;1;2;3	2.27;0.0;2.27;0.0;0.0;0.0;2.27;2.27;4.55;6.82	Stephan D Gadola	3	44	6.82
PlosBiol	20585373	Eduard Kelemen;André A Fenton	0;16	0.0;33.33	André A Fenton	16	48	33.33
PlosBiol	20585375	Ping K Yip;Liang-Fong Wong;Thomas A Sears;Rafael J Yáñez-Muñoz;Stephen B McMahon	6;2;0;1;8	12.5;4.17;0.0;2.08;16.67	Stephen B McMahon	8	48	16.67
PlosBiol	20613856	Catherine E Carr;Katrina M Macleod	5;0	17.86;0.0	Catherine E Carr	5	28	17.86
PlosBiol	20613857	Pablo E Jercog;Gytis Svirskis;Vibhakar C Kotak;Dan H Sanes;John Rinzel	1;2;0;2;3	2.94;5.88;0.0;5.88;8.82	John Rinzel	3	34	8.82
PlosBiol	20613858	Marielle C Gold;Stefania Cerri;Susan Smyk-Pearson;Meghan E Cansler;Todd M Vogt;Jacob Delepine;Ervina Winata;Gwendolyn M Swarbrick;Wei-Jen Chua;Yik Y L Yu;Olivier Lantz;Matthew S Cook;Megan D Null;David B Jacoby;Melanie J Harriff;Deborah A Lewinsohn;Ted H Hansen;David M Lewinsohn	1;0;0;1;0;1;1;1;0;0;8;2;1;1;1;5;4;9	1.96;0.0;0.0;1.96;0.0;1.96;1.96;1.96;0.0;0.0;15.69;3.92;1.96;1.96;1.96;9.8;7.84;17.65	David M Lewinsohn	9	51	17.65
PlosBiol	20613859	Carol Kilkenny;William J Browne;Innes C Cuthill;Michael Emerson;Douglas G Altman	1;0;1;0;10	2.38;0.0;2.38;0.0;23.81	Douglas G Altman	10	42	23.81
PlosBiol	20613860	Catriona J MacCallum	1	11.11	Catriona J MacCallum	1	9	11.11
PlosBiol	20613864	Margaret R Woodhouse;James C Schnable;Brent S Pedersen;Eric Lyons;Damon Lisch;Shabarinath Subramaniam;Michael Freeling	0;0;0;4;3;0;8	0.0;0.0;0.0;11.76;8.82;0.0;23.53	Michael Freeling	8	34	23.53
PlosBiol	20625544	Alexander M Tsankov;Dawn Anne Thompson;Amanda Socha;Aviv Regev;Oliver J Rando	0;3;1;5;5	0.0;3.9;1.3;6.49;6.49	Aviv Regev;Oliver J Rando	5	77	6.49
PlosBiol	20625543	Sanjeev Gupta;Ayswaria Deepti;Shane Deegan;Fernanda Lisbona;Claudio Hetz;Afshin Samali	3;0;1;2;5;9	4.41;0.0;1.47;2.94;7.35;13.24	Afshin Samali	9	68	13.24
PlosBiol	20625545	David Pincus;Michael W Chevalier;Tomás Aragón;Eelco van Anken;Simon E Vidal;Hana El-Samad;Peter Walter	2;0;1;1;0;0;16	5.71;0.0;2.86;2.86;0.0;0.0;45.71	Peter Walter	16	35	45.71
PlosBiol	20625546	Shuichi Takeda;Shiho Minakata;Ryotaro Koike;Ichiro Kawahata;Akihiro Narita;Masashi Kitazawa;Motonori Ota;Tohru Yamakuni;Yuichiro Maéda;Yasushi Nitanai	1;0;0;0;1;1;0;2;3;0	1.85;0.0;0.0;0.0;1.85;1.85;0.0;3.7;5.56;0.0	Yuichiro Maéda	3	54	5.56
PlosBiol	20644709	Ronnie Vernooy;Ejnavarzala Haribabu;Manuel Ruiz Muller;Joseph Henry Vogel;Paul D N Hebert;David E Schindel;Junko Shimura;Gregory A C Singer	0;0;0;0;1;0;0;0	0.0;0.0;0.0;0.0;100.0;0.0;0.0;0.0	Paul D N Hebert	1	1	100
PlosBiol	20644710	Praveen Balabaskaran Nina;Natalya V Dudkina;Lesley A Kane;Jennifer E van Eyk;Egbert J Boekema;Michael W Mather;Akhil B Vaidya	0;6;1;0;8;2;2	0.0;6.19;1.03;0.0;8.25;2.06;2.06	Egbert J Boekema	8	97	8.25
PlosBiol	20644711	Bernd Boehm;Henrik Westerberg;Gaja Lesnicar-Pucko;Sahdia Raja;Michael Rautschka;James Cotterell;Jim Swoger;James Sharpe	0;0;0;0;0;1;0;3	0.0;0.0;0.0;0.0;0.0;2.0;0.0;6.0	James Sharpe	3	50	6
PlosBiol	20644712	Argyris Papantonis;Joshua D Larkin;Youichiro Wada;Yoshihiro Ohta;Sigeo Ihara;Tatsuhiko Kodama;Peter R Cook	1;1;1;1;1;1;8	3.33;3.33;3.33;3.33;3.33;3.33;26.67	Peter R Cook	8	30	26.67
PlosBiol	20644713	Anna Kicheva;James Briscoe	0;1	0.0;2.78	James Briscoe	1	36	2.78
PlosBiol	20644714	Yoichiro Tamori;Carl Uli Bialucha;Ai-Guo Tian;Mihoko Kajita;Yi-Chun Huang;Mark Norman;Nicholas Harrison;John Poulton;Kenzo Ivanovitch;Lena Disch;Tao Liu;Wu-Min Deng;Yasuyuki Fujita	0;2;0;1;0;1;0;0;0;0;0;2;4	0.0;5.13;0.0;2.56;0.0;2.56;0.0;0.0;0.0;0.0;0.0;5.13;10.26	Yasuyuki Fujita	4	39	10.26
PlosBiol	20652015	Marcia N Paddock;Ben D Buelow;Shunichi Takeda;Andrew M Scharenberg	0;0;5;1	0.0;0.0;12.2;2.44	Shunichi Takeda	5	41	12.2
PlosBiol	20652016	Martin K Rono;Miranda M A Whitten;Mustapha Oulad-Abdelghani;Elena A Levashina;Eric Marois	0;0;0;7;2	0.0;0.0;0.0;14.58;4.17	Elena A Levashina	7	48	14.58
PlosBiol	20652018	Jui-Yu Chou;Yin-Shan Hung;Kuan-Huei Lin;Hsin-Yi Lee;Jun-Yi Leu	2;0;0;1;3	3.12;0.0;0.0;1.56;4.69	Jun-Yi Leu	3	64	4.69
PlosBiol	20652019	Ulises Rosas;Nick H Barton;Lucy Copsey;Pierre Barbier de Reuille;Enrico Coen	0;1;4;0;7	0.0;1.96;7.84;0.0;13.73	Enrico Coen	7	51	13.73
PlosBiol	20652021	Yong Zhang;Michel Franco;Adrien Ducret;Tâm Mignot	0;2;2;7	0.0;4.76;4.76;16.67	Tâm Mignot	7	42	16.67
PlosBiol	20668654	Peter Rellos;Ashley C W Pike;Frank H Niesen;Eidarus Salah;Wen Hwa Lee;Frank von Delft;Stefan Knapp	0;0;0;0;0;0;1	0.0;0.0;0.0;0.0;0.0;0.0;1.72	Stefan Knapp	1	58	1.72
PlosBiol	20668662	Stein Aerts;Xiao-Jiang Quan;Annelies Claeys;Marina Naval Sanchez;Phillip Tate;Jiekun Yan;Bassem A Hassan	5;0;0;0;0;0;4	7.46;0.0;0.0;0.0;0.0;0.0;5.97	Stein Aerts	5	67	7.46
PlosBiol	20668664	Maria A Nilsson;Gennady Churakov;Mirjam Sommer;Ngoc Van Tran;Anja Zemann;Jürgen Brosius;Jürgen Schmitz	1;4;0;0;2;4;4	4.35;17.39;0.0;0.0;8.7;17.39;17.39	Gennady Churakov;Jürgen Brosius;Jürgen Schmitz	4	23	17.39
PlosBiol	20668536	Isabelle M Côté;Emily S Darling	1;0	3.45;0.0	Isabelle M Côté	1	29	3.45
PlosBiol	20668538	Amélie Griveau;Ugo Borello;Frédéric Causeret;Fadel Tissir;Nicole Boggetto;Sonia Karaz;Alessandra Pierani	2;2;0;1;0;0;3	2.74;2.74;0.0;1.37;0.0;0.0;4.11	Alessandra Pierani	3	73	4.11
PlosBiol	20676357	Tara L Davis;John R Walker;Valérie Campagna-Slater;Patrick J Finerty;Ragika Paramanathan;Galina Bernstein;Farrell MacKenzie;Wolfram Tempel;Hui Ouyang;Wen Hwa Lee;Elan Z Eisenmesser;Sirano Dhe-Paganon	1;1;0;1;0;0;1;0;1;0;2;1	1.22;1.22;0.0;1.22;0.0;0.0;1.22;0.0;1.22;0.0;2.44;1.22	Elan Z Eisenmesser	2	82	2.44
PlosBiol	20689802	Asha Iyer;Axel Lindner;Igor Kagan;Richard A Andersen	1;1;1;5	1.89;1.89;1.89;9.43	Richard A Andersen	5	53	9.43
PlosBiol	20689803	Isabelle Migeotte;Tatiana Omelchenko;Alan Hall;Kathryn V Anderson	0;0;2;2	0.0;0.0;3.17;3.17	Alan Hall;Kathryn V Anderson	2	63	3.17
PlosBiol	20689804	Laura Preiss;Ozkan Yildiz;David B Hicks;Terry A Krulwich;Thomas Meier	1;2;5;5;9	2.5;5.0;12.5;12.5;22.5	Thomas Meier	9	40	22.5
PlosBiol	20711473	Huan Luo;Zuxiang Liu;David Poeppel	1;0;4	1.52;0.0;6.06	David Poeppel	4	66	6.06
PlosBiol	20711475	Elena Palmesino;David L Rousso;Tzu-Jen Kao;Avihu Klar;Ed Laufer;Osamu Uemura;Hitoshi Okamoto;Bennett G Novitch;Artur Kania	1;1;1;0;1;1;1;1;4	1.56;1.56;1.56;0.0;1.56;1.56;1.56;1.56;6.25	Artur Kania	4	64	6.25
PlosBiol	20711477	Della C David;Noah Ollikainen;Jonathan C Trinidad;Michael P Cary;Alma L Burlingame;Cynthia Kenyon	1;0;1;0;1;8	1.02;0.0;1.02;0.0;1.02;8.16	Cynthia Kenyon	8	98	8.16
PlosBiol	20711478	Jayna L Ditty;Christopher A Kvaal;Brad Goodner;Sharyn K Freyermuth;Cheryl Bailey;Robert A Britton;Stuart G Gordon;Sabine Heinhorst;Kelynne Reed;Zhaohui Xu;Erin R Sanders-Lorenz;Seth Axen;Edwin Kim;Mitrick Johns;Kathleen Scott;Cheryl A Kerfeld	0;0;0;0;1;0;0;0;1;0;0;0;0;0;0;1	0.0;0.0;0.0;0.0;3.57;0.0;0.0;0.0;3.57;0.0;0.0;0.0;0.0;0.0;0.0;3.57	Cheryl Bailey;Kelynne Reed;Cheryl A Kerfeld	1	28	3.57
PlosBiol	20711490	Adam R Boyko;Pascale Quignon;Lin Li;Jeffrey J Schoenebeck;Jeremiah D Degenhardt;Kirk E Lohmueller;Keyan Zhao;Abra Brisbin;Heidi G Parker;Bridgett M vonHoldt;Michele Cargill;Adam Auton;Andy Reynolds;Abdel G Elkahloun;Marta Castelhano;Dana S Mosher;Nathan B Sutter;Gary S Johnson;John Novembre;Melissa J Hubisz;Adam Siepel;Robert K Wayne;Carlos D Bustamante;Elaine A Ostrander	4;4;0;0;3;3;2;1;8;0;1;3;2;1;1;6;7;2;3;0;0;7;8;12	9.09;9.09;0.0;0.0;6.82;6.82;4.55;2.27;18.18;0.0;2.27;6.82;4.55;2.27;2.27;13.64;15.91;4.55;6.82;0.0;0.0;15.91;18.18;27.27	Elaine A Ostrander	12	44	27.27
PlosBiol	20808951	Majid Kazemian;Charles Blatti;Adam Richards;Michael McCutchan;Noriko Wakabayashi-Ito;Ann S Hammonds;Susan E Celniker;Sudhir Kumar;Scot A Wolfe;Michael H Brodsky;Saurabh Sinha	0;0;0;0;0;1;5;1;2;2;3	0.0;0.0;0.0;0.0;0.0;1.89;9.43;1.89;3.77;3.77;5.66	Susan E Celniker	5	53	9.43
PlosBiol	20808952	Claudia V Andreu-Vieyra;Ruihong Chen;Julio E Agno;Stefan Glaser;Konstantinos Anastassiadis;A Francis Stewart;Martin M Matzuk	0;2;0;3;3;5;5	0.0;2.33;0.0;3.49;3.49;5.81;5.81	A Francis Stewart;Martin M Matzuk	5	86	5.81
PlosBiol	20808953	Dilara Ally;Kermit Ritland;Sarah P Otto	1;1;1	4.55;4.55;4.55	Dilara Ally;Kermit Ritland;Sarah P Otto	1	22	4.55
PlosBiol	20808958	Alfonso Lavado;Oleg V Lagutin;Lionel M L Chow;Suzanne J Baker;Guillermo Oliver	2;1;1;1;6	3.51;1.75;1.75;1.75;10.53	Guillermo Oliver	6	57	10.53
PlosBiol	20808760	Jan Peter Boettcher;Marieluise Kirchner;Yuri Churin;Alexis Kaushansky;Malvika Pompaiah;Hans Thorn;Volker Brinkmann;Gavin Macbeath;Thomas F Meyer	0;1;0;1;0;0;0;0;5	0.0;1.92;0.0;1.92;0.0;0.0;0.0;0.0;9.62	Thomas F Meyer	5	52	9.62
PlosBiol	20808769	Hung-Hsiang Yu;Chih-Fei Kao;Yisheng He;Peng Ding;Jui-Chun Kao;Tzumin Lee	1;0;0;0;0;6	2.22;0.0;0.0;0.0;0.0;13.33	Tzumin Lee	6	45	13.33
PlosBiol	20808775	Andrea Kirmaier;Fan Wu;Ruchi M Newman;Laura R Hall;Jennifer S Morgan;Shelby O'Connor;Preston A Marx;Mareike Meythaler;Simoy Goldstein;Alicia Buckler-White;Amitinder Kaur;Vanessa M Hirsch;Welkin E Johnson	1;0;3;0;0;0;4;1;3;1;3;5;2	1.69;0.0;5.08;0.0;0.0;0.0;6.78;1.69;5.08;1.69;5.08;8.47;3.39	Vanessa M Hirsch	5	59	8.47
PlosBiol	20808779	Pablo Blanco Martínez de Morentin;Miguel López	0;2	0.0;6.06	Miguel López	2	33	6.06
PlosBiol	20808781	Eduardo R Ropelle;Marcelo B Flores;Dennys E Cintra;Guilherme Z Rocha;José R Pauli;Joseane Morari;Claudio T de Souza;Juliana C Moraes;Patrícia O Prada;Dioze Guadagnini;Rodrigo M Marin;Alexandre G Oliveira;Taize M Augusto;Hernandes F Carvalho;Lício A Velloso;Mario J A Saad;José B C Carvalheira	5;1;5;1;3;1;0;4;1;0;0;0;0;0;7;4;6	10.42;2.08;10.42;2.08;6.25;2.08;0.0;8.33;2.08;0.0;0.0;0.0;0.0;0.0;14.58;8.33;12.5	Lício A Velloso	7	48	14.58
PlosBiol	20824161	Chao Liu;R Jason Pitts;Jonathan D Bohbot;Patrick L Jones;Guirong Wang;Laurence J Zwiebel	0;5;0;0;3;8	0.0;17.86;0.0;0.0;10.71;28.57	Laurence J Zwiebel	8	28	28.57
PlosBiol	20824162	Tracy M Yamawaki;Jennifer R Berman;Monika Suchanek-Kavipurapu;Mark McCormick;Marta Maria Gaglia;Seung-Jae Lee;Cynthia Kenyon	1;4;0;0;0;1;10	3.45;13.79;0.0;0.0;0.0;3.45;34.48	Cynthia Kenyon	10	29	34.48
PlosBiol	20824166	Matthew S Thimgan;Yasuko Suzuki;Laurent Seugnet;Laura Gottschalk;Paul J Shaw	0;2;3;2;6	0.0;2.33;3.49;2.33;6.98	Paul J Shaw	6	86	6.98
PlosBiol	20824168	Lamont S Tang;Marie L Goeritz;Jonathan S Caplan;Adam L Taylor;Mehmet Fisek;Eve Marder	0;0;0;2;0;10	0.0;0.0;0.0;4.35;0.0;21.74	Eve Marder	10	46	21.74
PlosBiol	20824171	Thomas Kelder;Bruce R Conklin;Chris T Evelo;Alexander R Pico	3;3;1;3	11.11;11.11;3.7;11.11	Thomas Kelder;Bruce R Conklin;Alexander R Pico	3	27	11.11
PlosBiol	20838651	Ilektra Kouranti;Janel R McLean;Anna Feoktistova;Ping Liang;Alyssa E Johnson;Rachel H Roberts-Galbraith;Kathleen L Gould	0;0;0;0;0;0;3	0.0;0.0;0.0;0.0;0.0;0.0;3.09	Kathleen L Gould	3	97	3.09
PlosBiol	20838653	Thomas K Berger;Gilad Silberberg;Rodrigo Perin;Henry Markram	2;5;1;8	3.77;9.43;1.89;15.09	Henry Markram	8	53	15.09
PlosBiol	20838655	Rami A Dalloul;Julie A Long;Aleksey V Zimin;Luqman Aslam;Kathryn Beal;Le Ann Blomberg;Pascal Bouffard;David W Burt;Oswald Crasta;Richard P M A Crooijmans;Kristal Cooper;Roger A Coulombe;Supriyo De;Mary E Delany;Jerry B Dodgson;Jennifer J Dong;Clive Evans;Karin M Frederickson;Paul Flicek;Liliana Florea;Otto Folkerts;Martien A M Groenen;Tim T Harkins;Javier Herrero;Steve Hoffmann;Hendrik-Jan Megens…	0;0;0;0;1;0;0;3;0;2;0;0;0;0;1;0;0;0;2;0;0;2;0;1;0;0;0;0;1;1;0;0;0;0;0;0;0;0;0;0;0;0;2;0;0;0;0;0;0;0;2;1;0;0;0;0;0;1;0;1;0;0;0;2;0;0;1;0;0;0;3	0.0;0.0;0.0;0.0;1.14;0.0;0.0;3.41;0.0;2.27;0.0;0.0;0.0;0.0;1.14;0.0;0.0;0.0;2.27;0.0;0.0;2.27;0.0;1.14;0.0;0.0;0.0;0.0;1.14;1.14;0.0;0.0;0.0;0.0;0.0;0.0;0.0;0.0;0.0;0.0;0.0;0.0;2.27;0.0;0.0;0.0;0.0;0.0;0.0;0.0;2.27;1.14;0.0;0.0;0.0;0.0;0.0;1.14;0.0;1.14;0.0;0.0;0.0;2.27;0.0;0.0;1.14;0.0;0.0;0.0;3.41	David W Burt;Kent M Reed	3	88	3.41
PlosBiol	20838657	Rodolphe Besancenot;Ronan Chaligné;Carole Tonetti;Florence Pasquier;Caroline Marty;Yann Lécluse;William Vainchenker;Stefan N Constantinescu;Stéphane Giraudier	0;1;0;0;0;0;8;0;1	0.0;2.33;0.0;0.0;0.0;0.0;18.6;0.0;2.33	William Vainchenker	8	43	18.6
PlosBiol	20838659	Lewis Wolpert	0	0	Lewis Wolpert	0	7	0
PlosBiol	20856901	Jill E Slansky;Kimberly R Jordan	3;2	11.11;7.41	Jill E Slansky	3	27	11.11
PlosBiol	20856902	Vivian G Cheung;Renuka R Nayak;Isabel Xiaorong Wang;Susannah Elwyn;Sarah M Cousins;Michael Morley;Richard S Spielman	6;0;0;0;0;3;5	8.57;0.0;0.0;0.0;0.0;4.29;7.14	Vivian G Cheung	6	70	8.57
PlosBiol	20856903	Emily Corse;Rachel A Gottschalk;Michelle Krogsgaard;James P Allison	1;1;5;3	1.69;1.69;8.47;5.08	Michelle Krogsgaard	5	59	8.47
PlosBiol	20856904	Joe Walston;John G Robinson;Elizabeth L Bennett;Urs Breitenmoser;Gustavo A B da Fonseca;John Goodrich;Melvin Gumal;Luke Hunter;Arlyne Johnson;K Ullas Karanth;Nigel Leader-Williams;Kathy Mackinnon;Dale Miquelle;Anak Pattanavibool;Colin Poole;Alan Rabinowitz;James L D Smith;Emma J Stokes;Simon N Stuart;Chanthavy Vongkhamheng;Hariyo Wibisono	0;0;0;0;0;0;0;0;0;2;0;0;0;0;0;0;0;0;0;0;0	0.0;0.0;0.0;0.0;0.0;0.0;0.0;0.0;0.0;66.67;0.0;0.0;0.0;0.0;0.0;0.0;0.0;0.0;0.0;0.0;0.0	K Ullas Karanth	2	3	66.67
PlosBiol	20856905	Natacha Opalka;Jesse Brown;William J Lane;Kelly-Anne F Twist;Robert Landick;Francisco J Asturias;Seth A Darst	3;0;2;0;8;1;14	4.55;0.0;3.03;0.0;12.12;1.52;21.21	Seth A Darst	14	66	21.21
PlosBiol	20856906	R Craig MaClean;Ayari Fuentes-Hernandez;Duncan Greig;Laurence D Hurst;Ivana Gudelj	0;0;1;0;1	0.0;0.0;2.78;0.0;2.78	Duncan Greig;Ivana Gudelj	1	36	2.78
PlosBiol	20877475	Ramona Pop;Jeffrey R Shearstone;Qichang Shen;Ying Liu;Kelly Hallstrom;Miroslav Koulnis;Joost Gribnau;Merav Socolovsky	2;0;0;2;0;0;1;5	3.12;0.0;0.0;3.12;0.0;0.0;1.56;7.81	Merav Socolovsky	5	64	7.81
PlosBiol	20877711	Tae J Lee;Guang Yao;Dorothy C Bennett;Joseph R Nevins;Lingchong You	0;2;1;3;3	0.0;4.44;2.22;6.67;6.67	Joseph R Nevins;Lingchong You	3	45	6.67
PlosBiol	20877713	Katrin Amunts;Marianne Lenzen;Angela D Friederici;Axel Schleicher;Patricia Morosan;Nicola Palomero-Gallagher;Karl Zilles	15;0;7;7;1;4;13	22.06;0.0;10.29;10.29;1.47;5.88;19.12	Katrin Amunts	15	68	22.06
PlosBiol	20877715	Christoph Kleinschnitz;Henrike Grund;Kirstin Wingler;Melanie E Armitage;Emma Jones;Manish Mittal;David Barit;Tobias Schwarz;Christian Geis;Peter Kraft;Konstanze Barthel;Michael K Schuhmann;Alexander M Herrmann;Sven G Meuth;Guido Stoll;Sabine Meurer;Anja Schrewe;Lore Becker;Valérie Gailus-Durner;Helmut Fuchs;Thomas Klopstock;Martin Hrabé de Angelis;Karin Jandeleit-Dahm;Ajay M Shah;Norbert Weissman…	10;0;2;0;0;1;0;1;0;0;0;1;0;4;11;1;0;0;0;0;0;0;0;1;1;5	17.86;0.0;3.57;0.0;0.0;1.79;0.0;1.79;0.0;0.0;0.0;1.79;0.0;7.14;19.64;1.79;0.0;0.0;0.0;0.0;0.0;0.0;0.0;1.79;1.79;8.93	Guido Stoll	11	56	19.64
PlosBiol	20877717	Constance Hammond;David Karlin;Jean Thimonier	0;0;0	0.0;0.0;0.0	Constance Hammond;David Karlin;Jean Thimonier	0	5	0
PlosBiol	20927409	Frédéric Manseau;Silvia Marinelli;Pablo Méndez;Beat Schwaller;David A Prince;John R Huguenard;Alberto Bacci	0;0;0;5;3;5;3	0.0;0.0;0.0;5.62;3.37;5.62;3.37	Beat Schwaller;John R Huguenard	5	89	5.62
PlosBiol	20927410	Hélène Morlon;Matthew D Potts;Joshua B Plotkin	0;0;0	0.0;0.0;0.0	Hélène Morlon;Matthew D Potts;Joshua B Plotkin	0	45	0
PlosBiol	20927411	David B Lowry;John H Willis	6;10	13.95;23.26	John H Willis	10	43	23.26
PlosBiol	20927412	Mark Kirkpatrick	2	7.41	Mark Kirkpatrick	2	27	7.41
PlosBiol	20927357	Clément Gilbert;Cédric Feschotte	2;2	3.12;3.12	Clément Gilbert;Cédric Feschotte	2	64	3.12
PlosBiol	20927361	Conrad von Schubert;Gongda Xue;Jacqueline Schmuckli-Maurer;Kerry L Woods;Erich A Nigg;Dirk A E Dobbelaere	0;0;1;0;6;3	0.0;0.0;1.37;0.0;8.22;4.11	Erich A Nigg	6	73	8.22
PlosBiol	20957184	Albert Cardona;Stephan Saalfeld;Stephan Preibisch;Benjamin Schmid;Anchi Cheng;Jim Pulokas;Pavel Tomancak;Volker Hartenstein	2;1;0;1;1;0;1;9	3.39;1.69;0.0;1.69;1.69;0.0;1.69;15.25	Volker Hartenstein	9	59	15.25
PlosBiol	20957185	Yong E Zhang;Maria D Vibranovski;Patrick Landback;Gabriel A B Marais;Manyuan Long	0;1;0;0;5	0.0;1.41;0.0;0.0;7.04	Manyuan Long	5	71	7.04
PlosBiol	20957186	Shaul Yogev;Eyal D Schejter;Ben-Zion Shilo	2;1;5	2.99;1.49;7.46	Ben-Zion Shilo	5	67	7.46
PlosBiol	20957187	Heng-Chi Lee;Antti P Aalto;Qiuying Yang;Shwu-Shin Chang;Guocun Huang;Daniel Fisher;Joonseok Cha;Minna M Poranen;Dennis H Bamford;Yi Liu	4;1;0;1;0;0;0;1;6;7	8.33;2.08;0.0;2.08;0.0;0.0;0.0;2.08;12.5;14.58	Yi Liu	7	48	14.58
PlosBiol	20957188	Jamie T Bridgham;Geeta N Eick;Claire Larroux;Kirti Deshpande;Michael J Harms;Marie E A Gauthier;Eric A Ortlund;Bernard M Degnan;Joseph W Thornton	2;0;2;0;0;1;1;2;4	4.0;0.0;4.0;0.0;0.0;2.0;2.0;4.0;8.0	Joseph W Thornton	4	50	8
PlosBiol	20959868	Cheryl A Kerfeld;Liza Gross	0;0	0.0;0.0	Cheryl A Kerfeld;Liza Gross	0	1	0
PlosBiol	20957190	Louise K Charkoudian;Jay T Fitzgerald;Chaitan Khosla;Andrea Champlin	0;0;2;0	0.0;0.0;28.57;0.0	Chaitan Khosla	2	7	28.57
PlosBiol	20967231	Alexander M van der Linden;Matthew Beverly;Sebastian Kadener;Joseph Rodriguez;Sara Wasserman;Michael Rosbash;Piali Sengupta	0;0;2;0;0;9;0	0.0;0.0;2.33;0.0;0.0;10.47;0.0	Michael Rosbash	9	86	10.47
PlosBiol	20967232	Yearit Fridman;Niv Palgi;Daniel Dovrat;Shay Ben-Aroya;Philip Hieter;Amir Aharoni	0;0;0;0;0;1	0.0;0.0;0.0;0.0;0.0;2.04	Amir Aharoni	1	49	2.04
PlosBiol	20967237	Stefania Castagnetti;Snezhana Oliferenko;Paul Nurse	0;1;6	0.0;1.85;11.11	Paul Nurse	6	54	11.11
PlosBiol	20967238	James J Collins;Xiaowen Hou;Elena V Romanova;Bramwell G Lambrus;Claire M Miller;Amir Saberi;Jonathan V Sweedler;Phillip A Newmark	0;0;0;0;0;0;5;6	0.0;0.0;0.0;0.0;0.0;0.0;4.95;5.94	Phillip A Newmark	6	101	5.94
PlosBiol	20967239	Caroline H Ko;Yujiro R Yamada;David K Welsh;Ethan D Buhr;Andrew C Liu;Eric E Zhang;Martin R Ralph;Steve A Kay;Daniel B Forger;Joseph S Takahashi	3;0;8;2;2;1;0;4;4;15	3.9;0.0;10.39;2.6;2.6;1.3;0.0;5.19;5.19;19.48	Joseph S Takahashi	15	77	19.48
PlosBiol	20976099	Simon A Babayan;Andrew F Read;Rachel A Lawrence;Odile Bain;Judith E Allen	2;2;1;11;6	3.64;3.64;1.82;20.0;10.91	Odile Bain	11	55	20
PlosBiol	20976100	Beth F Kochin;James J Bull;Rustom Antia	0;2;0	0.0;13.33;0.0	James J Bull	2	15	13.33
PlosBiol	20976043	Marcus G Heisler;Olivier Hamant;Pawel Krupinski;Magalie Uyttewaal;Carolyn Ohno;Henrik Jönsson;Jan Traas;Elliot M Meyerowitz	4;2;1;1;1;3;6;4	11.43;5.71;2.86;2.86;2.86;8.57;17.14;11.43	Jan Traas	6	35	17.14
PlosBiol	20976044	Tamara Goldfarb;Michael Lichten	0;11	0.0;13.92	Michael Lichten	11	79	13.92
PlosBiol	20976046	Jessica P Lao;Neil Hunter	1;6	2.78;16.67	Neil Hunter	6	36	16.67
PlosBiol	21049082	Johanna M S Lemons;Xiao-Jiang Feng;Bryson D Bennett;Aster Legesse-Miller;Elizabeth L Johnson;Irene Raitman;Elizabeth A Pollina;Herschel A Rabitz;Joshua D Rabinowitz;Hilary A Coller	0;1;3;2;0;0;1;1;7;6	0.0;1.89;5.66;3.77;0.0;0.0;1.89;1.89;13.21;11.32	Joshua D Rabinowitz	7	53	13.21
PlosBiol	21048981	Zhen Wang;Melis Kayikci;Michael Briese;Kathi Zarnack;Nicholas M Luscombe;Gregor Rot;Blaž Zupan;Tomaž Curk;Jernej Ule	0;2;0;1;1;1;0;0;5	0.0;4.17;0.0;2.08;2.08;2.08;0.0;0.0;10.42	Jernej Ule	5	48	10.42
PlosBiol	21048982	Carolyn S McBride;Michael C Singer	1;4	2.27;9.09	Michael C Singer	4	44	9.09
PlosBiol	21048983	Dietrich B Conze;Yongge Zhao;Jonathan D Ashwell	3;2;8	4.55;3.03;12.12	Jonathan D Ashwell	8	66	12.12
PlosBiol	21048985	Meryl J Williams;Jesse Ausubel;Ian Poiner;Serge M Garcia;D James Baker;Malcolm R Clark;Heather Mannix;Kristen Yarincik;Patrick N Halpin	0;0;0;0;0;0;0;1;0	0.0;0.0;0.0;0.0;0.0;0.0;0.0;16.67;0.0	Kristen Yarincik	1	6	16.67
PlosBiol	21048991	Thomas Wild;Peter Horvath;Emanuel Wyler;Barbara Widmann;Lukas Badertscher;Ivo Zemp;Karol Kozak;Gabor Csucs;Elsebet Lund;Ulrike Kutay	1;0;0;1;0;2;0;0;2;6	1.32;0.0;0.0;1.32;0.0;2.63;0.0;0.0;2.63;7.89	Ulrike Kutay	6	76	7.89
PlosBiol	21072240	Salah Mahmoudi;Sofia Henriksson;Irene Weibrecht;Stephen Smith;Ola Söderberg;Staffan Strömblad;Klas G Wiman;Marianne Farnebo	1;1;1;0;2;0;1;1	2.86;2.86;2.86;0.0;5.71;0.0;2.86;2.86	Ola Söderberg	2	35	5.71
PlosBiol	21072239	Frank Lyko;Sylvain Foret;Robert Kucharski;Stephan Wolf;Cassandra Falckenhayn;Ryszard Maleszka	0;2;4;0;0;9	0.0;5.26;10.53;0.0;0.0;23.68	Ryszard Maleszka	9	38	23.68
PlosBiol	21072241	Chia-Yung Wu;P Alexander Rolfe;David K Gifford;Gerald R Fink	0;1;3;7	0.0;2.27;6.82;15.91	Gerald R Fink	7	44	15.91
PlosBiol	21072242	Marie-Ève Tremblay;Rebecca L Lowery;Ania K Majewska	0;0;4	0.0;0.0;5.88	Ania K Majewska	4	68	5.88
PlosBiol	21072243	Alexandra Chittka;Lars Chittka	0;1	0.0;4.76	Lars Chittka	1	21	4.76
PlosBiol	21085690	Amelia A Green;J Richard Kennaway;Andrew I Hanna;J Andrew Bangham;Enrico Coen	1;0;0;4;10	3.03;0.0;0.0;12.12;30.3	Enrico Coen	10	33	30.3
PlosBiol	21085693	Yingrui Li;Jingde Zhu;Geng Tian;Ning Li;Qibin Li;Mingzhi Ye;Hancheng Zheng;Jian Yu;Honglong Wu;Jihua Sun;Hongyu Zhang;Quan Chen;Ruibang Luo;Minfeng Chen;Yinghua He;Xin Jin;Qinghui Zhang;Chang Yu;Guangyu Zhou;Jinfeng Sun;Yebo Huang;Huisong Zheng;Hongzhi Cao;Xiaoyu Zhou;Shicheng Guo;Xueda Hu;Xin Li;Karsten Kristiansen;Lars Bolund;Jiujin Xu;Wen Wang;Huanming Yang;Jian Wang;Ruiqiang Li;Stephan Beck;J…	2;0;1;1;1;0;1;0;0;0;0;1;0;0;0;0;0;1;0;0;0;0;0;0;0;0;0;2;1;0;0;1;1;2;3;2;1	6.9;0.0;3.45;3.45;3.45;0.0;3.45;0.0;0.0;0.0;0.0;3.45;0.0;0.0;0.0;0.0;0.0;3.45;0.0;0.0;0.0;0.0;0.0;0.0;0.0;0.0;0.0;6.9;3.45;0.0;0.0;3.45;3.45;6.9;10.34;6.9;3.45	Stephan Beck	3	29	10.34
PlosBiol	21085695	Min-Long Cui;Lucy Copsey;Amelia A Green;J Andrew Bangham;Enrico Coen	0;3;1;1;7	0.0;11.11;3.7;3.7;25.93	Enrico Coen	7	27	25.93
PlosBiol	21103407	Tokameh Mahmoudi;Sylvia F Boj;Pantelis Hatzis;Vivian S W Li;Nadia Taouatas;Robert G J Vries;Hans Teunissen;Harry Begthel;Jeroen Korving;Shabaz Mohammed;Albert J R Heck;Hans Clevers	1;1;1;1;1;1;0;2;3;1;0;17	1.79;1.79;1.79;1.79;1.79;1.79;0.0;3.57;5.36;1.79;0.0;30.36	Hans Clevers	17	56	30.36
PlosBiol	21103408	Jin-Yong Park;Stefan Remy;Juan Varela;Donald C Cooper;Sungkwon Chung;Ho-Won Kang;Jung-Ha Lee;Nelson Spruston	0;0;0;0;0;0;1;6	0.0;0.0;0.0;0.0;0.0;0.0;1.82;10.91	Nelson Spruston	6	55	10.91
PlosBiol	21103409	Howard Ochman;Michael Worobey;Chih-Horng Kuo;Jean-Bosco N Ndjango;Martine Peeters;Beatrice H Hahn;Philip Hugenholtz	1;1;0;1;3;4;1	2.44;2.44;0.0;2.44;7.32;9.76;2.44	Beatrice H Hahn	4	41	9.76
PlosBiol	21103410	Remigio Picone;Xiaoyun Ren;Kenzo D Ivanovitch;Jon D W Clarke;Rachel A McKendry;Buzz Baum	0;0;0;0;0;3	0.0;0.0;0.0;0.0;0.0;4.35	Buzz Baum	3	69	4.35
PlosBiol	21124883	Julien Moretti;Patricia Chastagner;Stefano Gastaldello;Sara F Heuss;Annette M Dirac;René Bernards;Maria G Masucci;Alain Israël;Christel Brou	0;2;1;0;0;4;2;7;7	0.0;3.51;1.75;0.0;0.0;7.02;3.51;12.28;12.28	Alain Israël;Christel Brou	7	57	12.28
PlosBiol	21124885	Claudia Colina;Juan Pablo Palavicini;Deepa Srikumar;Miguel Holmgren;Joshua J C Rosenthal	1;1;1;4;6	2.13;2.13;2.13;8.51;12.77	Joshua J C Rosenthal	6	47	12.77
PlosBiol	21124886	María de la Paz Fernández;Yick-Bun Chan;Joanne Y Yew;Jean-Christophe Billeter;Klaus Dreisewerd;Joel D Levine;Edward A Kravitz	0;2;1;4;1;2;6	0.0;4.26;2.13;8.51;2.13;4.26;12.77	Edward A Kravitz	6	47	12.77
PlosBiol	21124890	Guénola Ricard;Jessica Molina;Jacqueline Chrast;Wenli Gu;Nele Gheldof;Sylvain Pradervand;Frédéric Schütz;Juan I Young;James R Lupski;Alexandre Reymond;Katherina Walz	0;1;2;1;0;1;2;0;19;10;5	0.0;1.3;2.6;1.3;0.0;1.3;2.6;0.0;24.68;12.99;6.49	James R Lupski	19	77	24.68
PlosBiol	21151339	Alba Diz-Muñoz;Michael Krieg;Martin Bergert;Itziar Ibarlucea-Benitez;Daniel J Muller;Ewa Paluch;Carl-Philipp Heisenberg	0;3;0;0;2;2;7	0.0;6.0;0.0;0.0;4.0;4.0;14.0	Carl-Philipp Heisenberg	7	50	14
PlosBiol	21151340	Michael S Rafii;James B Brewer	0;0	0.0;0.0	Michael S Rafii;James B Brewer	0	11	0
PlosBiol	21151342	Lisa A Meadows;Yuk Sang Chan;John Roote;Steven Russell	1;1;3;4	1.28;1.28;3.85;5.13	Steven Russell	4	78	5.13
PlosBiol	21151343	Claire Marris;Nikolas Rose	0;0	0.0;0.0	Claire Marris;Nikolas Rose	0	1	0
PlosBiol	21151344	Oliver A Zill;Devin Scannell;Leonid Teytelman;Jasper Rine	1;0;3;16	1.3;0.0;3.9;20.78	Jasper Rine	16	77	20.78
PlosBiol	21152418	Patricia H Alvarenga;Ivo M B Francischetti;Eric Calvo;Anderson Sá-Nunes;José M C Ribeiro;John F Andersen	0;8;3;0;12;9	0.0;14.55;5.45;0.0;21.82;16.36	José M C Ribeiro	12	55	21.82
PlosBiol	21151881	Chad K Park;Hemant K Joshi;Alka Agrawal;M Imran Ghare;Elizabeth J Little;Pete W Dunten;Jurate Bitinaite;Nancy C Horton	2;0;0;1;1;1;5;2	4.88;0.0;0.0;2.44;2.44;2.44;12.2;4.88	Jurate Bitinaite	5	41	12.2
PlosBiol	21151882	W Ryan Williamson;Taehong Yang;Jonathan R Terman;P Robin Hiesinger	2;2;3;7	3.39;3.39;5.08;11.86	P Robin Hiesinger	7	59	11.86
PlosBiol	21151884	Michael R Dorwart;Robin Wray;Chad A Brautigam;Youxing Jiang;Paul Blount	0;4;0;0;8	0.0;15.38;0.0;0.0;30.77	Paul Blount	8	26	30.77
PlosBiol	21151885	Wen Yang;Siegfried Hekimi	3;16	3.8;20.25	Siegfried Hekimi	16	79	20.25
PlosBiol	21151886	Chee Seng Hee;Song Gao;Bernhard Loll;Marcia M Miller;Barbara Uchanska-Ziegler;Oliver Daumke;Andreas Ziegler	2;1;2;5;5;1;9	3.64;1.82;3.64;9.09;9.09;1.82;16.36	Andreas Ziegler	9	55	16.36
PlosBiol	21151887	Timothy M Brown;Carlos Gias;Megumi Hatori;Sheena R Keding;Ma'ayan Semo;Peter J Coffey;John Gigg;Hugh D Piggins;Satchidananda Panda;Robert J Lucas	0;0;1;0;0;1;0;0;3;7	0.0;0.0;1.47;0.0;0.0;1.47;0.0;0.0;4.41;10.29	Robert J Lucas	7	68	10.29
PlosBiol	21179433	Duarte Mesquita;Andrés Dekanty;Marco Milán	0;0;2	0.0;0.0;4.88	Marco Milán	2	41	4.88
PlosBiol	21179497	Ricardo Pires das Neves;Nick S Jones;Lorena Andreu;Rajeev Gupta;Tariq Enver;Francisco J Iborra	0;0;0;1;1;8	0.0;0.0;0.0;2.56;2.56;20.51	Francisco J Iborra	8	39	20.51
PlosBiol	21179498	Tsuyoshi Hirota;Jae Wook Lee;Warren G Lewis;Eric E Zhang;Ghislain Breton;Xianzhong Liu;Michael Garcia;Eric C Peters;Jean-Pierre Etchegaray;David Traver;Peter G Schultz;Steve A Kay	4;1;2;2;1;1;0;1;2;0;5;6	5.97;1.49;2.99;2.99;1.49;1.49;0.0;1.49;2.99;0.0;7.46;8.96	Steve A Kay	6	67	8.96
PlosBiol	21179499	Guo-Jen Huang;Adrian L Smith;Daniel H D Gray;Cormac Cosgrove;Benjamin H Singer;Andrew Edwards;Stuart Sims;Stuart Sim;Jack M Parent;Alyssa Johnsen;Richard Mott;Diane Mathis;Paul Klenerman;Christophe Benoist;Jonathan Flint	0;0;0;0;1;0;0;0;1;0;4;3;3;4;4	0.0;0.0;0.0;0.0;2.17;0.0;0.0;0.0;2.17;0.0;8.7;6.52;6.52;8.7;8.7	Richard Mott;Christophe Benoist;Jonathan Flint	4	46	8.7
PlosBiol	21179501	Yi Feng;Cristina Santoriello;Marina Mione;Adam Hurlstone;Paul Martin	0;2;2;0;4	0.0;2.74;2.74;0.0;5.48	Paul Martin	4	73	5.48
PlosBiol	21203579	Merel Gijsen;Peter King;Tim Perera;Peter J Parker;Adrian L Harris;Banafshé Larijani;Anthony Kong	0;1;1;2;0;2;2	0.0;2.78;2.78;5.56;0.0;5.56;5.56	Peter J Parker;Banafshé Larijani;Anthony Kong	2	36	5.56
PlosBiol	21203580	Nadin Rohland;David Reich;Swapan Mallick;Matthias Meyer;Richard E Green;Nicholas J Georgiadis;Alfred L Roca;Michael Hofreiter	2;1;0;4;1;1;6;5	5.56;2.78;0.0;11.11;2.78;2.78;16.67;13.89	Alfred L Roca	6	36	16.67
PlosBiol	21203583	Dominique Derjean;Aimen Moussaddy;Elias Atallah;Melissa St-Pierre;François Auclair;Steven Chang;Xiang Ren;Barbara Zielinski;Réjean Dubuc	1;0;0;1;3;1;1;2;13	1.96;0.0;0.0;1.96;5.88;1.96;1.96;3.92;25.49	Réjean Dubuc	13	51	25.49
PlosBiol	21203585	Karel Ježek;Benjamin B Lee;Eduard Kelemen;Katharine M McCarthy;Bruce S McEwen;André A Fenton	0;0;0;0;3;9	0.0;0.0;0.0;0.0;4.92;14.75	André A Fenton	9	61	14.75
PlosBiol	21203586	Peter L Nara;Gregory J Tobin;A Ray Chaudhuri;Jessie D Trujillo;George Lin;Michael W Cho;Simon A Levin;Wilfred Ndifon;Ned S Wingreen	6;1;1;1;2;0;2;1;1	35.29;5.88;5.88;5.88;11.76;0.0;11.76;5.88;5.88	Peter L Nara	6	17	35.29
PlosBiol	21203588	Tobias Steinfeldt;Stephanie Könen-Waisman;Lan Tong;Nikolaus Pawlowski;Tobias Lamkemeyer;L David Sibley;Julia P Hunn;Jonathan C Howard	0;3;1;2;0;9;5;12	0.0;5.88;1.96;3.92;0.0;17.65;9.8;23.53	Jonathan C Howard	12	51	23.53
PlosBiol	21203589	Valeria Kaltezioti;Georgia Kouroupi;Maria Oikonomaki;Evangelia Mantouvalou;Athanasios Stergiopoulos;Aristidis Charonis;Hermann Rohrer;Rebecca Matsas;Panagiotis K Politis	0;0;0;0;0;0;2;5;5	0.0;0.0;0.0;0.0;0.0;0.0;2.78;6.94;6.94	Rebecca Matsas;Panagiotis K Politis	5	72	6.94
PlosBiol	21245904	Jamie M Kramer;Korinna Kochinke;Merel A W Oortveld;Hendrik Marks;Daniela Kramer;Eiko K de Jong;Zoltan Asztalos;J Timothy Westwood;Hendrik G Stunnenberg;Marla B Sokolowski;Krystyna Keleman;Huiqing Zhou;Hans van Bokhoven;Annette Schenck	1;0;0;1;0;0;0;2;1;1;1;0;4;1	1.52;0.0;0.0;1.52;0.0;0.0;0.0;3.03;1.52;1.52;1.52;0.0;6.06;1.52	Hans van Bokhoven	4	66	6.06
PlosBiol	21245906	B M Hooks;S Andrew Hires;Ying-Xin Zhang;Daniel Huber;Leopoldo Petreanu;Karel Svoboda;Gordon M G Shepherd	0;0;0;1;2;9;8	0.0;0.0;0.0;1.79;3.57;16.07;14.29	Karel Svoboda	9	56	16.07
PlosBiol	21264350	Yuri G Strukov;Tûba H Sural;Mitzi I Kuroda;John W Sedat	2;0;7;3	3.39;0.0;11.86;5.08	Mitzi I Kuroda	7	59	11.86
PlosBiol	21264352	Yehuda Brody;Noa Neufeld;Nicole Bieberstein;Sebastien Z Causse;Eva-Maria Böhnlein;Karla M Neugebauer;Xavier Darzacq;Yaron Shav-Tal	3;0;0;0;0;4;6;9	4.48;0.0;0.0;0.0;0.0;5.97;8.96;13.43	Yaron Shav-Tal	9	67	13.43
PlosBiol	21264353	Qiang Liu;Juan Zhang;Celina Zerbinatti;Yan Zhan;Benedict J Kolber;Joachim Herz;Louis J Muglia;Guojun Bu	1;1;0;0;1;7;1;5	3.03;3.03;0.0;0.0;3.03;21.21;3.03;15.15	Joachim Herz	7	33	21.21
PlosBiol	21267056	Amy R Strom;Scott Barolo	0;0	0.0;0.0	Amy R Strom;Scott Barolo	0	2	0
PlosBiol	21267060	Giulia Bonente;Matteo Ballottari;Thuy B Truong;Tomas Morosinotto;Tae K Ahn;Graham R Fleming;Krishna K Niyogi;Roberto Bassi	3;9;1;13;0;6;14;47	3.19;9.57;1.06;13.83;0.0;6.38;14.89;50.0	Roberto Bassi	47	94	50
PlosBiol	21267061	Naomi R Wray;Shaun M Purcell;Peter M Visscher	2;0;4	11.76;0.0;23.53	Peter M Visscher	4	17	23.53
PlosBiol	21267062	Carl A Anderson;Nicole Soranzo;Eleftheria Zeggini;Jeffrey C Barrett	1;0;0;1	4.55;0.0;0.0;4.55	Carl A Anderson;Jeffrey C Barrett	1	22	4.55
PlosBiol	21267063	Shashi Bhushan;Thomas Hoffmann;Birgit Seidelt;Jens Frauenfeld;Thorsten Mielke;Otto Berninghausen;Daniel N Wilson;Roland Beckmann	3;0;1;0;5;3;3;5	5.66;0.0;1.89;0.0;9.43;5.66;5.66;9.43	Thorsten Mielke;Roland Beckmann	5	53	9.43
PlosBiol	21267066	David B Goldstein	2	25	David B Goldstein	2	8	25
PlosBiol	21267067	Robert Shields	0	0	Robert Shields	0	8	0
PlosBiol	21267068	Graciana Diez-Roux;Sandro Banfi;Marc Sultan;Lars Geffers;Santosh Anand;David Rozado;Alon Magen;Elena Canidio;Massimiliano Pagani;Ivana Peluso;Nathalie Lin-Marq;Muriel Koch;Marchesa Bilio;Immacolata Cantiello;Roberta Verde;Cristian De Masi;Salvatore A Bianchi;Juliette Cicchini;Elodie Perroud;Shprese Mehmeti;Emilie Dagand;Sabine Schrinner;Asja Nürnberger;Katja Schmidt;Katja Metz;Christina Zwingmann…	0;1;1;0;0;0;1;0;0;0;0;0;0;0;0;0;0;0;0;0;0;0;0;0;0;0;0;0;0;0;0;0;0;0;0;0;0;0;0;0;0;0;0;0;0;0;0;0;0;0;0;0;0;0;0;0;0;1;0;1;2;0;1;1;3;2;6;1	0.0;2.63;2.63;0.0;0.0;0.0;2.63;0.0;0.0;0.0;0.0;0.0;0.0;0.0;0.0;0.0;0.0;0.0;0.0;0.0;0.0;0.0;0.0;0.0;0.0;0.0;0.0;0.0;0.0;0.0;0.0;0.0;0.0;0.0;0.0;0.0;0.0;0.0;0.0;0.0;0.0;0.0;0.0;0.0;0.0;0.0;0.0;0.0;0.0;0.0;0.0;0.0;0.0;0.0;0.0;0.0;0.0;2.63;0.0;2.63;5.26;0.0;2.63;2.63;7.89;5.26;15.79;2.63	Gregor Eichele	6	38	15.79
PlosBiol	21283833	Sebastián Cachero;T Ian Simpson;Petra I Zur Lage;Lina Ma;Fay G Newton;Eimear E Holohan;J Douglas Armstrong;Andrew P Jarman	0;0;1;0;0;0;0;6	0.0;0.0;1.96;0.0;0.0;0.0;0.0;11.76	Andrew P Jarman	6	51	11.76
PlosBiol	21283608	Marie-Anne Félix;Alyson Ashe;Joséphine Piffaretti;Guang Wu;Isabelle Nuez;Tony Bélicard;Yanfang Jiang;Guoyan Zhao;Carl J Franz;Leonard D Goldstein;Mabel Sanroman;Eric A Miska;David Wang	4;0;0;0;1;0;0;0;0;1;0;2;1	11.43;0.0;0.0;0.0;2.86;0.0;0.0;0.0;0.0;2.86;0.0;5.71;2.86	Marie-Anne Félix	4	35	11.43
PlosBiol	21283609	Dmitri Papatsenko;Michael Levine;Yury Goltsev	1;1;3	3.33;3.33;10.0	Yury Goltsev	3	30	10
PlosBiol	21304918	Cheryl A Kerfeld;Kathleen M Scott	0;0	0.0;0.0	Cheryl A Kerfeld;Kathleen M Scott	0	4	0
PlosBiol	21304920	Peter D Newell;Chelsea D Boyd;Holger Sondermann;George A O'Toole	5;0;2;8	13.89;0.0;5.56;22.22	George A O'Toole	8	36	22.22
PlosBiol	21304926	Marcos V A S Navarro;Peter D Newell;Petya V Krasteva;Debashree Chatterjee;Dean R Madden;George A O'Toole;Holger Sondermann	4;4;2;0;2;7;6	6.67;6.67;3.33;0.0;3.33;11.67;10.0	George A O'Toole	7	60	11.67
PlosBiol	21346796	Susan E Lott;Jacqueline E Villalta;Gary P Schroth;Shujun Luo;Leath A Tonkin;Michael B Eisen	0;0;0;0;0;0	0.0;0.0;0.0;0.0;0.0;0.0	Susan E Lott;Jacqueline E Villalta;Gary P Schroth;Shujun Luo;Leath A Tonkin;Michael B Eisen	0	52	0
PlosBiol	21346797	Vijay Parashar;Nicolas Mirouze;David A Dubnau;Matthew B Neiditch	0;0;0;0	0.0;0.0;0.0;0.0	Vijay Parashar;Nicolas Mirouze;David A Dubnau;Matthew B Neiditch	0	48	0
PlosBiol	21346800	Anna Kalinovsky;Fatiha Boukhtouche;Richard Blazeski;Caroline Bornmann;Noboru Suzuki;Carol A Mason;Peter Scheiffele	1;0;1;0;1;5;5	1.22;0.0;1.22;0.0;1.22;6.1;6.1	Carol A Mason;Peter Scheiffele	5	82	6.1
PlosBiol	21347241	Philip C Simister;Fred Schaper;Nicola O'Reilly;Simon McGowan;Stephan M Feller	1;1;1;0;5	2.94;2.94;2.94;0.0;14.71	Stephan M Feller	5	34	14.71
PlosBiol	21347245	Angela Deem;Andrea Keszthelyi;Tiffany Blackgrove;Alexandra Vayl;Barbara Coffey;Ruchi Mathur;Andrei Chabes;Anna Malkova	1;0;0;1;0;0;2;4	1.47;0.0;0.0;1.47;0.0;0.0;2.94;5.88	Anna Malkova	4	68	5.88
PlosBiol	21358801	Zhihong Zhang;Vishal I Kottadiel;Reza Vafabakhsh;Li Dai;Yann R Chemla;Taekjip Ha;Venigalla B Rao	2;1;0;0;1;3;14	4.76;2.38;0.0;0.0;2.38;7.14;33.33	Venigalla B Rao	14	42	33.33
PlosBiol	21358802	Mary Y Wu;Marie-Christine Ramel;Michael Howell;Caroline S Hill	1;0;3;6	1.23;0.0;3.7;7.41	Caroline S Hill	6	81	7.41
PlosBiol	21364967	Georgios Trichas;Bradley Joyce;Lucy A Crompton;Vivienne Wilkins;Melanie Clements;Masazumi Tada;Tristan A Rodriguez;Shankar Srinivas	0;0;1;0;1;1;4;5	0.0;0.0;2.13;0.0;2.13;2.13;8.51;10.64	Shankar Srinivas	5	47	10.64
PlosBiol	21364973	Guillaume Rey;François Cesbron;Jacques Rougemont;Hans Reinke;Michael Brunner;Felix Naef	1;0;0;1;1;4	1.18;0.0;0.0;1.18;1.18;4.71	Felix Naef	4	85	4.71
PlosBiol	21364975	Rosa-Eva Huettl;Heidi Soellner;Elisa Bianchi;Bennett G Novitch;Andrea B Huber	0;0;0;1;2	0.0;0.0;0.0;2.56;5.13	Andrea B Huber	2	39	5.13
PlosBiol	21390298	Nazanin Rohani;Laura Canty;Olivia Luu;François Fagotto;Rudolf Winklbauer	0;0;0;2;8	0.0;0.0;0.0;3.77;15.09	Rudolf Winklbauer	8	53	15.09
PlosBiol	21390300	Tommy L Lewis;Tianyi Mao;Don B Arnold	2;1;4	4.26;2.13;8.51	Don B Arnold	4	47	8.51
PlosBiol	21390247	James R Anderson;Gordon G Gallup	2;2	14.29;14.29	James R Anderson;Gordon G Gallup	2	14	14.29
PlosBiol	21408195	Bernice B Rumala;Jack Hidary;Linda Ewool;Christopher Emdin;Ted Scovell	0;0;0;0;0	0.0;0.0;0.0;0.0;0.0	Bernice B Rumala;Jack Hidary;Linda Ewool;Christopher Emdin;Ted Scovell	0	4	0
PlosBiol	21408196	Kwong Tai Cheng;Xibao Liu;Hwei Ling Ong;William Swaim;Indu S Ambudkar	4;10;4;0;12	6.15;15.38;6.15;0.0;18.46	Indu S Ambudkar	12	65	18.46
PlosBiol	21408087	Susan M Rottschaefer;Michelle M Riehle;Boubacar Coulibaly;Madjou Sacko;Oumou Niaré;Isabelle Morlais;Sekou F Traoré;Kenneth D Vernick;Brian P Lazzaro	1;4;2;1;2;3;2;5;2	1.85;7.41;3.7;1.85;3.7;5.56;3.7;9.26;3.7	Kenneth D Vernick	5	54	9.26
PlosBiol	21408089	Mathieu Blanc;Wei Yuan Hsieh;Kevin A Robertson;Steven Watterson;Guanghou Shui;Paul Lacaze;Mizanur Khondoker;Paul Dickinson;Garwin Sing;Sara Rodríguez-Martín;Peter Phelan;Thorsten Forster;Birgit Strobl;Matthias Müller;Rudolph Riemersma;Timothy Osborne;Markus R Wenk;Ana Angulo;Peter Ghazal	0;0;0;0;2;0;0;1;0;0;0;1;1;0;0;0;3;3;5	0.0;0.0;0.0;0.0;2.9;0.0;0.0;1.45;0.0;0.0;0.0;1.45;1.45;0.0;0.0;0.0;4.35;4.35;7.25	Peter Ghazal	5	69	7.25
PlosBiol	21408101	Arild Husby;Marcel E Visser;Loeske E B Kruuk	2;6;8	6.67;20.0;26.67	Loeske E B Kruuk	8	30	26.67
PlosBiol	21423649	Jérôme Goudeau;Stéphanie Bellemin;Esther Toselli-Mollereau;Mehrnaz Shamalnasab;Yiqun Chen;Hugo Aguilaniu	0;0;0;0;0;1	0.0;0.0;0.0;0.0;0.0;2.94	Hugo Aguilaniu	1	34	2.94
PlosBiol	21423652	Hervé Philippe;Henner Brinkmann;Dennis V Lavrov;D Timothy J Littlewood;Michael Manuel;Gert Wörheide;Denis Baurain	13;5;1;0;1;3;1	20.31;7.81;1.56;0.0;1.56;4.69;1.56	Hervé Philippe	13	64	20.31
PlosBiol	21423653	Chunyan Mou;Frederique Pitel;David Gourichon;Florence Vignoles;Athanasia Tzika;Patricia Tato;Le Yu;Dave W Burt;Bertrand Bed'hom;Michele Tixier-Boichard;Kevin J Painter;Denis J Headon	1;1;0;0;0;0;0;0;0;1;0;1	1.92;1.92;0.0;0.0;0.0;0.0;0.0;0.0;0.0;1.92;0.0;1.92	Chunyan Mou;Frederique Pitel;Michele Tixier-Boichard;Denis J Headon	1	52	1.92
PlosBiol	21423654	Sonia Y Lam;Rachel C Y Yeung;Tsz-Ha Yu;Kong-Hung Sze;Kam-Bo Wong	2;1;0;0;3	4.26;2.13;0.0;0.0;6.38	Kam-Bo Wong	3	47	6.38
PlosBiol	21445324	Marcus J Taylor;David Perrais;Christien J Merrifield	1;2;4	1.27;2.53;5.06	Christien J Merrifield	4	79	5.06
PlosBiol	21445327	Jie Zhu;Man Jiang;Mingpo Yang;Han Hou;Yousheng Shu	0;0;0;0;5	0.0;0.0;0.0;0.0;9.8	Yousheng Shu	5	51	9.8
PlosBiol	21445328	Hannes Mutschler;Maike Gebhardt;Robert L Shoeman;Anton Meinhart	1;0;1;4	1.85;0.0;1.85;7.41	Anton Meinhart	4	54	7.41
PlosBiol	21445329	Linton M Traub	2	6.06	Linton M Traub	2	33	6.06
PlosBiol	21468359	Marijke Brams;Anshul Pandya;Dmitry Kuzmin;René van Elk;Liz Krijnen;Jerrel L Yakel;Victor Tsetlin;August B Smit;Chris Ulens	0;0;0;1;0;0;2;3;1	0.0;0.0;0.0;2.5;0.0;0.0;5.0;7.5;2.5	August B Smit	3	40	7.5
PlosBiol	21468301	Carrie Bernecky;Patricia Grob;Christopher C Ebmeier;Eva Nogales;Dylan J Taatjes	2;2;2;5;7	3.39;3.39;3.39;8.47;11.86	Dylan J Taatjes	7	59	11.86
PlosBiol	21468302	Katie Parkinson;Neil J Buttery;Jason B Wolf;Christopher R L Thompson	1;2;2;10	3.57;7.14;7.14;35.71	Christopher R L Thompson	10	28	35.71
PlosBiol	21468303	Robert Ernst;Jasper H L Claessen;Britta Mueller;Sumana Sanyal;Eric Spooner;Annemarthe G van der Veen;Oktay Kirak;Christian D Schlieker;Wilhelm A Weihofen;Hidde L Ploegh	1;0;3;0;1;0;0;0;0;9	1.59;0.0;4.76;0.0;1.59;0.0;0.0;0.0;0.0;14.29	Hidde L Ploegh	9	63	14.29
PlosBiol	21468305	Yien Che Tsai;Allan M Weissman	1;3	2.08;6.25	Allan M Weissman	3	48	6.25
PlosBiol	21483714	Camilo Mora;Octavio Aburto-Oropeza;Arturo Ayala Bocos;Paula M Ayotte;Stuart Banks;Andrew G Bauman;Maria Beger;Sandra Bessudo;David J Booth;Eran Brokovich;Andrew Brooks;Pascale Chabanet;Joshua E Cinner;Jorge Cortés;Juan J Cruz-Motta;Amilcar Cupul Magaña;Edward E Demartini;Graham J Edgar;David A Feary;Sebastian C A Ferse;Alan M Friedlander;Kevin J Gaston;Charlotte Gough;Nicholas A J Graham;Alison G…	3;0;0;0;0;0;0;0;0;0;0;1;1;0;0;0;0;0;0;0;0;1;0;2;0;0;0;0;1;0;3;0;0;0;0;0;0;0;2;0;0;0;0;0;0;0;0;0;0;0;0;0;0;2;0	12.0;0.0;0.0;0.0;0.0;0.0;0.0;0.0;0.0;0.0;0.0;4.0;4.0;0.0;0.0;0.0;0.0;0.0;0.0;0.0;0.0;4.0;0.0;8.0;0.0;0.0;0.0;0.0;4.0;0.0;12.0;0.0;0.0;0.0;0.0;0.0;0.0;0.0;8.0;0.0;0.0;0.0;0.0;0.0;0.0;0.0;0.0;0.0;0.0;0.0;0.0;0.0;0.0;8.0;0.0	Camilo Mora;Michel Loreau	3	25	12
PlosBiol	21483719	Reza Rajimehr;Kathryn J Devaney;Natalia Y Bilenko;Jeremy C Young;Roger B H Tootell	1;0;0;1;8	2.17;0.0;0.0;2.17;17.39	Roger B H Tootell	8	46	17.39
PlosBiol	21483721	Xiaokun Shu;Varda Lev-Ram;Thomas J Deerinck;Yingchuan Qi;Ericka B Ramko;Michael W Davidson;Yishi Jin;Mark H Ellisman;Roger Y Tsien	1;2;3;0;0;0;0;4;7	1.96;3.92;5.88;0.0;0.0;0.0;0.0;7.84;13.73	Roger Y Tsien	7	51	13.73
PlosBiol	21483722	Lianwei Peng;Yoichiro Fukao;Fumiyoshi Myouga;Reiko Motohashi;Kazuo Shinozaki;Toshiharu Shikanai	4;1;1;1;2;8	6.78;1.69;1.69;1.69;3.39;13.56	Toshiharu Shikanai	8	59	13.56
PlosBiol	21532732	Claire V Harper;Bärbel Finkenstädt;Dan J Woodcock;Sönke Friedrichsen;Sabrina Semprini;Louise Ashall;David G Spiller;John J Mullins;David A Rand;Julian R E Davis;Michael R H White	8;1;0;3;4;2;8;4;4;7;11	17.39;2.17;0.0;6.52;8.7;4.35;17.39;8.7;8.7;15.22;23.91	Michael R H White	11	46	23.91
PlosBiol	21532733	Christina Chatzi;Thomas Brade;Gregg Duester	2;1;8	2.74;1.37;10.96	Gregg Duester	8	73	10.96
PlosBiol	21532738	Katsuyuki Shiroguchi;Harvey F Chin;Diane E Hannemann;Eiro Muneyuki;Enrique M De La Cruz;Kazuhiko Kinosita	2;0;0;2;3;7	5.88;0.0;0.0;5.88;8.82;20.59	Kazuhiko Kinosita	7	34	20.59
PlosBiol	21532743	Supratim Ray;John H R Maunsell	3;2	5.26;3.51	Supratim Ray	3	57	5.26
PlosBiol	21526220	Ronald A Merrill;Ruben K Dagda;Audrey S Dickey;J Thomas Cribbs;Steven H Green;Yuriy M Usachev;Stefan Strack	1;2;0;4;1;1;4	1.67;3.33;0.0;6.67;1.67;1.67;6.67	J Thomas Cribbs;Stefan Strack	4	60	6.67
PlosBiol	21526221	Marisa Müller;Roland Gerhard Heym;Andreas Mayer;Katharina Kramer;Maria Schmid;Patrick Cramer;Henning Urlaub;Ralf-Peter Jansen;Dierk Niessing	4;0;1;0;1;1;1;9;6	7.84;0.0;1.96;0.0;1.96;1.96;1.96;17.65;11.76	Ralf-Peter Jansen	9	51	17.65
PlosBiol	21526223	Carl Safina	0	0	Carl Safina	0	2	0
PlosBiol	21526224	Valeria Zampini;Lukas Rüttiger;Stuart L Johnson;Christoph Franz;David N Furness;Jörg Waldhaus;Hao Xiong;Carole M Hackney;Matthew C Holley;Nina Offenhauser;Pier Paolo Di Fiore;Marlies Knipper;Sergio Masetto;Walter Marcotti	0;2;10;3;5;0;0;4;1;2;14;7;0;16	0.0;2.56;12.82;3.85;6.41;0.0;0.0;5.13;1.28;2.56;17.95;8.97;0.0;20.51	Walter Marcotti	16	78	20.51
PlosBiol	21526226	Mark Blaxter	3	4.84	Mark Blaxter	3	62	4.84
PlosBiol	21541364	Coraline Brangbour;Olivia du Roure;Emmanuèle Helfer;Damien Démoulin;Alexis Mazurier;Marc Fermigier;Marie-France Carlier;Jérôme Bibette;Jean Baudry	0;0;0;0;0;0;3;2;1	0.0;0.0;0.0;0.0;0.0;0.0;8.82;5.88;2.94	Marie-France Carlier	3	34	8.82
PlosBiol	21541365	Iakovos Lazaridis;Ioannis Charalampopoulos;Vassilia-Ismini Alexaki;Nicolaos Avlonitis;Iosif Pediaditakis;Paschalis Efstathopoulos;Theodora Calogeropoulou;Elias Castanas;Achille Gravanis	2;6;1;2;0;0;2;2;5	4.35;13.04;2.17;4.35;0.0;0.0;4.35;4.35;10.87	Ioannis Charalampopoulos	6	46	13.04
PlosBiol	21541367	Zhihui Sun;Zamia Diaz;Xiaodong Fang;Michael P Hart;Alessandra Chesi;James Shorter;Aaron D Gitler	0;0;1;1;1;4;9	0.0;0.0;0.99;0.99;0.99;3.96;8.91	Aaron D Gitler	9	101	8.91
PlosBiol	21541368	Shulin Ju;Daniel F Tardiff;Haesun Han;Kanneganti Divya;Quan Zhong;Lynne E Maquat;Daryl A Bosco;Lawrence J Hayward;Robert H Brown;Susan Lindquist;Dagmar Ringe;Gregory A Petsko	0;0;0;0;0;2;1;0;1;5;0;0	0.0;0.0;0.0;0.0;0.0;4.55;2.27;0.0;2.27;11.36;0.0;0.0	Susan Lindquist	5	44	11.36
PlosBiol	21556334	Xiaoxuan Jia;Adam Kohn	0;0	0.0;0.0	Xiaoxuan Jia;Adam Kohn	0	33	0
PlosBiol	21559320	Markus Waibel;Dario Floreano;Laurent Keller	0;1;3	0.0;3.33;10.0	Laurent Keller	3	30	10
PlosBiol	21559321	Erin L Barnhart;Kun-Chun Lee;Kinneret Keren;Alex Mogilner;Julie A Theriot	4;0;3;5;9	6.25;0.0;4.69;7.81;14.06	Julie A Theriot	9	64	14.06
PlosBiol	21559322	Katarina Gospic;Erik Mohlin;Peter Fransson;Predrag Petrovic;Magnus Johannesson;Martin Ingvar	0;0;0;0;1;0	0.0;0.0;0.0;0.0;3.12;0.0	Magnus Johannesson	1	32	3.12
PlosBiol	21559323	Skyler L Jackman;Norbert Babai;James J Chambers;Wallace B Thoreson;Richard H Kramer	0;3;0;7;4	0.0;4.23;0.0;9.86;5.63	Wallace B Thoreson	7	71	9.86
PlosBiol	21572987	Tohru Minamino;Katsumi Imada;Miki Kinoshita;Shuichi Nakamura;Yusuke V Morimoto;Keiichi Namba	10;1;0;5;2;8	20.83;2.08;0.0;10.42;4.17;16.67	Tohru Minamino	10	48	20.83
PlosBiol	21572988	Nadia Litterman;Yoshiho Ikeuchi;Gilbert Gallardo;Brenda C O'Connell;Mathew E Sowa;Steven P Gygi;J Wade Harper;Azad Bonni	0;3;0;0;1;1;2;13	0.0;4.69;0.0;0.0;1.56;1.56;3.12;20.31	Azad Bonni	13	64	20.31
PlosBiol	21572989	Julien Dubois;Rufin Vanrullen	0;0	0.0;0.0	Julien Dubois;Rufin Vanrullen	0	38	0
PlosBiol	21572990	Pavel Aprikian;Gianluca Interlandi;Brian A Kidd;Isolde Le Trong;Veronika Tchesnokova;Olga Yakovenko;Matt J Whitfield;Esther Bullitt;Ronald E Stenkamp;Wendy E Thomas;Evgeni V Sokurenko	6;2;2;2;5;5;0;0;2;10;11	11.11;3.7;3.7;3.7;9.26;9.26;0.0;0.0;3.7;18.52;20.37	Evgeni V Sokurenko	11	54	20.37
PlosBiol	21610856	Philippe G Schyns;Gregor Thut;Joachim Gross	6;1;1	24.0;4.0;4.0	Philippe G Schyns	6	25	24
PlosBiol	21610858	Matthew P Neilson;Douwe M Veltman;Peter J M van Haastert;Steven D Webb;John A Mackenzie;Robert H Insall	0;0;0;0;0;4	0.0;0.0;0.0;0.0;0.0;9.52	Robert H Insall	4	42	9.52
PlosBiol	21629756	Matthias Stöck;Agnès Horn;Christine Grossen;Dorothea Lindtke;Roberto Sermier;Caroline Betto-Colliard;Christophe Dufresnes;Emmanuel Bonjour;Zoé Dumas;Emilien Luquet;Tiziano Maddalena;Helena Clavero Sousa;Iñigo Martinez-Solano;Nicolas Perrin	2;0;1;0;0;0;0;0;0;0;0;0;0;8	4.88;0.0;2.44;0.0;0.0;0.0;0.0;0.0;0.0;0.0;0.0;0.0;0.0;19.51	Nicolas Perrin	8	41	19.51
PlosBiol	21629732	Seung-Hun Baek;Alice H Li;Christopher M Sassetti	0;0;4	0.0;0.0;11.76	Christopher M Sassetti	4	34	11.76
PlosBiol	21629674	Sandra Rieger;Alvaro Sagasti	1;3	2.44;7.32	Alvaro Sagasti	3	41	7.32
PlosBiol	21629675	Sandra Knapp	0	0	Sandra Knapp	0	13	0
PlosBiol	21629676	Sonia Fieulaine;Adrien Boularot;Isabelle Artaud;Michel Desmadril;Frédéric Dardel;Thierry Meinnel;Carmela Giglione	1;1;1;0;5;11;5	1.25;1.25;1.25;0.0;6.25;13.75;6.25	Thierry Meinnel	11	80	13.75
PlosBiol	21629678	T Jonathan Davies;Gideon F Smith;Dirk U Bellstedt;James S Boatwright;Benny Bytebier;Richard M Cowling;Félix Forest;Luke J Harmon;A Muthama Muasya;Brian D Schrire;Yolande Steenkamp;Michelle van der Bank;Vincent Savolainen	1;0;2;0;2;0;2;2;0;1;0;0;1	2.94;0.0;5.88;0.0;5.88;0.0;5.88;5.88;0.0;2.94;0.0;0.0;2.94	Dirk U Bellstedt;Benny Bytebier;Félix Forest;Luke J Harmon	2	34	5.88
PlosBiol	21655301	Brian L Weiss;Jingwen Wang;Serap Aksoy	1;2;12	1.85;3.7;22.22	Serap Aksoy	12	54	22.22
PlosBiol	21655302	Gabriella M A Forte;Martin R Pool;Colin J Stirling	1;3;9	1.56;4.69;14.06	Colin J Stirling	9	64	14.06
PlosBiol	21655309	Thomas Arnesen	2	4.55	Thomas Arnesen	2	44	4.55
PlosBiol	21655311	Christopher J Howe;Heather F Windram	1;0	7.69;0.0	Christopher J Howe	1	13	7.69
PlosBiol	21666806	John M Christie;Haibing Yang;Gregory L Richter;Stuart Sullivan;Catriona E Thomson;Jinshan Lin;Boosaree Titapiwatanakun;Margaret Ennis;Eirini Kaiserli;Ok Ran Lee;Jiri Adamec;Wendy A Peer;Angus S Murphy	6;2;0;3;2;0;3;0;2;3;1;0;8	14.29;4.76;0.0;7.14;4.76;0.0;7.14;0.0;4.76;7.14;2.38;0.0;19.05	Angus S Murphy	8	42	19.05
PlosBiol	21666802	Cordelia Rauskolb;Guohui Pan;B V V G Reddy;Hyangyee Oh;Kenneth D Irvine	4;0;3;3;12	8.0;0.0;6.0;6.0;24.0	Kenneth D Irvine	12	50	24
PlosBiol	21666805	Marta Radman-Livaja;Kitty F Verzijlbergen;Assaf Weiner;Tibor van Welsem;Nir Friedman;Oliver J Rando;Fred van Leeuwen	2;1;1;2;7;12;2	2.67;1.33;1.33;2.67;9.33;16.0;2.67	Oliver J Rando	12	75	16
PlosBiol	21666803	Jason E Lewis;David Degusta;Marc R Meyer;Janet M Monge;Alan E Mann;Ralph L Holloway	0;0;0;0;0;0	0.0;0.0;0.0;0.0;0.0;0.0	Jason E Lewis;David Degusta;Marc R Meyer;Janet M Monge;Alan E Mann;Ralph L Holloway	0	1	0
PlosBiol	21695109	Simon Baron-Cohen;Michael V Lombardo;Bonnie Auyeung;Emma Ashwin;Bhismadev Chakrabarti;Rebecca Knickmeyer	38;1;6;2;3;7	21.47;0.56;3.39;1.13;1.69;3.95	Simon Baron-Cohen	38	177	21.47
PlosBiol	21695110	Lisa Prendergast;Chelly van Vuuren;Agnieszka Kaczmarczyk;Volker Doering;Daniela Hellwig;Nadine Quinn;Christian Hoischen;Stephan Diekmann;Kevin F Sullivan	0;0;0;0;1;0;2;2;6	0.0;0.0;0.0;0.0;1.96;0.0;3.92;3.92;11.76	Kevin F Sullivan	6	51	11.76
PlosBiol	21697975	Michael J McDonald;Wei-Chi Wang;Hsien-Da Huang;Jun-Yi Leu	0;0;0;1	0.0;0.0;0.0;2.63	Jun-Yi Leu	1	38	2.63
PlosBiol	21695112	Meytal Landau;Michael R Sawaya;Kym F Faull;Arthur Laganowsky;Lin Jiang;Stuart A Sievers;Jie Liu;Jorge R Barrio;David Eisenberg	1;6;0;0;0;2;3;6;9	1.49;8.96;0.0;0.0;0.0;2.99;4.48;8.96;13.43	David Eisenberg	9	67	13.43
PlosBiol	21695114	Yongbin Chen;Noriaki Sasai;Guoqiang Ma;Tao Yue;Jianhang Jia;James Briscoe;Jin Jiang	3;0;0;0;3;3;8	5.66;0.0;0.0;0.0;5.66;5.66;15.09	Jin Jiang	8	53	15.09
PlosBiol	21713027	Guido Biele;Jörg Rieskamp;Lea K Krugel;Hauke R Heekeren	2;1;1;1	5.13;2.56;2.56;2.56	Guido Biele	2	39	5.13
PlosBiol	21713028	Alison R Taylor;Abdul Chrachri;Glen Wheeler;Helen Goddard;Colin Brownlee	1;0;0;0;2	4.17;0.0;0.0;0.0;8.33	Colin Brownlee	2	24	8.33
PlosBiol	21713030	Dawn Field;Linda Amaral-Zettler;Guy Cochrane;James R Cole;Peter Dawyndt;George M Garrity;Jack Gilbert;Frank Oliver Glöckner;Lynette Hirschman;Ilene Karsch-Mizrachi;Hans-Peter Klenk;Rob Knight;Renzo Kottmann;Nikos Kyrpides;Folker Meyer;Inigo San Gil;Susanna-Assunta Sansone;Lynn M Schriml;Peter Sterk;Tatiana Tatusova;David W Ussery;Owen White;John Wooley	12;1;4;3;2;2;1;5;2;1;2;3;4;5;4;1;6;0;6;3;0;5;2	54.55;4.55;18.18;13.64;9.09;9.09;4.55;22.73;9.09;4.55;9.09;13.64;18.18;22.73;18.18;4.55;27.27;0.0;27.27;13.64;0.0;22.73;9.09	Dawn Field	12	22	54.55
PlosBiol	21713031	Ludivine Walter;Aiswarya Baruah;Hsin-Wen Chang;Heather Mae Pace;Siu Sylvia Lee	0;0;0;0;3	0.0;0.0;0.0;0.0;4.69	Siu Sylvia Lee	3	64	4.69
PlosBiol	21713032	Sébastien Tauzin;Benjamin Chaigne-Delalande;Eric Selva;Nadine Khadra;Sophie Daburon;Cécile Contin-Bordes;Patrick Blanco;Jacques Le Seyec;Thomas Ducret;Laurent Counillon;Jean-François Moreau;Paul Hofman;Pierre Vacher;Patrick Legembre	0;0;0;0;4;0;1;0;0;0;4;0;0;7	0.0;0.0;0.0;0.0;5.88;0.0;1.47;0.0;0.0;0.0;5.88;0.0;0.0;10.29	Patrick Legembre	7	68	10.29
PlosBiol	21713033	Iwan Zimmermann;Raimund Dutzler	1;4	1.72;6.9	Raimund Dutzler	4	58	6.9
PlosBiol	21738445	Michael L Platt;Ben Hayden	1;0	6.67;0.0	Michael L Platt	1	15	6.67
PlosBiol	21738446	Erie D Boorman;Timothy E Behrens;Matthew F Rushworth	1;0;0	1.89;0.0;0.0	Erie D Boorman	1	53	1.89
PlosBiol	21738444	Barbara Celona;Assaf Weiner;Francesca Di Felice;Francesco M Mancuso;Elisa Cesarini;Riccardo L Rossi;Lorna Gregory;Dilair Baban;Grazisa Rossetti;Paolo Grianti;Massimiliano Pagani;Tiziana Bonaldi;Jiannis Ragoussis;Nir Friedman;Giorgio Camilloni;Marco E Bianchi;Alessandra Agresti	0;1;1;0;0;0;0;0;0;0;0;2;0;1;4;5;2	0.0;2.27;2.27;0.0;0.0;0.0;0.0;0.0;0.0;0.0;0.0;4.55;0.0;2.27;9.09;11.36;4.55	Marco E Bianchi	5	44	11.36
PlosBiol	21750662	Eric Kemen;Anastasia Gardiner;Torsten Schultz-Larsen;Ariane C Kemen;Alexi L Balmuth;Alexandre Robert-Seilaniantz;Kate Bailey;Eric Holub;David J Studholme;Dan Maclean;Jonathan D G Jones	3;0;0;0;0;0;0;0;3;0;5	2.94;0.0;0.0;0.0;0.0;0.0;0.0;0.0;2.94;0.0;4.9	Jonathan D G Jones	5	102	4.9
PlosBiol	21750664	David Penny	4	25	David Penny	4	16	25
PlosBiol	21750661	Deanna M Church;Valerie A Schneider;Tina Graves;Katherine Auger;Fiona Cunningham;Nathan Bouk;Hsiu-Chuan Chen;Richa Agarwala;William M McLaren;Graham R S Ritchie;Derek Albracht;Milinn Kremitzki;Susan Rock;Holland Kotkiewicz;Colin Kremitzki;Aye Wollam;Lee Trani;Lucinda Fulton;Robert Fulton;Lucy Matthews;Siobhan Whitehead;Will Chow;James Torrance;Matthew Dunn;Glenn Harden;Glen Threadgold;Jonathan Wo…	0;0;2;0;0;0;0;0;0;0;0;0;0;0;0;0;0;1;1;0;0;0;0;0;0;0;0;0;0;0;0;0;10;0;1;5;0;0;0	0.0;0.0;10.0;0.0;0.0;0.0;0.0;0.0;0.0;0.0;0.0;0.0;0.0;0.0;0.0;0.0;0.0;5.0;5.0;0.0;0.0;0.0;0.0;0.0;0.0;0.0;0.0;0.0;0.0;0.0;0.0;0.0;50.0;0.0;5.0;25.0;0.0;0.0;0.0	Evan E Eichler	10	20	50
PlosBiol	21750663	Patricia Julián;Pohl Milon;Xabier Agirrezabala;Gorka Lasso;David Gil;Marina V Rodnina;Mikel Valle	1;3;1;0;1;5;4	1.39;4.17;1.39;0.0;1.39;6.94;5.56	Marina V Rodnina	5	72	6.94
PlosBiol	21765803	Marta del Alamo;Daniel J Hogan;Sebastian Pechmann;Veronique Albanese;Patrick O Brown;Judith Frydman	0;1;0;0;7;1	0.0;1.06;0.0;0.0;7.45;1.06	Patrick O Brown	7	94	7.45
PlosBiol	21765801	Michael B Clark;Paulo P Amaral;Felix J Schlesinger;Marcel E Dinger;Ryan J Taft;John L Rinn;Chris P Ponting;Peter F Stadler;Kevin V Morris;Antonin Morillon;Joel S Rozowsky;Mark B Gerstein;Claes Wahlestedt;Yoshihide Hayashizaki;Piero Carninci;Thomas R Gingeras;John S Mattick	0;4;0;4;0;3;0;2;0;1;1;0;2;4;3;5;6	0.0;10.81;0.0;10.81;0.0;8.11;0.0;5.41;0.0;2.7;2.7;0.0;5.41;10.81;8.11;13.51;16.22	John S Mattick	6	37	16.22
PlosBiol	21765802	Guangming Wu;Na Liu;Ina Rittelmeyer;Amar Deep Sharma;Malte Sgodda;Holm Zaehres;Martina Bleidissel;Boris Greber;Luca Gentile;Dong Wook Han;Cornelia Rudolph;Doris Steinemann;Axel Schambach;Michael Ott;Hans R Schöler;Tobias Cantz	2;0;0;1;0;3;2;1;2;2;1;0;5;1;6;2	3.03;0.0;0.0;1.52;0.0;4.55;3.03;1.52;3.03;3.03;1.52;0.0;7.58;1.52;9.09;3.03	Hans R Schöler	6	66	9.09
PlosBiol	21811399	Lauw J Klaassen;Ziyi Sun;Marvin N Steijaert;Petra Bolte;Iris Fahrenfort;Trijntje Sjoerdsma;Jan Klooster;Yvonne Claassen;Colleen R Shields;Huub M M Ten Eikelder;Ulrike Janssen-Bienhold;Georg Zoidl;Douglas G McMahon;Maarten Kamermans	0;0;0;0;8;5;5;1;1;0;3;4;2;16	0.0;0.0;0.0;0.0;13.79;8.62;8.62;1.72;1.72;0.0;5.17;6.9;3.45;27.59	Maarten Kamermans	16	58	27.59
PlosBiol	21811397	Yang Lu;Chang Su;Allen Wang;Haoping Liu	3;1;2;7	3.41;1.14;2.27;7.95	Haoping Liu	7	88	7.95
PlosBiol	21811398	Mally Dori-Bachash;Efrat Shema;Itay Tirosh	0;0;4	0.0;0.0;8.16	Itay Tirosh	4	49	8.16
PlosBiol	21811401	Johan J Bolhuis;Gillian R Brown;Robert C Richardson;Kevin N Laland	2;2;0;7	3.39;3.39;0.0;11.86	Kevin N Laland	7	59	11.86
PlosBiol	21814490	Hai Zhang;Guo Zhang;Frank J Gonzalez;Sung-Min Park;Dongsheng Cai	1;1;1;0;3	1.47;1.47;1.47;0.0;4.41	Dongsheng Cai	3	68	4.41
PlosBiol	21814489	Gerald Schwank;Sascha Dalessi;Schu-Fee Yang;Ryohei Yagi;Aitana Morton de Lachapelle;Markus Affolter;Sven Bergmann;Konrad Basler	2;0;0;1;0;6;0;11	3.45;0.0;0.0;1.72;0.0;10.34;0.0;18.97	Konrad Basler	11	58	18.97
PlosBiol	21814493	Hannah S Seidel;Michael Ailion;Jialing Li;Alexander van Oudenaarden;Matthew V Rockman;Leonid Kruglyak	1;0;0;2;2;2	1.47;0.0;0.0;2.94;2.94;2.94	Alexander van Oudenaarden;Matthew V Rockman;Leonid Kruglyak	2	68	2.94
PlosBiol	21814494	Sam Virtue;Antonio Vidal-Puig	0;1	0.0;4.55	Antonio Vidal-Puig	1	22	4.55
PlosBiol	21814488	Xiaoyue Wang;Ralf J Sommer	1;14	2.63;36.84	Ralf J Sommer	14	38	36.84
PlosBiol	21814492	Steven P Sinkins	3	10	Steven P Sinkins	3	30	10
PlosBiol	21829326	Betül K Arslan;Eric S Boyd;Wendy W Dolci;K Estelle Dodson;Marco S Boldt;Carl B Pilcher	0;3;1;1;1;1	0.0;30.0;10.0;10.0;10.0;10.0	Eric S Boyd	3	10	30
PlosBiol	21829328	Martin F Flajnik;Nick Deschacht;Serge Muyldermans	8;0;11	32.0;0.0;44.0	Serge Muyldermans	11	25	44
PlosBiol	21829325	Song Yi;Nidhi Sahni;Karla J Daniels;Kevin L Lu;Thyagarajan Srikantha;Guanghua Huang;Adam M Garnaas;David R Soll	9;8;12;2;11;4;1;19	10.71;9.52;14.29;2.38;13.1;4.76;1.19;22.62	David R Soll	19	84	22.62
PlosBiol	21857800	Grigorios Oikonomou;Elliot A Perens;Yun Lu;Shigeki Watanabe;Erik M Jorgensen;Shai Shaham	0;1;2;1;1;5	0.0;1.89;3.77;1.89;1.89;9.43	Shai Shaham	5	53	9.43
PlosBiol	21857801	John H Koschwanez;Kevin R Foster;Andrew W Murray	0;2;0	0.0;5.56;0.0	Kevin R Foster	2	36	5.56
PlosBiol	21857804	Eva K F Chan;Heather C Rowe;Jason A Corwin;Bindu Joseph;Daniel J Kliebenstein	2;7;0;0;26	1.61;5.65;0.0;0.0;20.97	Daniel J Kliebenstein	26	124	20.97
PlosBiol	21857803	Allen G Good;Perrin H Beatty	0;0	0.0;0.0	Allen G Good;Perrin H Beatty	0	17	0
PlosBiol	21857805	Colin D Meiklejohn;Emily L Landeen;Jodi M Cook;Sarah B Kingan;Daven C Presgraves	2;0;0;1;1	2.63;0.0;0.0;1.32;1.32	Colin D Meiklejohn	2	76	2.63
PlosBiol	21886484	Andrew Tomlinson;Yannis Emmanuel Mavromatakis;Gary Struhl	4;0;1	12.5;0.0;3.12	Andrew Tomlinson	4	32	12.5
PlosBiol	21886480	Stefan Dröse;Stephanie Krack;Lucie Sokolova;Klaus Zwicker;Hans-Dieter Barth;Nina Morgner;Heinrich Heide;Mirco Steger;Esther Nübel;Volker Zickermann;Stefan Kerscher;Bernhard Brutschy;Michael Radermacher;Ulrich Brandt	5;0;1;3;1;1;2;2;2;8;4;2;7;15	15.15;0.0;3.03;9.09;3.03;3.03;6.06;6.06;6.06;24.24;12.12;6.06;21.21;45.45	Ulrich Brandt	15	33	45.45
PlosBiol	21886482	Robert M May	0	0	Robert M May	0	2	0
PlosBiol	21886481	Arnaud Mourier;Nils-Göran Larsson	0;2	0.0;7.41	Nils-Göran Larsson	2	27	7.41
PlosBiol	21886483	Kohtaro Tanaka;Olga Barmina;Laura E Sanders;Michelle N Arbeitman;Artyom Kopp	1;3;2;3;8	1.75;5.26;3.51;5.26;14.04	Artyom Kopp	8	57	14.04
PlosBiol	21886479	Camilo Mora;Derek P Tittensor;Sina Adl;Alastair G B Simpson;Boris Worm	1;1;0;1;0	7.69;7.69;0.0;7.69;0.0	Camilo Mora;Derek P Tittensor;Alastair G B Simpson	1	13	7.69
PlosBiol	21912512	Kentaro Kato;Manuel G Forero;Janine C Fenton;Alicia Hidalgo	1;1;1;3	1.27;1.27;1.27;3.8	Alicia Hidalgo	3	79	3.8
PlosBiol	21912514	Roger W Li;Charlie Ngo;Jennie Nguyen;Dennis M Levi	9;0;0;12	25.71;0.0;0.0;34.29	Dennis M Levi	12	35	34.29
PlosBiol	21912513	Christian H Bell;A Radu Aricescu;E Yvonne Jones;Christian Siebold	2;1;5;2	3.92;1.96;9.8;3.92	E Yvonne Jones	5	51	9.8
PlosBiol	21912516	Ellen Yeh;Joseph L DeRisi	0;1	0.0;1.67	Joseph L DeRisi	1	60	1.67
PlosBiol	21912515	Sethu C Nair;Boris Striepen	1;6	2.17;13.04	Boris Striepen	6	46	13.04
PlosBiol	21909241	Eric J Foss;Dragan Radulovic;Scott A Shaffer;David R Goodlett;Leonid Kruglyak;Antonio Bedalov	1;2;2;2;10;2	2.5;5.0;5.0;5.0;25.0;5.0	Leonid Kruglyak	10	40	25
PlosBiol	21909240	Limor Landsman;Amar Nijagal;Theresa J Whitchurch;Renee L Vanderlaan;Warren E Zimmer;Tippi C Mackenzie;Matthias Hebrok	0;2;0;0;2;1;6	0.0;3.51;0.0;0.0;3.51;1.75;10.53	Matthias Hebrok	6	57	10.53
PlosBiol	21909239	Nicola Cavallari;Elena Frigato;Daniela Vallone;Nadine Fröhlich;Jose Fernando Lopez-Olmeda;Augusto Foà;Roberto Berti;Francisco Javier Sánchez-Vázquez;Cristiano Bertolucci;Nicholas S Foulkes	0;0;5;0;0;1;0;0;1;7	0.0;0.0;12.82;0.0;0.0;2.56;0.0;0.0;2.56;17.95	Nicholas S Foulkes	7	39	17.95
PlosBiol	21909243	John H Matthews;Bart A J Wickel;Sarah Freeman	0;0;0	0.0;0.0;0.0	John H Matthews;Bart A J Wickel;Sarah Freeman	0	8	0
PlosBiol	21931536	Gregory D Rak;Emily M Mace;Pinaki P Banerjee;Tatyana Svitkina;Jordan S Orange	2;0;3;1;8	4.65;0.0;6.98;2.33;18.6	Jordan S Orange	8	43	18.6
PlosBiol	21931531	John D Fraser	0	0	John D Fraser	0	20	0
PlosBiol	21931533	Kuanyin K Lin;Lara Rossi;Nathan C Boles;Brian E Hall;Thaddeus C George;Margaret A Goodell	1;0;2;1;1;8	2.27;0.0;4.55;2.27;2.27;18.18	Margaret A Goodell	8	44	18.18
PlosBiol	21931535	Yossi Yovel;Ben Falk;Cynthia F Moss;Nachum Ulanovsky	2;1;6;2	7.69;3.85;23.08;7.69	Cynthia F Moss	6	26	23.08
PlosBiol	21931534	Gila Arad;Revital Levy;Iris Nasie;Dalia Hillman;Ziv Rotfogel;Uri Barash;Emmanuelle Supper;Tomer Shpilka;Adi Minis;Raymond Kaempfer	2;2;0;2;0;0;0;0;0;4	5.26;5.26;0.0;5.26;0.0;0.0;0.0;0.0;0.0;10.53	Raymond Kaempfer	4	38	10.53
PlosBiol	21931537	Alice C N Brown;Stephane Oddos;Ian M Dobbie;Juha-Matti Alakoskela;Richard M Parton;Philipp Eissmann;Mark A A Neil;Christopher Dunsby;Paul M W French;Ilan Davis;Daniel M Davis	0;2;0;0;0;2;3;1;3;1;13	0.0;2.67;0.0;0.0;0.0;2.67;4.0;1.33;4.0;1.33;17.33	Daniel M Davis	13	75	17.33
PlosBiol	21949640	Julia Salzman;Robert J Marinelli;Peter L Wang;Ann E Green;Julie S Nielsen;Brad H Nelson;Charles W Drescher;Patrick O Brown	1;0;0;0;0;0;0;1	2.5;0.0;0.0;0.0;0.0;0.0;0.0;2.5	Julia Salzman;Patrick O Brown	1	40	2.5
PlosBiol	21957398	David S Schneider	1	4.35	David S Schneider	1	23	4.35
PlosBiol	21949639	Anja Schmidt;Samuel E Wuest;Kitty Vijverberg;Célia Baroux;Daniela Kleen;Ueli Grossniklaus	2;1;1;1;0;12	2.41;1.2;1.2;1.2;0.0;14.46	Ueli Grossniklaus	12	83	14.46
PlosBiol	21949641	Leonie Kirszenblat;Divya Pattabiraman;Massimo A Hilliard	0;0;1	0.0;0.0;1.82	Massimo A Hilliard	1	55	1.82
PlosBiol	21980262	Antoine Jégou;Thomas Niedermayer;József Orbán;Dominique Didry;Reinhard Lipowsky;Marie-France Carlier;Guillaume Romet-Lemonne	0;0;0;1;1;13;0	0.0;0.0;0.0;2.78;2.78;36.11;0.0	Marie-France Carlier	13	36	36.11
PlosBiol	21980261	Qiuxiang Ou;Adam Magico;Kirst King-Jones	0;0;4	0.0;0.0;5.71	Kirst King-Jones	4	70	5.71
PlosBiol	21980263	Benjamin Toh;Xiaojie Wang;Jo Keeble;Wen Jing Sim;Karen Khoo;Wing-Cheong Wong;Masashi Kato;Armelle Prevost-Blondel;Jean-Paul Thiery;Jean-Pierre Abastado	1;1;0;0;0;0;3;0;2;2	1.45;1.45;0.0;0.0;0.0;0.0;4.35;0.0;2.9;2.9	Masashi Kato	3	69	4.35
PlosBiol	21990963	Andreas F Haag;Mikhail Baloban;Monica Sani;Bernhard Kerscher;Olivier Pierre;Attila Farkas;Renato Longhi;Eric Boncompagni;Didier Hérouart;Sergio Dall'angelo;Eva Kondorosi;Matteo Zanda;Peter Mergaert;Gail P Ferguson	3;0;0;0;0;1;0;0;0;0;8;0;8;7	9.09;0.0;0.0;0.0;0.0;3.03;0.0;0.0;0.0;0.0;24.24;0.0;24.24;21.21	Eva Kondorosi;Peter Mergaert	8	33	24.24
PlosBiol	21990962	Nicholas J Cole;Thomas E Hall;Emily K Don;Silke Berger;Catherine A Boisvert;Christine Neyt;Rolf Ericsson;Jean Joss;David B Gurevich;Peter D Currie	0;1;0;1;1;2;0;0;0;3	0.0;4.0;0.0;4.0;4.0;8.0;0.0;0.0;0.0;12.0	Peter D Currie	3	25	12
PlosBiol	22022230	Jennifer Hirst;Lael D Barlow;Gabriel Casey Francisco;Daniela A Sahlender;Matthew N J Seaman;Joel B Dacks;Margaret S Robinson	4;0;0;2;2;6;10	7.27;0.0;0.0;3.64;3.64;10.91;18.18	Margaret S Robinson	10	55	18.18
PlosBiol	22022231	Souheil-Antoine Younes;George Punkosdy;Stephane Caucheteux;Tao Chen;Zvi Grossman;William E Paul	1;0;0;0;6;8	2.7;0.0;0.0;0.0;16.22;21.62	William E Paul	8	37	21.62
PlosBiol	22028627	Corinne Grey;Pauline Barthès;Gaëlle Chauveau-Le Friec;Francina Langa;Frédéric Baudat;Bernard de Massy	3;1;0;0;4;6	7.5;2.5;0.0;0.0;10.0;15.0	Bernard de Massy	6	40	15
PlosBiol	22028625	Ashley S Pawlisz;Yuanyi Feng	1;4	1.54;6.15	Yuanyi Feng	4	65	6.15
PlosBiol	22028629	Yong E Zhang;Patrick Landback;Maria D Vibranovski;Manyuan Long	2;2;2;12	2.86;2.86;2.86;17.14	Manyuan Long	12	70	17.14
PlosBiol	22039349	Akihiko Muto;Anne L Calof;Arthur D Lander;Thomas F Schilling	1;2;2;3	1.16;2.33;2.33;3.49	Thomas F Schilling	3	86	3.49
PlosBiol	22039351	Jia Fei;Nina Kaczmarek;Andreas Luch;Andreas Glas;Thomas Carell;Hanspeter Naegeli	0;0;0;0;1;0	0.0;0.0;0.0;0.0;1.75;0.0	Thomas Carell	1	57	1.75
PlosBiol	22039350	Fisun Hamaratoglu;Aitana Morton de Lachapelle;George Pyrowolakis;Sven Bergmann;Markus Affolter	0;1;6;1;9	0.0;1.79;10.71;1.79;16.07	Markus Affolter	9	56	16.07
PlosBiol	22039352	Kalin Vetsigian;Rishi Jajoo;Roy Kishony	0;0;0	0.0;0.0;0.0	Kalin Vetsigian;Rishi Jajoo;Roy Kishony	0	21	0
PlosBiol	22069374	Umaimainthan Palendira;Carol Low;Anna Chan;Andrew D Hislop;Edwin Ho;Tri Giang Phan;Elissa Deenick;Matthew C Cook;D Sean Riminton;Sharon Choo;Richard Loh;Frank Alvaro;Claire Booth;H Bobby Gaspar;Alessandro Moretta;Rajiv Khanna;Alan B Rickinson;Stuart G Tangye	1;0;1;4;0;0;0;0;1;0;0;1;0;3;5;0;4;12	1.39;0.0;1.39;5.56;0.0;0.0;0.0;0.0;1.39;0.0;0.0;1.39;0.0;4.17;6.94;0.0;5.56;16.67	Stuart G Tangye	12	72	16.67
PlosBiol	22069376	Enrico Girardi;Esther Dawen Yu;Yali Li;Norihito Tarumoto;Bo Pei;Jing Wang;Petr Illarionov;Yuki Kinjo;Mitchell Kronenberg;Dirk M Zajonc	2;1;3;0;3;2;1;6;11;8	6.45;3.23;9.68;0.0;9.68;6.45;3.23;19.35;35.48;25.81	Mitchell Kronenberg	11	31	35.48
PlosBiol	22069375	Michael P Eichenlaub;Laurence Ettwiller	0;1	0.0;1.69	Laurence Ettwiller	1	59	1.69
PlosBiol	22087072	Mariana F Wolfner	6	22.22	Mariana F Wolfner	6	27	22.22
PlosBiol	22087073	Sandra L Schnakenberg;Wilfredo R Matias;Mark L Siegal	0;0;1	0.0;0.0;1.92	Mark L Siegal	1	52	1.92
PlosBiol	22087074	Arvind Ramanathan;Pratul K Agarwal	3;9	3.85;11.54	Pratul K Agarwal	9	78	11.54
PlosBiol	22087075	Monica S Guzman;Xavier De Jaeger;Sanda Raulic;Ivana A Souza;Alex X Li;Susanne Schmid;Ravi S Menon;Raul R Gainetdinov;Marc G Caron;Robert Bartha;Vania F Prado;Marco A M Prado	1;4;0;0;0;1;1;5;9;0;12;12	1.25;5.0;0.0;0.0;0.0;1.25;1.25;6.25;11.25;0.0;15.0;15.0	Vania F Prado;Marco A M Prado	12	80	15
PlosBiol	22110400	Matthew J Kloser;Sara E Brownell;Nona R Chiariello;Tadashi Fukami	0;0;0;2	0.0;0.0;0.0;25.0	Tadashi Fukami	2	8	25
PlosBiol	22110401	Tanmay A M Bharat;James D Riches;Larissa Kolesnikova;Sonja Welsch;Verena Krähling;Norman Davey;Marie-Laure Parsy;Stephan Becker;John A G Briggs	0;1;7;1;1;0;0;8;2	0.0;2.08;14.58;2.08;2.08;0.0;0.0;16.67;4.17	Stephan Becker	8	48	16.67
PlosBiol	22131902	Patrick Narbonne;David E Simpson;John B Gurdon	0;0;3	0.0;0.0;4.17	John B Gurdon	3	72	4.17
PlosBiol	22110404	Maria E McNamara;Derek E G Briggs;Patrick J Orr;Sonja Wedmann;Heeso Noh;Hui Cao	0;0;0;1;0;0	0.0;0.0;0.0;5.56;0.0;0.0	Sonja Wedmann	1	18	5.56
PlosBiol	22131906	David Brang;V S Ramachandran	9;7	23.68;18.42	David Brang	9	38	23.68
PlosBiol	22131904	Floris P de Lange;Simon van Gaal;Victor A F Lamme;Stanislas Dehaene	2;3;4;13	3.51;5.26;7.02;22.81	Stanislas Dehaene	13	57	22.81
PlosBiol	22131903	Dana Gancz;Tamar Lengil;Lilach Gilboa	0;0;2	0.0;0.0;4.0	Lilach Gilboa	2	50	4
PlosBiol	22140361	Michael W Carroll	0	0	Michael W Carroll	0	2	0
PlosBiol	22140357	Haleh Rafati;Maribel Parra;Shweta Hakre;Yuri Moshkin;Eric Verdin;Tokameh Mahmoudi	0;1;0;0;10;2	0.0;1.39;0.0;0.0;13.89;2.78	Eric Verdin	10	72	13.89
PlosBiol	22140358	Barry J Grant;Dana M Gheorghe;Wenjun Zheng;Maria Alonso;Gary Huber;Maciej Dlugosz;J Andrew McCammon;Robert A Cross	2;0;0;0;0;0;5;6	4.55;0.0;0.0;0.0;0.0;0.0;11.36;13.64	Robert A Cross	6	44	13.64
PlosBiol	22162949	Martin Pilhofer;Mark S Ladinsky;Alasdair W McDowall;Giulio Petroni;Grant J Jensen	3;2;0;4;7	4.92;3.28;0.0;6.56;11.48	Grant J Jensen	7	61	11.48
PlosBiol	22162948	Andréa M Caricilli;Paty K Picardi;Lélia L de Abreu;Mirian Ueno;Patrícia O Prada;Eduardo R Ropelle;Sandro Massao Hirabara;Ângela Castoldi;Pedro Vieira;Niels O S Camara;Rui Curi;José B Carvalheira;Mário J A Saad	0;0;0;1;1;0;0;0;0;0;2;1;0	0.0;0.0;0.0;1.37;1.37;0.0;0.0;0.0;0.0;0.0;2.74;1.37;0.0	Rui Curi	2	73	2.74
PlosBiol	22162947	Laure Ségurel;Ellen Miranda Leffler;Molly Przeworski	0;1;5	0.0;2.44;12.2	Molly Przeworski	5	41	12.2
PlosBiol	22162946	Jennifer C Molloy	0	0	Jennifer C Molloy	0	6	0
PlosBiol	22162950	Mehmet Somel;Xiling Liu;Lin Tang;Zheng Yan;Haiyang Hu;Song Guo;Xi Jiang;Xiaoyu Zhang;Guohua Xu;Gangcai Xie;Na Li;Yuhui Hu;Wei Chen;Svante Pääbo;Philipp Khaitovich	3;0;0;2;0;2;0;0;0;0;0;1;1;5;6	6.38;0.0;0.0;4.26;0.0;4.26;0.0;0.0;0.0;0.0;0.0;2.13;2.13;10.64;12.77	Philipp Khaitovich	6	47	12.77
PlosBiol	22180728	Daniela Peukert;Sabrina Weber;Andrew Lumsden;Steffen Scholpp	1;0;9;4	1.05;0.0;9.47;4.21	Andrew Lumsden	9	95	9.47
PlosBiol	22180726	Gareth T Powell;Gavin J Wright	0;4	0.0;6.35	Gavin J Wright	4	63	6.35
PlosBiol	22180729	Brian H Lee;Jason Liu;Daisy Wong;Supriya Srinivasan;Kaveh Ashrafi	2;1;0;1;6	3.7;1.85;0.0;1.85;11.11	Kaveh Ashrafi	6	54	11.11
PlosBiol	22205878	Christopher R Pudney;Basile Khara;Linus O Johannissen;Nigel S Scrutton	2;1;0;10	5.88;2.94;0.0;29.41	Nigel S Scrutton	10	34	29.41
PlosBiol	22205876	Chris Wood;Brian Sullivan;Marshall Iliff;Daniel Fink;Steve Kelling	0;0;0;1;1	0.0;0.0;0.0;50.0;50.0	Daniel Fink;Steve Kelling	1	2	50
PlosBiol	22205877	Eric C Martens;Elisabeth C Lowe;Herbert Chiang;Nicholas A Pudlo;Meng Wu;Nathan P McNulty;D Wade Abbott;Bernard Henrissat;Harry J Gilbert;David N Bolam;Jeffrey I Gordon	6;0;0;0;0;0;0;4;2;2;13	17.65;0.0;0.0;0.0;0.0;0.0;0.0;11.76;5.88;5.88;38.24	Jeffrey I Gordon	13	34	38.24
PlosBiol	22205879	Felix Margadant;Li Li Chew;Xian Hu;Hanry Yu;Neil Bate;Xian Zhang;Michael Sheetz	0;0;0;0;0;2;1	0.0;0.0;0.0;0.0;0.0;6.45;3.23	Xian Zhang	2	31	6.45
PlosBiol	22215984	Melinda D Baker;Matthew B Neiditch	0;1	0.0;1.54	Matthew B Neiditch	1	65	1.54
PlosBiol	22215982	Daniel Kaping;Martin Vinck;R Matthew Hutchison;Stefan Everling;Thilo Womelsdorf	0;1;1;3;4	0.0;1.0;1.0;3.0;4.0	Thilo Womelsdorf	4	100	4
PlosBiol	22215983	David Halpin;Petr Kalab;Jay Wang;Karsten Weis;Rebecca Heald	0;3;0;3;8	0.0;8.82;0.0;8.82;23.53	Rebecca Heald	8	34	23.53
PlosBiol	22235191	Sung-Ho Huh;Jennifer Jones;Mark E Warchol;David M Ornitz	2;0;1;7	4.88;0.0;2.44;17.07	David M Ornitz	7	41	17.07
PlosBiol	22235189	Robert K Bradley;Jason Merkin;Nicole J Lambert;Christopher B Burge	2;0;0;8	3.57;0.0;0.0;14.29	Christopher B Burge	8	56	14.29
PlosBiol	22235190	Fabien Duveau;Marie-Anne Félix	1;5	1.2;6.02	Marie-Anne Félix	5	83	6.02
PlosBiol	22235192	Steven L Chown	1	4.76	Steven L Chown	1	21	4.76
PlosBiol	22235193	Andy Stirling	4	50	Andy Stirling	4	8	50
PlosBiol	22235194	Alex D Rogers;Paul A Tyler;Douglas P Connelly;Jon T Copley;Rachael James;Robert D Larter;Katrin Linse;Rachel A Mills;Alfredo Naveira Garabato;Richard D Pancost;David A Pearce;Nicholas V C Polunin;Christopher R German;Timothy Shank;Philipp H Boersch-Supan;Belinda J Alker;Alfred Aquilina;Sarah A Bennett;Andrew Clarke;Robert J J Dinley;Alastair G C Graham;Darryl R H Green;Jeffrey A Hawkes;Laura Hepb…	0;0;1;0;0;0;1;0;0;0;0;0;2;0;0;0;0;0;0;0;0;0;0;0;0;0;0;0;0;0;0;0;0	0.0;0.0;3.23;0.0;0.0;0.0;3.23;0.0;0.0;0.0;0.0;0.0;6.45;0.0;0.0;0.0;0.0;0.0;0.0;0.0;0.0;0.0;0.0;0.0;0.0;0.0;0.0;0.0;0.0;0.0;0.0;0.0;0.0	Christopher R German	2	31	6.45
PlosBiol	22253571	Kaspar Podgorski;Derek Dunfield;Kurt Haas	0;1;4	0.0;1.85;7.41	Kurt Haas	4	54	7.41
PlosBiol	22253572	Jagan Srinivasan;Stephan H von Reuss;Neelanjan Bose;Alon Zaslaver;Parag Mahanti;Margaret C Ho;Oran G O'Doherty;Arthur S Edison;Paul W Sternberg;Frank C Schroeder	2;0;0;0;0;0;0;1;3;3	5.41;0.0;0.0;0.0;0.0;0.0;0.0;2.7;8.11;8.11	Paul W Sternberg;Frank C Schroeder	3	37	8.11
PlosBiol	22253574	Shuang Li;Yongbin Chen;Qing Shi;Tao Yue;Bing Wang;Jin Jiang	1;3;0;1;4;9	1.89;5.66;0.0;1.89;7.55;16.98	Jin Jiang	9	53	16.98
PlosBiol	22253573	Ruohan Xia;Hongge Jia;Junkai Fan;Yajuan Liu;Jianhang Jia	0;1;0;3;6	0.0;2.04;0.0;6.12;12.24	Jianhang Jia	6	49	12.24
PlosBiol	22272185	Kannan Alpadi;Aditya Kulkarni;Veronique Comte;Monique Reinhardt;Andrea Schmidt;Sarita Namjoshi;Andreas Mayer;Christopher Peters	0;0;0;1;2;0;6;2	0.0;0.0;0.0;1.49;2.99;0.0;8.96;2.99	Andreas Mayer	6	67	8.96
PlosBiol	22272184	Elif Eren;Jagamya Vijayaraghavan;Jiaming Liu;Belete R Cheneke;Debra S Touw;Bryan W Lepore;Mridhu Indic;Liviu Movileanu;Bert van den Berg	0;0;0;1;0;1;1;3;5	0.0;0.0;0.0;2.22;0.0;2.22;2.22;6.67;11.11	Bert van den Berg	5	45	11.11
PlosBiol	22272187	Nan Lu;Qian Shen;Timothy R Mahoney;Lukas J Neukomm;Ying Wang;Zheng Zhou	5;1;1;0;0;7	8.93;1.79;1.79;0.0;0.0;12.5	Zheng Zhou	7	56	12.5
PlosBiol	22272186	Daniel Russel;Keren Lasker;Ben Webb;Javier Velázquez-Muriel;Elina Tjioe;Dina Schneidman-Duhovny;Bret Peterson;Andrej Sali	1;5;2;1;1;5;0;21	2.27;11.36;4.55;2.27;2.27;11.36;0.0;47.73	Andrej Sali	21	44	47.73
PlosBiol	22272183	Daniel B Sloan;Andrew J Alverson;John P Chuckalovcak;Martin Wu;David E McCauley;Jeffrey D Palmer;Douglas R Taylor	7;5;0;0;5;13;7	7.22;5.15;0.0;0.0;5.15;13.4;7.22	Jeffrey D Palmer	13	97	13.4
PlosBiol	22291572	David Moreno-Mateos;Mary E Power;Francisco A Comín;Roxana Yockteng	0;0;0;0	0.0;0.0;0.0;0.0	David Moreno-Mateos;Mary E Power;Francisco A Comín;Roxana Yockteng	0	17	0
PlosBiol	22291573	Oswald J Schmitz	1	12.5	Oswald J Schmitz	1	8	12.5
PlosBiol	22291575	Mar Carmena;Xavier Pinson;Melpi Platani;Zeina Salloum;Zhenjie Xu;Anthony Clark;Fiona Macisaac;Hiromi Ogawa;Ulrike Eggert;David M Glover;Vincent Archambault;William C Earnshaw	7;0;0;0;0;0;0;0;0;6;2;10	13.46;0.0;0.0;0.0;0.0;0.0;0.0;0.0;0.0;11.54;3.85;19.23	William C Earnshaw	10	52	19.23
PlosBiol	22291574	Mingwei Zhao;Jiangwen Zhang;Hemali Phatnani;Stefanie Scheu;Tom Maniatis	0;0;0;1;2	0.0;0.0;0.0;1.92;3.85	Tom Maniatis	2	52	3.85
PlosBiol	22303283	Paul Beier;Andrew J Gregory	0;0	0.0;0.0	Paul Beier;Andrew J Gregory	0	6	0
PlosBiol	22303282	Joe H Levine;Michelle E Fontes;Jonathan Dworkin;Michael B Elowitz	0;0;0;0	0.0;0.0;0.0;0.0	Joe H Levine;Michelle E Fontes;Jonathan Dworkin;Michael B Elowitz	0	1	0
PlosBiol	22303281	Brian N Pasley;Stephen V David;Nima Mesgarani;Adeen Flinker;Shihab A Shamma;Nathan E Crone;Robert T Knight;Edward F Chang	0;5;2;1;4;2;5;2	0.0;10.42;4.17;2.08;8.33;4.17;10.42;4.17	Stephen V David;Robert T Knight	5	48	10.42
PlosBiol	22346733	Georgios Trichas;Aaron M Smith;Natalia White;Vivienne Wilkins;Tomoko Watanabe;Abigail Moore;Bradley Joyce;Jacintha Sugnaseelan;Tristan A Rodriguez;David Kay;Ruth E Baker;Philip K Maini;Shankar Srinivas	1;1;0;1;0;0;1;0;3;1;1;1;4	2.5;2.5;0.0;2.5;0.0;0.0;2.5;0.0;7.5;2.5;2.5;2.5;10.0	Shankar Srinivas	4	40	10
PlosBiol	22346732	Hiroshi Watarai;Etsuko Sekine-Kondo;Tomokuni Shigeura;Yasutaka Motomura;Takuwa Yasuda;Rumi Satoh;Hisahiro Yoshida;Masato Kubo;Hiroshi Kawamoto;Haruhiko Koseki;Masaru Taniguchi	4;0;0;1;0;0;0;1;2;2;8	6.78;0.0;0.0;1.69;0.0;0.0;0.0;1.69;3.39;3.39;13.56	Masaru Taniguchi	8	59	13.56
PlosBiol	19355786	Andrew F Read;Penelope A Lynch;Matthew B Thomas	4;0;2	5.33;0.0;2.67	Andrew F Read	4	75	5.33
PlosBiol	19243225	Jing Yao;Feng Qin	1;5	2.56;12.82	Feng Qin	5	39	12.82
PlosBiol	22347814	Larissa Tskhovrebova;John Trinick	0;0	0.0;0.0	Larissa Tskhovrebova;John Trinick	0	39	0
PlosBiol	22347811	Marta Navarrete;Gertrudis Perea;David Fernandez de Sevilla;Marta Gómez-Gonzalo;Angel Núñez;Eduardo D Martín;Alfonso Araque	4;4;0;0;1;1;7	7.84;7.84;0.0;0.0;1.96;1.96;13.73	Alfonso Araque	7	51	13.73
PlosBiol	22347812	Nikos Pinotsis;Spyros D Chatziefthimiou;Felix Berkemeier;Fabienne Beuron;Irene M Mavridis;Petr V Konarev;Dmitri I Svergun;Edward Morris;Matthias Rief;Matthias Wilmanns	2;0;1;0;0;0;3;0;2;2	5.71;0.0;2.86;0.0;0.0;0.0;8.57;0.0;5.71;5.71	Dmitri I Svergun	3	35	8.57
PlosBiol	22363210	Mimi Liljeholm;John P O'Doherty	0;1	0.0;6.67	John P O'Doherty	1	15	6.67
PlosBiol	22371689	Alex L Pigot;Ian P F Owens;C David L Orme	1;4;4	3.23;12.9;12.9	Ian P F Owens;C David L Orme	4	31	12.9
PlosBiol	22363208	Liane Schmidt;Maël Lebreton;Marie-Laure Cléry-Melin;Jean Daunizeau;Mathias Pessiglione	3;1;1;2;6	4.69;1.56;1.56;3.12;9.38	Mathias Pessiglione	6	64	9.38
PlosBiol	22363205	Kim Debacker;Aisling Frizzell;Olive Gleeson;Lucy Kirkham-McCarthy;Tony Mertz;Robert S Lahue	0;0;0;0;0;4	0.0;0.0;0.0;0.0;0.0;8.51	Robert S Lahue	4	47	8.51
PlosBiol	22363206	Shira Knafo;César Venero;Cristina Sánchez-Puelles;Inmaculada Pereda-Peréz;Ana Franco;Carmen Sandi;Luz M Suárez;José M Solís;Lidia Alonso-Nanclares;Eduardo D Martín;Paula Merino-Serrais;Erika Borcel;Shizhong Li;Yongshuo Chen;Juncal Gonzalez-Soriano;Vladimir Berezin;Elisabeth Bock;Javier Defelipe;José A Esteban	2;1;0;0;0;3;0;0;1;0;1;1;2;1;1;6;6;0;4	3.64;1.82;0.0;0.0;0.0;5.45;0.0;0.0;1.82;0.0;1.82;1.82;3.64;1.82;1.82;10.91;10.91;0.0;7.27	Vladimir Berezin;Elisabeth Bock	6	55	10.91
PlosBiol	22363207	Hinsby Cadillo-Quiroz;Xavier Didelot;Nicole L Held;Alfa Herrera;Aaron Darling;Michael L Reno;David J Krause;Rachel J Whitaker	1;6;3;1;1;1;0;6	1.23;7.41;3.7;1.23;1.23;1.23;0.0;7.41	Xavier Didelot;Rachel J Whitaker	6	81	7.41
PlosBiol	22389627	Raphael Kaplan;Christian F Doeller;Gareth R Barnes;Vladimir Litvak;Emrah Düzel;Peter A Bandettini;Neil Burgess	0;3;1;2;2;0;8	0.0;3.8;1.27;2.53;2.53;0.0;10.13	Neil Burgess	8	79	10.13
PlosBiol	22389630	David Duneau;Dieter Ebert	0;2	0.0;3.17	Dieter Ebert	2	63	3.17
PlosBiol	22389629	Keiji Nishida;Pamela A Silver	0;0	0.0;0.0	Keiji Nishida;Pamela A Silver	0	39	0
PlosBiol	22389628	Abhinav K Jain;Kendra Allton;Michelina Iacovino;Elisabeth Mahen;Robert J Milczarek;Thomas P Zwaka;Michael Kyba;Michelle Craig Barton	2;1;0;0;0;0;2;2	2.2;1.1;0.0;0.0;0.0;0.0;2.2;2.2	Abhinav K Jain;Michael Kyba;Michelle Craig Barton	2	91	2.2
PlosBiol	22412351	Michelle Smith	0	0	Michelle Smith	0	7	0
PlosBiol	22412349	Vahideh Hassan-Zadeh;Sabarinadh Chilaka;Jean-Charles Cadoret;Meiji Kit-Wan Ma;Nicole Boggetto;Adam G West;Marie-Noëlle Prioleau	1;0;1;0;0;5;4	1.89;0.0;1.89;0.0;0.0;9.43;7.55	Adam G West	5	53	9.43
PlosBiol	22412352	Ariel Erental;Idith Sharon;Hanna Engelberg-Kulka	1;0;12	2.0;0.0;24.0	Hanna Engelberg-Kulka	12	50	24
PlosBiol	22412348	Manuel Viotti;Lei Niu;Song-Hai Shi;Anna-Katerina Hadjantonakis	3;0;0;8	6.12;0.0;0.0;16.33	Anna-Katerina Hadjantonakis	8	49	16.33
PlosBiol	22427741	Shadi Jafari;Liza Alkhori;Alexander Schleiffer;Anna Brochtrup;Thomas Hummel;Mattias Alenius	0;0;0;0;1;3	0.0;0.0;0.0;0.0;2.56;7.69	Mattias Alenius	3	39	7.69
PlosBiol	22427743	Ceng Luo;Vijayan Gangadharan;Kiran Kumar Bali;Rou-Gang Xie;Nitin Agarwal;Martina Kurejova;Anke Tappe-Theodor;Irmgard Tegeder;Susanne Feil;Gary Lewin;Erika Polgar;Andrew J Todd;Jens Schlossmann;Franz Hofmann;Da-Lu Liu;San-Jue Hu;Robert Feil;Thomas Kuner;Rohini Kuner	1;2;2;0;4;1;0;5;1;0;0;1;4;8;0;0;7;0;5	2.08;4.17;4.17;0.0;8.33;2.08;0.0;10.42;2.08;0.0;0.0;2.08;8.33;16.67;0.0;0.0;14.58;0.0;10.42	Franz Hofmann	8	48	16.67
PlosBiol	22427742	Maulik R Patel;Yueh-Ming Loo;Stacy M Horner;Michael Gale;Harmit S Malik	1;2;0;5;5	1.92;3.85;0.0;9.62;9.62	Michael Gale;Harmit S Malik	5	52	9.62
PlosBiol	22448146	Michael N Tennison;Jonathan D Moreno	0;0	0.0;0.0	Michael N Tennison;Jonathan D Moreno	0	17	0
PlosBiol	22448144	Suhong Xu;Feng Cheng;Juan Liang;Wei Wu;Jian Zhang	0;0;0;0;1	0.0;0.0;0.0;0.0;1.82	Jian Zhang	1	55	1.82
PlosBiol	22448145	Vafa Bayat;Isabelle Thiffault;Manish Jaiswal;Martine Tétreault;Taraka Donti;Florin Sasarman;Geneviève Bernard;Julie Demers-Lamarche;Marie-Josée Dicaire;Jean Mathieu;Michel Vanasse;Jean-Pierre Bouchard;Marie-France Rioux;Charles M Lourenco;Zhihong Li;Claire Haueter;Eric A Shoubridge;Brett H Graham;Bernard Brais;Hugo J Bellen	1;1;0;0;0;2;0;0;0;1;1;1;1;0;0;1;1;0;1;9	1.06;1.06;0.0;0.0;0.0;2.13;0.0;0.0;0.0;1.06;1.06;1.06;1.06;0.0;0.0;1.06;1.06;0.0;1.06;9.57	Hugo J Bellen	9	94	9.57
PlosBiol	22479150	Frans B M de Waal	1	20	Frans B M de Waal	1	5	20
PlosBiol	22479151	Walter Jetz;Paul V A Fine	7;1	16.28;2.33	Walter Jetz	7	43	16.28
PlosBiol	22479149	Keven Ang;Gary Ee;Edwin Ang;Elvin Koh;Wee Leng Siew;Yu Mun Chan;Sabrina Nur;Yee Sun Tan;Norbert Lehming	0;0;1;0;2;0;0;0;10	0.0;0.0;1.75;0.0;3.51;0.0;0.0;0.0;17.54	Norbert Lehming	10	57	17.54
PlosBiol	22479148	Kelly N DuBois;Sam Alsford;Jennifer M Holden;Johanna Buisson;Michal Swiderski;Jean-Mathieu Bart;Alexander V Ratushny;Yakun Wan;Philippe Bastin;J David Barry;Miguel Navarro;David Horn;John D Aitchison;Michael P Rout;Mark C Field	1;2;0;0;0;1;1;1;0;4;5;5;1;2;6	1.32;2.63;0.0;0.0;0.0;1.32;1.32;1.32;0.0;5.26;6.58;6.58;1.32;2.63;7.89	Mark C Field	6	76	7.89
PlosBiol	22479152	Anne Collins;Etienne Koechlin	0;7	0.0;15.56	Etienne Koechlin	7	45	15.56
PlosBiol	22509131	Simon A Babayan;David S Schneider	0;1	0.0;4.35	David S Schneider	1	23	4.35
PlosBiol	22509130	Steven A Frank;Marsha Rich Rosner	1;0	2.78;0.0	Steven A Frank	1	36	2.78
PlosBiol	22509132	Patricia Rojas-Ríos;Isabel Guerrero;Acaimo González-Reyes	1;3;3	1.92;5.77;5.77	Isabel Guerrero;Acaimo González-Reyes	3	52	5.77
PlosBiol	22509133	Shingo Nagawa;Tongda Xu;Deshu Lin;Pankaj Dhonukshe;Xingxing Zhang;Jiri Friml;Ben Scheres;Ying Fu;Zhenbiao Yang	1;2;0;4;0;2;3;5;10	1.82;3.64;0.0;7.27;0.0;3.64;5.45;9.09;18.18	Zhenbiao Yang	10	55	18.18
PlosBiol	22509135	Jun Zhu;Pavel Sova;Qiuwei Xu;Kenneth M Dombek;Ethan Y Xu;Heather Vu;Zhidong Tu;Rachel B Brem;Roger E Bumgarner;Eric E Schadt	11;0;2;0;0;1;0;5;1;18	16.67;0.0;3.03;0.0;0.0;1.52;0.0;7.58;1.52;27.27	Eric E Schadt	18	66	27.27
PlosBiol	22509134	Matthias Konrad;Meghan L Vyleta;Fabian J Theis;Miriam Stock;Simon Tragust;Martina Klatt;Verena Drescher;Carsten Marr;Line V Ugelvig;Sylvia Cremer	0;0;0;0;0;0;0;0;4;6	0.0;0.0;0.0;0.0;0.0;0.0;0.0;0.0;5.33;8.0	Sylvia Cremer	6	75	8
PlosBiol	22505849	Siu Sylvia Lee;Frank C Schroeder	0;3	0.0;10.34	Frank C Schroeder	3	29	10.34
PlosBiol	22505845	Taal Levi;Chris T Darimont;Misty Macduffee;Marc Mangel;Paul Paquet;Christopher C Wilmers	0;0;0;1;0;0	0.0;0.0;0.0;12.5;0.0;0.0	Marc Mangel	1	8	12.5
PlosBiol	22505847	Joshua Wollam;Daniel B Magner;Lilia Magomedova;Elisabeth Rass;Yidong Shen;Veerle Rottiers;Bianca Habermann;Carolyn L Cummins;Adam Antebi	2;1;1;0;1;6;0;5;12	2.9;1.45;1.45;0.0;1.45;8.7;0.0;7.25;17.39	Adam Antebi	12	69	17.39
PlosBiol	22505844	Marcus J Taylor;Marko Lampe;Christien J Merrifield	1;0;3	1.35;0.0;4.05	Christien J Merrifield	3	74	4.05
PlosBiol	22505848	Oren N Schaedel;Birgit Gerisch;Adam Antebi;Paul W Sternberg	0;4;7;2	0.0;8.16;14.29;4.08	Adam Antebi	7	49	14.29
PlosBiol	22529746	Rafael Romero-Calderón;Elizabeth D O'Hare;Nanthia A Suthana;Ashley A Scott-Van Zeeland;Angela Rizk-Jackson;Aida Attar;Sarah K Madsen;Cristina A Ghiani;Christopher J Evans;Joseph B Watson	1;0;0;0;0;0;0;0;0;0	7.14;0.0;0.0;0.0;0.0;0.0;0.0;0.0;0.0;0.0	Rafael Romero-Calderón	1	14	7.14
PlosBiol	22529744	Aline Muyle;Niklaus Zemp;Clothilde Deschamps;Sylvain Mousset;Alex Widmer;Gabriel A B Marais	0;0;0;0;5;6	0.0;0.0;0.0;0.0;6.25;7.5	Gabriel A B Marais	6	80	7.5
PlosBiol	22529745	Krisztián Fodor;Janina Wolf;Ralf Erdmann;Wolfgang Schliebs;Matthias Wilmanns	0;0;5;4;4	0.0;0.0;11.36;9.09;9.09	Ralf Erdmann	5	44	11.36
PlosBiol	22529749	Lu Liu;Chang Liu;Xingliang Hou;Wanyan Xi;Lisha Shen;Zhen Tao;Yue Wang;Hao Yu	0;1;0;0;0;0;0;1	0.0;3.23;0.0;0.0;0.0;0.0;0.0;3.23	Chang Liu;Hao Yu	1	31	3.23
PlosBiol	22545021	Masaki Mori;Hironori Nakagami;Gerardo Rodriguez-Araujo;Keisuke Nimura;Yasufumi Kaneda	1;2;0;2;4	1.64;3.28;0.0;3.28;6.56	Yasufumi Kaneda	4	61	6.56
PlosBiol	22545022	Nuria Izquierdo-Useros;Maier Lorizate;F-Xabier Contreras;Maria T Rodriguez-Plata;Bärbel Glass;Itziar Erkizia;Julia G Prado;Josefina Casas;Gemma Fabriàs;Hans-Georg Kräusslich;Javier Martinez-Picado	4;2;1;1;2;4;2;1;1;3;4	5.56;2.78;1.39;1.39;2.78;5.56;2.78;1.39;1.39;4.17;5.56	Nuria Izquierdo-Useros;Itziar Erkizia;Javier Martinez-Picado	4	72	5.56
PlosBiol	22563301	Ross K Maddox;Cyrus P Billimoria;Ben P Perrone;Barbara G Shinn-Cunningham;Kamal Sen	3;3;1;3;9	8.82;8.82;2.94;8.82;26.47	Kamal Sen	9	34	26.47
PlosBiol	22570591	Tomas Garzon-Muvdi;Paula Schiapparelli;Colette ap Rhys;Hugo Guerrero-Cazares;Christopher Smith;Deok-Ho Kim;Lyonell Kone;Harrison Farber;Danielle Y Lee;Steven S An;Andre Levchenko;Alfredo Quiñones-Hinojosa	0;0;0;1;0;3;0;0;0;0;3;4	0.0;0.0;0.0;1.06;0.0;3.19;0.0;0.0;0.0;0.0;3.19;4.26	Alfredo Quiñones-Hinojosa	4	94	4.26
PlosBiol	22563302	Denis Roze	0	0	Denis Roze	0	24	0
PlosBiol	22563299	Lutz Becks;Aneil F Agrawal	2;6	4.44;13.33	Aneil F Agrawal	6	45	13.33
PlosBiol	22563300	Henning Frenzel;Jörg Bohlender;Katrin Pinsker;Bärbel Wohlleben;Jens Tank;Stefan G Lechner;Daniela Schiska;Teresa Jaijo;Franz Rüschendorf;Kathrin Saar;Jens Jordan;José M Millán;Manfred Gross;Gary R Lewin	0;0;0;0;2;2;0;3;0;0;1;3;0;5	0.0;0.0;0.0;0.0;2.9;2.9;0.0;4.35;0.0;0.0;1.45;4.35;0.0;7.25	Gary R Lewin	5	69	7.25
PlosBiol	22589700	Sasha F Levy;Naomi Ziv;Mark L Siegal	1;0;1	1.12;0.0;1.12	Sasha F Levy;Mark L Siegal	1	89	1.12
PlosBiol	22589701	Weiqin Lu;Yumin Hu;Gang Chen;Zhao Chen;Hui Zhang;Feng Wang;Li Feng;Helene Pelicano;Hua Wang;Michael J Keating;Jinsong Liu;Wallace McKeehan;Huamin Wang;Yongde Luo;Peng Huang	1;1;1;2;1;0;3;3;0;3;2;0;0;0;5	2.7;2.7;2.7;5.41;2.7;0.0;8.11;8.11;0.0;8.11;5.41;0.0;0.0;0.0;13.51	Peng Huang	5	37	13.51
PlosBiol	22589698	Gerald F Joyce	3	25	Gerald F Joyce	3	12	25
PlosBiol	22589699	Man Jiang;Jie Zhu;Yaping Liu;Mingpo Yang;Cuiping Tian;Shan Jiang;Yonghong Wang;Hui Guo;Kaiyan Wang;Yousheng Shu	1;1;0;1;0;0;0;0;0;3	1.59;1.59;0.0;1.59;0.0;0.0;0.0;0.0;0.0;4.76	Yousheng Shu	3	63	4.76
PlosBiol	22615541	Diane Lawrence;Francesca Fiegna;Volker Behrends;Jacob G Bundy;Albert B Phillimore;Thomas Bell;Timothy G Barraclough	0;0;1;1;0;3;2	0.0;0.0;2.27;2.27;0.0;6.82;4.55	Thomas Bell	3	44	6.82
PlosBiol	22615540	Philippe Julien;David Brawand;Magali Soumillon;Anamaria Necsulea;Angélica Liechti;Frédéric Schütz;Tasman Daish;Frank Grützner;Henrik Kaessmann	1;1;1;1;1;0;0;5;3	2.0;2.0;2.0;2.0;2.0;0.0;0.0;10.0;6.0	Frank Grützner	5	50	10
PlosBiol	22615542	Martin M Turcotte;Michael S C Corrin;Marc T J Johnson	1;0;1	4.0;0.0;4.0	Martin M Turcotte;Marc T J Johnson	1	25	4
PlosBiol	22629231	Berangere Pinan-Lucarre;Christopher V Gabel;Christopher P Reina;S Elizabeth Hulme;Sergey S Shevkoplyas;R Daniel Slone;Jian Xue;Yujie Qiao;Sarah Weisberg;Kevin Roodhouse;Lin Sun;George M Whitesides;Aravinthan Samuel;Monica Driscoll	0;3;0;1;1;0;1;0;0;0;0;1;0;3	0.0;4.55;0.0;1.52;1.52;0.0;1.52;0.0;0.0;0.0;0.0;1.52;0.0;4.55	Christopher V Gabel;Monica Driscoll	3	66	4.55
PlosBiol	22629230	Yonatan Herzig;Hayley J Sharpe;Yael Elbaz;Sean Munro;Maya Schuldiner	0;1;0;3;3	0.0;1.75;0.0;5.26;5.26	Sean Munro;Maya Schuldiner	3	57	5.26
PlosBiol	22666178	Rubén Hervás;Javier Oroz;Albert Galera-Prat;Oscar Goñi;Alejandro Valbuena;Andrés M Vera;Angel Gómez-Sicilia;Fernando Losada-Urzáiz;Vladimir N Uversky;Margarita Menéndez;Douglas V Laurents;Marta Bruix;Mariano Carrión-Vázquez	2;3;0;0;2;0;0;0;2;1;1;1;4	2.94;4.41;0.0;0.0;2.94;0.0;0.0;0.0;2.94;1.47;1.47;1.47;5.88	Mariano Carrión-Vázquez	4	68	5.88
PlosBiol	22666180	Melissa A Haendel;Nicole A Vasilevsky;Jacqueline A Wirz	0;0;0	0.0;0.0;0.0	Melissa A Haendel;Nicole A Vasilevsky;Jacqueline A Wirz	0	6	0
PlosBiol	22679391	Xianying A Cui;Hui Zhang;Alexander F Palazzo	1;1;4	1.56;1.56;6.25	Alexander F Palazzo	4	64	6.25
PlosBiol	22679392	Laura B Duvall;Paul H Taghert	0;10	0.0;15.62	Paul H Taghert	10	64	15.62
PlosBiol	22679394	Jamie J Walker;Francesca Spiga;Eleanor Waite;Zidong Zhao;Yvonne Kershaw;John R Terry;Stafford L Lightman	1;4;0;0;1;1;15	1.92;7.69;0.0;0.0;1.92;1.92;28.85	Stafford L Lightman	15	52	28.85
PlosBiol	22679393	Megan J Dowie;Erin Forsyth;Leah Forsyth	0;0;0	0.0;0.0;0.0	Megan J Dowie;Erin Forsyth;Leah Forsyth	0	6	0
PlosBiol	22719226	Thomas Sweet;Carrie Kovalak;Jeff Coller	0;0;7	0.0;0.0;12.5	Jeff Coller	7	56	12.5
PlosBiol	22723741	Joseph R Burger;Craig D Allen;James H Brown;William R Burnside;Ana D Davidson;Trevor S Fristoe;Marcus J Hamilton;Norman Mercado-Silva;Jeffrey C Nekola;Jordan G Okie;Wenyun Zuo	0;0;1;1;0;0;1;0;0;0;0	0.0;0.0;5.88;5.88;0.0;0.0;5.88;0.0;0.0;0.0;0.0	James H Brown;William R Burnside;Marcus J Hamilton	1	17	5.88
PlosBiol	22723742	Martin L Duennwald;Analisa Echeverria;James Shorter	3;0;15	3.19;0.0;15.96	James Shorter	15	94	15.96
PlosBiol	22723739	Georgina M Mace	0	0	Georgina M Mace	0	5	0
PlosBiol	22723740	John H Matthews;Frederick Boltz	1;0	11.11;0.0	John H Matthews	1	9	11.11
PlosBiol	22723743	Sergio González;David Moreno-Delgado;Estefanía Moreno;Kamil Pérez-Capote;Rafael Franco;Josefa Mallol;Antoni Cortés;Vicent Casadó;Carme Lluís;Jordi Ortiz;Sergi Ferré;Enric Canela;Peter J McCormick	0;0;4;0;8;5;5;5;2;2;7;0;3	0.0;0.0;7.41;0.0;14.81;9.26;9.26;9.26;3.7;3.7;12.96;0.0;5.56	Rafael Franco	8	54	14.81
PlosBiol	22745601	Stephen G Turney;Jeff W Lichtman	1;23	2.04;46.94	Jeff W Lichtman	23	49	46.94
PlosBiol	22745600	Bruno Hudry;Sophie Remacle;Marie-Claire Delfini;René Rezsohazy;Yacine Graba;Samir Merabet	2;1;0;0;5;6	2.94;1.47;0.0;0.0;7.35;8.82	Samir Merabet	6	68	8.82
PlosBiol	22745599	Deepak P Srivastava;Kevin M Woolfrey;Kelly A Jones;Charles T Anderson;Katharine R Smith;Theron A Russell;Hyerin Lee;Marina V Yasvoina;David L Wokosin;P Hande Ozdinler;Gordon M G Shepherd;Peter Penzes	3;2;2;1;0;0;0;0;0;0;1;3	5.77;3.85;3.85;1.92;0.0;0.0;0.0;0.0;0.0;0.0;1.92;5.77	Deepak P Srivastava;Peter Penzes	3	52	5.77
PlosBiol	22802724	Rosemary J Redfield	0	0	Rosemary J Redfield	0	3	0
PlosBiol	22802725	Wen Lu;M Olivia Casanueva;Anthony P Mahowald;Mihoko Kato;David Lauterbach;Edwin L Ferguson	0;1;1;0;0;1	0.0;2.33;2.33;0.0;0.0;2.33	M Olivia Casanueva;Anthony P Mahowald;Edwin L Ferguson	1	43	2.33
PlosBiol	22802723	Sandipan Ray;Nicole R Koshy;Shyam Diwakar;Bipin Nair;Sanjeeva Srivastava	1;0;0;0;1	14.29;0.0;0.0;0.0;14.29	Sandipan Ray;Sanjeeva Srivastava	1	7	14.29
PlosBiol	22802726	Martin C Fleckenstein;Michael L Reese;Stephanie Könen-Waisman;John C Boothroyd;Jonathan C Howard;Tobias Steinfeldt	0;2;5;6;15;2	0.0;4.65;11.63;13.95;34.88;4.65	Jonathan C Howard	15	43	34.88
PlosBiol	22807655	Agnieszka Demczuk;Michel G Gauthier;Ingrid Veras;Settapong Kosiyatrakul;Carl L Schildkraut;Meinrad Busslinger;John Bechhoefer;Paolo Norio	1;1;0;1;4;7;3;6	1.92;1.92;0.0;1.92;7.69;13.46;5.77;11.54	Meinrad Busslinger	7	52	13.46
PlosBiol	22815651	J Preston Campbell;Matthew R Karolak;Yun Ma;Daniel S Perrien;S Kathryn Masood-Campbell;Niki L Penner;Steve A Munoz;Andries Zijlstra;Xiangli Yang;Julie A Sterling;Florent Elefteriou	0;0;1;0;0;0;0;0;2;0;4	0.0;0.0;2.27;0.0;0.0;0.0;0.0;0.0;4.55;0.0;9.09	Florent Elefteriou	4	44	9.09
PlosBiol	22815649	Laurence Duchesne;Vivien Octeau;Rachel N Bearon;Alison Beckett;Ian A Prior;Brahim Lounis;David G Fernig	2;0;0;0;1;6;11	3.28;0.0;0.0;0.0;1.64;9.84;18.03	David G Fernig	11	61	18.03
PlosBiol	22911113	Corentin Massot;Adam D Schneider;Maurice J Chacron;Kathleen E Cullen	1;1;5;15	1.18;1.18;5.88;17.65	Kathleen E Cullen	15	85	17.65
PlosBiol	22911291	Christian Schröter;Saúl Ares;Luis G Morelli;Alina Isakova;Korneel Hens;Daniele Soroldoni;Martin Gajewski;Frank Jülicher;Sebastian J Maerkl;Bart Deplancke;Andrew C Oates	6;3;3;1;1;0;4;2;4;2;11	8.57;4.29;4.29;1.43;1.43;0.0;5.71;2.86;5.71;2.86;15.71	Andrew C Oates	11	70	15.71
PlosBiol	22859909	Robert J Zatorre;Shari R Baum	5;0	12.2;0.0	Robert J Zatorre	5	41	12.2
PlosBiol	22870063	Victoria C Barclay;Derek Sim;Brian H K Chan;Lucas A Nell;Maia A Rabaa;Andrew S Bell;Robin F Anders;Andrew F Read	3;1;3;0;0;4;10;15	3.33;1.11;3.33;0.0;0.0;4.44;11.11;16.67	Andrew F Read	15	90	16.67
PlosBiol	22859908	Karen T Smith;Jerry L Workman	0;2	0.0;5.41	Jerry L Workman	2	37	5.41
PlosBiol	22879814	Brigitte Grima;Alexandre Dognon;Annie Lamouroux;Elisabeth Chélot;François Rouyer	3;0;1;4;5	4.29;0.0;1.43;5.71;7.14	François Rouyer	5	70	7.14
PlosBiol	22899893	Noor A A Giesbertz;Annelien L Bredenoord;Johannes J M van Delden	0;3;1	0.0;5.56;1.85	Annelien L Bredenoord	3	54	5.56
PlosBiol	22912562	Assaf Weiner;Hsiuyi V Chen;Chih Long Liu;Ayelet Rahat;Avital Klien;Luis Soares;Mohanram Gudipati;Jenna Pfeffner;Aviv Regev;Stephen Buratowski;Jeffrey A Pleiss;Nir Friedman;Oliver J Rando	4;0;5;0;0;0;0;0;2;8;2;10;11	4.3;0.0;5.38;0.0;0.0;0.0;0.0;0.0;2.15;8.6;2.15;10.75;11.83	Oliver J Rando	11	93	11.83
PlosBiol	22904685	Qi Chen;Luan Jiang;Chun Li;Dan Hu;Ji-wen Bu;David Cai;Jiu-lin Du	0;0;0;0;1;0;1	0.0;0.0;0.0;0.0;1.45;0.0;1.45	Ji-wen Bu;Jiu-lin Du	1	69	1.45
PlosBiol	22904686	Anna Shkoda;Jennifer A Town;Janine Griese;Michael Romio;Hakan Sarioglu;Thomas Knöfel;Fabian Giehler;Arnd Kieser	0;0;1;0;0;0;0;9	0.0;0.0;1.45;0.0;0.0;0.0;0.0;13.04	Arnd Kieser	9	69	13.04
PlosBiol	22904687	Dirk Gevers;Rob Knight;Joseph F Petrosino;Katherine Huang;Amy L McGuire;Bruce W Birren;Karen E Nelson;Owen White;Barbara A Methé;Curtis Huttenhower	7;14;0;0;1;1;2;2;3;5	10.94;21.88;0.0;0.0;1.56;1.56;3.12;3.12;4.69;7.81	Rob Knight	14	64	21.88
PlosBiol	22927795	Hye Ji Cha;Michelle Byrom;Paul E Mead;Andrew D Ellington;John B Wallingford;Edward M Marcotte	1;0;1;0;2;2	2.38;0.0;2.38;0.0;4.76;4.76	John B Wallingford;Edward M Marcotte	2	42	4.76
PlosBiol	22927794	Yonatan B Tzur;Carlos Egydio de Carvalho;Saravanapriah Nadarajan;Ivo Van Bostelen;Yanjie Gu;Diana S Chu;Iain M Cheeseman;Monica P Colaiácovo	1;1;0;0;1;0;4;4	1.15;1.15;0.0;0.0;1.15;0.0;4.6;4.6	Iain M Cheeseman;Monica P Colaiácovo	4	87	4.6
PlosBiol	22952431	Luke J Harmon	1	5.88	Luke J Harmon	1	17	5.88
PlosBiol	22973180	Christoph Seiler;Gangarao Davuluri;Joshua Abrams;Fitzroy J Byfield;Paul A Janmey;Michael Pack	5;2;3;0;4;6	5.95;2.38;3.57;0.0;4.76;7.14	Michael Pack	6	84	7.14
PlosBiol	22969412	Ermelinda Porpiglia;Daniel Hidalgo;Miroslav Koulnis;Abraham R Tzafriri;Merav Socolovsky	3;2;4;0;9	6.0;4.0;8.0;0.0;18.0	Merav Socolovsky	9	50	18
PlosBiol	22969411	Daniel L Rabosky;Graham J Slater;Michael E Alfaro	9;1;3	19.15;2.13;6.38	Daniel L Rabosky	9	47	19.15
PlosBiol	22984350	Michael P Strauss;Andrew T F Liew;Lynne Turnbull;Cynthia B Whitchurch;Leigh G Monahan;Elizabeth J Harry	0;1;0;0;1;6	0.0;1.64;0.0;0.0;1.64;9.84	Elizabeth J Harry	6	61	9.84
PlosBiol	22984349	Ellen M Leffler;Kevin Bullaughey;Daniel R Matute;Wynn K Meyer;Laure Ségurel;Aarti Venkat;Peter Andolfatto;Molly Przeworski	0;1;0;0;0;0;4;3	0.0;1.45;0.0;0.0;0.0;0.0;5.8;4.35	Peter Andolfatto	4	69	5.8
PlosBiol	23049482	Jerry R McGhee;Kohtaro Fujihashi	0;1	0.0;3.23	Kohtaro Fujihashi	1	31	3.23
PlosBiol	23049484	Gorka Basañez;Lucian Soane;J Marie Hardwick	5;1;5	11.63;2.33;11.63	Gorka Basañez;J Marie Hardwick	5	43	11.63
PlosBiol	23049480	Yulia Kushnareva;Alexander Y Andreyev;Tomomi Kuwana;Donald D Newmeyer	3;1;8;13	3.49;1.16;9.3;15.12	Donald D Newmeyer	13	86	15.12
PlosBiol	23049481	Yaroslav S Ermolyuk;Felicity G Alder;Christian Henneberger;Dmitri A Rusakov;Dimitri M Kullmann;Kirill E Volynski	0;0;1;3;2;0	0.0;0.0;1.59;4.76;3.17;0.0	Dmitri A Rusakov	3	63	4.76
PlosBiol	23049479	Mathieu Lihoreau;Nigel E Raine;Andrew M Reynolds;Ralph J Stelzer;Ka S Lim;Alan D Smith;Juliet L Osborne;Lars Chittka	2;2;0;0;0;2;1;4	7.41;7.41;0.0;0.0;0.0;7.41;3.7;14.81	Lars Chittka	4	27	14.81
[truncated: 92,277 more rows]
