# Supplementary material for: Self-referencing rates in biological disciplines
Source: Front Res Metr Anal. 2023 Sep 22;8:1215401. doi: 10.3389/frma.2023.1215401 (PMC10556682; doi:10.3389/frma.2023.1215401)
Supplement: Supplementary Table S3 — Self-referencing rate summary by journal. For each journal, the overall self-referencing rate at each indicated percentile is shown (columns 4–15). Additionally, the overall median self-referencing rate is indicated for each publication year from 2003–2022 (inclusive; columns 16–35). [file Table_3.XLSX]

## Sheet: TableS3
Journal	Median Self-Reference Percentage	Average Self-Reference Percentage	Score at 10th Percentile	Score at 20th Percentile	Score at 25th Percentile	Score at 30th Percentile	Score at 40th Percentile	Score at 50th Percentile	Score at 60th Percentile	Score at 70th Percentile	Score at 75th Percentile	Score at 80th Percentile	Score at 90th Percentile	Score at 100th Percentile	Median in 2003	Median in 2004	Median in 2005	Median in 2006	Median in 2007	Median in 2008	Median in 2009	Median in 2010	Median in 2011	Median in 2012	Median in 2013	Median in 2014	Median in 2015	Median in 2016	Median in 2017	Median in 2018	Median in 2019	Median in 2020	Median in 2021	Median in 2022
PLOS Biology	9.72222	11.5549	2.7856	4.65116	5.55556	6.38298	8	9.72222	11.7647	14.0917	15.3846	17.3681	22.5806	57.4074	11.6883	9.7561	9.47889	10.2302	9.76307	10.2564	10.6979	10.9091	11.4754	9.02307	8.9419	10.6667	10.9091	10.5263	8.33333	8.33333	9.43396	10	9.52381	8.69565
PLOS Genetics	9.43396	11.204	3.09278	4.7619	5.55556	6.25	7.8125	9.43396	11.2903	13.5802	15	16.6667	21.4286	55.7692	N/A	N/A	9.33333	10.6763	8.69565	9.73916	9.63855	10.2564	10.2941	10	9.1954	9.73916	10.2302	8.69565	9.375	8.83041	8.33333	8.86922	9.09091	9.09091
PLOS Pathogens	11.4286	13.3533	3.7037	5.7971	6.77966	7.69231	9.52381	11.4286	13.6364	16.2162	17.8082	19.7646	25.4866	81.8182	N/A	N/A	11.7157	12	12.5	11.4754	12.069	11.4899	12.069	11.3208	12.1212	11.8182	11.9225	11.6279	11.5663	10.9589	11.1111	10.2302	9.89011	10.7692
PLOS Medicine	11.1111	13.4901	2.28783	4.25532	5.40541	6.57679	8.69565	11.1111	13.8889	16.9257	19.0476	21.6216	28.5714	76.9231	N/A	15.9091	12.5	8.82353	9.22619	11.3208	9.52381	9.19662	11.1111	11.1111	9.52381	13.7931	9.52381	11.3695	12.9503	11.8298	11.1111	10.8108	11.3636	12.5
PLOS Computational Biology	8.19672	10.083	1.63934	3.33333	4.05405	4.83871	6.45161	8.19672	10.1695	12.5	14	15.625	21.0526	71.4286	N/A	N/A	7.69231	6.52174	7.35294	7.84314	8.10811	7.9646	7.93651	8.03226	7.89474	8.47458	8.69565	8.10811	9.67742	9.15072	8.51064	8.10811	8.33333	7.35294
Current Biology	11.1111	12.7482	3.84615	5.88235	6.66667	7.5	9.19689	11.1111	13.1121	15.3846	17.0732	18.8679	24	60.8696	17.0909	16.2162	11.1111	10	10.7692	13.6364	11.2698	11.5642	12.0606	10	11.5385	10.4167	11.7647	11.4835	11.7647	10.9375	9.58118	10.8893	10	11.1111
Genetics	9.92557	12.0448	2.8169	4.65116	5.55556	6.45161	8.10811	9.92557	12.1212	14.7059	16.2791	18.1818	23.8095	92.1053	10.3448	10.8893	11.1111	10.5263	10.2564	9.09091	10.458	10.6383	9.09091	9.4494	10	9.80763	9.80392	8.76096	9.09091	8.75	10.3672	8.63133	9.67742	8.08631
mBio	12.2449	14.4253	3.57143	5.81395	6.89655	8	10	12.2449	14.6341	17.9487	19.6254	21.7391	28.125	88.4615	N/A	N/A	N/A	N/A	N/A	N/A	N/A	17.0732	14.2857	13.1884	13.6364	13.0435	13.3333	13.0435	12.9032	12	12.5791	11.3636	11.1111	10.9091
BMC Medicine	8.77193	11.4999	0	2.85714	3.63636	4.44444	6.45161	8.77193	11.5385	14.2857	16.2791	18.75	25.8065	80.7692	N/A	5.88235	7.89474	11.3636	6.89655	9.52381	6.75799	6.55914	7.23598	8.33333	9.09091	8.14667	10.4409	10.6602	10.8696	8.88889	12.1538	9.52381	7.14286	7.40741
Bioinformatics	8	10.2533	0	2.77778	3.57143	4.16667	5.88235	8	10	13.0435	14.8148	16.6667	23.0769	82.1429	N/A	4.96343	10	6.1359	10.9669	6.99187	6.45161	8	8	7.69231	8.69565	8.33333	8.22072	9.09091	8	7.92157	8.33333	7.69231	7.40741	9.09091
Cell	10.5263	12.3398	3.84615	5.76923	6.57895	7.27273	8.82353	10.5263	12.5	15	16.4281	18.0856	22.807	65.5172	14.5161	16.8145	13.6364	10.7143	11.3208	12.3724	11.2903	10.2302	12	11.1111	11.1111	11.1111	11.4286	10.8402	10.3448	10.2564	9.375	8.92206	8.75	9.87805
Nature	12.766	14.2862	4	6.66667	7.57576	8.57143	10.5263	12.766	14.8936	17.5	19.2308	20.6897	26.087	81.4815	10.7143	12.6667	11.4835	13.961	16.6667	14.0394	13.3333	15.2174	13.3333	13.1579	13.3333	13.3333	12	12.8205	12.1212	10.9589	11.3636	10.7143	11.9928	10.7143
Science	12.5	14.3884	3.7037	6.45161	7.40741	8.33333	10.3448	12.5	14.8148	17.6471	19.3795	21.5406	27.5862	78.2609	12.1212	17.5238	13.0435	16	13.961	13.7147	12.9734	13.1884	13.841	12.5	13.7413	12.5	12.1212	12.633	13.1394	10.8696	10.8696	11.4286	10.7143	11.7647
Molecular and Cellular Biology	11.5385	13.4718	3.84615	5.88235	6.89655	7.69231	9.52381	11.5385	13.7255	16.3265	17.9487	19.6721	25.5319	81.8182	11.7647	11.7647	12.3457	11.9701	11.6667	11.6667	11.2007	11.1111	11.5385	11.1111	11.3636	10.9091	10	12.069	11.1111	11.2159	10.79	10.2933	6.38587	8.07784
J Cell Biology	11.2903	12.8591	3.82444	5.97015	6.87293	7.69231	9.43396	11.2903	13.3333	15.625	17.0732	18.6047	24.1379	71.4286	14.2857	13.0435	12.3476	13.3333	12.3047	11.9064	12.0951	11.7647	10.2564	12	11.4835	10.4031	9.90196	10.4552	9.80763	9.52381	9.63323	8.73379	8.82353	9.67742
All Journals Combined	11.1111	12.8591	3.22581	5.33333	6.38298	7.27273	9.09091	11.1111	13.3333	16	17.6471	19.4444	25	92.1053	12.0345	11.8644	12.0345	12	11.6667	11.6667	11.2007	11.6392	11.5385	11.3208	11.5385	11.1111	11.1111	11.2903	11.1111	10.2564	10.7143	10	9.83607	9.86785
