# Supplementary material for: Self-referencing rates in biological disciplines
Source: Front Res Metr Anal. 2023 Sep 22;8:1215401. doi: 10.3389/frma.2023.1215401 (PMC10556682; doi:10.3389/frma.2023.1215401)
Supplement: Supplementary Table S4 — Self-referencing rate values at percentiles as a function of total number of references. For each journal, publications were binned based on the total number of references in each publication. Self-referencing rates were then calculated at each percentile (from 1–100) separately for each total-references bin. For columns 3–234, the column header indicates the total number of references, with values corresponding to the self-referencing rate estimated for the percentile indicated in column 2. Key percentile markers (25th, 50th, and 75th percentiles) are those shown in Figure 2. The 100th percentile represents the maximum self-referencing rate. Self-referencing rates within each total-references column were smoothed using a sliding mean (see Materials and Methods). “nd” represents “no data”. [file Table_4.XLSX]

## Sheet: TableS4
		Total References --->
Journal	Percentile	20	21	22	23	24	25	26	27	28	29	30	31	32	33	34	35	36	37	38	39	40	41	42	43	44	45	46	47	48	49	50	51	52	53	54	55	56	57	58	59	60	61	62	63	64	65	66	67
PlosMed	1	0	0	0	0	0	0.25	0.25	0.25	0.25	0.25	0.25	0.25	0.25	0.38	0.38	0.38	0.14	0.14	0.14	0.22	0.22	0.28	0.35	0.35	0.27	0.27	0.32	0.39	0.39	0.58	0.69	0.73	0.69	0.66	0.66	0.81	0.83	0.77	1	1.16	1.12	0.96	0.94	1.2	1.16	1.29	1.22	1.22
PlosMed	2	0	0	0	0	0	0.3	0.3	0.3	0.3	0.3	0.3	0.3	0.3	0.54	0.55	0.55	0.24	0.24	0.24	0.41	0.41	0.53	0.68	0.68	0.54	0.54	0.64	0.77	0.77	0.99	1.05	1.13	1.05	0.98	0.98	1.13	1.17	1.06	1.22	1.4	1.35	1.2	1.16	1.41	1.33	1.46	1.35	1.34
PlosMed	3	0	0	0	0.03	0.02	0.33	0.33	0.33	0.33	0.33	0.34	0.35	0.35	0.59	0.69	0.73	0.43	0.43	0.43	0.64	0.64	0.81	1.01	1.01	0.92	0.81	0.93	1.11	1.11	1.35	1.39	1.51	1.4	1.29	1.29	1.44	1.49	1.33	1.44	1.64	1.57	1.43	1.38	1.62	1.5	1.63	1.48	1.46
PlosMed	4	0	0	0	0.3	0.27	0.55	0.55	0.55	0.55	0.55	0.74	0.93	1.04	1.28	1.26	1.39	1.09	1.09	1.09	1.29	1.29	1.35	1.45	1.39	1.34	1.18	1.23	1.4	1.4	1.67	1.74	1.91	1.75	1.61	1.56	1.72	1.73	1.55	1.67	1.88	1.8	1.67	1.59	1.82	1.67	1.8	1.61	1.58
PlosMed	5	0	0	0	0.4	0.36	0.63	0.63	0.83	0.83	0.83	1.09	1.34	1.58	1.82	1.73	1.95	1.65	1.65	1.45	1.65	1.65	1.7	1.81	1.67	1.62	1.52	1.48	1.66	1.66	1.95	2.05	2.22	2.02	1.84	1.74	1.95	1.91	1.74	1.85	2.08	1.99	1.87	1.81	2.03	1.85	1.98	1.74	1.71
PlosMed	6	0.28	0.24	0.21	0.58	0.52	0.78	0.93	1.21	1.21	1.25	1.36	1.61	1.85	2.09	2	2.23	1.93	1.78	1.53	1.74	1.77	1.87	2.01	1.93	1.87	1.82	1.77	1.95	1.95	2.23	2.36	2.45	2.22	2.06	1.9	2.16	2.1	1.92	2.03	2.28	2.18	2.07	2.04	2.25	2.02	2.15	1.86	1.83
PlosMed	7	0.69	0.6	0.52	0.86	0.77	1.01	1.3	1.58	1.63	1.86	1.74	1.99	2.23	2.47	2.38	2.61	2.31	2.01	1.84	2	1.92	2.06	2.19	2.17	2.11	2.06	2.01	2.19	2.22	2.44	2.57	2.58	2.34	2.22	2.06	2.34	2.31	2.17	2.28	2.51	2.41	2.33	2.32	2.53	2.26	2.34	2.03	1.99
PlosMed	8	0.69	0.6	0.52	0.86	0.77	1.01	1.3	1.58	1.84	2.1	1.99	2.24	2.48	2.72	2.63	2.86	2.56	2.26	2.16	2.16	2.09	2.23	2.36	2.4	2.34	2.29	2.24	2.42	2.5	2.65	2.73	2.69	2.46	2.37	2.2	2.52	2.52	2.42	2.54	2.73	2.65	2.59	2.6	2.82	2.52	2.54	2.21	2.14
PlosMed	9	1.01	0.87	0.76	1.07	1	1.21	1.51	1.79	2.07	2.33	2.21	2.29	2.66	2.9	2.81	3	2.73	2.43	2.36	2.42	2.35	2.49	2.62	2.59	2.54	2.49	2.44	2.64	2.78	2.9	2.9	2.9	2.67	2.61	2.43	2.77	2.81	2.76	2.83	2.98	2.91	2.85	2.85	3.07	2.75	2.73	2.38	2.29
PlosMed	10	1.36	1.17	1.07	1.35	1.56	1.72	2.01	2.29	2.57	2.84	2.72	2.61	3.1	3.3	3.21	3.13	2.98	2.69	2.61	2.75	2.69	2.82	2.95	2.84	2.79	2.74	2.69	2.83	3	3.13	3.04	3.09	2.85	2.81	2.65	3.01	3.09	3.09	3.11	3.22	3.17	3.11	3.08	3.33	2.99	2.93	2.57	2.45
PlosMed	11	2.33	2	2.17	2.33	2.44	2.52	2.81	3	2.99	3.11	2.99	2.88	3.37	3.3	3.21	3.19	3.11	2.88	2.81	2.94	2.88	3.01	3.15	3.04	2.98	2.93	2.87	3	3.11	3.23	3.15	3.23	3	2.97	2.86	3.25	3.38	3.37	3.35	3.46	3.44	3.38	3.33	3.59	3.25	3.16	2.77	2.63
PlosMed	12	3.64	3.12	3.19	3.23	3.25	3.26	3.55	3.41	3.27	3.14	3.02	2.91	3.4	3.3	3.24	3.31	3.23	3.1	3.09	3.23	3.17	3.3	3.44	3.32	3.27	3.23	3.13	3.26	3.27	3.32	3.24	3.36	3.13	3.12	3.05	3.46	3.59	3.58	3.58	3.69	3.69	3.64	3.57	3.84	3.5	3.38	2.98	2.81
PlosMed	13	3.64	3.12	3.19	3.23	3.25	3.42	3.72	3.57	3.43	3.3	3.18	3.07	3.56	3.46	3.52	3.66	3.42	3.34	3.41	3.55	3.49	3.62	3.76	3.64	3.59	3.49	3.38	3.5	3.46	3.44	3.36	3.48	3.24	3.26	3.19	3.61	3.72	3.67	3.69	3.81	3.83	3.78	3.73	4.01	3.66	3.56	3.15	2.95
PlosMed	14	3.95	3.78	3.77	3.75	3.72	3.99	4.11	3.96	3.82	3.7	3.58	3.47	3.7	3.61	3.75	3.89	3.51	3.43	3.57	3.71	3.64	3.78	3.91	3.8	3.74	3.62	3.52	3.65	3.61	3.52	3.44	3.56	3.33	3.36	3.29	3.71	3.8	3.74	3.77	3.88	3.94	3.88	3.83	4.13	3.78	3.69	3.28	3.06
PlosMed	15	4.47	4.38	4.3	4.22	4.14	4.37	4.21	4.06	3.92	3.89	3.77	3.66	3.8	3.83	3.97	4.12	3.73	3.65	3.79	3.93	3.77	3.91	4.04	3.93	3.74	3.64	3.54	3.67	3.63	3.54	3.46	3.58	3.34	3.4	3.33	3.75	3.83	3.77	3.82	3.93	4.02	3.96	3.91	4.22	3.86	3.79	3.39	3.17
PlosMed	16	4.47	4.38	4.3	4.22	4.14	4.37	4.21	4.06	3.92	4.06	3.94	3.84	3.98	4.12	4.27	4.41	4.02	3.95	4.08	4.22	3.94	4.07	4.21	4.1	3.81	3.7	3.61	3.73	3.69	3.6	3.52	3.6	3.36	3.41	3.34	3.76	3.85	3.78	3.86	3.97	4.08	4.04	3.98	4.3	3.95	3.89	3.49	3.29
PlosMed	17	4.63	4.52	4.42	4.32	4.24	4.46	4.29	4.31	4.17	4.31	4.19	4.18	4.32	4.46	4.6	4.75	4.36	4.28	4.26	4.4	4.19	4.33	4.37	4.25	3.96	3.86	3.76	3.89	3.84	3.76	3.67	3.67	3.43	3.43	3.36	3.78	3.86	3.8	3.89	4	4.14	4.11	4.06	4.39	4.04	3.99	3.6	3.41
PlosMed	18	5.11	5.28	5.08	4.92	4.77	4.94	4.78	4.92	4.78	4.92	4.8	4.59	4.51	4.65	4.79	4.93	4.61	4.53	4.38	4.56	4.43	4.57	4.61	4.5	4.21	4.16	4.06	4.13	4.09	4	3.89	3.81	3.57	3.49	3.42	3.84	3.87	3.81	3.91	4.03	4.19	4.17	4.12	4.47	4.13	4.1	3.72	3.54
PlosMed	19	5.21	5.56	5.33	5.18	5	5.16	5.07	5.2	5.08	5.22	5.06	4.84	4.63	4.78	4.88	5.02	4.82	4.67	4.53	4.77	4.64	4.78	4.85	4.74	4.47	4.49	4.39	4.34	4.29	4.21	4.04	3.96	3.72	3.61	3.54	3.94	3.9	3.86	3.98	4.09	4.28	4.26	4.2	4.56	4.23	4.21	3.83	3.67
PlosMed	20	5.83	6.1	5.8	5.87	5.63	5.72	5.85	5.99	6.07	6.21	5.71	5.49	5.33	5.47	5.4	5.54	5.38	5.01	4.91	5.03	4.9	5.08	5.15	5.03	4.81	4.84	4.74	4.72	4.71	4.58	4.36	4.28	4	3.89	3.78	4.13	4.03	4.06	4.13	4.21	4.43	4.39	4.34	4.71	4.37	4.38	4	3.86
PlosMed	21	5.83	6.1	5.8	5.95	5.7	5.79	5.92	6.05	6.19	6.33	5.91	5.68	5.67	5.82	5.8	5.94	5.78	5.41	5.38	5.45	5.32	5.48	5.56	5.34	5.17	5.09	4.99	5.03	5.07	4.89	4.7	4.62	4.28	4.17	4	4.3	4.2	4.3	4.32	4.35	4.6	4.55	4.5	4.88	4.54	4.56	4.19	4.06
PlosMed	22	6.35	6.54	6.19	6.3	6.01	6.07	6.2	6.34	6.48	6.33	6.08	5.86	5.9	6.04	6.09	6.23	6.07	5.7	5.75	5.82	5.68	5.73	5.81	5.61	5.49	5.33	5.23	5.32	5.41	5.18	5.01	4.93	4.55	4.44	4.21	4.46	4.36	4.53	4.53	4.5	4.78	4.73	4.67	5.05	4.71	4.74	4.38	4.26
PlosMed	23	6.9	7.01	6.6	6.66	6.58	6.59	6.53	6.67	6.81	6.55	6.31	6.09	6.13	6.3	6.35	6.27	6.1	5.73	5.8	5.87	5.74	5.84	5.91	5.74	5.61	5.46	5.36	5.44	5.57	5.34	5.21	5.13	4.7	4.59	4.33	4.57	4.47	4.7	4.72	4.66	4.98	4.91	4.86	5.22	4.88	4.93	4.57	4.47
PlosMed	24	7.39	7.43	6.97	6.99	6.98	6.95	6.63	6.76	6.9	6.64	6.41	6.18	6.22	6.53	6.58	6.4	6.24	5.87	5.94	6.01	5.87	6.04	6.11	5.94	5.67	5.52	5.42	5.5	5.63	5.43	5.31	5.23	4.76	4.65	4.41	4.64	4.54	4.85	4.88	4.83	5.17	5.11	5.05	5.4	5.06	5.11	4.76	4.67
PlosMed	25 (Q1)	7.39	7.43	7.08	7.09	7.07	7.03	6.71	6.85	7.12	6.87	6.63	6.41	6.44	6.74	6.79	6.62	6.45	6.08	6.15	6.08	5.95	6.17	6.25	6.08	5.73	5.58	5.48	5.56	5.69	5.52	5.39	5.31	4.81	4.7	4.48	4.72	4.62	4.99	5.05	4.99	5.36	5.32	5.26	5.59	5.25	5.3	4.95	4.88
PlosMed	26	7.54	7.56	7.54	7.5	7.44	7.39	7.06	7.2	7.53	7.27	7.04	6.81	6.85	6.9	6.95	6.77	6.59	6.22	6.29	6.08	5.95	6.22	6.3	6.14	5.8	5.64	5.55	5.63	5.75	5.61	5.48	5.4	4.87	4.76	4.56	4.79	4.69	5.07	5.14	5.1	5.5	5.47	5.43	5.74	5.4	5.44	5.09	5.04
PlosMed	27	8.07	8.02	7.94	8.1	7.98	8.13	7.8	7.94	7.98	7.72	7.49	7.26	7.3	7.35	7.19	7.02	6.59	6.22	6.29	6.08	5.95	6.22	6.3	6.2	5.91	5.75	5.67	5.75	5.88	5.76	5.63	5.56	5.05	4.94	4.7	4.88	4.78	5.14	5.23	5.2	5.64	5.63	5.6	5.89	5.56	5.58	5.24	5.2
PlosMed	28	8.15	8.08	8	8.3	8.16	8.33	8	8.34	8.34	8.17	7.94	7.71	7.75	7.8	7.52	7.35	6.88	6.61	6.47	6.26	6.05	6.32	6.39	6.35	6.11	5.96	5.93	6.01	6.04	5.95	5.82	5.74	5.26	5.15	4.88	5.01	4.91	5.21	5.32	5.31	5.78	5.79	5.76	6.05	5.71	5.72	5.38	5.36
PlosMed	29	8.15	8.08	8	8.3	8.16	8.33	8	8.42	8.42	8.43	8.2	7.97	8.01	8.06	7.78	7.61	7.14	6.97	6.76	6.55	6.15	6.42	6.5	6.52	6.32	6.2	6.22	6.3	6.23	6.16	6.04	5.96	5.5	5.39	5.08	5.16	5.05	5.3	5.42	5.43	5.93	5.95	5.94	6.21	5.87	5.87	5.54	5.52
PlosMed	30	8.86	8.69	8.53	8.78	8.59	8.72	8.39	8.42	8.42	8.43	8.2	7.97	8.01	8.06	7.85	7.68	7.21	7.06	6.84	6.64	6.24	6.51	6.58	6.6	6.44	6.31	6.39	6.47	6.38	6.34	6.21	6.13	5.69	5.58	5.3	5.35	5.19	5.39	5.53	5.56	6.09	6.13	6.13	6.38	6.04	6.03	5.71	5.69
PlosMed	31	8.94	8.76	8.59	8.83	8.64	8.76	8.44	8.42	8.42	8.43	8.2	7.97	8.01	8.06	7.97	7.8	7.33	7.18	6.96	6.75	6.36	6.63	6.7	6.72	6.56	6.37	6.45	6.54	6.45	6.43	6.3	6.22	5.8	5.69	5.44	5.49	5.29	5.49	5.64	5.69	6.22	6.28	6.29	6.53	6.19	6.17	5.85	5.82
PlosMed	32	8.94	8.76	8.59	8.83	8.91	9.01	8.69	8.67	8.67	8.69	8.45	8.25	8.41	8.46	8.41	7.99	7.53	7.37	7.15	6.95	6.55	6.82	6.91	6.8	6.64	6.43	6.51	6.59	6.5	6.51	6.39	6.31	5.91	5.77	5.54	5.59	5.38	5.6	5.77	5.83	6.37	6.45	6.47	6.69	6.35	6.32	6	5.97
PlosMed	33	8.94	8.76	8.59	8.83	8.98	9.07	8.75	8.74	8.74	8.75	8.51	8.48	8.77	8.81	8.77	8.28	7.82	7.66	7.45	7.28	6.88	7.15	7.14	6.91	6.75	6.55	6.63	6.71	6.66	6.69	6.52	6.48	6.11	5.9	5.7	5.75	5.56	5.8	5.99	6.03	6.56	6.66	6.65	6.86	6.52	6.48	6.17	6.13
PlosMed	34	8.94	8.76	8.59	8.83	8.98	9.07	8.75	8.74	8.74	8.75	8.51	8.54	8.82	8.87	8.83	8.4	8.02	7.93	7.72	7.63	7.29	7.56	7.56	7.33	7.17	6.97	6.99	6.99	6.92	6.96	6.71	6.66	6.31	6.03	5.86	5.91	5.74	6	6.2	6.2	6.76	6.87	6.84	7.03	6.67	6.62	6.32	6.26
PlosMed	35	8.94	8.93	8.74	8.96	9.1	9.18	8.93	8.92	8.92	8.93	8.69	8.72	8.9	8.94	8.9	8.56	8.31	8.25	8.04	8.04	7.77	8.04	8.06	7.83	7.67	7.46	7.4	7.27	7.15	7.19	6.86	6.77	6.44	6.17	6.02	6.07	5.92	6.21	6.41	6.37	6.96	7.09	7.02	7.2	6.83	6.76	6.46	6.39
PlosMed	36	9.04	9.4	9.15	9.32	9.42	9.53	9.44	9.43	9.43	9.44	9.2	9.23	9.17	9.21	9.17	8.91	8.62	8.39	8.17	8.17	7.97	8.24	8.26	8.04	7.87	7.67	7.52	7.44	7.33	7.37	7.08	6.96	6.65	6.39	6.25	6.3	6.18	6.49	6.63	6.56	7.18	7.29	7.19	7.35	6.96	6.91	6.61	6.51
PlosMed	37	9.6	9.88	9.57	9.69	9.76	10.08	9.69	9.67	9.67	9.69	9.45	9.48	9.41	9.48	9.44	9.18	8.64	8.41	8.26	8.26	8.06	8.33	8.36	8.14	7.95	7.75	7.6	7.58	7.53	7.5	7.26	7.14	6.83	6.59	6.45	6.49	6.42	6.75	6.83	6.72	7.36	7.43	7.35	7.52	7.12	7.08	6.79	6.65
PlosMed	38	9.77	10.03	9.7	9.81	9.86	10.18	9.7	9.68	9.68	9.69	9.46	9.49	9.42	9.62	9.58	9.32	8.78	8.55	8.47	8.47	8.27	8.55	8.65	8.42	8.1	7.9	7.75	7.78	7.78	7.68	7.5	7.38	7.07	6.77	6.63	6.68	6.64	7	7.02	6.88	7.55	7.58	7.5	7.68	7.28	7.25	6.97	6.78
PlosMed	39	9.77	10.03	9.7	9.81	9.86	10.18	9.7	9.68	9.68	9.69	9.46	9.49	9.42	9.7	9.66	9.4	8.86	8.63	8.62	8.62	8.42	8.71	8.89	8.66	8.26	8.06	7.91	7.94	7.98	7.81	7.69	7.57	7.24	6.88	6.74	6.79	6.8	7.18	7.2	7.03	7.73	7.72	7.65	7.84	7.43	7.42	7.14	6.91
PlosMed	40	9.77	10.03	9.88	9.98	10.01	10.31	9.83	9.82	9.98	9.99	9.81	9.99	9.92	10.07	10.12	9.87	9.32	9.13	9.13	8.96	8.76	9.06	9.12	8.89	8.49	8.2	8.05	8.08	8.08	7.9	7.84	7.72	7.33	6.96	6.82	6.86	6.91	7.32	7.34	7.19	7.92	7.85	7.79	7.98	7.57	7.58	7.31	7.04
PlosMed	41	10.5	10.65	10.71	10.71	10.67	10.91	10.43	10.36	10.64	10.65	10.3	10.58	10.51	10.46	10.63	10.37	9.83	9.74	9.74	9.46	9.26	9.45	9.4	9.18	8.79	8.44	8.29	8.32	8.21	8.04	8.03	7.95	7.5	7.15	7.01	7.04	7.07	7.5	7.52	7.39	8.13	8	7.92	8.14	7.72	7.74	7.47	7.16
PlosMed	42	11.26	11.3	11.28	11.22	11.4	11.58	11.1	10.65	10.92	10.94	10.58	10.86	10.8	10.74	10.93	10.42	9.88	9.86	9.88	9.61	9.41	9.62	9.58	9.36	9.02	8.71	8.56	8.59	8.41	8.22	8.24	8.2	7.69	7.35	7.21	7.19	7.2	7.65	7.68	7.56	8.31	8.15	8.04	8.28	7.87	7.91	7.65	7.3
PlosMed	43	11.83	11.79	11.7	11.59	11.81	11.95	11.47	11.02	11.26	11	10.64	10.92	10.86	10.81	11	10.42	9.88	9.86	9.96	9.68	9.49	9.7	9.65	9.49	9.2	8.95	8.8	8.83	8.65	8.38	8.43	8.43	7.92	7.58	7.38	7.32	7.31	7.78	7.82	7.71	8.47	8.28	8.14	8.41	8.01	8.09	7.83	7.44
PlosMed	44	12.59	12.44	12.28	12.1	12.27	12.37	11.88	11.44	11.38	11	10.64	10.92	10.86	10.81	11	10.42	9.88	9.86	10.03	9.76	9.56	9.77	9.73	9.63	9.39	9.13	9.02	9.1	8.92	8.57	8.65	8.7	8.19	7.85	7.58	7.48	7.49	7.95	7.96	7.84	8.62	8.41	8.24	8.53	8.15	8.25	7.99	7.58
PlosMed	45	12.74	12.57	12.39	12.2	12.36	12.45	11.97	11.52	11.38	11.01	10.66	10.94	10.98	10.93	11.12	10.55	10	9.99	10.19	9.92	9.71	9.92	9.87	9.72	9.5	9.25	9.19	9.34	9.16	8.77	8.88	8.96	8.45	8.11	7.79	7.72	7.75	8.15	8.12	8	8.79	8.55	8.35	8.67	8.3	8.44	8.13	7.7
PlosMed	46	12.82	12.64	12.45	12.26	12.41	12.49	12.01	11.56	11.43	11.24	10.88	11.12	11.3	11.25	11.44	10.87	10.37	10.36	10.56	10.29	9.89	10.1	10.06	9.78	9.56	9.3	9.3	9.46	9.33	8.94	9.08	9.2	8.69	8.35	8.02	7.99	8.04	8.39	8.32	8.15	8.96	8.69	8.46	8.81	8.46	8.63	8.28	7.82
PlosMed	47	13.3	13.05	12.81	12.75	12.85	12.9	12.41	11.97	11.83	11.71	11.35	11.33	11.51	11.46	11.51	11.01	10.64	10.63	10.83	10.56	10.09	10.3	10.26	9.98	9.76	9.51	9.46	9.5	9.41	9.04	9.2	9.37	8.86	8.52	8.19	8.21	8.28	8.59	8.53	8.32	9.13	8.88	8.62	8.99	8.67	8.87	8.48	8
PlosMed	48	13.41	13.14	12.89	13.04	13.12	13.14	12.65	12.21	12.07	11.95	11.6	11.55	11.73	11.67	11.54	11.13	10.81	10.79	11	10.72	10.26	10.47	10.44	10.16	9.94	9.69	9.56	9.54	9.51	9.16	9.33	9.53	9.02	8.64	8.36	8.43	8.52	8.83	8.79	8.52	9.32	9.12	8.83	9.23	8.94	9.13	8.69	8.19
PlosMed	49	13.41	13.14	12.89	13.04	13.15	13.17	12.69	12.31	12.18	12.06	11.7	11.83	12.01	11.95	11.82	11.44	11.12	11.1	11.24	10.96	10.5	10.71	10.58	10.33	10.16	9.93	9.73	9.74	9.77	9.44	9.61	9.82	9.31	8.85	8.58	8.66	8.74	9.06	9.01	8.69	9.48	9.33	9.05	9.48	9.22	9.38	8.9	8.38
PlosMed	50 (Median, Q2)	13.41	13.14	12.89	13.04	13.46	13.45	12.97	12.81	12.67	12.55	12.19	12.37	12.55	12.49	12.36	11.7	11.38	11.36	11.28	11.01	10.54	10.75	10.65	10.46	10.34	10.18	9.98	10.06	10.13	9.83	10	10.2	9.69	9.16	8.89	8.96	9.01	9.32	9.22	8.85	9.63	9.53	9.27	9.72	9.49	9.63	9.1	8.57
PlosMed	51	14.04	13.68	13.36	13.46	13.84	13.79	13.38	13.22	13.08	12.97	12.27	12.44	12.62	12.57	12.43	11.77	11.45	11.36	11.36	11.08	10.62	10.83	10.73	10.6	10.53	10.43	10.23	10.37	10.5	10.15	10.31	10.52	10.03	9.52	9.24	9.26	9.24	9.58	9.44	9.03	9.78	9.74	9.48	9.94	9.72	9.81	9.3	8.76
PlosMed	52	14.11	13.74	13.47	13.56	13.93	13.87	13.68	13.52	13.38	13.26	12.53	12.7	12.88	12.79	12.65	11.99	11.67	11.36	11.44	11.16	10.75	10.96	10.86	10.77	10.74	10.66	10.47	10.63	10.79	10.39	10.56	10.71	10.24	9.75	9.48	9.47	9.42	9.78	9.63	9.2	9.93	9.94	9.7	10.16	9.95	9.99	9.5	8.96
PlosMed	53	14.53	14.62	14.61	14.58	14.84	14.7	14.28	14.12	13.98	14.02	13.28	13.45	13.31	12.99	12.86	12.2	11.87	11.57	11.7	11.46	10.98	11.19	11.09	11	10.92	10.84	10.65	10.81	10.97	10.54	10.66	10.77	10.33	9.85	9.64	9.62	9.57	9.96	9.83	9.42	10.12	10.19	9.91	10.38	10.18	10.16	9.7	9.16
PlosMed	54	14.94	15	14.98	14.9	15.14	14.97	14.33	14.16	14.03	14.18	13.44	13.61	13.44	13.24	13.11	12.48	12.15	11.84	11.98	11.82	11.3	11.5	11.4	11.31	11.09	11.02	10.8	10.96	11.12	10.69	10.74	10.82	10.4	9.94	9.73	9.71	9.66	10.07	9.96	9.56	10.26	10.37	10.06	10.54	10.35	10.33	9.89	9.35
PlosMed	55	14.94	15	14.98	14.9	15.14	14.97	14.33	14.16	14.03	14.18	13.55	13.72	13.68	13.53	13.41	12.96	12.71	12.49	12.62	12.55	12.02	12.13	12.03	11.8	11.53	11.49	11.09	11.23	11.31	10.88	10.84	10.97	10.57	10.13	9.92	9.9	9.81	10.24	10.08	9.7	10.4	10.51	10.17	10.65	10.46	10.44	10.02	9.48
PlosMed	56	14.94	15	14.98	14.9	15.14	15.08	14.44	14.27	14.26	14.41	13.93	14.1	14.18	14.03	14.03	13.75	13.52	13.4	13.57	13.38	12.85	12.8	12.7	12.36	12.09	11.99	11.42	11.5	11.47	11.01	10.97	11.14	10.76	10.34	10.13	10.11	9.95	10.41	10.2	9.84	10.54	10.65	10.28	10.77	10.56	10.54	10.14	9.6
PlosMed	57	14.97	15.03	15	14.92	15.15	15.29	14.64	14.53	14.67	14.82	14.35	14.5	14.58	14.43	14.53	14.32	13.92	13.83	14.02	13.67	13.14	13.09	12.99	12.65	12.39	12.25	11.62	11.73	11.68	11.14	11.1	11.27	10.91	10.51	10.3	10.3	10.08	10.57	10.34	10	10.69	10.8	10.45	10.94	10.7	10.69	10.29	9.75
PlosMed	58	15.96	15.88	15.74	15.58	15.75	15.83	15.19	15.28	15.17	15.29	14.82	14.71	14.79	14.64	14.74	14.53	14.13	14.04	14.09	13.75	13.22	13.17	13.08	12.74	12.47	12.34	11.76	11.88	11.83	11.21	11.17	11.34	11.01	10.62	10.4	10.43	10.2	10.71	10.49	10.17	10.86	10.97	10.63	11.12	10.87	10.86	10.45	9.91
PlosMed	59	17.66	17.34	17.02	16.72	16.77	16.76	16.12	15.86	15.59	15.4	14.96	14.77	14.84	14.69	14.79	14.59	14.18	14.09	14.15	13.81	13.28	13.2	13.18	12.84	12.57	12.44	11.92	12.03	12.03	11.39	11.35	11.52	11.21	10.77	10.56	10.61	10.38	10.91	10.69	10.35	11.04	11.15	10.81	11.31	11.04	11.04	10.64	10.1
PlosMed	60	17.88	17.52	17.19	16.86	16.9	16.88	16.23	15.92	15.65	15.4	15.14	14.94	15.02	14.92	15.02	14.9	14.54	14.45	14.51	14.17	13.64	13.38	13.43	13.09	12.81	12.69	12.12	12.23	12.28	11.64	11.63	11.8	11.51	11.01	10.83	10.87	10.64	11.18	10.94	10.57	11.27	11.34	11.02	11.52	11.23	11.24	10.83	10.29
PlosMed	61	17.88	17.52	17.19	16.9	16.93	16.91	16.48	16.17	15.9	15.65	15.44	15.24	15.37	15.41	15.48	15.45	15.22	14.91	14.97	14.7	14.17	13.86	13.96	13.57	13.2	13.07	12.48	12.52	12.62	11.98	11.92	12.13	11.86	11.34	11.19	11.2	10.97	11.53	11.22	10.83	11.57	11.62	11.27	11.8	11.49	11.5	11.08	10.55
PlosMed	62	17.88	17.52	17.19	17.17	17.18	17.13	16.78	16.47	16.19	15.95	15.73	15.54	15.82	15.91	15.75	15.78	15.59	15.21	15.27	15.09	14.56	14.29	14.39	13.89	13.52	13.39	12.8	12.86	12.97	12.34	12.22	12.47	12.18	11.68	11.51	11.49	11.26	11.84	11.46	11.1	11.88	11.91	11.53	12.08	11.75	11.77	11.35	10.81
PlosMed	63	17.88	17.52	17.19	17.26	17.26	17.2	16.85	16.54	16.27	16.02	15.81	15.73	16.05	16.14	15.92	15.94	15.76	15.37	15.43	15.34	14.81	14.6	14.57	14.09	13.77	13.64	13.1	13.17	13.29	12.65	12.48	12.77	12.44	11.96	11.76	11.72	11.49	12.05	11.66	11.33	12.15	12.17	11.76	12.33	11.99	12.01	11.59	11.05
PlosMed	64	17.88	17.92	17.53	17.57	17.54	17.46	17.1	16.79	16.52	16.32	16.1	16.16	16.23	16.32	16.09	16.12	15.93	15.55	15.61	15.59	15.02	14.88	14.78	14.35	14.08	13.96	13.47	13.54	13.66	13.02	12.79	13.12	12.76	12.23	12	11.93	11.7	12.21	11.82	11.52	12.39	12.4	11.96	12.55	12.19	12.22	11.79	11.25
PlosMed	65	18.23	18.37	18.23	18.19	18.09	17.96	17.61	17.3	17.02	17.01	16.65	16.71	16.69	16.56	16.33	16.51	16.33	15.94	16	16.07	15.39	15.22	15.2	14.8	14.58	14.46	13.87	13.93	14.05	13.41	13.12	13.38	13.01	12.43	12.18	12.09	11.9	12.36	11.97	11.71	12.61	12.62	12.19	12.81	12.43	12.47	12.04	11.46
PlosMed	66	19.21	19.21	19.13	18.99	18.81	18.62	18.17	17.69	17.33	17.35	16.99	17.05	17.02	16.77	16.55	16.91	16.72	16.34	16.4	16.47	15.82	15.48	15.51	15.12	14.95	14.82	14.11	14.17	14.29	13.65	13.36	13.54	13.19	12.57	12.33	12.21	12.08	12.49	12.1	11.87	12.82	12.84	12.42	13.07	12.67	12.74	12.3	11.66
PlosMed	67	20.95	20.71	20.43	20.15	19.86	19.65	18.89	18.15	17.66	17.68	17.35	17.32	17.29	17.09	16.87	17.34	17.08	16.69	16.75	16.66	16.07	15.69	15.73	15.33	15.15	15.02	14.23	14.3	14.41	13.78	13.49	13.61	13.28	12.68	12.44	12.31	12.25	12.61	12.23	12.02	13.01	13.06	12.65	13.32	12.9	13	12.56	11.87
PlosMed	68	21.6	21.26	20.92	20.58	20.31	20.29	19.48	18.73	18.32	18.34	18.01	17.72	17.69	17.63	17.4	17.82	17.33	16.95	17	16.8	16.2	15.83	15.86	15.48	15.17	15.04	14.24	14.31	14.44	13.8	13.52	13.64	13.34	12.75	12.49	12.39	12.39	12.76	12.39	12.17	13.2	13.26	12.86	13.56	13.12	13.25	12.81	12.08
PlosMed	69	21.63	21.28	20.94	20.6	20.61	20.55	19.74	19	18.59	18.61	18.27	17.97	17.94	17.93	17.71	17.87	17.39	17	17.06	16.86	16.26	15.89	15.96	15.64	15.27	15.17	14.37	14.44	14.62	13.99	13.7	13.86	13.58	12.98	12.65	12.57	12.61	12.98	12.63	12.36	13.43	13.51	13.08	13.8	13.34	13.51	13.06	12.3
PlosMed	70	21.63	21.28	20.94	20.6	20.61	20.55	19.74	19	18.59	18.61	18.27	18.05	18.02	18.01	17.79	17.95	17.46	17.08	17.18	16.97	16.38	16.01	16.08	15.82	15.44	15.41	14.61	14.68	14.92	14.24	13.95	14.15	13.89	13.23	12.85	12.8	12.83	13.2	12.87	12.54	13.66	13.77	13.31	14.06	13.58	13.77	13.33	12.53
PlosMed	71	21.63	21.28	20.94	20.6	20.61	20.55	19.74	19	18.59	18.61	18.35	18.29	18.27	18.26	18.08	18.25	17.76	17.37	17.55	17.43	16.83	16.39	16.36	16.16	15.78	15.76	14.97	15.08	15.37	14.61	14.25	14.5	14.26	13.54	13.12	13.09	13.12	13.49	13.13	12.75	13.88	14.01	13.53	14.3	13.8	14.02	13.56	12.74
PlosMed	72	21.63	21.28	20.94	20.6	20.61	20.55	19.74	19	18.66	18.69	18.6	18.55	18.52	18.51	18.46	18.62	18.13	17.75	18	17.88	17.29	16.8	16.77	16.56	16.19	16.11	15.31	15.49	15.78	14.95	14.54	14.83	14.48	13.78	13.38	13.38	13.37	13.74	13.33	12.95	14.1	14.24	13.72	14.52	14	14.22	13.77	12.94
PlosMed	73	21.97	21.58	21.26	20.88	20.86	20.78	19.98	19.23	19.1	19.03	18.95	18.9	19	18.95	18.96	19.12	18.64	18.26	18.53	18.26	17.56	17.18	17.15	16.82	16.44	16.37	15.57	15.81	16.09	15.24	14.82	15.1	14.66	13.98	13.61	13.62	13.56	13.92	13.47	13.09	14.25	14.4	13.89	14.71	14.18	14.41	13.95	13.16
PlosMed	74	22.35	21.91	21.92	21.47	21.39	21.26	20.6	19.86	19.72	19.62	19.54	19.49	19.71	19.42	19.43	19.6	19.11	18.69	18.96	18.69	17.83	17.56	17.54	17.09	16.67	16.66	15.86	16.17	16.34	15.53	15.13	15.42	14.87	14.21	13.86	13.91	13.78	14.14	13.64	13.26	14.4	14.56	14.06	14.91	14.37	14.6	14.14	13.38
PlosMed	75 (Q3)	23.29	22.71	22.65	22.12	22.15	21.95	21.44	20.51	20.38	20.27	20.01	19.96	20.17	20.01	20.02	20.02	19.54	19.07	19.2	18.93	18.07	17.83	17.8	17.4	16.89	16.94	16.14	16.52	16.59	15.82	15.45	15.74	15.2	14.55	14.19	14.2	14.01	14.38	13.83	13.45	14.55	14.72	14.23	15.1	14.56	14.8	14.33	13.6
PlosMed	76	23.84	23.18	23.06	22.66	22.81	22.72	22.21	21.31	21.24	21.14	20.68	20.74	20.96	20.86	20.72	20.57	19.91	19.45	19.44	19.18	18.32	18.08	17.94	17.6	17.08	17.2	16.4	16.82	16.89	16.17	15.75	16.04	15.51	14.87	14.47	14.44	14.18	14.55	13.97	13.61	14.68	14.85	14.38	15.27	14.75	14.97	14.51	13.81
PlosMed	77	23.84	23.43	23.28	23.08	23.18	23.2	22.68	21.79	21.92	21.82	21.36	21.57	21.62	21.52	21.2	21.05	20.26	19.8	19.79	19.41	18.55	18.31	18.08	17.8	17.33	17.51	16.73	17.14	17.22	16.55	16.07	16.4	15.9	15.2	14.76	14.67	14.35	14.7	14.14	13.8	14.83	15.01	14.5	15.42	14.91	15.14	14.69	14.02
PlosMed	78	24.15	24	23.77	23.51	23.58	23.55	23.04	22.15	22.29	22.07	21.62	21.76	21.63	21.63	21.31	21.17	20.38	19.91	19.9	19.56	18.78	18.65	18.49	18.27	17.73	17.97	17.24	17.66	17.76	17.15	16.66	16.94	16.36	15.59	15.08	14.96	14.58	14.87	14.33	13.97	14.97	15.12	14.58	15.53	15.03	15.27	14.84	14.2
PlosMed	79	25.22	24.91	24.58	24.23	24.22	24.14	23.63	22.73	22.87	22.37	21.88	21.76	21.63	21.76	21.51	21.36	20.59	20.12	20.11	19.77	19.07	19.12	19.04	18.87	18.2	18.44	17.77	18.17	18.33	17.77	17.3	17.55	16.79	15.95	15.39	15.27	14.85	15.1	14.57	14.18	15.13	15.25	14.69	15.67	15.19	15.45	15.02	14.37
PlosMed	80	25.93	25.52	25.48	25.11	25.01	24.86	24.34	23.51	23.7	23.2	22.47	22.31	22.18	22.04	21.85	21.7	21.17	20.8	20.73	20.33	19.67	19.8	19.79	19.68	19.02	19.2	18.58	18.73	18.85	18.34	17.9	18.15	17.21	16.3	15.68	15.55	15.16	15.35	14.84	14.41	15.33	15.43	14.83	15.86	15.39	15.67	15.25	14.55
PlosMed	81	26.41	26.14	26.12	25.95	25.77	25.55	25.13	24.36	24.76	24.26	23.69	23.52	23.36	23.16	22.78	22.63	22.29	21.8	21.55	21.03	20.37	20.49	20.55	20.4	19.73	19.87	19.3	19.28	19.37	18.87	18.38	18.67	17.59	16.6	15.92	15.8	15.49	15.63	15.14	14.65	15.58	15.64	15.02	16.18	15.72	16.01	15.61	14.85
PlosMed	82	27.81	27.68	27.46	27.19	27.16	26.81	26.16	25.12	25.37	24.87	24.3	24.13	23.9	23.69	23.29	22.89	22.54	22	21.81	21.36	20.7	20.88	20.99	20.75	20.13	20.27	19.75	19.73	19.9	19.38	18.83	19.16	18.02	16.99	16.25	16.1	15.87	15.97	15.5	14.92	15.85	15.89	15.24	16.53	16.09	16.4	15.98	15.18
PlosMed	83	28.31	28.11	27.84	27.52	27.53	27.15	26.47	25.43	25.43	25	24.43	24.27	24.03	23.9	23.57	23.28	22.93	22.39	22.28	21.87	21.14	21.38	21.48	21.31	20.71	20.78	20.15	20.13	20.41	19.86	19.34	19.71	18.51	17.48	16.69	16.46	16.31	16.38	15.93	15.26	16.2	16.17	15.49	16.91	16.47	16.78	16.35	15.49
PlosMed	84	28.73	28.64	28.32	27.95	28.12	27.7	27.03	25.98	26.03	25.79	25.02	24.85	24.51	24.5	24.29	23.98	23.62	23.09	23.05	22.59	21.68	21.95	22.05	21.96	21.33	21.34	20.63	20.61	21	20.43	19.99	20.4	19.14	18.14	17.3	17	16.87	16.87	16.42	15.66	16.6	16.48	15.77	17.33	16.85	17.21	16.77	15.86
PlosMed	85	29.44	29.63	29.56	29.31	29.48	29.18	28.51	27.47	27.71	27.24	26.5	26.5	25.92	25.67	25.28	24.99	24.39	23.85	23.89	23.23	22.33	22.49	22.43	22.57	22.01	22.05	21.3	21.35	21.84	21.25	20.89	21.27	19.95	19.01	17.96	17.58	17.47	17.39	16.89	16.02	16.97	16.79	16.09	17.78	17.25	17.69	17.23	16.27
PlosMed	86	29.73	29.88	29.85	29.7	29.84	29.55	29.02	27.98	28.26	27.63	26.94	27.03	26.44	26.14	25.64	25.45	24.8	24.18	24.29	23.6	22.79	22.95	22.81	23.18	22.64	22.72	21.99	22.1	22.64	22.01	21.74	22.04	20.68	19.8	18.54	18.17	18.08	17.92	17.37	16.39	17.35	17.14	16.45	18.26	17.67	18.19	17.72	16.71
PlosMed	87	29.82	29.95	29.91	29.76	29.89	29.6	29.22	28.17	28.55	27.88	27.19	27.28	26.7	26.54	26.04	25.93	25.41	24.74	24.87	24.08	23.34	23.56	23.42	24.03	23.35	23.43	22.72	22.77	23.31	22.73	22.54	22.76	21.4	20.57	19.11	18.75	18.71	18.46	17.87	16.79	17.74	17.51	16.83	18.7	18.05	18.66	18.17	17.16
PlosMed	88	30.61	30.76	30.62	30.39	30.59	30.24	29.86	28.81	29.37	28.39	27.7	27.84	27.17	27.11	26.61	26.46	26.03	25.47	25.6	24.92	24.26	24.49	24.25	24.88	24.1	24.19	23.49	23.52	23.96	23.43	23.04	23.18	21.88	21.03	19.57	19.23	19.23	18.91	18.27	17.18	18.14	17.87	17.24	19.18	18.48	19.17	18.68	17.65
PlosMed	89	31.12	31.62	31.37	31.22	31.89	31.42	31.04	30	30.55	29.63	28.94	28.92	28.06	27.99	27.36	26.8	26.37	25.91	26.05	25.95	25.26	25.49	25.25	25.81	25.04	25.15	24.47	24.56	24.91	24.42	23.57	23.72	22.49	21.62	20.18	19.84	19.85	19.47	18.78	17.69	18.66	18.32	17.69	19.7	18.94	19.71	19.24	18.19
PlosMed	90	31.68	32.1	31.79	31.87	32.47	31.95	31.56	30.39	31.11	30.35	29.71	29.71	29	28.94	28.08	27.59	27.16	26.76	26.8	27.12	26.35	26.53	26.41	26.82	26.1	26.28	25.64	25.74	26.02	25.51	24.23	24.38	23.21	22.25	20.84	20.44	20.44	20	19.31	18.22	19.19	18.77	18.15	20.22	19.4	20.26	19.79	18.74
PlosMed	91	31.91	32.4	32.05	32.38	32.93	32.58	32.27	31.08	31.91	31.15	30.69	30.86	30.11	30.05	28.97	28.48	27.83	27.36	27.36	27.57	26.88	26.92	26.86	27.28	26.61	26.85	26.26	26.37	26.68	26.14	25	25.15	24.01	22.89	21.46	21.02	20.99	20.54	19.88	18.75	19.78	19.27	18.65	20.79	19.93	20.86	20.41	19.34
PlosMed	92	32.07	33.07	32.88	33.2	33.67	33.34	33.25	32.06	32.89	32.26	31.83	31.97	30.88	30.64	29.49	29	28.36	27.77	27.85	28.06	27.32	27.39	27.49	27.98	27.36	27.66	27.13	27.16	27.43	26.86	25.86	26.01	24.88	23.61	22.15	21.66	21.61	21.15	20.52	19.43	20.53	19.93	19.32	21.52	20.64	21.65	21.21	20.13
PlosMed	93	33.87	35.07	34.86	34.95	35.25	34.87	34.64	33.45	34.24	33.48	32.78	32.67	31.28	30.89	29.94	29.57	28.96	28.68	28.84	29.29	28.49	28.63	28.82	29.36	28.76	28.92	28.32	28.49	28.5	27.91	26.8	27.08	25.96	24.71	23.22	22.7	22.67	22.21	21.45	20.6	21.76	21.15	20.42	22.68	21.74	22.82	22.39	21.26
PlosMed	94	35.76	36.69	36.27	36.21	36.59	36.29	35.76	34.39	35.04	34.15	33.34	33.21	31.91	32.06	31.35	30.97	30.28	30.24	30.47	31.27	30.55	30.8	31.06	31.55	30.41	30.4	29.96	30.26	30.08	29.5	28.04	28.44	27.36	26.15	24.66	24.15	24.39	23.65	22.77	22.16	23.34	22.75	21.91	24.15	23.15	24.3	23.87	22.43
PlosMed	95	36.65	37.46	36.94	36.81	37.26	36.91	36.44	34.81	35.5	34.91	34.26	33.98	32.83	33.42	32.74	32.4	31.8	31.69	32.08	33.25	32.31	32.59	32.95	33.29	31.71	31.69	31.56	31.92	31.8	31.16	29.54	30.07	28.96	27.77	26.35	25.89	26.44	25.31	24.42	24.05	25.24	24.47	23.52	25.73	24.68	25.85	25.38	23.64
PlosMed	96	37.47	38.2	37.6	37.67	38.04	37.85	37.45	35.83	36.44	36.1	35.62	35.24	34.07	34.8	33.88	33.63	32.81	32.53	33.15	34.39	33.29	33.58	33.96	34.29	32.57	32.55	32.82	33.18	33.06	32.29	30.95	31.6	30.47	29.25	27.9	27.49	28.38	26.86	26.11	25.97	27.17	26.2	25.13	27.32	26.22	27.4	26.89	24.85
PlosMed	97	39.45	40.41	39.53	40.21	40.43	40.26	39.78	38.07	38.6	37.97	37.55	37.52	36.07	36.87	35.39	35.13	34.2	34	34.85	35.97	34.95	35.23	35.41	35.71	34.07	33.94	34.51	34.74	34.38	33.48	32.42	33.08	31.93	30.67	29.4	28.89	30.11	28.3	27.68	27.77	28.98	27.81	26.74	28.91	27.75	28.95	28.4	26.06
PlosMed	98	40.85	41.61	40.75	41.38	41.73	41.8	41.39	39.48	40.03	39.29	38.78	38.79	37.49	38.16	36.73	36.55	35.5	35.53	36.4	37.71	36.72	36.95	37.19	37.4	35.95	35.93	36.42	36.58	36.03	35.06	34.13	34.83	33.72	32.47	31.21	30.55	31.89	29.96	29.3	29.57	30.8	29.41	28.35	30.5	29.29	30.5	29.91	27.26
PlosMed	99	42.36	42.99	42.51	43.19	43.43	44.07	43.65	42.29	42.86	41.74	41.87	41.94	41.21	42.82	41.99	42.18	40.48	40.46	40.9	42.48	41.5	41.17	41.33	40.97	38.39	37.81	38.08	38.43	37.88	36.87	35.88	36.66	35.59	34.38	33.14	32.33	33.75	31.69	30.91	31.37	32.61	31.02	29.96	32.09	30.82	32.05	31.42	28.47
PlosMed	100 (Maximum)	47.5	51.7	51.26	51.52	51.54	52.91	52.63	52.13	52.82	50.5	51.52	51.68	49.11	51.67	51.22	51.3	48.12	47.77	47.1	48.68	47.7	46.26	46.15	44.94	40.79	39.63	39.67	40.29	39.74	38.67	37.64	38.5	37.46	36.29	35.07	34.11	35.6	33.43	32.53	33.17	34.42	32.63	31.58	33.68	32.36	33.6	32.93	29.68
PlosBiol	1	0	0	0.19	0.17	0.16	0.14	0.14	0.14	0.14	0.14	0.14	0.14	0.14	0	0	0.23	0.36	0.36	0.49	0.49	0.49	0.49	0.49	0.49	0.49	0.62	0.57	0.43	0.6	0.48	0.6	0.6	0.76	0.85	0.98	1.08	0.95	0.92	0.92	0.84	0.98	0.95	0.95	1	1.04	1.04	1	1.06
PlosBiol	2	0	0	0.39	0.35	0.31	0.28	0.28	0.28	0.28	0.28	0.28	0.28	0.28	0.05	0.05	0.28	0.5	0.57	0.78	0.86	0.86	0.86	0.86	0.94	0.9	1.08	1.03	0.91	1.01	0.9	0.99	0.99	1.15	1.31	1.37	1.52	1.4	1.36	1.34	1.31	1.34	1.31	1.31	1.42	1.45	1.55	1.51	1.58
PlosBiol	3	0	0	0.46	0.41	0.37	0.34	0.34	0.34	0.34	0.36	0.36	0.36	0.36	0.22	0.22	0.45	0.67	0.88	1.09	1.3	1.27	1.27	1.29	1.48	1.29	1.47	1.59	1.54	1.5	1.45	1.41	1.45	1.61	1.74	1.71	1.86	1.83	1.63	1.6	1.57	1.54	1.52	1.54	1.65	1.76	1.86	1.84	1.82
PlosBiol	4	0	0	0.46	0.41	0.37	0.34	0.34	0.34	0.34	0.55	0.55	0.55	0.55	0.45	0.45	0.68	0.9	1.12	1.33	1.54	1.32	1.43	1.58	1.77	1.63	1.82	1.95	1.9	1.85	1.81	1.77	1.92	1.98	1.98	1.95	2	1.96	1.79	1.76	1.73	1.7	1.67	1.64	1.75	1.86	1.96	1.94	1.92
PlosBiol	5	0	0	0.46	0.41	0.37	0.34	0.34	0.34	0.34	0.6	0.68	0.73	0.73	0.64	0.64	0.86	1.1	1.31	1.52	1.73	1.46	1.58	1.72	1.91	1.86	2.04	2.17	2.11	2.07	2.03	1.98	2.15	2.11	2.07	2.04	2	1.97	1.88	1.85	1.87	1.84	1.81	1.84	1.95	2.05	2.16	2.14	2.11
PlosBiol	6	0.23	0.19	0.63	0.56	0.62	0.57	0.57	0.66	0.66	0.93	1.13	1.22	1.26	1.16	1.17	1.29	1.66	1.87	1.99	2.21	2.05	2.05	2.03	2.18	2.13	2.3	2.43	2.24	2.32	2.28	2.22	2.27	2.24	2.2	2.16	2.13	2.11	2.05	2.01	2	1.97	1.95	2.04	2.15	2.25	2.36	2.34	2.3
PlosBiol	7	0.49	0.42	0.83	0.74	0.91	0.83	0.98	1.19	1.19	1.45	1.71	1.7	1.87	1.78	1.94	1.94	2.38	2.45	2.45	2.82	2.75	2.69	2.63	2.64	2.59	2.61	2.74	2.57	2.69	2.76	2.56	2.52	2.51	2.5	2.46	2.43	2.51	2.45	2.32	2.26	2.17	2.24	2.35	2.43	2.51	2.62	2.6	2.46
PlosBiol	8	0.93	0.8	1.16	1.03	1.27	1.16	1.45	1.73	1.8	1.92	2.18	2.07	2.32	2.22	2.45	2.47	2.91	2.91	2.84	3.19	3.12	3.06	3	2.94	2.91	2.86	2.89	2.8	2.85	2.97	2.72	2.68	2.79	2.87	2.88	2.83	2.94	2.95	2.74	2.69	2.61	2.72	2.83	2.79	2.78	2.84	2.81	2.64
PlosBiol	9	1.27	1.09	1.41	1.26	1.48	1.34	1.63	1.92	2.13	2.17	2.41	2.3	2.55	2.45	2.68	2.82	3.27	3.41	3.44	3.64	3.49	3.43	3.37	3.42	3.51	3.55	3.45	3.35	3.26	3.29	3.04	3.1	3.23	3.35	3.36	3.18	3.21	3.29	3.09	3.03	2.97	3.08	3.09	3.07	3.08	3.03	3.01	2.84
PlosBiol	10	1.74	1.49	1.77	1.77	1.94	1.85	2.14	2.43	2.7	2.84	2.91	2.8	3.05	2.95	3.02	3.16	3.52	3.66	3.79	3.93	3.6	3.54	3.48	3.61	3.74	3.87	3.9	3.81	3.72	3.63	3.38	3.51	3.63	3.75	3.68	3.55	3.48	3.44	3.31	3.25	3.19	3.3	3.25	3.32	3.4	3.35	3.3	3.13
PlosBiol	11	2.05	1.98	2.19	2.35	2.46	2.45	2.75	3.03	3.31	3.45	3.35	3.24	3.34	3.24	3.15	3.29	3.52	3.66	3.79	3.93	3.7	3.64	3.71	3.85	3.98	4.11	4.19	4.09	4	3.92	3.75	3.77	3.89	3.88	3.81	3.74	3.67	3.58	3.52	3.46	3.4	3.49	3.47	3.55	3.63	3.59	3.53	3.4
PlosBiol	12	2.09	2.23	2.43	2.56	2.65	2.71	3	3.29	3.56	3.7	3.58	3.47	3.44	3.33	3.23	3.38	3.52	3.66	3.79	3.93	3.8	3.74	3.87	4.01	4.14	4.27	4.35	4.26	4.17	4.08	4	3.92	4.04	3.97	3.89	3.83	3.78	3.69	3.63	3.57	3.51	3.6	3.65	3.73	3.81	3.76	3.71	3.61
PlosBiol	13	2.31	2.53	2.89	2.96	3.01	3.04	3.33	3.62	3.77	3.91	3.79	3.76	3.66	3.41	3.32	3.46	3.6	3.74	3.88	4.01	3.88	3.86	3.91	4.04	4.18	4.31	4.39	4.29	4.25	4.16	4.08	4	4.09	4.01	3.94	3.87	3.93	3.84	3.78	3.67	3.65	3.73	3.81	3.9	3.98	3.96	3.91	3.77
PlosBiol	14	2.56	2.74	3.27	3.3	3.32	3.32	3.61	3.9	3.91	4.05	3.93	4.07	4.07	3.77	3.68	3.82	3.96	4.1	4.24	4.37	4.24	4.34	4.23	4.26	4.3	4.43	4.51	4.42	4.5	4.41	4.33	4.25	4.27	4.19	4.12	4.06	4.14	4.04	3.98	3.81	3.85	3.93	4.02	4.04	4.12	4.17	4.12	4.02
PlosBiol	15	2.81	2.95	3.51	3.52	3.51	3.49	3.79	4.07	3.95	4.09	3.98	4.12	4.25	4.05	3.97	4.11	4.25	4.39	4.53	4.71	4.58	4.71	4.6	4.5	4.39	4.51	4.59	4.49	4.58	4.52	4.39	4.31	4.39	4.32	4.25	4.18	4.27	4.17	4.11	4.02	4.08	4.16	4.24	4.17	4.25	4.33	4.28	4.22
PlosBiol	16	2.84	2.99	3.54	3.54	3.53	3.52	3.81	4.16	4.02	4.16	4.14	4.28	4.42	4.23	4.3	4.44	4.58	4.72	4.79	5.11	4.98	5.02	4.91	4.79	4.69	4.65	4.73	4.63	4.72	4.79	4.53	4.45	4.53	4.53	4.46	4.39	4.47	4.38	4.32	4.23	4.15	4.23	4.31	4.24	4.25	4.33	4.28	4.22
PlosBiol	17	2.84	2.99	3.54	3.54	3.53	3.52	3.81	4.27	4.14	4.28	4.37	4.51	4.65	4.46	4.6	4.87	5.01	5.15	5.11	5.45	5.32	5.24	5.12	5.01	4.9	4.8	4.75	4.66	4.82	4.9	4.61	4.53	4.61	4.7	4.69	4.62	4.71	4.61	4.55	4.39	4.3	4.39	4.47	4.39	4.32	4.35	4.3	4.24
PlosBiol	18	2.86	3	3.55	3.55	3.54	3.52	3.82	4.38	4.39	4.53	4.68	4.81	4.95	4.76	4.9	5.27	5.41	5.56	5.41	5.61	5.48	5.35	5.24	5.15	5.04	4.94	4.79	4.7	4.94	5.02	4.73	4.65	4.74	4.82	4.88	4.81	4.89	4.8	4.74	4.48	4.39	4.47	4.56	4.48	4.4	4.41	4.38	4.31
PlosBiol	19	3.12	3.22	3.74	3.72	3.7	3.72	4.01	4.58	4.71	4.85	5	4.99	5.13	4.93	5.08	5.44	5.53	5.83	5.69	5.75	5.62	5.5	5.38	5.43	5.36	5.25	5.11	5.01	5.11	5.19	4.9	4.82	4.9	4.99	4.91	4.89	4.97	4.88	4.85	4.59	4.51	4.59	4.67	4.6	4.52	4.58	4.52	4.47
PlosBiol	20	3.38	3.44	3.94	3.9	3.85	3.99	4.28	4.85	4.99	5.13	5.27	5.12	5.26	5.06	5.21	5.57	5.53	5.89	5.74	5.81	5.68	5.56	5.44	5.52	5.56	5.45	5.31	5.21	5.25	5.33	5.11	5.03	5.11	5.2	5.09	5.03	5.2	5.1	5.19	4.93	4.84	4.86	4.94	4.86	4.81	4.87	4.8	4.72
PlosBiol	21	3.51	3.56	4.04	3.99	3.93	4.18	4.62	5.19	5.33	5.47	5.61	5.39	5.53	5.33	5.47	5.84	5.68	5.89	5.74	5.81	5.76	5.64	5.52	5.6	5.67	5.57	5.42	5.33	5.37	5.45	5.32	5.17	5.25	5.33	5.23	5.13	5.36	5.26	5.35	5.09	5	4.93	5.01	4.93	4.98	5.03	4.96	4.87
PlosBiol	22	3.81	3.82	4.26	4.23	4.15	4.38	4.8	5.37	5.51	5.65	5.79	5.56	5.71	5.51	5.62	5.99	5.83	5.89	5.83	5.9	5.97	5.84	5.8	5.88	5.96	5.86	5.71	5.62	5.65	5.65	5.52	5.29	5.42	5.42	5.32	5.22	5.45	5.35	5.44	5.18	5.09	5.11	5.15	5.02	5.08	5.14	5.07	4.98
PlosBiol	23	4.13	4.09	4.5	4.66	4.54	4.73	4.98	5.55	5.69	5.82	5.97	5.74	5.89	5.69	5.62	5.99	5.83	5.9	5.96	6.03	6.1	5.98	6.05	6.13	6.21	6.21	6.06	5.96	6	5.87	5.86	5.74	5.98	5.87	5.79	5.69	5.82	5.73	5.81	5.55	5.47	5.4	5.33	5.17	5.23	5.26	5.19	5.1
PlosBiol	24	4.34	4.27	4.66	4.94	4.79	4.96	5.09	5.66	5.8	5.94	6.08	5.86	6	5.8	5.64	6.01	5.99	6.05	6.12	6.18	6.26	6.13	6.21	6.38	6.46	6.52	6.37	6.14	6.17	6.05	6.09	5.97	6.21	6.13	6.07	5.97	6.02	5.99	6.07	5.82	5.74	5.64	5.63	5.52	5.56	5.53	5.46	5.37
PlosBiol	25 (Q1)	4.34	4.27	4.66	4.94	4.79	4.96	5.09	5.66	5.8	5.94	6.08	5.86	6	5.8	5.8	6.16	6.28	6.34	6.41	6.48	6.55	6.42	6.5	6.76	6.84	6.75	6.64	6.27	6.44	6.31	6.35	6.23	6.47	6.48	6.34	6.24	6.29	6.3	6.38	6.1	6.01	6.01	6.06	5.96	5.9	5.93	5.86	5.77
PlosBiol	26	4.42	4.34	4.72	4.99	4.84	5	5.14	5.66	5.8	5.94	6.08	5.86	6	5.8	5.85	6.22	6.47	6.53	6.6	6.67	6.74	6.69	6.77	7.03	7.11	6.96	6.99	6.58	6.79	6.66	6.7	6.58	6.75	6.79	6.65	6.57	6.62	6.5	6.49	6.2	6.11	6.14	6.19	6.09	6.05	6.09	5.99	5.96
PlosBiol	27	4.7	4.58	4.93	5.18	5	5.16	5.29	5.66	5.8	5.94	6.08	5.86	6.07	5.88	5.93	6.3	6.58	6.64	6.71	6.78	6.85	6.92	7	7.19	7.26	7.11	7.14	6.78	6.99	6.86	6.9	6.78	6.83	6.87	6.73	6.75	6.8	6.68	6.59	6.3	6.21	6.24	6.29	6.19	6.22	6.26	6.08	6.11
PlosBiol	28	4.98	4.82	5.14	5.36	5.17	5.31	5.44	5.66	5.8	5.94	6.08	5.86	6.21	6.01	6.06	6.43	6.71	6.77	6.84	6.91	7.08	7.16	7.23	7.29	7.37	7.22	7.25	6.88	7.09	6.96	7.01	6.78	6.83	6.87	6.73	6.78	6.84	6.71	6.62	6.33	6.31	6.33	6.39	6.29	6.32	6.35	6.21	6.24
PlosBiol	29	5.14	4.95	5.26	5.47	5.27	5.39	5.53	5.66	5.8	6.02	6.25	6.03	6.41	6.22	6.27	6.64	6.92	6.98	7.05	7.11	7.31	7.29	7.37	7.39	7.47	7.31	7.34	6.98	7.19	7.14	7.18	6.86	6.91	6.96	6.81	6.86	7.02	6.9	6.8	6.51	6.47	6.5	6.56	6.45	6.49	6.52	6.43	6.35
PlosBiol	30	5.14	4.95	5.26	5.47	5.27	5.39	5.53	5.66	5.8	6.21	6.55	6.33	6.72	6.52	6.57	6.94	7.22	7.29	7.42	7.48	7.49	7.36	7.43	7.45	7.53	7.38	7.41	7.05	7.25	7.23	7.27	6.98	7.03	7.07	6.93	6.98	7.18	7.06	6.96	6.67	6.56	6.59	6.61	6.51	6.54	6.57	6.48	6.36
PlosBiol	31	5.14	5.17	5.46	5.65	5.46	5.67	5.8	5.94	6.07	6.48	6.88	6.66	6.91	6.7	6.75	7.09	7.28	7.34	7.6	7.68	7.69	7.5	7.58	7.6	7.68	7.52	7.55	7.19	7.4	7.25	7.27	7.1	7.15	7.19	7.13	7.18	7.38	7.25	7.2	6.91	6.79	6.82	6.72	6.62	6.65	6.61	6.51	6.4
PlosBiol	32	5.41	5.63	6.06	6.18	6.07	6.35	6.49	6.62	6.76	7.17	7.41	7.31	7.42	7.13	7.18	7.39	7.44	7.51	7.79	8.01	8.02	7.86	7.82	7.84	7.87	7.71	7.74	7.38	7.59	7.42	7.3	7.14	7.16	7.2	7.22	7.27	7.47	7.34	7.39	7.1	6.99	7.02	6.96	6.85	6.89	6.77	6.67	6.6
PlosBiol	33	5.73	6.01	6.58	6.64	6.62	6.93	7.21	7.34	7.48	7.89	7.97	8	8.04	7.74	7.79	7.89	7.87	7.78	8.06	8.34	8.34	8.31	8.13	8.15	8.06	7.91	7.94	7.58	7.79	7.61	7.45	7.29	7.25	7.37	7.38	7.41	7.61	7.48	7.53	7.26	7.14	7.17	7.18	7.01	6.97	6.85	6.75	6.74
PlosBiol	34	6.03	6.27	6.88	6.91	6.9	7.19	7.61	7.82	7.96	8.26	8.28	8.31	8.35	8.06	8.11	8.17	8.14	7.91	8.12	8.39	8.39	8.41	8.23	8.24	8.22	8.07	8.1	7.74	7.95	7.77	7.61	7.45	7.46	7.66	7.67	7.58	7.78	7.66	7.71	7.53	7.42	7.44	7.47	7.22	7.09	6.97	6.88	6.89
PlosBiol	35	6.34	6.53	7.1	7.21	7.18	7.43	7.86	8.18	8.47	8.6	8.62	8.65	8.82	8.53	8.5	8.55	8.53	8.3	8.39	8.52	8.52	8.54	8.36	8.24	8.27	8.15	8.35	7.99	8.2	8.02	7.86	7.7	7.71	7.91	7.92	7.79	7.95	7.66	7.71	7.56	7.45	7.54	7.57	7.39	7.26	7.14	7.05	7.06
PlosBiol	36	6.56	6.72	7.27	7.57	7.5	7.73	8.16	8.58	8.99	9	9.02	9.05	9.34	9.04	8.83	8.89	8.87	8.64	8.63	8.63	8.63	8.65	8.47	8.3	8.32	8.33	8.54	8.26	8.47	8.29	8.13	7.97	7.98	8.18	8.14	8	8.04	7.73	7.71	7.56	7.45	7.61	7.64	7.51	7.39	7.3	7.21	7.22
PlosBiol	37	6.56	6.72	7.27	7.65	7.58	7.8	8.22	8.64	9.05	9.06	9.09	9.12	9.4	9.11	8.83	8.89	8.87	8.64	8.63	8.63	8.63	8.65	8.47	8.43	8.46	8.49	8.69	8.51	8.72	8.54	8.38	8.28	8.29	8.49	8.31	8.18	8.2	7.89	7.88	7.73	7.62	7.78	7.75	7.62	7.5	7.47	7.38	7.39
PlosBiol	38	6.56	6.72	7.27	7.65	7.58	7.8	8.22	8.64	9.05	9.23	9.25	9.28	9.56	9.27	8.99	9.05	9.07	8.84	8.83	8.83	8.67	8.69	8.51	8.47	8.5	8.53	8.73	8.51	8.72	8.54	8.42	8.42	8.43	8.63	8.46	8.32	8.34	8.04	8.06	7.91	7.8	7.92	7.79	7.66	7.53	7.54	7.46	7.47
PlosBiol	39	6.56	6.72	7.27	7.65	7.58	7.8	8.22	8.64	9.05	9.33	9.35	9.38	9.67	9.38	9.1	9.27	9.43	9.22	9.22	9.22	8.96	8.97	8.85	8.81	8.84	8.87	8.96	8.6	8.78	8.6	8.6	8.6	8.61	8.76	8.58	8.44	8.54	8.24	8.26	8.13	8.01	8.01	7.88	7.75	7.63	7.64	7.61	7.55
PlosBiol	40	6.87	6.99	7.51	7.86	7.77	7.97	8.3	8.72	9.05	9.33	9.35	9.38	9.67	9.38	9.1	9.38	9.58	9.53	9.52	9.52	9.38	9.39	9.41	9.37	9.39	9.42	9.4	9	9.03	8.86	8.86	8.74	8.75	8.76	8.58	8.44	8.61	8.31	8.33	8.3	8.24	8.24	8.1	7.97	7.85	7.86	7.89	7.76
PlosBiol	41	7.75	7.74	8.17	8.45	8.29	8.45	8.76	9.18	9.37	9.65	9.5	9.53	9.81	9.52	9.25	9.53	9.73	9.57	9.56	9.56	9.5	9.52	9.53	9.5	9.56	9.59	9.58	9.17	9.16	8.98	8.98	8.78	8.85	8.89	8.71	8.53	8.7	8.39	8.41	8.41	8.48	8.48	8.35	8.17	8.03	8.04	8.07	7.93
PlosBiol	42	8.89	8.72	9.01	9.2	8.97	9.07	9.35	9.77	9.83	10.1	9.79	9.68	10.02	9.73	9.46	9.74	9.94	9.63	9.76	9.76	9.7	9.71	9.72	9.63	9.81	9.84	9.82	9.41	9.41	9.1	9.1	8.9	9.07	9.2	9.05	8.75	8.92	8.62	8.64	8.63	8.8	8.8	8.67	8.38	8.24	8.22	8.25	8.12
PlosBiol	43	9.39	9.26	9.49	9.63	9.36	9.41	9.68	10.08	10.08	10.38	10.02	9.77	10.18	9.89	9.61	9.9	10.1	9.79	9.99	9.99	9.91	9.92	9.94	9.71	9.92	9.94	9.93	9.52	9.51	9.12	9.12	8.93	9.09	9.26	9.23	8.97	9.13	8.83	8.85	8.85	9.01	9.01	8.88	8.59	8.44	8.3	8.28	8.14
PlosBiol	44	9.83	9.85	10.01	10.09	9.77	9.79	10.05	10.3	10.3	10.79	10.43	10.1	10.42	10.13	9.97	10.25	10.45	10.14	10.34	10.34	10.07	10.08	10.1	9.82	10.03	9.94	9.93	9.52	9.51	9.12	9.12	8.93	9.09	9.26	9.24	9.07	9.23	8.93	8.95	8.95	9.11	9.11	8.99	8.71	8.56	8.43	8.31	8.17
PlosBiol	45	10.1	10.31	10.41	10.44	10.09	10.08	10.34	10.44	10.44	10.99	10.63	10.29	10.47	10.18	10.14	10.56	10.76	10.45	10.66	10.66	10.33	10.34	10.36	10.07	10.28	10.15	10	9.68	9.68	9.37	9.37	9.17	9.34	9.5	9.48	9.31	9.41	9.1	9.03	9.02	9.11	9.11	9.06	8.77	8.62	8.55	8.44	8.3
PlosBiol	46	10.53	10.68	10.73	10.73	10.35	10.31	10.58	10.57	10.67	11.09	10.77	10.44	10.62	10.33	10.29	10.8	11	10.69	10.89	10.79	10.46	10.43	10.45	10.17	10.38	10.35	10.11	9.87	9.86	9.65	9.65	9.46	9.62	9.79	9.77	9.6	9.58	9.28	9.13	9.12	9.13	9.13	9.12	8.84	8.69	8.67	8.55	8.42
PlosBiol	47	10.84	10.94	10.96	10.93	10.53	10.48	10.74	10.73	10.98	11.24	11.04	10.71	10.89	10.64	10.6	11.11	11.31	11	11.21	10.96	10.63	10.6	10.62	10.39	10.55	10.53	10.29	10.05	10.07	9.85	9.85	9.78	9.82	9.99	9.91	9.74	9.73	9.42	9.27	9.24	9.32	9.32	9.19	8.9	8.75	8.74	8.64	8.5
PlosBiol	48	11.03	11.1	11.1	11.06	10.64	10.58	10.85	10.83	11.11	11.26	11.16	10.83	11.01	10.91	10.87	11.38	11.58	11.27	11.47	11.33	11	10.95	10.97	10.88	10.89	10.87	10.63	10.39	10.54	10.33	10.19	10.16	10.13	10.29	10.08	9.91	9.9	9.59	9.44	9.3	9.44	9.46	9.3	9.05	8.9	8.89	8.85	8.71
PlosBiol	49	11.03	11.1	11.1	11.06	10.68	10.62	10.88	10.87	11.14	11.3	11.2	10.96	11.13	11.08	11.04	11.51	11.71	11.41	11.61	11.54	11.22	11.17	11.09	11	10.97	10.95	10.7	10.47	10.63	10.41	10.21	10.17	10.14	10.31	10.2	10.03	10.07	9.83	9.67	9.62	9.75	9.87	9.71	9.54	9.39	9.27	9.28	9.09
PlosBiol	50 (Median, Q2)	11.03	11.1	11.1	11.06	10.81	10.74	11	10.99	11.27	11.42	11.32	11.24	11.42	11.37	11.32	11.68	11.88	11.57	11.77	11.7	11.38	11.33	11.09	11	10.97	10.95	10.7	10.47	10.63	10.5	10.29	10.26	10.22	10.39	10.33	10.16	10.3	10.14	10.06	10.02	10.08	10.22	10.06	9.9	9.75	9.58	9.59	9.31
PlosBiol	51	11.03	11.1	11.1	11.08	10.97	10.88	11.29	11.28	11.55	11.7	11.6	11.52	11.7	11.65	11.59	11.82	12.02	11.61	11.81	11.74	11.41	11.36	11.13	11.08	11.17	11.15	10.98	10.75	10.88	10.83	10.67	10.63	10.6	10.77	10.66	10.48	10.61	10.37	10.36	10.33	10.29	10.39	10.23	10.07	9.92	9.82	9.73	9.5
PlosBiol	52	11.15	11.2	11.19	11.38	11.27	11.27	11.82	11.81	12.02	12.17	12.07	11.99	12.17	12.12	11.88	12.08	12.17	11.75	11.96	11.89	11.56	11.51	11.27	11.36	11.52	11.5	11.43	11.19	11.18	11.13	11.09	11.05	11.02	11.19	10.95	10.74	10.88	10.54	10.53	10.5	10.47	10.44	10.28	10.12	9.97	9.93	9.79	9.62
PlosBiol	53	11.4	11.42	11.38	11.7	11.57	11.66	12.22	12.21	12.28	12.43	12.33	12.25	12.43	12.38	12.01	12.21	12.24	11.86	12.13	12.06	11.79	11.74	11.52	11.62	11.78	11.75	11.69	11.38	11.33	11.21	11.17	11.11	11.08	11.27	11.02	10.82	10.95	10.62	10.61	10.58	10.54	10.52	10.32	10.17	9.97	9.93	9.79	9.63
PlosBiol	54	11.65	11.63	11.57	11.87	11.72	11.86	12.42	12.42	12.36	12.51	12.41	12.33	12.51	12.46	12.09	12.29	12.39	12.01	12.4	12.33	12.18	12.12	12.04	12.14	12.3	12.27	12.21	11.76	11.71	11.46	11.42	11.37	11.34	11.48	11.24	11.03	11.17	10.83	10.82	10.79	10.76	10.75	10.44	10.28	10	9.96	9.82	9.66
PlosBiol	55	11.78	11.75	11.67	11.96	11.8	11.94	12.5	12.61	12.47	12.76	12.66	12.58	12.79	12.74	12.38	12.57	12.69	12.31	12.59	12.52	12.27	12.22	12.17	12.23	12.39	12.37	12.3	11.84	11.79	11.53	11.49	11.41	11.49	11.62	11.38	11.17	11.31	10.97	10.96	10.93	10.95	11.04	10.72	10.45	10.15	10.11	9.97	9.81
PlosBiol	56	11.78	11.75	11.67	11.96	11.8	11.94	12.5	12.72	12.58	13	12.9	12.82	13.17	13.26	12.89	13.09	13.21	12.82	13.04	12.97	12.57	12.52	12.48	12.41	12.42	12.46	12.39	11.93	11.88	11.59	11.55	11.47	11.6	11.73	11.48	11.28	11.37	11.08	11.08	11.04	11.13	11.24	10.92	10.61	10.4	10.36	10.24	10.07
PlosBiol	57	11.78	11.75	11.67	11.96	11.88	12.01	12.57	12.84	12.76	13.18	13.08	13	13.42	13.61	13.24	13.37	13.49	13.1	13.4	13.27	12.88	12.83	12.78	12.64	12.55	12.71	12.64	12.19	12.14	11.75	11.71	11.63	11.76	11.89	11.64	11.44	11.5	11.3	11.29	11.28	11.36	11.47	11.15	10.83	10.66	10.67	10.61	10.34
PlosBiol	58	12.04	11.97	11.86	12.13	12.17	12.27	12.83	13.1	13.17	13.44	13.35	13.27	13.69	13.88	13.51	13.51	13.63	13.25	13.59	13.41	13.02	12.97	12.92	12.77	12.69	12.85	12.78	12.33	12.41	12.11	11.98	11.9	12.03	12.16	11.91	11.71	11.81	11.62	11.61	11.56	11.5	11.61	11.29	10.98	10.8	10.87	10.86	10.55
PlosBiol	59	12.35	12.23	12.09	12.34	12.48	12.56	13.12	13.39	13.53	13.72	13.65	13.57	14	14.19	13.82	13.73	13.85	13.46	13.81	13.67	13.2	13.11	13.07	12.92	12.83	12.99	12.9	12.44	12.56	12.26	12.01	11.94	12.06	12.19	11.95	11.74	11.84	11.65	11.65	11.58	11.52	11.63	11.31	11	10.82	10.91	10.9	10.59
PlosBiol	60	12.51	12.37	12.31	12.53	12.65	12.71	13.27	13.54	13.68	13.97	14.03	13.95	14.37	14.49	14.13	14.19	14.31	13.97	14.31	14.17	13.51	13.31	13.26	13.12	13.03	13.19	12.98	12.59	12.67	12.37	12.15	12.07	12.27	12.4	12.21	12.01	12.11	11.88	11.8	11.74	11.68	11.76	11.44	11.06	10.96	10.99	10.98	10.67
PlosBiol	61	12.51	12.37	12.5	12.7	12.81	12.86	13.41	13.68	13.82	14.11	14.27	14.2	14.63	14.61	14.24	14.35	14.47	14.27	14.62	14.48	13.82	13.51	13.59	13.44	13.36	13.52	13.4	13.12	13.05	12.75	12.66	12.58	12.87	12.87	12.77	12.61	12.71	12.34	12.16	12.1	12.04	11.99	11.7	11.23	11.18	11.12	11.07	10.8
PlosBiol	62	12.51	12.37	12.68	12.89	12.98	13.02	13.57	13.84	13.98	14.27	14.43	14.53	14.95	14.85	14.57	14.68	14.8	14.64	14.98	14.84	14.3	14	13.98	13.83	13.7	13.85	13.73	13.45	13.35	13.05	13.09	12.9	13.17	13.11	13.02	12.95	12.94	12.57	12.39	12.32	12.26	12.16	11.94	11.54	11.5	11.44	11.29	11.07
PlosBiol	63	12.51	12.37	12.68	13.11	13.18	13.22	13.93	14.2	14.33	14.62	14.79	14.96	15.38	15.42	15.08	15.19	15.28	14.97	15.4	15.26	14.81	14.63	14.53	14.38	14.11	14.21	14.1	13.82	13.72	13.33	13.49	13.22	13.37	13.33	13.24	13.18	13.1	12.74	12.59	12.52	12.47	12.3	12.11	11.77	11.7	11.64	11.52	11.34
PlosBiol	64	12.78	12.6	12.88	13.43	13.47	13.61	14.32	14.59	14.72	15.01	15.18	15.35	15.77	15.86	15.41	15.51	15.48	15.02	15.58	15.44	14.98	14.87	14.77	14.62	14.3	14.4	14.29	14	13.9	13.39	13.64	13.42	13.51	13.56	13.47	13.42	13.34	12.97	12.93	12.86	12.81	12.56	12.31	11.97	11.81	11.75	11.68	11.5
PlosBiol	65	13.33	13.07	13.29	13.8	13.8	14.04	14.57	14.84	14.98	15.27	15.43	15.48	16.02	16.1	15.65	15.76	15.73	15.27	15.82	15.69	15.23	15.12	15.01	14.75	14.54	14.65	14.54	14.11	14.01	13.5	13.75	13.63	13.72	13.81	13.72	13.56	13.48	13.11	13.07	13.01	12.97	12.73	12.38	12.04	11.84	11.77	11.74	11.58
PlosBiol	66	13.91	13.79	13.92	14.36	14.3	14.52	14.91	15.14	15.28	15.57	15.73	15.63	16.16	16.25	15.79	15.9	15.94	15.48	16.03	15.89	15.44	15.32	15.22	14.83	14.7	14.8	14.69	14.21	14.11	13.68	13.92	13.81	13.9	13.99	13.9	13.66	13.58	13.21	13.15	13.12	13.07	12.83	12.48	12.14	11.94	11.87	11.84	11.74
PlosBiol	67	14.57	14.58	14.61	14.97	14.85	15.02	15.41	15.49	15.77	16	16.11	15.91	16.31	16.44	15.98	16.09	16.13	15.67	16.23	15.95	15.49	15.38	15.27	14.88	14.7	14.85	14.73	14.39	14.29	13.95	14.2	14.08	14.17	14.26	14.17	13.93	13.81	13.52	13.32	13.38	13.29	13.04	12.71	12.37	12.17	12.11	12.07	12.02
PlosBiol	68	15.47	15.45	15.37	15.65	15.46	15.57	15.97	15.89	16.31	16.38	16.38	16.19	16.51	16.79	16.34	16.45	16.48	16.02	16.58	16.21	15.76	15.57	15.47	15.07	14.75	15.03	14.91	14.58	14.49	14.14	14.34	14.22	14.31	14.43	14.33	14.09	13.84	13.62	13.4	13.48	13.39	13.15	12.88	12.54	12.36	12.3	12.26	12.21
PlosBiol	69	16.21	16.09	15.93	16.14	15.91	15.98	16.37	16.21	16.62	16.53	16.5	16.35	16.67	17	16.54	16.65	16.69	16.28	16.85	16.63	16.17	15.87	15.72	15.4	15.02	15.31	15.36	15.04	14.89	14.52	14.58	14.47	14.57	14.77	14.61	14.37	14.11	13.72	13.51	13.58	13.51	13.27	13.05	12.7	12.52	12.47	12.44	12.38
PlosBiol	70	16.3	16.17	16	16.2	15.96	16.06	16.45	16.38	16.75	16.64	16.69	16.7	17.02	17.35	16.89	17	17	16.74	17.36	17.15	16.69	16.32	16.02	15.81	15.43	15.72	15.79	15.51	15.22	14.72	14.77	14.65	14.87	15.12	14.84	14.63	14.37	14	13.8	13.88	13.88	13.63	13.41	12.95	12.72	12.74	12.67	12.61
PlosBiol	71	16.55	16.38	16.19	16.39	16.13	16.34	16.88	16.92	17.15	17.05	17.09	17.15	17.47	17.8	17.33	17.5	17.44	17.05	17.62	17.42	16.96	16.59	16.23	16.03	15.65	15.96	15.96	15.74	15.43	14.87	14.91	14.88	15.13	15.38	15.1	14.99	14.75	14.46	14.22	14.3	14.35	14.18	13.88	13.38	13.15	13.23	13.06	12.97
PlosBiol	72	16.8	16.6	16.37	16.78	16.48	16.79	17.47	17.6	17.74	17.64	17.68	17.74	18.06	18.39	17.74	18.06	18.01	17.48	17.96	17.71	17.25	16.88	16.6	16.4	16.02	16.46	16.31	15.95	15.63	15.08	15.12	15.17	15.46	15.63	15.35	15.26	14.99	14.74	14.49	14.57	14.62	14.51	14.14	13.59	13.37	13.51	13.37	13.24
PlosBiol	73	16.98	16.86	16.61	17.14	16.81	17.1	17.79	17.91	18.1	18.02	18.06	18.12	18.38	18.7	17.92	18.26	18.21	17.68	18.16	17.89	17.42	17.05	16.89	16.68	16.31	16.78	16.76	16.38	16.18	15.63	15.54	15.57	15.98	16.04	15.75	15.69	15.4	15	14.76	14.72	14.77	14.66	14.29	13.63	13.41	13.6	13.5	13.42
PlosBiol	74	16.98	17.08	16.83	17.35	16.99	17.26	17.95	18.07	18.35	18.46	18.51	18.57	18.68	18.99	18.2	18.54	18.5	17.96	18.44	18.17	17.63	17.24	17.08	16.88	16.5	16.97	16.99	16.61	16.47	15.91	15.75	15.66	16.07	16.13	15.91	15.96	15.66	15.23	14.98	14.89	14.94	14.91	14.61	13.95	13.72	13.85	13.66	13.58
PlosBiol	75 (Q3)	17.15	17.44	17.35	17.9	17.57	17.87	18.56	18.75	19.03	19.19	19.36	19.33	19.31	19.47	18.6	18.86	18.74	18.2	18.61	18.34	17.82	17.31	17.15	16.95	16.57	17.04	17.06	16.68	16.54	15.98	15.94	15.78	16.19	16.29	16.16	16.23	15.93	15.5	15.29	15.23	15.29	15.19	14.95	14.32	14.09	14.13	13.92	13.84
PlosBiol	76	17.47	17.72	17.78	18.5	18.25	18.62	19.31	19.61	19.85	20.02	20.31	20.14	20.18	20.2	19.15	19.29	19.04	18.5	18.88	18.6	18.08	17.46	17.34	17.06	16.69	17.29	17.3	16.93	16.79	16.25	16.25	16.1	16.51	16.66	16.53	16.59	16.17	15.73	15.63	15.66	15.62	15.48	15.24	14.7	14.47	14.51	14.3	14.22
PlosBiol	77	18.42	18.54	18.53	19.25	19.06	19.45	20.02	20.43	20.53	20.56	20.86	20.56	20.73	20.77	19.66	19.68	19.33	18.79	19.2	18.92	18.4	17.87	17.88	17.51	17.09	17.74	17.76	17.53	17.38	16.79	16.79	16.64	16.94	16.98	16.82	16.88	16.4	15.99	15.74	15.79	15.68	15.54	15.3	14.77	14.52	14.57	14.35	14.28
PlosBiol	78	19.36	19.34	19.24	19.88	19.76	20.08	20.48	20.89	20.86	20.72	20.99	20.68	20.9	21.08	19.98	19.87	19.52	19.04	19.45	19.18	18.66	18.23	18.26	17.99	17.42	18.1	18.12	17.91	17.72	17.15	17.14	16.98	17.31	17.33	17.02	17.09	16.58	16.25	15.97	16.02	15.88	15.81	15.57	14.93	14.68	14.72	14.52	14.44
PlosBiol	79	20.4	20.23	20.02	20.57	20.52	20.77	21.01	21.41	21.25	21.09	21.28	20.97	21.19	21.42	20.31	20.08	19.74	19.4	19.81	19.68	19.2	18.68	18.71	18.45	17.84	18.65	18.66	18.46	18.12	17.68	17.54	17.26	17.63	17.74	17.43	17.49	16.85	16.57	16.3	16.34	16.06	16.18	15.94	15.25	14.92	14.96	14.82	14.74
PlosBiol	80	20.96	20.71	20.44	20.94	20.92	21.14	21.37	21.78	21.48	21.51	21.64	21.39	21.61	21.84	20.87	20.58	20.23	19.91	20.32	20.25	19.66	19.02	19	18.74	18.16	18.86	18.87	18.67	18.31	17.88	17.77	17.45	17.85	18.03	17.71	17.74	17.14	16.86	16.58	16.63	16.4	16.52	16.25	15.56	15.26	15.35	15.27	15.18
PlosBiol	81	21.21	21.15	20.82	21.28	21.22	21.41	21.65	22.06	21.62	21.65	21.83	21.74	21.82	22.05	21.18	20.89	20.63	20.31	20.72	20.68	20.1	19.41	19.23	18.97	18.51	19.17	19.28	18.99	18.63	18.3	18.23	18.02	18.54	18.72	18.4	18.38	17.81	17.47	17.2	17.29	17.02	17.13	16.74	16.01	15.74	15.89	15.74	15.62
PlosBiol	82	21.55	21.66	21.26	21.68	21.58	21.82	21.98	22.39	21.96	22.1	22.29	22.24	22.17	22.4	21.53	21.24	21.04	20.71	21.12	21.24	20.55	19.98	19.84	19.58	19.15	19.93	20.12	19.7	19.48	19.21	18.86	18.66	19.06	19.16	18.85	18.88	18.19	17.86	17.66	17.7	17.39	17.5	17.1	16.39	16.11	16.28	16.05	15.95
PlosBiol	83	22.39	22.49	21.99	22.33	22.16	22.48	22.62	23	22.72	23.02	23.07	22.89	22.76	22.99	22.26	22.07	21.73	21.26	21.67	21.74	20.89	20.39	20.37	20.1	19.67	20.32	20.41	20.08	19.9	19.63	19.18	18.99	19.39	19.37	19.05	19.08	18.39	18.07	17.84	17.86	17.55	17.66	17.26	16.48	16.2	16.38	16.14	16.04
PlosBiol	84	23.56	23.49	22.87	23.19	22.94	23.27	23.38	23.62	23.34	23.64	23.52	23.2	23.19	23.52	22.81	22.75	22.32	21.77	22.18	22.25	21.39	20.89	20.87	20.48	19.95	20.5	20.55	20.31	20.06	19.8	19.45	19.28	19.78	19.76	19.44	19.54	18.87	18.47	18.16	18.18	17.92	17.91	17.48	16.61	16.42	16.6	16.29	16.22
PlosBiol	85	24.49	24.29	23.57	24.02	23.74	24.01	23.95	24.07	23.77	24.21	24.01	23.7	23.81	24.28	23.4	23.29	22.86	22.45	22.82	22.89	21.93	21.54	21.41	20.92	20.25	20.8	20.94	20.69	20.3	20.04	19.75	19.67	20.05	20.04	19.73	19.91	19.34	18.93	18.74	18.76	18.55	18.5	17.95	17.08	16.94	17.09	16.7	16.58
PlosBiol	86	25.5	25.16	24.38	24.85	24.62	24.8	24.57	24.61	24.17	24.7	24.5	24.34	24.45	24.88	23.92	23.69	23.26	22.86	23.21	23.28	22.31	22.01	21.73	21.37	20.7	21.25	21.39	21.15	20.74	20.38	20.09	19.91	20.21	20.19	19.87	20.05	19.51	19.16	19	19.19	19.02	18.97	18.44	17.57	17.43	17.49	17.1	16.98
PlosBiol	87	26.98	26.42	25.69	26.01	25.8	25.87	25.49	25.34	24.77	25.13	24.88	24.72	24.86	25.15	24.18	23.87	23.47	23.13	23.5	23.57	22.65	22.35	22.07	21.72	21.05	21.72	21.83	21.55	21.08	20.59	20.3	20.07	20.36	20.4	20.05	20.29	19.63	19.29	19.12	19.43	19.25	19.24	18.78	17.95	17.76	17.87	17.42	17.3
PlosBiol	88	28.4	27.86	27.14	27.3	26.98	26.95	26.57	26.23	25.52	25.87	25.58	25.41	25.55	25.69	24.73	24.54	24.41	24.22	24.61	24.68	23.6	23.18	23.01	22.54	21.87	22.6	22.62	22.07	21.46	20.89	20.6	20.38	20.68	20.69	20.42	20.75	20.02	19.61	19.45	19.75	19.57	19.64	19.2	18.45	18.23	18.29	17.75	17.66
PlosBiol	89	29.55	29.29	28.4	28.42	27.99	27.87	27.79	27.38	26.58	26.88	26.55	26.38	26.32	26.46	25.64	25.49	25.5	25.03	25.38	25.51	24.32	23.79	23.7	23.14	22.47	23.05	23.15	22.51	21.89	21.37	21.07	20.97	21.25	21.2	21	21.33	20.61	20.08	19.98	20.37	20.13	20.12	19.55	18.88	18.74	18.74	18.22	18.18
PlosBiol	90	30.34	30.4	29.38	29.29	28.81	28.61	28.73	28.4	27.62	27.74	27.43	27.54	27.2	27.33	26.6	26.46	26.48	25.71	25.97	26.06	24.87	24.45	24.06	23.63	23.07	23.57	23.62	23.1	22.5	21.98	21.7	21.63	21.78	21.73	21.4	21.68	20.96	20.49	20.3	20.73	20.55	20.46	19.92	19.32	19.27	19.26	18.86	18.86
PlosBiol	91	31.45	31.35	30.21	30.03	29.61	29.38	29.47	29.14	28.38	28.34	28.03	28.19	27.91	28.04	27.31	27.21	27.18	26.27	26.64	26.58	25.39	25.09	24.64	24.29	23.8	24.4	24.29	23.77	23.31	22.8	22.65	22.63	22.72	22.53	22.06	22.36	21.54	21.15	20.96	21.25	21.03	20.9	20.44	19.78	19.83	19.82	19.5	19.5
PlosBiol	92	32.33	32.11	30.87	30.62	30.27	30.11	30.18	29.85	29.23	29.14	29.07	29.09	28.94	29.12	28.39	28.19	28.06	27	27.53	27.32	26.08	25.66	25.26	24.89	24.36	25.04	24.91	24.48	24.03	23.42	23.4	23.43	23.51	23.26	22.68	22.98	22.25	21.94	21.63	21.91	21.7	21.45	21.03	20.33	20.43	20.42	20.11	19.97
PlosBiol	93	33.6	33.3	31.95	31.69	31.28	31.16	30.89	30.56	30.01	29.91	30.2	30.18	30.02	30.32	29.56	29.33	29.2	28	28.78	28.51	27.23	26.57	26.17	25.74	25.07	25.68	25.58	25.16	24.71	23.9	23.9	23.81	23.88	23.64	23.13	23.49	22.88	22.64	22.19	22.46	22.26	21.99	21.77	21.11	21.21	21.13	20.76	20.55
PlosBiol	94	34.87	34.61	33.29	33.32	32.74	32.49	31.85	31.53	30.97	30.7	31.22	31.2	30.9	31.2	30.25	30.01	30.02	28.67	29.71	29.43	28.18	27.37	26.97	26.78	25.99	26.57	26.61	26.24	25.83	24.92	24.92	25.17	25.37	25.2	24.54	24.97	24.24	24.01	23.6	23.83	23.54	23.26	22.84	22.13	22.25	22.14	21.75	21.64
PlosBiol	95	36.39	36.13	34.81	34.91	34.21	33.83	32.95	32.52	31.92	31.75	32.4	32.34	31.9	32.2	31.06	30.79	30.93	29.57	30.87	30.87	29.37	28.44	28.14	28.09	27.28	28.05	28.1	27.86	27.45	26.55	26.23	26.8	27.14	26.96	26.16	26.57	25.64	25.61	25.18	25.27	24.77	24.54	23.85	23.14	23.26	23.33	22.96	23.09
PlosBiol	96	37.51	37.31	35.89	35.87	35.35	34.86	34.13	33.54	32.95	33.01	33.78	33.55	32.96	33.53	32.38	31.93	32.09	30.72	32.04	32.26	30.73	29.78	29.47	29.43	28.69	29.73	29.73	29.62	29.2	28.3	27.87	28.31	28.57	28.38	27.69	28.06	26.94	27.14	26.68	26.68	26.26	25.82	25.1	24.38	24.55	24.66	24.03	24.29
PlosBiol	97	38.57	38.45	36.88	36.75	36.41	35.82	35.24	34.5	34.14	34.2	35.08	34.73	34.11	34.91	33.76	33.22	33.46	32.09	33.45	33.58	32.38	31.45	30.97	30.98	30.42	31.71	31.72	31.56	31.02	30.09	29.51	29.62	29.97	29.92	29.21	29.65	28.48	28.71	28.77	28.84	28.62	28.04	27.51	26.56	26.87	26.93	25.81	25.93
PlosBiol	98	40.26	40.22	38.58	38.26	37.89	37.38	36.94	36.12	35.78	36.16	37.11	36.64	35.94	36.77	35.78	35.29	35.58	34.36	35.78	35.48	34.44	33.63	33.1	33.01	32.31	33.51	33.36	33	32.18	31.43	30.97	30.6	31.02	31.03	30.35	30.99	30.34	30.74	30.9	31.26	30.94	30.32	29.98	28.7	29.04	29.11	27.98	27.62
PlosBiol	99	42.43	42.52	40.99	40.76	40.13	40.07	39.93	39.06	38.5	39.09	39.94	39.34	38.38	38.98	37.85	37.66	37.48	36.11	37.72	37.51	36.48	35.6	35.17	35.11	34.96	36.36	35.96	35.63	35.01	34.82	34.22	34.17	34.77	34.59	34.24	34.53	33.94	34.72	34.74	34.93	34.17	33.79	32.96	31.56	32.14	32	31.49	31.19
PlosBiol	100 (Maximum)	44.6	44.82	43.39	43.33	42.44	42.83	42.98	42.07	41.24	41.84	42.58	41.86	40.62	40.94	39.6	39.88	39.18	37.52	39.4	39.61	38.7	37.71	37.52	37.6	38.52	40.68	41.2	41.14	41.89	42.67	41.63	43.03	43.86	43.27	44.24	43.77	42.47	42.36	42.18	41.1	39.38	39.52	37.2	35.75	36.8	35.39	35.45	35.43
PlosGenet	1	0.29	0.25	0.22	0.2	0.18	0.16	0.16	0.16	0.16	0.16	0.16	0	0	0	0.04	0.04	0.26	0.48	0.48	0.48	0.48	0.57	0.76	0.76	0.76	0.73	0.73	0.5	0.41	0.41	0.57	0.57	0.48	0.44	0.54	0.69	0.84	0.99	0.99	0.94	0.99	0.96	1.04	1.18	1.15	1.07	1.05	1.03
PlosGenet	2	0.59	0.5	0.44	0.39	0.35	0.32	0.32	0.32	0.32	0.32	0.32	0	0	0	0.23	0.42	0.64	0.86	0.86	0.87	0.87	1.06	1.26	1.28	1.46	1.41	1.29	1.21	1.16	1.33	1.49	1.65	1.61	1.57	1.71	1.68	1.64	1.72	1.58	1.56	1.53	1.5	1.47	1.45	1.51	1.48	1.48	1.46
PlosGenet	3	0.85	0.92	1.01	0.9	0.81	0.73	0.73	0.73	0.73	0.73	0.63	0.27	0.24	0.23	0.47	0.69	0.91	1.13	1.31	1.52	1.7	1.9	2.09	2.19	2.23	2.18	2.13	2.09	2.04	2.03	1.99	1.97	1.93	1.89	1.86	1.98	1.94	1.91	1.81	1.78	1.76	1.73	1.7	1.68	1.78	1.76	1.71	1.75
PlosGenet	4	1.25	1.52	1.75	1.57	1.42	1.29	1.29	1.29	1.3	1.33	1.27	0.91	0.87	0.8	1.02	1.25	1.47	1.69	1.9	2.1	2.2	2.2	2.39	2.34	2.28	2.23	2.18	2.14	2.09	2.05	2.01	1.97	1.93	1.89	1.86	1.98	1.94	1.91	1.88	1.85	1.82	1.86	1.89	1.86	1.97	1.95	1.9	2
PlosGenet	5	1.69	2	2.21	2.18	2.05	1.86	1.86	1.86	2.08	2.17	2.05	1.78	1.68	1.58	1.63	1.78	2	2.22	2.43	2.54	2.48	2.41	2.52	2.46	2.41	2.36	2.31	2.26	2.22	2.17	2.17	2.13	2.1	2.22	2.18	2.3	2.26	2.38	2.35	2.32	2.29	2.24	2.35	2.32	2.27	2.25	2.2	2.3
PlosGenet	6	1.9	2.18	2.37	2.5	2.56	2.5	2.5	2.5	2.77	2.75	2.63	2.52	2.41	2.32	2.22	2.17	2.22	2.44	2.65	2.79	2.72	2.66	2.6	2.54	2.49	2.44	2.41	2.36	2.31	2.28	2.19	2.15	2.12	2.24	2.2	2.32	2.29	2.39	2.36	2.33	2.29	2.24	2.35	2.32	2.27	2.36	2.32	2.42
PlosGenet	7	2.09	2.34	2.51	2.63	2.71	2.77	2.77	2.78	3.05	2.92	2.81	2.69	2.59	2.49	2.4	2.31	2.23	2.45	2.65	2.79	2.72	2.86	2.89	2.84	2.78	2.85	2.98	2.93	2.89	3.01	2.93	2.89	2.66	2.68	2.65	2.77	2.67	2.61	2.58	2.55	2.35	2.3	2.41	2.39	2.38	2.48	2.43	2.48
PlosGenet	8	2.09	2.34	2.51	2.66	2.74	2.79	2.99	3.21	3.48	3.35	3.24	3.12	3.02	2.92	2.8	2.72	2.64	2.87	2.87	3	3.14	3.28	3.41	3.54	3.64	3.77	3.9	3.85	3.59	3.72	3.63	3.39	3.28	3.2	2.98	2.95	2.89	2.82	2.79	2.91	2.71	2.65	2.76	2.75	2.83	2.93	2.88	2.84
PlosGenet	9	2.09	2.34	2.66	2.99	3.04	3.06	3.36	3.64	3.92	3.79	3.79	3.68	3.57	3.37	3.09	3	2.92	3.06	3.11	3.25	3.39	3.41	3.54	3.67	3.8	3.94	4.06	4.03	3.95	3.94	3.86	3.62	3.54	3.47	3.4	3.33	3.26	3.2	3.24	3.18	3	2.95	3.06	3	3.09	3.04	2.99	3
PlosGenet	10	2.25	2.48	3	3.46	3.46	3.45	3.65	3.94	4.38	4.25	4.39	4.28	4.18	3.81	3.39	3.31	3.22	3.36	3.5	3.48	3.61	3.49	3.62	3.76	3.89	4.02	4.15	4.27	4.18	4.1	4.02	3.77	3.7	3.62	3.55	3.49	3.42	3.36	3.3	3.24	3.18	3.13	3.23	3.18	3.26	3.22	3.17	3.25
PlosGenet	11	2.67	2.84	3.41	3.83	3.79	3.75	3.85	4	4.55	4.43	4.57	4.46	4.35	4.16	3.74	3.77	3.73	3.87	4.01	3.87	4.01	3.89	4.02	4.15	4.05	4.18	4.19	4.27	4.18	4.1	4.06	3.82	3.74	3.67	3.6	3.53	3.46	3.4	3.34	3.28	3.22	3.13	3.23	3.22	3.3	3.26	3.32	3.4
PlosGenet	12	3.28	3.36	3.86	4.23	4.15	4.08	4.08	4.1	4.55	4.43	4.57	4.46	4.49	4.3	3.88	4.02	4.16	4.3	4.44	4.3	4.44	4.31	4.45	4.44	4.34	4.47	4.37	4.27	4.18	4.1	4.18	4.1	4.03	3.95	3.88	3.81	3.75	3.68	3.62	3.56	3.51	3.29	3.23	3.32	3.4	3.35	3.43	3.51
PlosGenet	13	3.9	3.89	4.33	4.65	4.53	4.42	4.32	4.21	4.55	4.43	4.57	4.46	4.6	4.4	3.99	4.13	4.27	4.41	4.55	4.41	4.55	4.42	4.56	4.44	4.34	4.47	4.37	4.27	4.18	4.1	4.18	4.1	4.03	3.95	3.88	3.81	3.75	3.83	3.77	3.71	3.65	3.43	3.38	3.46	3.54	3.62	3.7	3.78
PlosGenet	14	4.3	4.24	4.63	4.91	4.77	4.64	4.48	4.33	4.55	4.43	4.57	4.46	4.6	4.4	3.99	4.13	4.27	4.41	4.55	4.41	4.55	4.42	4.56	4.44	4.34	4.47	4.37	4.27	4.18	4.1	4.18	4.1	4.03	4.06	3.99	4.06	3.99	4.08	4.02	3.96	3.9	3.68	3.63	3.71	3.69	3.77	3.71	3.79
PlosGenet	15	4.47	4.38	4.76	5.02	4.87	4.73	4.57	4.42	4.55	4.43	4.57	4.46	4.6	4.4	4.08	4.22	4.36	4.5	4.64	4.5	4.64	4.51	4.65	4.54	4.43	4.47	4.37	4.27	4.27	4.18	4.27	4.19	4.11	4.19	4.12	4.21	4.21	4.29	4.23	4.09	4.03	3.81	3.76	3.84	3.76	3.84	3.77	3.79
PlosGenet	16	4.47	4.38	4.76	5.02	5	4.85	4.69	4.54	4.68	4.67	4.81	4.7	4.84	4.65	4.46	4.48	4.62	4.76	4.9	4.97	4.99	4.86	5	4.88	4.78	4.67	4.73	4.64	4.72	4.63	4.51	4.43	4.35	4.44	4.37	4.45	4.53	4.46	4.4	4.17	4.11	3.89	3.84	3.92	3.98	4.06	3.99	3.92
PlosGenet	17	4.47	4.38	4.76	5.02	5.21	5.04	4.88	4.73	4.87	5.01	5.15	5.04	5.18	4.98	4.8	4.63	4.77	4.91	5.05	5.12	4.99	4.89	5.03	4.91	4.81	4.7	4.79	4.69	4.77	4.86	4.73	4.65	4.58	4.67	4.59	4.68	4.76	4.67	4.61	4.45	4.22	4.05	4.05	4.09	4.15	4.23	4.16	4.09
PlosGenet	18	4.47	4.38	4.76	5.02	5.21	5.04	4.88	4.73	4.87	5.01	5.15	5.1	5.24	5.05	4.87	4.69	4.83	4.97	5.11	5.18	5.05	5.12	5.29	5.18	5.22	5.3	5.38	5.46	5.54	5.63	5.5	5.42	5.31	5.29	5.22	5.16	5.06	4.96	4.87	4.78	4.56	4.48	4.56	4.48	4.54	4.62	4.55	4.48
PlosGenet	19	4.47	4.38	4.76	5.02	5.21	5.04	5.02	4.87	5.01	5.15	5.29	5.43	5.58	5.38	5.2	5.02	5.17	5.16	5.3	5.37	5.24	5.31	5.39	5.27	5.35	5.43	5.51	5.59	5.67	5.76	5.63	5.55	5.44	5.49	5.42	5.31	5.21	5.12	5.03	4.94	4.71	4.63	4.71	4.73	4.63	4.71	4.64	4.57
PlosGenet	20	4.47	4.38	4.76	5.02	5.21	5.04	5.17	5.02	5.16	5.3	5.44	5.58	5.72	5.53	5.35	5.17	5.31	5.2	5.34	5.41	5.28	5.35	5.43	5.32	5.4	5.47	5.56	5.64	5.67	5.76	5.63	5.62	5.5	5.55	5.48	5.38	5.28	5.18	5.09	5	4.92	4.84	4.85	4.91	4.81	4.89	4.82	4.75
PlosGenet	21	4.47	4.38	4.76	5.02	5.21	5.04	5.17	5.02	5.16	5.3	5.44	5.58	5.72	5.53	5.35	5.17	5.31	5.38	5.54	5.6	5.47	5.55	5.62	5.51	5.59	5.67	5.75	5.83	5.69	5.76	5.63	5.72	5.6	5.65	5.73	5.63	5.53	5.44	5.34	5.26	5.17	5.09	5.01	5.06	4.96	4.91	4.84	4.77
PlosGenet	22	4.47	4.38	4.76	5.02	5.21	5.26	5.39	5.24	5.38	5.52	5.66	5.8	5.94	5.99	5.8	5.63	5.55	5.62	5.97	6.04	5.91	5.98	6.05	5.96	5.8	5.88	5.96	6.04	5.9	5.78	5.65	5.73	5.62	5.67	5.73	5.72	5.63	5.53	5.44	5.35	5.26	5.18	5.1	5.16	5.06	5.12	4.95	4.88
PlosGenet	23	4.71	4.78	5.11	5.33	5.49	5.6	5.73	5.74	5.79	5.93	6.23	6.33	6.35	6.39	6.21	6.04	5.87	5.94	6.13	6.2	6.27	6.18	6.26	6.33	6.17	6.25	6.33	6.41	6.28	6.15	6.02	5.91	5.79	5.84	5.73	5.78	5.68	5.59	5.5	5.41	5.32	5.24	5.16	5.22	5.12	5.17	4.95	4.88
PlosGenet	24	5.37	5.59	5.82	5.96	6.06	6.11	6.24	6.29	6.23	6.37	6.77	6.71	6.57	6.62	6.43	6.26	6.1	6.16	6.23	6.3	6.37	6.18	6.26	6.33	6.17	6.33	6.41	6.49	6.36	6.23	6.1	5.99	5.87	5.92	5.81	5.86	5.7	5.7	5.61	5.66	5.58	5.49	5.41	5.47	5.37	5.43	5.32	5.34
PlosGenet	25 (Q1)	6.28	6.48	6.6	6.66	6.68	6.68	6.81	6.73	6.56	6.6	7	6.78	6.63	6.68	6.49	6.32	6.21	6.28	6.34	6.41	6.48	6.3	6.37	6.39	6.23	6.49	6.57	6.59	6.46	6.33	6.21	6.09	5.97	6.02	5.91	5.96	5.83	5.88	5.79	5.85	5.76	5.68	5.6	5.65	5.55	5.61	5.52	5.43
PlosGenet	26	6.92	7.03	7.08	7.19	7.16	7.11	7.25	7.04	6.97	6.9	7.3	7.07	7.11	7.16	6.89	6.87	6.92	6.99	7.05	6.91	6.98	6.8	6.87	6.7	6.54	6.8	6.73	6.59	6.46	6.33	6.21	6.09	5.97	6.02	5.91	5.96	5.83	5.88	5.79	5.85	5.76	5.68	5.6	5.65	5.55	5.61	5.52	5.43
PlosGenet	27	7.53	7.55	7.53	7.79	7.7	7.61	7.74	7.44	7.44	7.26	7.53	7.31	7.34	7.39	7.03	7.08	7.14	7.21	7.27	7.07	7.14	6.95	7.03	6.86	6.7	6.88	6.73	6.59	6.46	6.33	6.21	6.09	5.97	6.02	5.91	5.96	5.83	5.88	5.79	5.85	5.76	5.68	5.73	5.79	5.69	5.75	5.65	5.56
PlosGenet	28	7.94	7.91	8.05	8.34	8.27	8.12	8.25	7.96	7.96	7.7	7.81	7.59	7.63	7.52	7.25	7.24	7.3	7.36	7.43	7.22	7.29	7.11	7.18	7.01	6.85	6.88	6.91	6.77	6.74	6.61	6.49	6.37	6.25	6.3	6.19	6.24	6.11	5.99	5.89	5.85	5.87	5.79	5.84	5.9	5.8	5.86	5.76	5.67
PlosGenet	29	8.11	8.05	8.39	8.65	8.77	8.58	8.71	8.41	8.41	8.25	8.27	8.05	8.09	7.82	7.55	7.34	7.4	7.46	7.53	7.34	7.31	7.13	7.2	7.03	6.87	6.9	6.93	6.79	6.83	6.7	6.56	6.44	6.32	6.37	6.26	6.31	6.18	6.05	6.08	5.96	6.01	5.93	5.99	6.04	6.07	6.13	6.04	5.95
PlosGenet	30	8.11	8.05	8.43	8.68	8.85	8.65	8.78	8.49	8.49	8.5	8.52	8.32	8.36	8.07	7.79	7.53	7.59	7.66	7.72	7.72	7.53	7.42	7.47	7.3	7.14	7.17	7.2	7.06	7.09	6.97	6.8	6.68	6.58	6.63	6.52	6.57	6.44	6.32	6.37	6.25	6.31	6.06	6.11	6.07	6.11	6.16	6.07	5.98
PlosGenet	31	8.11	8.05	8.43	8.68	8.85	8.65	8.79	8.49	8.49	8.5	8.52	8.55	8.59	8.3	8.02	7.76	7.82	7.88	7.95	7.95	7.75	7.77	7.59	7.42	7.26	7.29	7.32	7.18	7.21	7.25	7.09	7.11	6.96	7	7.05	7.1	6.97	6.84	6.9	6.78	6.66	6.54	6.46	6.35	6.38	6.29	6.19	6.1
PlosGenet	32	8.11	8.27	8.62	8.86	9	8.79	9.14	8.84	8.84	8.85	8.87	8.9	8.8	8.51	8.23	7.97	8.03	7.88	7.95	7.95	7.96	7.97	7.88	7.71	7.55	7.58	7.61	7.65	7.68	7.72	7.56	7.4	7.25	7.2	7.25	7.3	7.17	7.04	6.92	6.8	6.69	6.58	6.47	6.37	6.4	6.3	6.21	6.12
PlosGenet	33	8.11	8.52	8.84	9.05	9.18	8.95	9.37	9.08	9.08	9.09	9.11	9.14	8.88	8.59	8.31	8.06	8.11	7.88	7.95	7.95	7.96	7.97	7.98	7.81	7.8	7.83	7.86	7.9	7.93	7.97	7.81	7.65	7.49	7.47	7.52	7.42	7.29	7.16	7.04	6.99	6.88	6.77	6.66	6.56	6.47	6.49	6.48	6.39
PlosGenet	34	8.11	8.6	8.91	9.11	9.24	9	9.43	9.13	9.13	9.14	9.16	9.19	8.88	8.59	8.31	8.06	8.11	7.88	8.13	8.13	8.14	8.15	8.17	8	8.02	8.05	8.08	8.11	8.15	8.01	7.84	7.68	7.53	7.54	7.59	7.45	7.32	7.23	7.11	7.13	7.02	6.91	6.8	6.83	6.71	6.74	6.78	6.74
PlosGenet	35	8.11	8.6	8.91	9.11	9.24	9.18	9.61	9.31	9.31	9.32	9.58	9.61	9.3	9.16	8.89	8.63	8.5	8.46	8.73	8.73	8.74	8.52	8.53	8.37	8.23	8.26	8.29	8.33	8.18	8.01	7.84	7.68	7.53	7.54	7.59	7.45	7.32	7.34	7.22	7.24	7.13	7.02	6.91	6.94	6.82	6.85	6.89	6.92
PlosGenet	36	8.11	8.6	8.91	9.11	9.24	9.3	9.73	9.43	9.53	9.54	9.82	9.85	9.54	9.49	9.22	8.96	8.71	8.7	8.98	8.88	8.88	8.63	8.65	8.48	8.27	8.29	8.33	8.36	8.21	8.04	7.88	7.72	7.57	7.58	7.62	7.49	7.46	7.48	7.36	7.35	7.23	7.12	7.02	7.05	6.92	6.95	6.99	6.92
PlosGenet	37	8.11	8.6	8.91	9.11	9.24	9.3	9.73	9.43	9.71	9.72	10	10.03	9.72	9.67	9.39	9.36	9.12	9.1	9.38	9.1	9.11	8.86	8.88	8.9	8.68	8.71	8.52	8.55	8.54	8.37	8.2	8.05	7.89	7.9	7.76	7.63	7.64	7.66	7.54	7.39	7.28	7.17	7.06	7.09	6.97	7	7.04	6.92
PlosGenet	38	8.11	8.6	8.91	9.26	9.37	9.43	9.85	9.56	9.83	9.84	10.12	10.15	9.84	9.79	9.39	9.36	9.34	9.32	9.6	9.33	9.33	9.08	9.1	9.12	8.91	8.93	8.74	8.55	8.54	8.37	8.2	8.05	7.89	7.9	7.76	7.63	7.64	7.66	7.54	7.39	7.28	7.17	7.09	7.12	6.99	7.03	7.06	6.95
PlosGenet	39	8.21	8.69	8.99	9.54	9.62	9.65	10.08	9.8	10.08	10.09	10.37	10.34	10.03	9.98	9.41	9.38	9.36	9.35	9.6	9.33	9.33	9.08	9.1	9.12	8.91	8.93	8.74	8.55	8.54	8.37	8.2	8.05	7.91	7.92	7.77	7.74	7.76	7.78	7.66	7.51	7.4	7.29	7.32	7.33	7.21	7.24	7.17	7.06
PlosGenet	40	8.51	8.94	9.21	9.78	9.83	9.85	10.27	10.2	10.48	10.65	10.93	10.74	10.43	10.38	9.78	9.75	9.73	9.71	9.76	9.49	9.33	9.08	9.1	9.12	8.91	9.01	8.81	8.62	8.61	8.44	8.28	8.12	8.12	8.13	7.99	8.01	7.95	7.97	7.85	7.7	7.59	7.48	7.51	7.38	7.26	7.29	7.17	7.06
PlosGenet	41	9.03	9.39	9.6	10.12	10.15	10.13	10.55	10.4	10.68	10.96	11.24	10.91	10.6	10.54	9.94	9.91	9.89	9.88	9.87	9.59	9.33	9.08	9.1	9.12	8.91	9.11	8.92	8.91	8.9	8.73	8.56	8.4	8.41	8.46	8.32	8.34	8.17	8.19	7.9	7.75	7.78	7.67	7.69	7.57	7.41	7.44	7.33	7.21
PlosGenet	42	9.58	9.86	10.09	10.56	10.64	10.58	10.9	10.62	10.9	11.11	11.39	11.29	10.98	10.87	10.27	10.15	10.13	10.11	10.11	9.83	9.57	9.32	9.1	9.12	8.91	9.11	9.1	9.08	9.08	8.9	8.82	8.66	8.67	8.84	8.7	8.71	8.55	8.39	8.09	7.94	7.97	7.86	7.89	7.76	7.61	7.68	7.61	7.5
PlosGenet	43	10.21	10.59	10.95	11.32	11.55	11.41	11.63	11.23	11.5	11.59	11.88	11.8	11.36	11.09	10.49	10.16	10.14	10.13	10.22	9.95	9.68	9.56	9.33	9.35	9.13	9.34	9.32	9.31	9.3	9.03	9.03	8.87	8.75	8.92	8.78	8.79	8.63	8.47	8.17	8.03	8.05	7.91	7.94	7.81	7.67	7.83	7.84	7.72
PlosGenet	44	10.68	11.25	11.69	11.98	12.16	11.97	12.08	11.64	11.91	11.89	12.17	12.09	11.5	11.11	10.51	10.16	10.14	10.13	10.33	10.06	9.8	9.75	9.51	9.53	9.31	9.52	9.51	9.49	9.49	9.26	9.26	9.25	9.06	9.22	9.19	9.21	9.04	8.89	8.59	8.44	8.31	8.17	8.05	8.06	7.91	7.96	7.97	7.86
PlosGenet	45	11.16	11.76	12.14	12.38	12.52	12.29	12.31	11.86	12.08	11.96	12.24	12.16	11.71	11.32	10.72	10.37	10.35	10.34	10.54	10.27	10	9.95	9.72	9.53	9.31	9.52	9.51	9.49	9.49	9.27	9.27	9.27	9.08	9.25	9.26	9.28	9.26	9.1	8.81	8.8	8.66	8.52	8.39	8.39	8.24	8.25	8.26	8.13
PlosGenet	46	11.44	12.01	12.36	12.57	12.69	12.45	12.42	11.97	12.08	11.96	12.24	12.16	11.74	11.35	10.75	10.41	10.39	10.37	10.58	10.49	10.23	10.18	10.03	9.8	9.59	9.8	9.78	9.77	9.76	9.55	9.36	9.36	9.17	9.25	9.26	9.28	9.26	9.1	8.87	8.87	8.73	8.59	8.46	8.47	8.32	8.33	8.34	8.2
PlosGenet	47	11.65	12.18	12.51	12.71	12.82	12.56	12.64	12.19	12.18	12.07	12.35	12.27	11.85	11.46	10.86	10.52	10.5	10.37	10.58	10.51	10.25	10.2	10.15	9.93	9.75	9.96	9.94	9.93	9.92	9.71	9.5	9.5	9.31	9.29	9.3	9.28	9.26	9.1	8.95	8.95	8.8	8.67	8.67	8.67	8.52	8.53	8.54	8.41
PlosGenet	48	11.96	12.45	12.75	12.92	13.01	12.73	13	12.55	12.43	12.31	12.56	12.48	12.07	11.71	11.27	11.08	11.05	10.96	11.17	11.1	11.04	10.96	10.91	10.69	10.63	10.68	10.51	10.5	10.27	10.06	9.85	9.65	9.46	9.44	9.45	9.28	9.26	9.25	9.1	9.09	8.95	8.81	8.82	8.82	8.67	8.68	8.69	8.55
PlosGenet	49	12.29	12.73	12.99	13.13	13.2	12.98	13.25	12.8	12.66	12.54	12.87	12.79	12.37	12.22	11.85	11.74	11.64	11.55	11.75	11.69	11.63	11.32	11.27	11.05	10.78	10.76	10.51	10.5	10.27	10.06	9.85	9.65	9.46	9.44	9.45	9.28	9.26	9.25	9.1	9.09	8.95	8.81	8.82	8.82	8.67	8.68	8.81	8.67
PlosGenet	50 (Median, Q2)	12.58	12.98	13.21	13.33	13.37	13.37	13.63	13.19	13.05	12.93	13.1	13.02	12.6	12.45	12.08	11.97	11.64	11.55	11.75	11.69	11.63	11.32	11.27	11.24	10.97	11.13	10.88	10.87	10.64	10.43	10.22	10.02	9.83	9.81	9.63	9.61	9.41	9.4	9.25	9.25	9.1	8.96	8.97	8.97	8.82	8.83	8.82	8.68
PlosGenet	51	12.58	12.98	13.21	13.33	13.37	13.37	13.63	13.19	13.05	12.93	13.1	13.02	12.6	12.45	12.08	11.97	11.64	11.55	11.75	11.69	11.63	11.32	11.27	11.24	10.97	11.13	10.88	10.87	10.82	10.6	10.39	10.2	10.12	10.25	10.07	10.05	9.86	9.85	9.69	9.52	9.37	9.37	9.38	9.27	8.96	8.97	8.96	8.82
PlosGenet	52	12.58	12.98	13.21	13.33	13.37	13.37	13.63	13.19	13.19	13.08	13.24	13.32	12.9	12.75	12.39	12.27	11.95	11.85	12.06	11.85	11.79	11.48	11.27	11.24	11.01	11.16	10.98	10.97	10.92	10.82	10.61	10.42	10.39	10.52	10.34	10.28	10.09	10.01	9.86	9.68	9.45	9.45	9.45	9.29	8.99	9	8.98	8.85
PlosGenet	53	12.58	12.98	13.21	13.33	13.53	13.51	13.78	13.37	13.51	13.4	13.56	13.73	13.31	13.16	12.8	12.54	12.21	12.12	12.28	11.94	11.88	11.57	11.27	11.24	11.15	11.31	11.25	11.23	11.18	11.13	11.09	11.05	11.02	11.15	10.98	10.77	10.63	10.44	10.29	10.12	9.94	9.78	9.62	9.46	9.16	9.29	9.28	9.08
PlosGenet	54	12.58	12.98	13.21	13.33	13.72	13.68	13.95	13.75	13.89	13.77	13.94	14.11	13.69	13.54	13.17	12.74	12.56	12.47	12.43	12.08	12.02	11.71	11.42	11.38	11.3	11.46	11.39	11.23	11.18	11.13	11.09	11.05	11.02	11.15	10.98	10.78	10.73	10.54	10.39	10.35	10.18	10.02	9.86	9.7	9.39	9.53	9.52	9.23
PlosGenet	55	12.58	12.98	13.21	13.33	13.72	13.68	13.95	13.79	13.92	13.81	13.97	14.14	13.76	13.61	13.25	12.81	12.71	12.62	12.54	12.2	12.14	11.83	11.53	11.46	11.38	11.53	11.47	11.23	11.18	11.13	11.09	11.05	11.02	11.15	11.13	11.08	11.03	10.84	10.83	10.8	10.63	10.46	10.44	10.28	9.98	9.96	9.8	9.51
PlosGenet	56	12.58	12.98	13.21	13.33	13.72	13.68	13.95	13.79	13.92	13.81	13.97	14.14	13.97	13.82	13.45	13.02	12.92	12.83	12.75	12.41	12.35	12.04	11.74	11.46	11.38	11.53	11.47	11.3	11.25	11.2	11.16	11.12	11.09	11.22	11.2	11.15	11.1	10.91	10.83	10.8	10.63	10.46	10.44	10.28	9.98	9.96	9.8	9.51
PlosGenet	57	12.63	13.02	13.41	13.51	13.88	13.83	14.1	13.94	14.07	13.96	14.12	14.26	14.09	13.82	13.69	13.26	13.15	13.08	13.11	12.9	12.84	12.53	12.23	11.95	11.87	11.98	11.91	11.85	11.78	11.62	11.45	11.41	11.38	11.51	11.49	11.44	11.21	11.16	10.98	10.94	10.77	10.61	10.58	10.44	10.27	10.25	10.09	9.93
PlosGenet	58	12.92	13.28	13.86	13.9	14.24	14.16	14.47	14.31	14.45	14.33	14.49	14.48	14.31	13.87	13.74	13.31	13.21	13.28	13.41	13.27	13.21	13.07	12.77	12.49	12.41	12.52	12.45	12.39	12.12	11.86	11.61	11.58	11.38	11.51	11.49	11.44	11.21	11.16	10.98	10.94	10.77	10.61	10.58	10.56	10.39	10.37	10.21	10.05
PlosGenet	59	13.22	13.53	14.15	14.17	14.59	14.48	15	14.84	14.98	15.01	15.18	15	14.83	14.34	14.21	13.89	13.79	13.66	13.79	13.65	13.48	13.36	13.07	12.79	12.7	12.81	12.52	12.46	12.19	11.93	11.68	11.61	11.38	11.51	11.49	11.44	11.21	11.16	10.98	10.94	10.86	10.7	10.68	10.65	10.48	10.46	10.39	10.23
PlosGenet	60	13.4	13.68	14.28	14.28	14.93	14.78	15.34	15.18	15.23	15.38	15.54	15.35	15.18	14.69	14.56	14.04	13.94	13.77	13.91	13.77	13.64	13.53	13.43	13.15	13.06	13.17	12.88	12.82	12.55	12.29	12.04	11.8	11.57	11.51	11.49	11.44	11.21	11.16	10.98	10.94	10.91	10.75	10.72	10.7	10.53	10.51	10.48	10.32
PlosGenet	61	13.84	14.06	14.62	14.62	15.23	15.06	15.61	15.32	15.27	15.42	15.58	15.39	15.22	14.73	14.56	14.04	13.94	13.77	13.91	13.77	13.64	13.53	13.43	13.15	13.06	13.17	12.88	12.82	12.55	12.33	12.08	11.84	11.61	11.56	11.61	11.71	11.48	11.44	11.27	11.23	11.16	11.03	11.03	11.01	10.82	10.74	10.55	10.39
PlosGenet	62	14.28	14.44	14.95	15.12	15.68	15.5	16.06	15.64	15.47	15.62	15.78	15.59	15.42	14.93	14.6	14.08	13.94	13.77	13.91	13.77	13.64	13.53	13.43	13.15	13.06	13.17	12.88	12.96	12.86	12.77	12.6	12.53	12.3	12.39	12.52	12.62	12.54	12.5	12.32	12.11	11.91	11.8	11.75	11.73	11.4	11.27	11.08	10.77
PlosGenet	63	14.91	14.98	15.42	15.69	16.19	16.2	16.76	16.2	15.93	15.97	16.14	15.94	15.77	15.29	14.83	14.31	14.16	13.99	14.13	13.99	13.86	13.75	13.65	13.37	13.28	13.39	13.25	13.14	13.04	12.95	12.87	12.79	12.57	12.66	12.79	12.89	12.81	12.62	12.4	12.2	12	11.8	11.75	11.73	11.4	11.36	11.17	10.87
PlosGenet	64	15.2	15.23	15.64	15.89	16.37	16.39	16.95	16.36	16.08	16.01	16.21	16.02	15.85	15.6	15.2	14.68	14.5	14.33	14.46	14.53	14.41	14.25	14.15	14.06	13.81	13.86	13.75	13.64	13.54	13.45	13.16	13.09	12.86	12.95	12.89	12.92	12.84	12.62	12.4	12.34	12.14	11.95	11.9	11.87	11.54	11.5	11.32	11.13
PlosGenet	65	15.41	15.41	15.8	16.03	16.49	16.51	17.06	16.47	16.3	16.12	16.54	16.35	16.18	15.93	15.71	15.19	15	14.84	14.97	14.93	14.8	14.47	14.37	14.28	14.14	14.13	14.02	13.91	13.81	13.72	13.43	13.36	13.09	13.18	13.12	13.04	12.84	12.62	12.4	12.34	12.14	11.95	11.9	11.87	11.65	11.61	11.42	11.24
PlosGenet	66	15.52	15.5	15.88	16.1	16.56	16.57	17.12	16.53	16.53	16.28	16.71	16.67	16.64	16.4	16.17	15.65	15.47	15.44	15.58	15.37	15.25	15.07	14.81	14.58	14.44	14.5	14.38	14.27	14.03	13.94	13.65	13.58	13.31	13.4	13.35	13.26	13	12.92	12.71	12.64	12.45	12.25	12.2	12.02	11.82	11.78	11.59	11.41
PlosGenet	67	15.7	15.65	16.01	16.22	16.66	16.66	17.22	16.65	16.65	16.41	16.78	16.84	16.91	16.66	16.44	15.92	15.74	15.79	15.85	15.64	15.52	15.34	15.16	14.82	14.68	14.74	14.62	14.52	14.2	14.11	13.82	13.75	13.48	13.4	13.35	13.26	13	12.92	12.73	12.67	12.47	12.28	12.23	12.05	11.85	11.81	11.62	11.53
PlosGenet	68	16.23	16.11	16.41	16.57	16.98	16.95	17.51	17.01	17.01	16.77	16.98	17.04	17.12	16.87	16.64	16.13	15.94	15.99	15.85	15.64	15.52	15.34	15.18	14.84	14.71	14.76	14.65	14.54	14.23	14.14	13.85	13.83	13.56	13.46	13.4	13.32	13.06	12.98	12.91	12.85	12.65	12.52	12.41	12.23	12.03	11.99	11.8	11.75
PlosGenet	69	16.91	16.72	17	17.09	17.45	17.38	17.86	17.24	17.24	17	17.05	17.11	17.17	16.88	16.65	16.14	15.95	16	15.85	15.64	15.52	15.34	15.18	14.85	14.71	14.77	14.65	14.54	14.23	14.3	14.13	14.22	13.95	13.85	13.79	13.71	13.45	13.37	13.3	13.24	12.88	12.7	12.48	12.4	12.2	12.16	12.04	11.98
PlosGenet	70	17.34	17.34	17.76	17.77	18.06	17.94	18.31	17.57	17.57	17.32	17.37	17.43	17.33	16.88	16.65	16.3	16.11	16.16	16.22	16.01	16.09	15.92	15.75	15.51	15.37	15.43	15.16	15.22	14.91	14.78	14.65	14.54	14.27	14.33	14.19	14.1	13.84	13.77	13.52	13.46	13.16	12.94	12.73	12.68	12.32	12.27	12.21	12.15
PlosGenet	71	17.68	17.88	18.42	18.36	18.64	18.46	18.86	18.12	18.12	17.87	17.91	17.89	17.63	17.05	16.82	16.48	16.3	16.23	16.29	16.08	16.16	16	15.84	15.69	15.55	15.61	15.32	15.38	15.07	14.94	14.81	14.81	14.52	14.58	14.49	14.46	14.2	14.08	13.84	13.78	13.55	13.37	13.05	13	12.64	12.45	12.33	12.27
PlosGenet	72	18.16	18.31	18.8	18.7	19.17	18.94	19.41	18.67	18.67	18.43	18.47	18.28	18.01	17.42	17.2	16.66	16.47	16.23	16.29	16.08	16.16	16.18	16.02	15.87	15.73	15.79	15.63	15.69	15.38	15.25	15.12	15.17	14.7	14.76	14.67	14.73	14.47	14.36	14.12	14.06	13.83	13.75	13.49	13.45	13.09	12.9	12.69	12.63
PlosGenet	73	18.51	18.61	19.06	18.93	19.45	19.2	19.59	18.85	18.98	18.82	18.87	18.56	18.29	17.7	17.64	17.03	16.89	16.64	16.7	16.36	16.35	16.38	16.22	16.07	16.08	16.16	15.99	16.02	15.88	15.75	15.75	15.8	15.33	15.39	15.29	15.21	14.77	14.66	14.42	14.18	13.95	13.75	13.51	13.46	13.1	12.91	12.7	12.64
PlosGenet	74	18.56	18.66	19.1	18.97	19.48	19.23	19.62	18.88	19.15	19.18	19.34	19.03	18.91	18.33	18.33	17.73	17.77	17.68	17.74	17.47	17.28	17.16	16.99	16.69	16.74	16.75	16.58	16.43	16.13	15.99	15.83	15.87	15.41	15.47	15.37	15.25	14.96	14.85	14.61	14.37	14.14	13.89	13.67	13.76	13.4	13.34	13.13	13.03
PlosGenet	75 (Q3)	18.86	18.91	19.32	19.26	19.75	19.47	19.86	19.12	19.39	19.42	19.53	19.23	19.2	18.62	18.54	17.94	17.98	17.95	18.01	17.73	17.54	17.3	17.14	16.75	16.8	16.8	16.64	16.48	16.13	16.16	16	16.04	15.58	15.75	15.66	15.54	15.24	15.14	14.89	14.8	14.4	14.15	14.05	14.14	13.79	13.73	13.52	13.44
PlosGenet	76	19.15	19.16	19.54	19.66	20.1	19.79	20.19	19.44	19.72	19.74	19.7	19.47	19.45	18.97	18.73	18.13	18.16	18.13	18.41	18.13	17.94	17.7	17.65	17.26	17.2	17.21	17.16	17.08	16.72	16.54	16.38	16.51	16.05	16.07	15.97	15.85	15.56	15.33	15.13	15.03	14.64	14.39	14.2	14.29	13.9	13.89	13.68	13.6
PlosGenet	77	19.28	19.27	19.64	19.84	20.27	19.94	20.34	19.55	19.83	19.85	19.78	19.72	19.7	19.35	19.03	18.43	18.47	18.44	18.71	18.44	18.45	18.21	17.99	17.6	17.41	17.41	17.42	17.44	17.09	16.91	16.74	16.75	16.36	16.38	16.36	16.24	15.95	15.66	15.39	15.29	14.9	14.65	14.38	14.4	14.02	14	13.81	13.78
PlosGenet	78	19.91	19.81	20.12	20.26	20.65	20.29	20.61	19.74	20.07	20.23	20.15	19.99	19.96	19.61	19.3	18.92	18.95	18.92	19.15	18.8	18.67	18.43	18.21	17.99	17.8	17.8	17.59	17.61	17.43	17.25	17.09	17.09	16.79	16.81	16.7	16.64	16.34	16.06	15.78	15.52	15.26	15.15	14.96	14.89	14.51	14.42	14.28	14.33
PlosGenet	79	20.83	20.6	20.81	20.87	21.32	20.9	21.12	20.32	20.74	21.03	20.95	20.63	20.6	20.25	19.94	19.45	19.49	19.46	19.48	18.93	18.67	18.44	18.22	18.01	17.82	17.83	17.61	17.63	17.45	17.27	17.1	17.11	16.81	16.83	16.7	16.73	16.43	16.15	15.87	15.61	15.35	15.24	15.11	15.04	14.66	14.57	14.33	14.38
PlosGenet	80	21.91	21.53	21.8	21.76	22.34	21.82	21.95	21.05	21.36	21.49	21.41	21	21.07	20.59	20.27	19.58	19.62	19.59	19.58	19.15	19.1	19.06	18.88	18.57	18.38	18.39	18.17	18.2	18.01	17.83	17.54	17.35	17	17.14	17.01	17.05	16.9	16.76	16.49	16.36	16.11	16	15.87	15.63	15.17	15.09	14.9	14.8
PlosGenet	81	22.72	22.46	22.84	22.68	23.18	22.58	22.61	21.71	21.91	21.82	21.74	21.33	21.39	20.84	20.75	20.06	20.1	20.13	20.12	19.78	19.71	19.67	19.65	19.2	19.1	18.88	18.84	18.86	18.61	18.43	18.06	17.87	17.52	17.51	17.38	17.22	17.08	16.76	16.49	16.36	16.11	16	15.87	15.63	15.23	15.27	15.16	15.06
PlosGenet	82	23.38	23.29	23.78	23.52	23.93	23.36	23.37	22.49	22.71	22.62	22.55	22.13	22.04	21.47	21.39	20.7	20.81	20.94	21.08	20.64	20.36	20.32	20.29	19.84	19.59	19.37	19.33	19.32	18.91	18.72	18.43	18.4	18.06	18.04	18.01	17.86	17.71	17.4	16.98	17	16.6	16.4	16.11	15.88	15.47	15.41	15.31	15.22
PlosGenet	83	23.7	23.61	24.29	23.97	24.33	23.94	24.15	23.48	23.89	23.66	23.59	23.17	23.04	22.32	22.23	21.55	21.51	21.42	21.4	20.78	20.46	20.42	20.39	20.06	19.82	19.77	19.73	19.7	19.47	19.25	19.05	19.01	18.67	18.65	18.56	18.4	18.07	17.76	17.36	17.2	16.78	16.5	16.35	16.23	15.83	15.77	15.75	15.77
PlosGenet	84	23.7	23.61	24.37	24.04	24.39	23.99	24.23	23.62	24.03	23.8	23.97	23.78	23.65	22.87	22.89	22.43	22.38	22.28	22.19	21.71	21.58	21.29	21.04	20.78	20.54	20.39	20.12	20.1	19.86	19.65	19.3	19.08	18.74	18.87	18.71	18.65	18.46	18.29	17.98	17.83	17.46	17.22	17.06	16.96	16.41	16.42	16.35	16.24
PlosGenet	85	23.7	23.61	24.37	24.04	24.39	24.18	24.41	23.8	24.22	23.98	24.4	24.24	24.35	23.57	23.72	23.26	23.03	22.93	22.84	22.43	22.31	21.78	21.5	20.99	20.93	20.65	20.53	20.51	20.36	20.14	19.73	19.49	19.15	19.29	19.13	18.94	18.76	18.45	18.14	17.9	17.62	17.48	17.32	17.29	16.86	16.98	16.85	16.72
PlosGenet	86	23.79	23.69	24.43	24.09	24.44	24.45	24.69	24.08	24.59	24.36	24.76	24.6	24.71	23.93	24.08	23.62	23.16	23.06	22.97	22.46	22.38	21.82	21.54	21.09	21.03	20.93	20.84	20.99	20.93	20.75	20.34	20.23	19.89	20.03	19.84	19.65	19.29	18.94	18.46	18.28	17.96	17.83	17.64	17.68	17.25	17.37	17.24	17.11
PlosGenet	87	24.51	24.31	24.97	24.58	25.07	25.21	25.45	24.98	25.67	25.34	25.58	25.57	25.76	24.98	25.35	24.86	24.43	24.55	24.33	23.64	23.72	23.31	22.91	22.52	22.46	22.15	22.12	22.05	21.77	21.67	21.3	21.02	20.69	20.7	20.5	20.43	20.06	19.63	19.15	18.97	18.65	18.48	18.29	18.17	17.74	17.73	17.48	17.47
PlosGenet	88	25.54	25.19	25.75	25.27	25.84	25.92	26.15	25.66	26.34	25.91	25.99	25.81	26.17	25.39	25.78	25.23	24.8	24.91	24.75	24.06	24.15	23.79	23.45	22.88	22.97	22.64	22.69	22.62	22.34	22.23	21.98	21.71	21.33	21.39	21.19	21	20.64	20.08	19.6	19.42	18.95	18.65	18.47	18.34	17.82	17.81	17.66	17.67
PlosGenet	89	26.21	25.79	26.27	25.73	26.26	26.49	26.78	26.18	26.87	26.31	26.38	26.1	26.45	25.67	26.11	25.56	24.93	24.99	24.98	24.5	24.6	24.23	23.9	23.33	23.46	23.09	23.13	23.08	22.85	22.59	22.13	22.01	21.63	21.73	21.53	21.31	21.08	20.6	20.1	19.87	19.39	19.22	18.88	18.94	18.48	18.52	18.37	18.35
PlosGenet	90	26.73	26.48	26.97	26.35	26.82	27.11	27.61	27.08	27.77	27.22	27.44	27.17	27.52	26.92	27.53	26.98	26.27	26.32	26.14	25.66	25.78	25.27	24.93	24.29	24.18	23.79	23.87	23.95	23.65	23.35	23.06	22.75	22.36	22.47	22.17	22.09	21.69	21.25	20.59	20.38	19.97	19.64	19.29	19.43	18.98	19.1	18.81	18.84
PlosGenet	91	27.17	27.11	27.74	27.04	27.44	27.67	28.2	27.73	28.46	27.91	28.23	28.04	28.52	27.82	28.43	27.88	27.37	27.5	27.27	26.8	26.91	26.42	25.99	25.17	25.09	24.89	25.12	25	24.59	24.36	24	23.5	23.06	23.17	22.93	22.75	22.17	21.62	21.11	20.9	20.6	20.27	20.05	20.15	19.71	19.68	19.41	19.52
PlosGenet	92	27.89	27.97	28.64	27.84	28.16	28.33	28.85	28.45	29.39	28.76	29.08	28.89	29.49	28.85	29.47	28.92	28.56	28.81	28.65	28.12	28.08	27.65	27.06	25.96	25.8	25.59	25.82	25.55	25.08	24.8	24.3	24.08	23.66	23.84	23.61	23.35	22.78	22.33	21.82	21.68	21.31	20.98	20.47	20.59	20.19	20.16	20.03	20.23
PlosGenet	93	28.69	28.9	29.45	28.73	29.27	29.34	29.87	29.67	30.59	29.73	30.16	29.8	30.5	29.86	30.34	29.76	29.48	29.91	29.62	29.07	29.02	28.49	28	26.83	26.82	26.61	26.76	26.59	26.04	25.69	25.36	25.27	24.85	25.01	24.89	24.64	24.22	23.74	23.05	22.95	22.66	22.27	21.63	21.75	21.27	20.93	20.78	20.86
PlosGenet	94	29.57	29.74	30.19	29.59	30.46	30.55	31.08	30.8	31.85	30.87	31.45	31.08	31.73	31.09	31.41	30.66	30.29	30.98	30.88	30.09	30.29	29.63	29.09	27.92	27.94	27.75	27.86	27.64	26.84	26.44	26.19	25.92	25.48	25.68	25.56	25.42	24.97	24.58	24.03	24.07	23.68	23.24	22.59	22.84	22.35	22.17	21.95	22.15
PlosGenet	95	30.52	30.56	30.9	30.6	31.6	31.75	32.41	32.12	33.42	32.32	32.98	32.56	33.2	32.58	32.81	32.07	31.7	32.35	32.14	31.19	31.72	31.16	30.51	29.39	29.58	29.5	29.41	29.02	28.38	27.99	27.66	27.22	26.6	26.83	26.79	26.62	25.97	25.75	25.21	25	24.67	24.1	23.38	23.7	23.19	23.11	22.73	22.82
PlosGenet	96	31.69	31.56	31.78	31.79	32.75	32.8	33.71	33.46	34.86	33.82	34.54	33.96	34.72	34.38	34.28	33.78	33.6	34.11	33.74	32.77	33.15	32.42	32.05	30.96	30.98	31.04	30.63	30.23	29.56	29.34	28.94	28.47	28.17	28.15	28.08	27.79	27.16	27.18	26.6	26.3	26.01	25.33	24.6	24.75	24.4	24.22	24.02	23.98
PlosGenet	97	33.1	32.77	32.84	32.76	33.64	33.61	34.94	34.52	35.82	34.83	35.4	34.85	35.74	35.58	35.46	35.26	35.12	35.31	35.18	34.3	34.47	33.92	33.47	32.38	32.29	32.61	32.05	31.62	30.99	30.61	30.11	29.91	29.57	29.55	29.44	29.21	28.48	28.39	28.11	27.72	27.62	27.07	26.09	26.29	25.91	25.71	25.55	25.44
PlosGenet	98	35.06	34.72	34.58	34.31	35.26	35.23	36.81	36.44	37.89	36.99	37.55	37.03	37.93	37.74	37.77	37.59	37.39	37.46	37.28	36.25	36.41	35.85	35.58	34.73	34.94	35.57	34.8	34.63	34.01	33.44	33.15	32.78	32.33	32.11	31.71	31.36	30.15	30.2	29.71	29.42	29.41	28.64	27.65	28	27.84	27.74	27.98	27.87
PlosGenet	99	37.62	38.15	38.03	37.38	38.48	38.39	40.18	39.96	41.65	40.88	42.73	41.76	42.15	42.03	42.14	42.41	42.11	42.72	42.25	40.88	41.38	39.72	39.79	39.41	39.68	40.69	39.27	39.02	38.11	37.98	38.19	37.39	36.55	36.48	35.44	34.84	33.24	33.29	32.89	32.28	32.1	31.02	29.93	30.17	30.11	30.08	30.23	30.17
PlosGenet	100 (Maximum)	40.19	41.59	41.48	40.44	41.92	41.74	43.74	43.67	45.46	44.46	45.99	45.3	45.18	46.02	46.59	46.35	46.93	47.66	46.99	46.03	46.73	45.55	45.38	44.93	45.02	45.89	44.86	45.72	44.6	44.71	44.47	44.24	43.2	43.25	43.59	43.19	41.51	42.16	39.98	39.53	40.58	39.87	38.9	39.13	40.22	39.02	38.24	38.71
Bioinformatics	1	0	0	0	0	0	0	0	0	0	0	0	0	0	0	0	0	0	0	0	0	0	0	0	0	0.06	0.09	0.09	0.12	0.12	0.12	0.15	0.17	0.17	0.34	0.34	0.45	0.44	0.44	1.14	1.14	1.43	1.56	1.68	1.82	1.64	2.29	2.13	2.32
Bioinformatics	2	0	0	0	0	0	0	0	0	0	0	0	0	0	0	0	0	0	0	0	0	0	0	0	0	0.12	0.19	0.19	0.24	0.24	0.24	0.3	0.34	0.34	0.53	0.53	0.58	0.57	0.57	1.25	1.25	1.55	1.67	1.78	1.92	1.73	2.39	2.23	2.39
Bioinformatics	3	0	0	0	0	0	0	0	0	0	0	0	0	0	0	0	0	0	0	0	0	0	0	0	0	0.18	0.28	0.28	0.36	0.36	0.36	0.44	0.5	0.5	0.72	0.72	0.72	0.7	0.7	1.36	1.36	1.67	1.78	1.87	2.01	1.81	2.48	2.32	2.46
Bioinformatics	4	0	0	0	0	0	0	0	0	0	0	0	0	0	0	0	0	0	0	0	0	0	0	0	0	0.19	0.32	0.32	0.43	0.43	0.43	0.54	0.62	0.62	0.86	0.86	0.86	0.83	0.83	1.47	1.47	1.79	1.88	1.97	2.11	1.89	2.58	2.41	2.54
Bioinformatics	5	0	0	0	0	0	0	0	0	0	0	0	0	0	0	0	0	0.1	0.1	0.1	0.1	0.1	0.13	0.13	0.13	0.31	0.49	0.49	0.52	0.52	0.52	0.66	0.76	0.73	0.99	0.99	1	0.96	0.96	1.58	1.58	1.91	1.99	2.07	2.21	1.97	2.68	2.51	2.61
Bioinformatics	6	0	0	0	0	0	0	0	0	0	0	0	0	0	0	0	0	0.21	0.21	0.21	0.21	0.21	0.28	0.28	0.28	0.47	0.65	0.65	0.6	0.6	0.6	0.77	0.88	0.81	1.09	1.09	1.11	1.09	1.09	1.68	1.68	2.03	2.1	2.16	2.31	2.06	2.78	2.6	2.68
Bioinformatics	7	0	0	0	0	0	0	0	0	0	0	0	0	0	0	0	0	0.22	0.22	0.22	0.22	0.22	0.34	0.36	0.36	0.55	0.73	0.73	0.69	0.69	0.69	0.86	0.99	0.87	1.15	1.15	1.18	1.19	1.19	1.77	1.77	2.12	2.21	2.26	2.41	2.14	2.88	2.69	2.76
Bioinformatics	8	0	0	0	0	0	0	0	0	0	0	0	0.05	0.05	0.05	0.05	0.05	0.27	0.27	0.27	0.27	0.27	0.44	0.47	0.47	0.65	0.83	0.85	0.83	0.83	0.84	1.01	1.16	1.01	1.25	1.25	1.29	1.32	1.31	1.87	1.87	2.23	2.33	2.37	2.51	2.22	2.97	2.79	2.83
Bioinformatics	9	0	0	0	0	0	0	0.21	0.21	0.21	0.21	0.21	0.43	0.43	0.43	0.43	0.43	0.65	0.44	0.44	0.44	0.44	0.63	0.55	0.55	0.74	0.92	0.98	1	1	1.03	1.19	1.37	1.22	1.43	1.43	1.48	1.53	1.47	2.01	2.01	2.36	2.48	2.51	2.61	2.3	3.07	2.88	2.9
Bioinformatics	10	0	0	0	0	0	0	0.29	0.29	0.29	0.29	0.48	0.73	0.73	0.73	0.73	0.73	0.95	0.66	0.66	0.72	0.72	0.73	0.67	0.69	0.92	1.1	1.21	1.25	1.25	1.3	1.4	1.59	1.49	1.66	1.64	1.66	1.75	1.64	2.16	2.16	2.5	2.64	2.64	2.71	2.39	3.17	2.98	2.98
Bioinformatics	11	0	0	0	0	0	0	0.29	0.29	0.29	0.29	0.55	0.81	0.81	0.81	0.81	0.81	1.03	0.79	0.79	0.94	0.94	0.88	0.82	0.9	1.18	1.36	1.52	1.58	1.53	1.6	1.61	1.83	1.77	1.95	1.88	1.85	1.96	1.82	2.32	2.32	2.65	2.8	2.8	2.82	2.48	3.28	3.08	3.07
Bioinformatics	12	0	0	0	0	0	0	0.29	0.29	0.29	0.29	0.55	0.81	0.81	0.81	0.81	0.81	1.03	0.92	0.92	1.12	1.12	1.06	1	1.14	1.48	1.66	1.86	1.95	1.77	1.87	1.82	2.06	2.04	2.25	2.11	2.03	2.15	1.98	2.45	2.45	2.77	2.94	2.93	2.91	2.56	3.37	3.17	3.16
Bioinformatics	13	0	0	0	0	0	0	0.29	0.4	0.4	0.4	0.66	0.92	1.07	1.07	1.07	1.07	1.29	1.21	1.1	1.31	1.31	1.25	1.19	1.23	1.6	1.78	2.03	2.15	1.93	2.05	2.01	2.26	2.28	2.51	2.32	2.21	2.33	2.13	2.58	2.58	2.89	3.08	3.05	3	2.63	3.46	3.25	3.25
Bioinformatics	14	0	0	0	0.4	0.36	0.32	0.62	0.9	0.9	0.9	1.16	1.41	1.66	1.66	1.34	1.37	1.59	1.51	1.23	1.43	1.47	1.4	1.35	1.35	1.72	1.91	2.17	2.3	2.08	2.22	2.18	2.42	2.48	2.73	2.47	2.38	2.5	2.26	2.72	2.72	3.02	3.22	3.18	3.09	2.7	3.54	3.33	3.34
Bioinformatics	15	0	0	0	0.4	0.36	0.4	0.69	0.98	0.98	0.98	1.24	1.49	1.74	1.87	1.54	1.69	1.84	1.76	1.48	1.68	1.8	1.74	1.68	1.75	1.99	2.17	2.36	2.49	2.27	2.43	2.39	2.56	2.67	2.94	2.62	2.54	2.66	2.39	2.85	2.85	3.14	3.36	3.3	3.17	2.77	3.63	3.41	3.43
Bioinformatics	16	0.87	0.83	0.73	1.04	1.05	1.26	1.55	1.84	2.11	2	2.26	2.15	2.34	2.58	2.25	2.38	2.3	2.22	1.94	1.87	2.07	2.01	1.95	2.08	2.21	2.39	2.53	2.66	2.44	2.61	2.57	2.68	2.81	3.09	2.73	2.66	2.78	2.49	2.96	2.96	3.25	3.48	3.42	3.26	2.85	3.71	3.49	3.52
Bioinformatics	17	2.22	2.46	2.15	2.31	2.42	2.5	2.34	2.63	2.9	2.51	2.77	2.66	2.55	2.79	2.52	2.43	2.35	2.27	1.99	1.92	2.12	2.06	2	2.13	2.27	2.4	2.56	2.69	2.47	2.64	2.6	2.72	2.88	3.16	2.81	2.74	2.86	2.57	3.04	3.04	3.34	3.59	3.51	3.34	2.94	3.79	3.57	3.6
Bioinformatics	18	3.68	3.7	3.24	3.28	3.29	3.3	3.13	3.42	3.28	2.89	2.77	2.66	2.55	2.79	2.67	2.59	2.5	2.43	2.2	2.13	2.34	2.3	2.24	2.38	2.51	2.48	2.67	2.8	2.62	2.73	2.7	2.82	2.97	3.25	2.92	2.85	2.97	2.67	3.15	3.11	3.42	3.66	3.59	3.4	3	3.85	3.64	3.67
Bioinformatics	19	3.68	3.7	3.24	3.28	3.29	3.3	3.13	3.42	3.28	2.89	2.77	2.66	2.55	2.79	2.7	2.61	2.6	2.52	2.4	2.33	2.53	2.54	2.48	2.61	2.76	2.71	2.92	2.98	2.85	2.87	2.86	2.98	3.11	3.38	3.08	3	3.11	2.8	3.28	3.2	3.52	3.73	3.67	3.46	3.07	3.91	3.7	3.74
Bioinformatics	20	3.68	3.7	3.24	3.28	3.29	3.3	3.13	3.42	3.28	2.89	2.77	2.66	2.55	2.79	2.7	2.61	2.71	2.63	2.56	2.49	2.69	2.75	2.69	2.82	3.03	2.98	3.21	3.17	3.09	3.04	3.07	3.19	3.29	3.57	3.28	3.14	3.25	2.94	3.42	3.29	3.62	3.8	3.75	3.52	3.13	3.97	3.76	3.81
Bioinformatics	21	3.68	3.7	3.24	3.28	3.29	3.3	3.13	3.42	3.28	2.89	2.77	2.66	2.55	2.79	2.7	2.61	2.75	2.68	2.6	2.54	2.74	2.84	2.78	2.91	3.18	3.13	3.39	3.29	3.25	3.21	3.26	3.38	3.45	3.73	3.46	3.26	3.38	3.05	3.55	3.38	3.72	3.88	3.82	3.58	3.19	4.03	3.82	3.88
Bioinformatics	22	3.68	3.7	3.7	3.69	3.66	3.63	3.47	3.76	3.62	3.23	3.11	3	2.9	2.8	2.71	2.62	2.76	2.69	2.62	2.55	2.74	2.87	2.81	2.95	3.26	3.21	3.5	3.4	3.36	3.31	3.39	3.52	3.58	3.86	3.61	3.36	3.47	3.14	3.64	3.47	3.82	3.95	3.89	3.63	3.25	4.08	3.88	3.94
Bioinformatics	23	4.02	3.99	3.96	3.91	3.87	3.82	3.66	3.76	3.62	3.45	3.33	3.22	3.12	3.02	2.93	2.84	2.98	2.91	2.83	2.77	2.74	2.87	2.81	2.95	3.26	3.21	3.52	3.42	3.38	3.34	3.45	3.57	3.65	3.93	3.7	3.45	3.57	3.23	3.74	3.56	3.93	4.03	3.98	3.7	3.32	4.14	3.95	4.01
Bioinformatics	24	4.47	4.38	4.3	4.22	4.14	4.07	3.9	3.76	3.62	3.49	3.37	3.26	3.16	3.06	2.97	2.88	3.02	2.94	2.87	2.8	2.74	2.87	2.81	2.95	3.26	3.21	3.52	3.43	3.38	3.36	3.48	3.61	3.71	4.02	3.8	3.54	3.68	3.35	3.87	3.69	4.05	4.14	4.08	3.78	3.37	4.21	4.02	4.07
Bioinformatics	25 (Q1)	4.47	4.38	4.3	4.22	4.14	4.07	3.9	3.76	3.62	3.49	3.37	3.26	3.16	3.06	2.97	2.88	3.02	2.94	2.87	2.8	2.74	2.87	2.81	2.95	3.26	3.21	3.52	3.43	3.38	3.38	3.5	3.63	3.75	4.11	3.88	3.63	3.78	3.47	3.98	3.81	4.16	4.24	4.19	3.87	3.42	4.28	4.09	4.13
Bioinformatics	26	4.47	4.38	4.3	4.22	4.14	4.07	3.9	3.76	3.62	3.49	3.37	3.26	3.16	3.06	2.97	2.88	3.02	2.94	2.87	2.84	2.77	2.91	2.85	2.98	3.3	3.25	3.56	3.46	3.42	3.44	3.53	3.65	3.79	4.19	3.96	3.71	3.88	3.58	4.12	3.96	4.29	4.37	4.32	3.98	3.49	4.37	4.19	4.23
Bioinformatics	27	4.47	4.38	4.3	4.22	4.14	4.07	3.9	3.76	3.89	3.77	3.65	3.54	3.43	3.33	3.24	3.16	3.3	3.22	3.15	2.93	2.86	3	2.94	3.07	3.39	3.36	3.67	3.58	3.53	3.57	3.57	3.69	3.86	4.3	4.07	3.82	3.97	3.69	4.26	4.1	4.42	4.5	4.45	4.09	3.57	4.46	4.29	4.32
Bioinformatics	28	4.47	4.38	4.3	4.22	4.14	4.07	3.97	3.83	3.96	3.84	3.72	3.66	3.73	3.63	3.54	3.45	3.59	3.45	3.37	3.24	3.17	3.31	3.2	3.15	3.47	3.48	3.79	3.69	3.65	3.71	3.63	3.75	3.94	4.41	4.19	3.94	4.07	3.8	4.4	4.25	4.55	4.63	4.58	4.21	3.64	4.55	4.39	4.42
Bioinformatics	29	4.47	4.38	4.3	4.22	4.14	4.07	4.2	4.05	4.19	4.06	3.94	4.04	4.19	4.09	4	3.91	4.05	3.79	3.79	3.66	3.59	3.73	3.45	3.34	3.66	3.7	4.01	3.91	3.75	3.77	3.69	3.81	4.01	4.53	4.31	4.05	4.17	3.91	4.54	4.39	4.68	4.76	4.71	4.32	3.72	4.64	4.49	4.51
Bioinformatics	30	4.47	4.38	4.3	4.22	4.14	4.07	4.2	4.05	4.19	4.06	3.97	4.11	4.25	4.15	4.06	3.97	4.11	3.96	4.06	3.92	3.85	3.96	3.65	3.54	3.86	3.93	4.24	4.15	3.88	3.82	3.74	3.86	4.09	4.65	4.43	4.17	4.26	4.02	4.68	4.54	4.81	4.89	4.84	4.43	3.79	4.73	4.59	4.61
Bioinformatics	31	4.47	4.38	4.3	4.22	4.14	4.2	4.33	4.19	4.32	4.2	4.33	4.47	4.61	4.51	4.42	4.34	4.34	4.19	4.33	4.19	4.12	4.01	3.75	3.64	3.96	4.07	4.37	4.28	4.02	3.93	3.85	3.97	4.22	4.76	4.54	4.28	4.36	4.13	4.82	4.68	4.94	5.02	4.97	4.55	3.87	4.82	4.69	4.7
Bioinformatics	32	4.47	4.38	4.3	4.22	4.14	4.37	4.5	4.35	4.49	4.36	4.5	4.64	4.79	4.69	4.6	4.58	4.42	4.27	4.41	4.27	4.2	4.08	3.88	3.77	4.13	4.26	4.5	4.4	4.19	4.1	4.02	4.14	4.39	4.91	4.71	4.41	4.48	4.27	4.98	4.8	5.07	5.15	5.1	4.68	3.97	4.91	4.79	4.8
Bioinformatics	33	4.47	4.38	4.3	4.22	4.14	4.37	4.5	4.35	4.49	4.36	4.5	4.64	4.79	4.79	4.69	4.8	4.63	4.48	4.62	4.48	4.42	4.29	4.15	4.09	4.41	4.54	4.66	4.56	4.4	4.31	4.23	4.35	4.6	5.1	4.88	4.52	4.6	4.41	5.15	4.93	5.2	5.28	5.23	4.81	4.06	5	4.89	4.89
Bioinformatics	34	5.14	4.95	4.8	4.85	4.71	4.89	5.02	4.88	5.01	4.89	5.03	4.81	4.95	5.09	4.84	4.98	4.82	4.67	4.8	4.66	4.6	4.47	4.35	4.34	4.59	4.72	4.8	4.7	4.59	4.5	4.42	4.58	4.82	5.35	5.09	4.68	4.76	4.58	5.36	5.09	5.36	5.45	5.36	4.95	4.18	5.11	5.01	5.01
Bioinformatics	35	5.14	4.95	4.8	5.06	4.9	5.06	5.19	5.32	5.46	5.33	5.48	5.25	5.39	5.54	5.12	5.26	5.1	4.94	4.8	4.67	4.61	4.48	4.36	4.41	4.71	4.84	4.92	4.83	4.74	4.65	4.56	4.78	5.02	5.59	5.29	4.83	4.91	4.75	5.55	5.27	5.54	5.65	5.5	5.09	4.31	5.23	5.13	5.15
Bioinformatics	36	5.14	5.15	4.97	5.21	5.03	5.18	5.32	5.45	5.59	5.6	5.74	5.52	5.53	5.68	5.26	5.4	5.24	5.08	4.94	4.9	4.7	4.57	4.45	4.53	4.89	5.02	5.1	5.01	4.92	4.83	4.67	4.95	5.19	5.8	5.49	4.98	5.06	4.91	5.74	5.46	5.75	5.85	5.64	5.24	4.44	5.36	5.26	5.29
Bioinformatics	37	5.14	5.5	5.28	5.48	5.54	5.64	5.77	5.91	6.04	6.18	6.32	6.1	5.89	6.04	5.62	5.53	5.39	5.24	5.1	5.15	4.87	4.75	4.63	4.71	5.13	5.26	5.34	5.22	5.13	5.04	4.81	5.09	5.34	5.99	5.7	5.14	5.22	5.08	5.94	5.67	5.96	6.05	5.79	5.38	4.57	5.49	5.38	5.43
Bioinformatics	38	5.14	5.5	5.72	5.88	5.98	6.04	6.18	6.31	6.45	6.59	6.73	6.51	6.3	6.12	5.7	5.53	5.5	5.35	5.31	5.37	5.19	5.06	4.95	5.02	5.47	5.6	5.68	5.45	5.36	5.17	4.96	5.21	5.45	6.14	5.87	5.29	5.38	5.25	6.14	5.87	6.17	6.25	5.93	5.52	4.7	5.61	5.51	5.57
Bioinformatics	39	6.04	6.27	6.42	6.5	6.54	6.55	6.68	6.82	6.95	6.85	6.74	6.52	6.31	6.12	5.7	5.53	5.59	5.43	5.49	5.56	5.43	5.3	5.18	5.26	5.71	5.84	5.93	5.62	5.53	5.27	5.08	5.33	5.58	6.31	6.06	5.48	5.57	5.45	6.37	6.1	6.38	6.45	6.07	5.67	4.83	5.74	5.64	5.71
Bioinformatics	40	6.56	6.72	6.8	6.84	6.85	6.83	6.96	7.1	7.51	7.26	7.02	6.8	6.59	6.39	5.98	5.8	5.86	5.71	5.78	5.57	5.44	5.31	5.2	5.27	5.72	5.85	5.97	5.65	5.56	5.33	5.18	5.49	5.73	6.5	6.27	5.71	5.79	5.66	6.61	6.35	6.59	6.65	6.21	5.81	4.96	5.86	5.76	5.85
Bioinformatics	41	7.24	7.31	7.32	7.3	7.26	7.21	7.3	7.43	7.51	7.26	7.02	6.8	6.59	6.39	5.99	5.82	5.88	5.8	5.87	5.66	5.53	5.41	5.29	5.37	5.82	5.93	6.07	5.76	5.59	5.4	5.27	5.64	5.88	6.7	6.49	5.93	6.02	5.86	6.84	6.59	6.79	6.84	6.34	5.94	5.08	5.97	5.87	5.97
Bioinformatics	42	8.15	8.08	8	7.9	7.8	7.7	7.38	7.51	7.51	7.26	7.02	6.8	6.59	6.39	6.14	5.97	6.03	6.08	6.15	5.95	5.82	5.7	5.58	5.66	6.11	6.07	6.23	5.91	5.62	5.48	5.37	5.77	6.02	6.87	6.68	6.14	6.22	6.04	7.05	6.8	6.97	7	6.46	6.07	5.2	6.08	5.98	6.09
Bioinformatics	43	8.15	8.08	8	7.9	7.8	7.7	7.38	7.51	7.51	7.26	7.02	6.8	6.59	6.39	6.21	6.04	6.1	6.16	6.23	6.12	5.99	5.86	5.75	5.82	6.27	6.17	6.36	6.04	5.73	5.63	5.46	5.87	6.11	7.01	6.84	6.3	6.38	6.18	7.22	6.98	7.1	7.13	6.59	6.2	5.31	6.19	6.1	6.21
Bioinformatics	44	8.15	8.08	8	7.9	7.8	7.7	7.38	7.51	7.51	7.26	7.02	6.8	6.59	6.39	6.21	6.04	6.1	6.16	6.23	6.21	6.15	6.05	5.93	6.01	6.46	6.36	6.56	6.25	5.94	5.89	5.65	5.99	6.21	7.14	6.99	6.47	6.55	6.33	7.39	7.16	7.24	7.26	6.72	6.33	5.43	6.31	6.21	6.34
Bioinformatics	45	8.15	8.08	8	7.9	7.8	7.7	7.38	7.51	7.51	7.26	7.02	6.8	6.59	6.39	6.21	6.04	6.1	6.16	6.23	6.23	6.26	6.2	6.08	6.16	6.61	6.51	6.74	6.42	6.12	6.1	5.88	6.13	6.3	7.28	7.15	6.63	6.75	6.5	7.6	7.37	7.42	7.42	6.88	6.5	5.58	6.45	6.36	6.46
Bioinformatics	46	8.15	8.08	8	7.9	7.8	7.7	7.38	7.51	7.51	7.26	7.02	6.8	6.6	6.4	6.22	6.05	6.11	6.17	6.23	6.23	6.31	6.3	6.18	6.25	6.69	6.59	6.85	6.53	6.23	6.26	6.06	6.27	6.4	7.41	7.3	6.8	6.98	6.71	7.84	7.61	7.62	7.61	7.07	6.69	5.76	6.63	6.53	6.58
Bioinformatics	47	8.15	8.08	8	7.9	7.8	7.7	7.38	7.51	7.51	7.26	7.02	6.8	6.78	6.58	6.4	6.23	6.29	6.35	6.42	6.42	6.49	6.52	6.41	6.29	6.75	6.64	6.9	6.6	6.29	6.33	6.16	6.37	6.45	7.47	7.4	6.89	7.15	6.88	8.02	7.8	7.81	7.79	7.25	6.87	5.96	6.81	6.71	6.7
Bioinformatics	48	8.15	8.08	8	7.9	7.8	7.7	7.38	7.51	7.51	7.26	7.22	6.99	7.03	6.84	6.65	6.59	6.65	6.71	6.78	6.78	6.85	6.72	6.61	6.44	6.95	6.87	7.02	6.74	6.44	6.47	6.34	6.54	6.59	7.61	7.58	7.02	7.32	7.05	8.19	7.98	7.99	7.96	7.42	7.05	6.17	6.99	6.89	6.83
Bioinformatics	49	8.15	8.49	8.35	8.22	8.09	7.96	7.64	7.77	7.77	7.51	7.54	7.31	7.09	6.9	6.79	6.85	6.91	6.97	7.03	7.03	7.11	6.92	6.8	6.63	7.21	7.08	7.12	6.86	6.59	6.63	6.52	6.73	6.77	7.79	7.8	7.19	7.53	7.25	8.4	8.16	8.18	8.14	7.59	7.22	6.37	7.17	7.07	6.95
Bioinformatics	50 (Median, Q2)	9.21	9.54	9.28	9.04	8.82	8.63	8.31	8.22	8.22	7.97	7.99	7.4	7.09	6.9	6.95	7	7.06	7.12	7.19	7.19	7.26	7.08	6.96	6.79	7.42	7.18	7.21	6.98	6.76	6.8	6.72	6.92	6.97	7.99	8.04	7.38	7.75	7.47	8.62	8.34	8.36	8.31	7.77	7.4	6.57	7.34	7.25	7.07
Bioinformatics	51	9.61	9.88	9.57	9.7	9.43	9.18	8.88	8.58	8.58	8.54	8.56	8.02	7.7	7.57	7.3	7.35	7.41	7.45	7.51	7.51	7.36	7.18	7.08	6.91	7.48	7.27	7.3	7.1	6.93	6.97	6.91	7.12	7.17	8.13	8.22	7.61	8	7.76	8.91	8.58	8.62	8.54	8	7.64	6.84	7.59	7.48	7.25
Bioinformatics	52	9.61	9.88	9.57	9.7	9.76	9.48	9.45	9.16	9.16	9.17	9.19	8.81	8.49	8.54	8.26	8	8.06	7.83	7.9	7.9	7.7	7.52	7.31	7.14	7.54	7.36	7.4	7.22	7.08	7.12	7.1	7.3	7.35	8.26	8.38	7.82	8.25	8.03	9.18	8.83	8.87	8.76	8.22	7.88	7.11	7.85	7.71	7.43
Bioinformatics	53	9.61	9.88	9.57	9.7	9.76	9.48	9.45	9.16	9.16	9.17	9.19	8.86	8.54	8.59	8.31	8.06	8.11	7.88	8.03	8.03	7.83	7.65	7.45	7.28	7.68	7.52	7.56	7.41	7.27	7.23	7.23	7.44	7.48	8.33	8.5	7.98	8.46	8.27	9.41	9.07	9.13	8.99	8.45	8.13	7.38	8.1	7.94	7.61
Bioinformatics	54	10.23	10.42	10.04	10.12	10.14	9.82	9.79	9.5	9.5	9.51	9.19	8.86	8.54	8.59	8.31	8.06	8.11	7.88	8.13	8.17	7.98	7.79	7.61	7.44	7.89	7.74	7.77	7.66	7.53	7.4	7.41	7.62	7.66	8.5	8.7	8.18	8.72	8.56	9.68	9.35	9.42	9.22	8.68	8.37	7.65	8.35	8.17	7.79
Bioinformatics	55	10.3	10.48	10.56	10.57	10.55	10.2	10.17	10.06	10.06	10.07	9.71	9.38	9.07	8.77	8.5	8.24	8.3	8.07	8.16	8.3	8.1	7.91	7.74	7.57	8.07	7.92	7.95	7.9	7.76	7.64	7.62	7.83	7.9	8.75	8.98	8.43	9.04	8.92	10.01	9.69	9.72	9.47	8.93	8.62	7.9	8.6	8.4	7.96
Bioinformatics	56	10.3	10.48	10.56	10.57	10.55	10.2	10.17	10.16	10.16	10.17	9.81	9.48	9.17	8.87	8.6	8.34	8.4	8.17	8.16	8.37	8.17	7.99	7.81	7.64	8.21	8.05	8.08	8.08	7.95	7.87	7.83	8.04	8.13	9	9.25	8.69	9.34	9.24	10.3	10	10	9.69	9.15	8.83	8.12	8.82	8.59	8.14
Bioinformatics	57	10.3	10.48	10.56	10.57	10.55	10.2	10.17	10.16	10.16	10.17	9.81	9.48	9.17	8.87	8.6	8.34	8.4	8.17	8.16	8.37	8.17	7.99	7.81	7.64	8.22	8.07	8.1	8.15	8.01	7.98	8	8.21	8.32	9.21	9.48	8.95	9.6	9.53	10.56	10.27	10.24	9.87	9.33	9.01	8.31	9	8.76	8.32
Bioinformatics	58	10.3	10.48	10.56	10.57	10.55	10.23	10.2	10.19	10.19	10.2	9.84	9.51	9.2	8.9	8.69	8.43	8.46	8.23	8.23	8.43	8.24	8.05	7.87	7.7	8.29	8.07	8.1	8.2	8.07	8.08	8.15	8.36	8.49	9.41	9.69	9.21	9.86	9.82	10.82	10.54	10.47	10.05	9.51	9.18	8.49	9.19	8.92	8.5
Bioinformatics	59	11.06	11.13	11.13	11.08	11.01	10.91	10.89	10.87	10.73	10.75	10.39	10.06	9.91	9.61	9.56	9.32	9.08	8.85	8.87	8.8	8.6	8.42	8.24	7.96	8.54	8.17	8.18	8.34	8.22	8.25	8.37	8.59	8.74	9.68	9.93	9.49	10.14	10.13	11.1	10.81	10.71	10.25	9.69	9.36	8.67	9.37	9.08	8.68
Bioinformatics	60	11.06	11.13	11.13	11.08	11.01	10.91	10.89	10.87	10.73	10.75	10.39	10.06	9.99	9.74	9.7	9.58	9.43	9.24	9.36	9.29	9.17	8.99	8.81	8.51	9.04	8.66	8.55	8.67	8.56	8.53	8.66	8.81	8.99	9.94	10.15	9.76	10.41	10.43	11.38	11.05	10.92	10.45	9.87	9.54	8.86	9.56	9.24	8.86
Bioinformatics	61	11.33	11.36	11.33	11.26	11.17	11.07	11.29	11.28	11.14	11	10.65	10.31	10.25	10.19	10.15	10.11	10.07	9.75	9.95	9.88	9.86	9.67	9.49	9.25	9.6	9.21	9.02	9.13	8.95	8.88	9	9.09	9.28	10.26	10.43	10.09	10.74	10.78	11.65	11.28	11.12	10.65	10.08	9.73	9.06	9.76	9.43	9.06
Bioinformatics	62	11.78	12.3	12.15	11.99	11.83	11.66	11.92	11.91	11.77	11.39	11.03	10.77	10.36	10.31	10.26	10.23	10.21	9.9	10.11	10.04	10.04	9.86	9.61	9.38	9.72	9.33	9.18	9.38	9.2	9.15	9.27	9.35	9.55	10.56	10.73	10.44	11.08	11.12	11.9	11.49	11.32	10.85	10.28	9.94	9.27	9.96	9.61	9.26
Bioinformatics	63	12.51	12.92	12.69	12.47	12.26	12.06	11.92	11.91	11.77	11.39	11.03	10.94	10.52	10.47	10.43	10.4	10.37	10.07	10.27	10.2	10.21	10.02	9.61	9.38	9.78	9.39	9.33	9.64	9.46	9.41	9.53	9.63	9.83	10.88	11.07	10.76	11.41	11.38	12.08	11.68	11.52	11.05	10.48	10.16	9.47	10.17	9.79	9.46
Bioinformatics	64	12.62	13.01	12.77	12.55	12.33	12.11	11.92	11.91	11.77	11.39	11.03	10.95	10.54	10.48	10.44	10.41	10.39	10.08	10.28	10.22	10.22	10.04	9.64	9.42	9.94	9.58	9.61	10.02	9.84	9.79	9.92	10.03	10.24	11.28	11.5	11.11	11.73	11.64	12.26	11.87	11.72	11.25	10.68	10.38	9.67	10.37	9.98	9.66
Bioinformatics	65	13.23	13.54	13.24	13.08	12.8	12.55	12.36	12.06	11.92	11.54	11.33	11.19	10.78	10.72	10.58	10.55	10.53	10.22	10.43	10.36	10.36	10.04	9.7	9.51	10.14	9.82	9.95	10.46	10.28	10.23	10.37	10.5	10.71	11.74	11.95	11.49	12.07	11.92	12.45	12.08	11.94	11.45	10.88	10.59	9.88	10.58	10.16	9.86
Bioinformatics	66	14.08	14.26	13.87	13.92	13.67	13.34	13.15	12.7	12.84	12.45	12.36	11.91	11.5	11.44	11.08	10.94	10.92	10.61	10.82	10.48	10.48	10.07	9.8	9.66	10.37	10.08	10.3	10.92	10.76	10.71	10.91	11.06	11.23	12.25	12.41	11.93	12.48	12.26	12.71	12.33	12.19	11.65	11.08	10.81	10.08	10.78	10.34	10.06
Bioinformatics	67	14.08	14.26	13.87	13.92	13.9	13.55	13.36	13.2	13.33	12.95	12.85	12.41	11.99	11.94	11.57	11.23	11.21	10.9	10.82	10.48	10.48	10.12	9.88	9.8	10.51	10.26	10.57	11.28	11.18	11.13	11.38	11.55	11.67	12.69	12.82	12.36	12.88	12.6	12.98	12.55	12.43	11.84	11.28	11.02	10.27	10.97	10.52	10.26
Bioinformatics	68	14.08	14.26	13.87	13.92	13.9	13.55	13.36	13.2	13.33	13.15	13.06	12.66	12.25	12.19	11.83	11.48	11.46	11.15	11.07	10.73	10.53	10.21	9.93	9.89	10.6	10.38	10.79	11.58	11.52	11.47	11.78	11.95	12.03	13.08	13.19	12.73	13.23	12.89	13.21	12.75	12.64	11.99	11.45	11.2	10.42	11.12	10.7	10.44
Bioinformatics	69	14.08	14.26	13.87	13.92	13.9	13.55	13.36	13.2	13.33	13.22	13.12	12.89	12.47	12.42	12.06	11.75	11.73	11.42	11.34	11	10.74	10.46	10.01	9.98	10.71	10.52	10.97	11.84	11.83	11.79	12.15	12.32	12.35	13.45	13.58	13.1	13.58	13.17	13.44	12.94	12.84	12.13	11.61	11.39	10.58	11.27	10.88	10.62
Bioinformatics	70	14.42	14.56	14.13	14.15	14.11	13.74	13.55	13.39	13.52	13.41	13.12	12.93	12.51	12.46	12.09	11.91	11.89	11.58	11.5	11.15	10.89	10.66	10.18	10.14	10.93	10.78	11.15	12.1	12.09	12.06	12.48	12.65	12.67	13.79	13.94	13.41	13.86	13.44	13.66	13.17	13.07	12.3	11.8	11.56	10.73	11.43	11.05	10.8
Bioinformatics	71	14.86	14.93	14.83	14.77	14.67	14.25	14.06	13.9	13.99	13.87	13.6	13.4	12.99	12.66	12.29	12.18	12.15	11.85	11.77	11.42	11.21	10.83	10.4	10.36	11.21	11.09	11.42	12.45	12.44	12.43	12.91	13.03	13.04	14.13	14.29	13.7	14.14	13.73	13.88	13.41	13.29	12.47	11.99	11.72	10.88	11.58	11.23	10.98
Bioinformatics	72	15.53	15.51	15.42	15.3	15.15	14.8	14.61	14.45	14.17	14.05	13.84	13.65	13.3	13.01	12.65	12.53	12.45	12.15	12.07	11.73	11.6	11.21	10.83	10.79	11.59	11.51	11.86	12.91	12.89	12.9	13.44	13.46	13.48	14.52	14.65	14	14.41	14.01	14.11	13.64	13.52	12.64	12.18	11.89	11.03	11.73	11.41	11.16
Bioinformatics	73	16.25	16.13	15.97	16.18	15.94	15.7	15.76	15.59	15.59	15.08	14.87	14.67	14.5	14.35	13.66	13.55	13.39	12.97	12.89	12.43	12.37	12.02	11.7	11.54	12.27	12.22	12.6	13.61	13.5	13.54	13.97	13.93	13.94	14.95	15.03	14.32	14.72	14.32	14.36	13.88	13.74	12.81	12.37	12.05	11.19	11.88	11.58	11.34
Bioinformatics	74	16.25	16.13	15.97	16.18	15.94	15.7	15.8	15.64	15.64	15.13	14.91	14.72	14.55	14.4	13.71	13.59	13.49	13.1	13.03	12.74	12.68	12.37	12.08	11.98	12.76	12.74	13.14	14.14	14	14.06	14.36	14.33	14.33	15.35	15.39	14.62	15.01	14.61	14.64	14.12	13.97	12.98	12.56	12.22	11.34	12.04	11.76	11.51
Bioinformatics	75 (Q3)	16.25	16.13	15.97	16.18	15.94	15.7	15.8	15.64	15.64	15.13	14.91	14.72	14.55	14.4	13.71	13.65	13.55	13.16	13.08	12.88	12.82	12.51	12.21	12.12	12.96	12.94	13.31	14.34	14.24	14.32	14.61	14.58	14.62	15.65	15.71	14.88	15.28	14.89	14.92	14.35	14.2	13.15	12.75	12.39	11.49	12.19	11.94	11.69
Bioinformatics	76	16.45	16.3	16.12	16.31	16.06	15.81	15.8	15.64	15.64	15.13	14.91	14.72	14.55	14.4	13.75	13.8	13.7	13.31	13.24	13.03	12.97	12.66	12.36	12.27	13.12	13.05	13.33	14.39	14.33	14.44	14.78	14.8	14.89	15.95	16.02	15.19	15.6	15.22	15.23	14.65	14.56	13.45	13.02	12.62	11.72	12.42	12.16	11.93
Bioinformatics	77	17.75	17.97	17.57	17.6	17.22	16.87	16.52	16.35	16.35	15.84	15.63	15.07	14.55	14.4	13.9	14.01	13.91	13.52	13.53	13.35	13.29	12.98	12.7	12.61	13.45	13.24	13.48	14.57	14.52	14.55	14.9	14.98	15.11	16.16	16.25	15.43	15.85	15.47	15.47	14.91	14.88	13.75	13.28	12.86	11.94	12.64	12.39	12.16
Bioinformatics	78	18.53	18.63	18.15	18.12	17.69	17.29	16.94	16.35	16.35	15.84	15.63	15.07	14.55	14.41	13.96	14.07	13.96	13.58	13.69	13.59	13.6	13.29	13.07	13.01	13.84	13.58	13.85	14.96	14.91	14.84	15.1	15.18	15.31	16.3	16.38	15.55	15.99	15.62	15.6	15.07	15.12	13.99	13.48	13.08	12.17	12.87	12.61	12.39
Bioinformatics	79	18.55	18.65	18.17	18.13	17.7	17.3	16.95	16.35	16.35	15.84	15.63	15.07	14.55	14.6	14.14	14.25	14.15	13.77	13.9	13.9	13.99	13.71	13.55	13.55	14.25	14	14.28	15.42	15.36	15.27	15.44	15.49	15.58	16.52	16.56	15.68	16.13	15.77	15.73	15.22	15.36	14.23	13.68	13.29	12.39	13.09	12.84	12.63
Bioinformatics	80	18.55	18.65	18.17	18.13	17.91	17.49	17.14	16.54	16.82	16.31	16.09	15.53	15.06	15.15	14.69	14.62	14.56	14.3	14.44	14.16	14.3	14.07	13.97	13.98	14.7	14.44	14.75	15.87	15.69	15.6	15.76	15.82	15.87	16.74	16.75	15.81	16.27	15.92	15.87	15.38	15.6	14.47	13.88	13.51	12.62	13.32	13.06	12.86
Bioinformatics	81	19.24	19.24	18.7	18.6	18.47	18	17.79	17.19	17.47	17.07	16.48	16.08	15.79	15.88	15.53	15.32	15.37	15.06	15.2	14.92	14.95	14.76	14.5	14.36	15.14	14.78	15.11	16.15	15.88	15.79	15.96	16.07	16.07	16.95	16.94	15.94	16.41	16.05	15.98	15.52	15.82	14.69	14.17	13.82	12.93	13.63	13.37	13.19
Bioinformatics	82	19.24	19.24	19.15	19.4	19.19	18.66	18.6	18.13	18.41	18.16	17.66	17.35	17.08	16.83	16.28	16.08	16.2	15.74	15.74	15.52	15.39	15.16	14.81	14.66	15.49	15	15.36	16.36	16.09	16	16.11	16.28	16.24	17.12	17.12	16.07	16.55	16.18	16.1	15.66	16.05	14.92	14.46	14.12	13.24	13.94	13.69	13.52
Bioinformatics	83	19.97	19.86	19.69	19.89	19.62	19.31	19.25	18.94	19.21	18.57	18.24	17.94	17.66	17.41	16.86	16.74	16.6	16.14	15.98	15.85	15.73	15.37	15.02	14.87	15.76	15.27	15.58	16.6	16.34	16.25	16.37	16.6	16.51	17.39	17.41	16.3	16.8	16.42	16.32	15.89	16.36	15.14	14.74	14.42	13.55	14.25	14	13.85
Bioinformatics	84	19.97	19.86	19.69	19.89	19.62	19.35	19.29	18.98	19.26	18.62	18.28	17.98	17.71	17.62	17.07	17.06	16.87	16.41	16.26	16.19	16.07	15.76	15.44	15.29	16.09	15.6	15.81	16.86	16.65	16.56	16.75	17.02	16.89	17.73	17.78	16.61	17.12	16.73	16.62	16.16	16.72	15.39	15.07	14.76	13.9	14.6	14.34	14.21
Bioinformatics	85	21.95	22.11	21.66	21.64	21.2	20.79	20.73	20.05	19.97	19.33	19	18.33	17.71	17.7	17.17	17.2	17.01	16.55	16.42	16.35	16.23	15.96	15.7	15.56	16.29	15.81	16.03	17.11	16.95	16.85	17.18	17.49	17.32	18.16	18.23	17.04	17.54	17.12	16.99	16.51	17.14	15.7	15.47	15.17	14.26	14.96	14.69	14.58
Bioinformatics	86	22.82	22.86	22.32	22.22	21.72	21.26	21.46	20.72	20.58	19.59	19.26	18.59	17.97	17.96	17.58	17.61	17.45	16.73	16.7	16.63	16.51	16.29	16.09	15.94	16.68	16.07	16.39	17.46	17.35	17.18	17.65	18	17.8	18.72	18.81	17.64	18.12	17.62	17.48	16.96	17.66	16.12	15.97	15.67	14.62	15.33	15.05	14.95
Bioinformatics	87	23.75	23.65	23.26	23.06	22.73	22.18	22.13	21.38	21.52	20.58	20.07	19.54	18.92	18.73	18.41	18.2	18.16	17.4	17.47	17.12	16.97	16.79	16.49	16.34	17.08	16.45	16.87	17.84	17.94	17.69	18.3	18.64	18.42	19.44	19.55	18.38	18.84	18.26	18.12	17.42	18.17	16.54	16.47	16.17	14.99	15.69	15.4	15.33
Bioinformatics	88	24.5	24.29	24.04	23.75	23.44	22.82	22.6	21.86	21.97	21.24	20.67	20.26	19.66	19.68	19.37	19.08	19.11	18.39	18.55	18.21	17.92	17.65	17.23	17.11	17.48	16.89	17.4	18.29	18.6	18.28	19.03	19.31	19.07	20.24	20.31	19.15	19.59	18.93	18.8	17.87	18.69	16.96	16.97	16.66	15.35	16.05	15.75	15.7
Bioinformatics	89	25.19	24.89	24.56	24.21	23.86	23.2	22.98	22.43	22.16	21.65	21.2	20.78	20.37	20.5	20.19	19.9	19.93	19.34	19.4	19.12	18.66	18.32	17.91	17.66	17.92	17.36	17.96	18.86	19.29	18.89	19.64	19.91	19.64	20.95	20.99	19.84	20.25	19.52	19.39	18.24	19.12	17.38	17.48	17.16	15.71	16.41	16.11	16.08
Bioinformatics	90	25.79	25.41	25.01	24.61	24.49	23.78	23.62	23.16	22.89	22.39	22.01	21.27	20.89	21.09	20.78	20.24	20.27	19.81	19.8	19.6	19.14	18.76	18.35	18.13	18.31	17.83	18.52	19.41	19.83	19.43	20.12	20.43	20.13	21.59	21.58	20.45	20.79	19.97	19.86	18.57	19.52	17.79	17.96	17.64	16.06	16.76	16.45	16.45
Bioinformatics	91	27.15	26.57	26.02	25.91	26.01	25.3	25.11	24.21	23.94	23.44	23.24	22.47	22.09	22.49	21.87	21.19	21.09	20.64	20.63	20.49	20.04	19.53	19.17	18.97	18.97	18.58	19.18	20.07	20.24	19.86	20.52	20.86	20.54	22.08	22.08	20.92	21.16	20.26	20.16	18.89	19.89	18.18	18.44	18.11	16.39	17.1	16.77	16.81
Bioinformatics	92	28.35	28.1	27.67	27.37	27.39	26.72	26.34	25.44	25.17	24.27	24	23.23	22.55	23.1	22.63	22.13	21.88	21.68	21.66	21.53	21.16	20.86	20.56	20.34	20.03	19.59	20.05	20.92	20.84	20.49	21.18	21.46	20.96	22.58	22.6	21.4	21.54	20.54	20.45	19.21	20.27	18.57	18.91	18.58	16.73	17.43	17.1	17.17
Bioinformatics	93	29.01	28.71	28.36	28.17	28.11	27.37	26.99	26.1	26.05	25.22	24.65	23.87	23.34	23.86	23.39	23.02	22.88	22.92	22.91	22.49	22.15	22.12	21.88	21.47	21.15	20.66	21.01	21.78	21.45	21.19	21.9	22.14	21.38	23.03	23.07	21.82	21.85	20.82	20.75	19.52	20.59	18.9	19.33	19	17.06	17.77	17.42	17.53
Bioinformatics	94	30.16	29.7	29.23	29.15	29.3	28.45	28.07	27.18	26.77	26.14	25.57	24.54	24.06	24.58	24.08	23.55	23.52	23.56	23.64	23.23	22.93	23.16	22.92	22.49	22.24	21.7	21.93	22.63	22.31	22.05	22.79	22.83	21.82	23.51	23.55	22.24	22.17	21.15	21.05	19.85	20.89	19.21	19.72	19.38	17.4	18.1	17.75	17.88
Bioinformatics	95	30.86	30.68	30.09	29.92	30.34	29.4	28.95	28.05	27.64	26.97	26.57	25.62	24.96	25.48	24.98	24.25	24.33	24.22	24.5	24.09	24.05	24.39	23.98	23.54	23.34	22.95	23.07	23.71	23.35	23.01	23.85	23.66	22.41	24.16	24.15	22.8	22.59	21.56	21.42	20.24	21.26	19.52	20.12	19.77	17.73	18.44	18.07	18.24
Bioinformatics	96	34.7	34.14	33.26	32.84	33	31.88	31.54	29.9	28.92	28.09	27.55	26.97	26.39	26.8	26.39	25.74	25.86	25.56	26	25.65	25.58	26.03	25.25	24.69	24.55	24.23	24.23	24.82	24.35	23.95	24.85	24.53	23.1	24.91	24.87	23.47	23.01	21.98	21.8	20.65	21.64	19.83	20.51	20.16	18.07	18.77	18.4	18.6
Bioinformatics	97	37.69	37.37	36.4	36.33	36.47	35.27	34.78	32.85	31.61	31.04	30.35	29.9	29.08	29.59	28.91	28.41	28.28	27.95	28.23	27.96	27.63	28.12	27.08	26.39	26	25.61	25.18	25.83	25.4	25.01	25.93	25.57	24.11	25.79	25.71	24.24	23.55	22.52	22.3	21.05	22.02	20.14	20.9	20.55	18.4	19.11	18.73	18.96
Bioinformatics	98	40.23	39.98	38.76	38.42	38.37	37.03	36.32	34.6	33.23	32.28	31.86	31.36	30.32	30.92	30.4	30.34	30.19	29.85	29.94	29.57	29.2	29.47	29.01	28.33	27.97	27.67	26.77	27.47	27.29	26.91	27.77	27.23	25.76	26.92	26.8	25.16	24.22	23.19	22.93	21.46	22.4	20.45	21.29	20.94	18.74	19.44	19.05	19.32
Bioinformatics	99	45.51	44.91	44	44.32	43.68	42.13	41.25	38.68	36.57	35.54	35.7	35.2	33.96	33.89	32.43	32.39	32.08	32.77	32.94	32.93	32.95	32.42	32.19	31.51	31.32	31.19	30.28	30.91	29.68	29.32	29.93	28.9	27.4	28.04	27.88	26.07	24.9	23.87	23.56	21.87	22.78	20.76	21.69	21.32	19.07	19.78	19.38	19.68
Bioinformatics	100 (Maximum)	56.06	54.1	52.89	56.14	54.32	51.81	50.46	47.82	47.41	44.83	45.31	45.1	43.96	43.27	38.6	38.56	38.35	39.87	39.85	37.17	37.06	36.13	35.82	35.01	35	35.12	34.2	34.78	32.07	31.72	32.09	30.57	29.04	29.16	28.96	26.99	25.57	24.54	24.19	22.27	23.16	21.07	22.08	21.71	19.41	20.11	19.7	20.03
PlosPath	1	0.83	0.71	0.86	0.76	0.69	0.62	0.17	0.17	0.17	0.17	0.17	0.17	0.17	0	0.05	0.05	0.05	0.27	0.27	0.27	0.27	0.27	0.46	0.61	0.79	0.73	0.73	0.73	0.52	0.68	0.85	0.85	1.01	0.96	0.94	0.91	1.02	1.17	1.31	1.45	1.43	1.4	1.48	1.32	1.17	1.18	1.07	1.11
PlosPath	2	0.83	0.71	1.09	0.97	0.87	0.98	0.52	0.52	0.52	0.78	0.98	0.98	0.98	0.64	0.88	0.88	0.88	1.09	1.09	1.26	1.01	1.01	1.2	1.39	1.58	1.34	1.34	1.15	0.94	1.1	1.1	1.26	1.38	1.35	1.31	1.28	1.43	1.72	1.86	2.01	1.98	1.95	1.92	1.6	1.56	1.53	1.51	1.61
PlosPath	3	1.14	0.98	1.32	1.17	1.05	1.26	0.84	0.84	0.84	1.11	1.2	1.45	1.45	1.11	1.35	1.35	1.27	1.44	1.44	1.65	1.38	1.32	1.27	1.46	1.64	1.59	1.77	1.72	1.68	1.85	1.81	1.97	2.09	2.05	2.02	1.98	2.1	2.21	2.18	2.15	2.13	2.1	2.17	1.85	1.82	1.8	1.78	1.8
PlosPath	4	1.47	1.26	1.57	1.46	1.31	1.49	1.29	1.29	1.29	1.55	1.47	1.72	1.96	1.72	1.9	1.9	1.82	1.79	1.84	2.05	1.88	1.87	1.81	1.76	2.03	1.98	2.16	2.11	2.07	2.35	2.48	2.54	2.61	2.57	2.69	2.47	2.59	2.7	2.67	2.64	2.48	2.32	2.43	2.24	2.3	2.12	2.12	2.2
PlosPath	5	1.6	1.37	1.66	1.76	1.58	1.74	1.58	1.56	1.71	1.98	1.86	2.09	2.34	2.24	2.25	2.3	2.22	2.14	2.36	2.42	2.36	2.49	2.43	2.38	2.51	2.46	2.58	2.71	2.66	2.79	2.9	2.86	2.78	2.75	2.87	2.65	2.76	2.88	2.82	2.93	2.87	2.82	2.93	2.74	2.85	2.67	2.77	2.85
PlosPath	6	2.2	2.02	2.23	2.47	2.24	2.34	2.18	1.98	2.25	2.52	2.4	2.49	2.65	2.58	2.41	2.62	2.54	2.46	2.67	2.81	2.75	2.88	2.82	2.88	2.99	2.94	2.9	3.03	2.98	3.11	3.02	3.15	3.07	3.03	3.04	2.82	2.93	3.04	2.98	3.09	3.03	2.98	2.93	2.86	2.97	2.79	2.9	2.98
PlosPath	7	2.8	2.83	2.94	3.32	3.29	3.29	3.13	2.75	3.03	3.3	3.18	3.11	3.09	3.23	2.88	2.84	2.75	2.89	3.11	3.24	3.18	3.31	3.45	3.58	3.47	3.42	3.55	3.68	3.42	3.54	3.46	3.7	3.62	3.55	3.48	3.31	3.58	3.66	3.6	3.72	3.66	3.6	3.43	3.38	3.33	3.15	3.2	3.18
PlosPath	8	2.99	3.11	3.18	3.62	3.61	3.58	3.42	3.1	3.38	3.64	3.54	3.42	3.32	3.46	3.05	2.96	2.98	3.12	3.43	3.56	3.5	3.62	3.76	3.89	3.78	3.73	3.86	3.89	3.63	3.54	3.46	3.75	3.75	3.67	3.6	3.53	3.8	3.88	3.82	3.93	3.88	3.82	3.68	3.55	3.5	3.46	3.41	3.47
PlosPath	9	2.99	3.11	3.42	3.83	3.79	3.84	3.68	3.53	3.8	4.29	4.41	4.53	4.67	4.64	4.23	4.24	4.3	4.44	4.57	4.71	4.43	4.32	4.23	4.12	4.01	4.14	4.17	4.19	4.08	4	3.92	4.2	4.28	4.21	4.16	4.09	4.17	4.26	4.08	4.03	4.12	4.06	3.98	3.77	3.72	3.66	3.61	3.67
PlosPath	10	3.58	3.62	4.09	4.43	4.33	4.55	4.38	4.24	4.35	4.72	4.86	5	5.15	4.95	4.53	4.68	4.51	4.65	4.79	4.93	4.74	4.61	4.5	4.38	4.28	4.41	4.31	4.39	4.3	4.31	4.23	4.37	4.46	4.38	4.47	4.42	4.5	4.58	4.35	4.43	4.41	4.36	4.28	4.07	4.03	3.84	3.78	3.83
PlosPath	11	4.23	4.18	4.58	4.87	4.72	4.9	4.74	4.59	4.52	4.72	4.86	5	5.15	4.95	4.53	4.68	4.51	4.65	4.79	4.93	4.8	4.67	4.56	4.44	4.52	4.65	4.55	4.64	4.55	4.63	4.54	4.63	4.71	4.64	4.72	4.62	4.7	4.79	4.55	4.63	4.55	4.49	4.41	4.2	4.28	4.21	4.04	4.09
PlosPath	12	4.47	4.38	4.76	5.02	4.87	5.03	5.02	4.87	4.73	4.87	5.02	5.16	5.3	5.1	4.69	4.83	4.67	4.65	4.79	4.93	4.8	4.67	4.56	4.63	4.71	4.84	4.74	4.82	4.73	4.82	4.73	4.98	5.06	5.15	5.04	4.94	5.02	5.1	4.87	4.95	4.87	4.81	4.57	4.36	4.28	4.21	4.14	4.2
PlosPath	13	4.86	4.71	5.05	5.28	5.1	5.24	5.37	5.22	5.09	5.23	5.28	5.3	5.44	5.24	5.06	5.2	5.04	4.88	5.02	5.16	5.03	5.04	4.92	4.99	5.07	4.97	4.87	4.95	5.04	5.12	5.04	5.28	5.23	5.32	5.21	5.11	5.19	5.42	5.2	5.11	5.03	5.11	4.87	4.66	4.58	4.51	4.44	4.5
PlosPath	14	5.46	5.23	5.5	5.69	5.46	5.57	5.7	5.56	5.42	5.56	5.42	5.3	5.44	5.24	5.06	5.2	5.04	4.89	5.02	5.32	5.18	5.26	5.14	5.22	5.29	5.19	5.09	5.18	5.26	5.34	5.27	5.51	5.4	5.48	5.38	5.27	5.36	5.59	5.5	5.41	5.32	5.24	5	4.79	4.71	4.64	4.57	4.63
PlosPath	15	5.83	5.6	5.83	5.97	5.72	5.81	5.94	5.79	5.65	5.79	5.55	5.33	5.44	5.24	5.06	5.2	5.04	4.89	5.06	5.4	5.27	5.34	5.23	5.3	5.38	5.28	5.29	5.37	5.45	5.5	5.38	5.62	5.57	5.65	5.55	5.45	5.54	5.67	5.58	5.57	5.49	5.4	5.16	4.99	5.05	4.98	4.91	4.95
PlosPath	16	5.83	5.9	6.09	6.21	5.93	6	6.13	5.98	5.84	5.98	5.74	5.52	5.44	5.24	5.06	5.2	5.04	5	5.35	5.69	5.56	5.64	5.52	5.59	5.67	5.57	5.65	5.73	5.7	5.74	5.62	5.86	5.91	5.99	5.88	5.78	6.01	6.07	5.97	6.03	5.77	5.69	5.45	5.21	5.27	5.27	5.28	5.19
PlosPath	17	5.95	6.2	6.35	6.44	6.14	6.19	6.25	6.28	6.14	6.28	6.04	5.82	5.61	5.41	5.23	5.37	5.21	5.27	5.45	5.8	5.72	5.8	5.72	5.8	6.06	5.96	6.04	6.12	5.99	6.03	5.9	6.09	6.13	6.33	6.23	5.94	6.17	6.22	6.13	6.18	5.93	5.85	5.61	5.37	5.27	5.33	5.38	5.29
PlosPath	18	6.3	6.5	6.61	6.67	6.35	6.38	6.25	6.39	6.25	6.39	6.15	5.93	5.72	5.77	5.62	5.76	5.6	5.66	5.72	6.07	6.14	6.21	6.29	6.37	6.39	6.44	6.52	6.6	6.46	6.5	6.38	6.42	6.47	6.51	6.56	6.43	6.48	6.53	6.44	6.49	6.24	6.15	5.91	5.67	5.57	5.48	5.38	5.29
PlosPath	19	6.65	6.8	6.87	6.9	6.56	6.57	6.25	6.39	6.25	6.39	6.15	5.93	5.72	5.77	5.82	5.96	6.02	6.08	6.15	6.49	6.56	6.64	6.71	6.98	7	6.85	6.93	6.81	6.68	6.72	6.59	6.64	6.68	6.73	6.59	6.45	6.5	6.55	6.44	6.49	6.38	6.29	6.16	5.93	5.83	5.73	5.64	5.54
PlosPath	20	6.66	6.81	6.89	6.91	6.84	6.83	6.56	6.7	6.56	6.7	6.62	6.4	6.43	6.48	6.53	6.65	6.71	6.71	6.78	7.12	7.19	7.11	7.18	7.2	7.23	7.07	6.93	6.96	6.83	6.87	6.91	7.05	7.09	7.14	7	6.86	6.91	6.97	6.7	6.75	6.64	6.39	6.19	5.95	5.85	5.75	5.66	5.57
PlosPath	21	6.66	6.81	6.89	6.91	6.91	6.89	6.83	6.97	6.83	6.97	6.99	6.77	6.81	6.85	6.9	6.96	7.02	7	7.07	7.41	7.48	7.3	7.37	7.39	7.42	7.26	7.12	7.15	6.83	6.87	6.91	7.11	7.16	7.2	7.06	6.93	7.13	7.18	6.91	6.97	6.85	6.71	6.44	6.2	6.1	6.01	5.91	5.8
PlosPath	22	6.66	6.81	6.89	6.91	6.91	6.89	6.86	7	6.86	7.15	7.17	6.95	6.99	7.03	7.08	7.13	7.19	7.18	7.25	7.59	7.52	7.33	7.4	7.42	7.45	7.3	7.15	7.18	6.83	6.87	6.91	7.11	7.16	7.2	7.06	6.93	7.13	7.18	7.06	7.11	7	6.89	6.62	6.38	6.28	6.18	6.09	5.98
PlosPath	23	6.66	6.81	6.89	6.91	6.91	6.89	6.86	7	6.86	7.27	7.29	7.26	7.3	7.34	7.39	7.45	7.51	7.49	7.56	8.11	7.91	7.73	7.61	7.63	7.65	7.5	7.35	7.38	7.21	7.24	7.08	7.28	7.47	7.52	7.38	7.24	7.44	7.49	7.37	7.25	7.14	7.03	6.76	6.38	6.28	6.18	6.09	5.98
PlosPath	24	6.66	6.81	6.89	6.91	6.91	7.02	6.99	7.13	7.22	7.63	7.65	7.68	7.72	7.76	7.81	7.87	7.79	7.78	7.85	8.17	7.97	7.92	7.74	7.76	7.79	7.63	7.51	7.55	7.37	7.41	7.24	7.45	7.52	7.56	7.42	7.29	7.49	7.51	7.39	7.27	7.16	7.05	6.78	6.38	6.28	6.18	6.21	6.1
PlosPath	25 (Q1)	6.66	7.09	7.13	7.33	7.28	7.53	7.5	7.64	7.77	8.18	8.2	8.23	8.1	8.14	8.03	8.08	7.84	7.82	7.89	8.17	7.97	7.98	8	8.02	8.04	7.93	7.97	8	7.82	7.86	7.69	7.9	7.91	7.76	7.62	7.48	7.64	7.62	7.5	7.38	7.27	7.16	6.92	6.66	6.56	6.49	6.53	6.41
PlosPath	26	7	7.65	7.62	7.96	7.85	8.05	8.02	8.16	8.11	8.52	8.54	8.57	8.26	8.3	8.03	8.08	7.84	7.82	8.1	8.38	8.18	8.19	8.21	8.23	8.25	8.28	8.31	8.35	8.17	8	7.83	8.04	8.04	7.9	7.75	7.62	7.64	7.66	7.53	7.51	7.39	7.28	7.15	6.89	6.79	6.82	6.85	6.74
PlosPath	27	7.33	7.93	7.87	8.18	8.05	8.23	8.2	8.34	8.11	8.52	8.74	8.77	8.46	8.5	8.27	8.33	8.09	8.07	8.35	8.62	8.43	8.24	8.26	8.28	8.42	8.4	8.43	8.47	8.29	8.12	7.95	8.16	8.16	8.02	7.93	7.82	7.84	7.86	7.74	7.76	7.65	7.54	7.4	7.14	7.05	7.03	6.92	6.8
PlosPath	28	7.65	8.21	8.11	8.4	8.25	8.41	8.38	8.51	8.24	8.52	8.8	8.83	8.52	8.56	8.52	8.58	8.33	8.32	8.6	8.87	8.67	8.43	8.44	8.46	8.67	8.47	8.5	8.67	8.49	8.32	8.16	8.36	8.37	8.34	8.35	8.18	8.2	8.22	7.96	7.98	7.87	7.85	7.72	7.59	7.5	7.38	7.26	7.19
PlosPath	29	7.97	8.48	8.58	8.82	8.62	8.75	8.72	8.91	8.74	8.85	9.13	9.16	8.85	8.73	8.69	8.74	8.6	8.59	8.81	8.98	8.93	8.68	8.69	8.9	9.11	8.91	8.94	9.04	9.04	9.03	8.87	8.93	8.93	8.94	8.77	8.6	8.68	8.7	8.41	8.26	7.98	8	7.87	7.74	7.62	7.49	7.38	7.32
PlosPath	30	8.39	8.84	9.12	9.3	9.13	9.21	9.18	9.47	9.47	9.48	9.76	9.79	9.48	9.18	9.14	9.14	9.11	9.1	9.09	9.09	9.1	8.85	8.87	9.08	9.29	9.08	9.11	9.1	9.09	9.09	8.92	9.07	9.08	9.09	8.91	8.74	8.91	8.93	8.78	8.63	8.49	8.51	8.23	8.11	7.98	7.86	7.83	7.7
PlosPath	31	8.71	9.11	9.36	9.51	9.6	9.63	9.6	9.72	9.72	9.83	10.11	10.14	9.83	9.54	9.5	9.24	9.21	9.2	9.19	9.34	9.25	9	9.01	9.22	9.43	9.23	9.26	9.25	9.24	9.23	8.92	9.09	9.25	9.26	9.09	8.92	9.08	9.1	8.95	8.8	8.66	8.69	8.39	8.11	7.98	7.86	7.87	7.73
PlosPath	32	9.02	9.38	9.6	9.72	9.78	9.8	9.77	9.76	9.76	10.04	10.32	10.31	10	9.94	9.9	9.64	9.62	9.61	9.61	9.81	9.55	9.3	9.32	9.53	9.5	9.3	9.33	9.31	9.3	9.29	9.09	9.25	9.42	9.43	9.25	9.08	9.25	9.29	9.14	8.99	8.85	8.71	8.42	8.13	8.02	7.9	7.91	7.77
PlosPath	33	9.29	9.61	9.8	9.9	9.95	9.95	9.92	9.91	9.91	10.19	10.47	10.48	10.23	10.17	10.13	9.87	9.85	10.05	10.05	10.25	9.99	9.74	9.59	9.74	9.71	9.5	9.54	9.52	9.3	9.29	9.09	9.25	9.42	9.43	9.25	9.08	9.25	9.42	9.26	9.12	8.97	8.84	8.54	8.25	8.26	8.14	8.15	8.01
PlosPath	34	9.8	10.25	10.35	10.39	10.39	10.35	10.2	10.18	10.18	10.46	10.74	10.69	10.49	10.44	10.4	10.3	10.28	10.48	10.47	10.68	10.42	10.17	9.93	9.9	9.87	9.66	9.54	9.52	9.3	9.29	9.09	9.25	9.42	9.43	9.25	9.08	9.25	9.42	9.26	9.12	8.97	8.84	8.59	8.3	8.31	8.19	8.2	8.06
PlosPath	35	10.19	10.88	10.91	10.89	10.83	10.76	10.41	10.39	10.39	10.67	10.96	10.87	10.49	10.44	10.4	10.37	10.35	10.55	10.54	10.75	10.49	10.24	10.19	10.16	10.13	9.92	9.73	9.72	9.49	9.49	9.28	9.45	9.61	9.43	9.25	9.23	9.4	9.57	9.42	9.27	9.13	8.99	8.83	8.57	8.57	8.45	8.31	8.26
PlosPath	36	10.64	11.31	11.29	11.22	11.14	11.08	10.6	10.58	10.58	10.86	11.04	10.96	10.54	10.49	10.45	10.42	10.35	10.55	10.75	10.96	10.7	10.65	10.6	10.57	10.54	10.49	10.29	10.28	10.05	9.84	9.63	9.8	9.77	9.74	9.56	9.54	9.56	9.72	9.57	9.42	9.28	9.14	8.98	8.83	8.68	8.56	8.42	8.41
PlosPath	37	11.17	11.77	11.69	11.58	11.49	11.64	11.16	11.15	11.15	11.32	11.31	11.23	10.81	10.76	10.72	10.66	10.35	10.55	10.75	10.96	10.7	10.65	10.6	10.57	10.54	10.52	10.32	10.31	10.08	9.87	9.66	9.83	9.79	9.77	9.59	9.57	9.56	9.72	9.57	9.52	9.38	9.34	9.18	9.03	8.88	8.75	8.61	8.6
PlosPath	38	11.66	12.19	12.05	11.91	12.07	12.18	11.7	11.68	11.68	11.68	11.58	11.5	11.08	11.03	10.99	10.67	10.35	10.55	10.75	10.96	10.7	10.65	10.6	10.62	10.61	10.58	10.39	10.37	10.15	9.93	9.73	9.89	9.86	9.84	9.76	9.73	9.71	9.88	9.73	9.72	9.58	9.58	9.42	9.26	9.11	8.84	8.7	8.69
PlosPath	39	12.3	12.74	12.54	12.36	12.5	12.58	12.12	12.17	12.1	11.98	11.97	11.89	11.47	11.42	11.36	11.01	10.69	10.69	10.84	11.04	10.78	10.65	10.6	10.76	10.91	10.89	10.69	10.68	10.46	10.24	10.03	10.2	10.17	10.14	9.93	9.73	9.84	10.01	9.85	9.85	9.71	9.71	9.55	9.39	9.24	9.1	8.95	8.82
PlosPath	40	12.98	13.32	13.05	13.03	13.1	13.12	12.57	12.84	12.59	12.48	12.64	12.56	12.14	12.09	11.9	11.78	11.46	11.37	11.29	11.49	11.23	10.92	10.88	11.03	11.19	11.12	10.69	10.68	10.46	10.41	10.2	10.37	10.34	10.31	10.1	9.9	10.03	10.2	10.04	10.04	9.73	9.73	9.57	9.41	9.26	9.12	8.98	8.82
PlosPath	41	13.45	13.73	13.4	13.5	13.53	13.51	12.86	13.14	12.72	12.61	12.77	12.69	12.27	12.22	12.09	11.97	11.78	11.69	11.61	11.82	11.56	11.25	11.2	11.36	11.51	11.26	11.01	11.01	10.78	10.74	10.53	10.81	10.78	10.76	10.54	10.39	10.52	10.51	10.35	10.35	10.07	10.07	9.79	9.63	9.48	9.34	9.26	9.1
PlosPath	42	13.6	13.85	13.51	13.6	13.62	13.59	12.94	13.22	12.8	12.69	12.85	12.69	12.27	12.22	12.09	11.97	11.86	11.77	11.69	11.9	11.75	11.44	11.4	11.55	11.7	11.45	11.2	11.14	10.92	10.87	10.83	11.05	11.18	11.15	10.94	10.89	11.02	11.01	10.83	10.82	10.65	10.49	10.29	9.98	9.86	9.71	9.55	9.39
PlosPath	43	13.87	14.09	13.71	13.78	13.78	13.74	13.09	13.36	12.95	12.87	13.03	12.73	12.31	12.26	12.12	12.01	11.9	12.03	11.95	12.15	12.06	11.75	11.7	11.86	12.01	11.76	11.51	11.45	11.01	10.96	10.92	11.05	11.18	11.15	10.94	10.89	11.02	11.01	10.83	10.82	10.65	10.62	10.44	10.12	10.1	9.96	9.79	9.63
PlosPath	44	14.12	14.3	13.9	13.94	13.93	13.87	13.23	13.5	13.09	13.24	13.4	13.1	12.68	12.63	12.49	12.38	12.27	12.4	12.32	12.53	12.21	11.9	11.91	12.06	12.22	11.96	11.71	11.65	11.21	11.17	11.12	11.24	11.37	11.15	10.94	10.89	11.02	11.01	10.83	10.82	10.65	10.62	10.44	10.12	10.1	9.96	9.79	9.68
PlosPath	45	14.12	14.3	13.9	13.94	13.93	13.87	13.23	13.5	13.09	13.24	13.4	13.21	12.79	12.92	12.78	12.67	12.56	12.69	12.61	13.02	12.7	12.39	12.28	12.44	12.55	12.3	12.05	11.99	11.66	11.62	11.37	11.49	11.62	11.4	11.19	11	11.13	11.12	10.94	10.93	10.76	10.74	10.55	10.24	10.22	10.07	9.91	9.87
PlosPath	46	14.17	14.35	13.94	13.98	13.96	13.9	13.26	13.53	13.12	13.27	13.4	13.21	12.79	12.98	12.84	12.73	12.62	12.75	12.67	13.08	12.76	12.45	12.34	12.5	12.6	12.34	12.1	12.04	11.77	11.72	11.47	11.6	11.73	11.51	11.3	11.06	11.19	11.18	11	10.96	10.79	10.76	10.58	10.36	10.34	10.2	10.03	10
PlosPath	47	14.51	14.63	14.19	14.2	14.16	14.09	13.55	13.82	13.62	13.77	13.72	13.53	13.11	13.3	13.17	13.05	12.94	12.96	13.09	13.29	12.97	12.85	12.75	12.91	13.01	12.75	12.51	12.45	12.18	11.92	11.67	11.8	11.73	11.51	11.45	11.21	11.35	11.34	11.15	11.12	10.95	10.92	10.73	10.55	10.53	10.23	10.07	10.04
PlosPath	48	14.81	14.89	14.42	14.41	14.34	14.25	13.9	14.17	14.03	14.18	13.97	13.78	13.36	13.55	13.41	13.3	13.19	13.02	13.16	13.29	12.97	12.85	12.75	12.91	13.01	12.75	12.51	12.45	12.18	11.92	11.67	11.8	11.73	11.51	11.45	11.21	11.35	11.37	11.19	11.15	10.98	10.95	10.77	10.59	10.57	10.27	10.11	10.07
PlosPath	49	14.88	14.95	14.71	14.66	14.57	14.46	14.11	14.34	14.2	14.35	14.14	13.94	13.59	13.61	13.47	13.46	13.36	13.19	13.32	13.46	13.33	13.22	13.12	13.21	13.31	13.06	12.71	12.65	12.38	12.12	12.04	11.96	11.89	11.67	11.62	11.47	11.64	11.78	11.6	11.56	11.39	11.2	11.01	10.83	10.81	10.51	10.29	10.21
PlosPath	50 (Median, Q2)	15.21	15.23	15.18	15.08	14.95	14.81	14.45	14.51	14.37	14.52	14.3	14.11	13.94	13.79	13.66	13.77	13.67	13.5	13.63	13.77	13.64	13.53	13.43	13.34	13.44	13.36	12.89	12.83	12.56	12.47	12.39	12.39	12.33	12.11	12.05	11.96	12.06	12.2	12.16	12.12	11.78	11.59	11.39	11.21	11.19	10.96	10.77	10.59
PlosPath	51	15.85	16.08	15.92	15.74	15.55	15.35	14.99	14.87	14.73	14.71	14.49	14.3	13.94	13.79	13.66	13.77	13.87	13.7	13.84	13.97	13.85	13.74	13.63	13.54	13.64	13.57	13.25	12.98	12.71	12.62	12.54	12.63	12.56	12.34	12.28	12.19	12.29	12.28	12.24	12.2	11.91	11.79	11.58	11.4	11.38	11.21	11.02	10.84
PlosPath	52	16.24	16.67	16.44	16.2	15.96	15.72	15.37	15.38	15.33	15.13	14.91	14.72	14.2	14.05	13.92	14.03	14.15	13.98	13.94	13.99	13.86	13.75	13.65	13.75	13.85	13.77	13.48	13.37	13.1	13.01	12.93	13.02	12.95	12.73	12.48	12.4	12.5	12.45	12.24	12.2	12.01	11.95	11.74	11.56	11.58	11.41	11.22	11.04
PlosPath	53	16.33	16.74	16.5	16.26	16.19	15.93	15.58	15.7	15.84	15.59	15.38	15.19	14.67	14.51	14.43	14.37	14.49	14.32	14.17	14.18	14.06	13.95	13.84	13.94	14.04	13.93	13.63	13.52	13.39	13.3	13.07	13.16	13.09	12.87	12.62	12.53	12.64	12.59	12.38	12.2	12.01	11.95	11.74	11.56	11.67	11.5	11.31	11.13
PlosPath	54	16.33	16.74	16.5	16.26	16.36	16.08	15.73	15.85	15.99	15.74	15.53	15.45	14.93	14.78	14.88	14.68	14.8	14.63	14.48	14.55	14.42	14.31	14.09	14.19	14.29	13.98	13.69	13.58	13.48	13.39	13.1	13.19	13.12	13.06	12.81	12.72	12.82	12.78	12.57	12.44	12.24	12.19	11.97	11.79	11.75	11.58	11.39	11.24
PlosPath	55	16.48	16.87	16.62	16.36	16.45	16.16	15.81	15.93	15.99	15.74	15.63	15.69	15.17	15.02	15.12	14.92	15.04	14.87	14.72	14.79	14.66	14.44	14.09	14.19	14.29	13.98	13.69	13.58	13.48	13.39	13.1	13.19	13.12	13.06	12.88	12.79	12.89	12.85	12.64	12.57	12.37	12.32	12.11	11.92	11.88	11.71	11.65	11.59
PlosPath	56	16.81	17.16	16.87	16.58	16.65	16.35	15.99	16.11	15.99	15.74	15.79	15.85	15.33	15.18	15.28	15.07	15.19	15.02	14.87	14.94	14.82	14.44	14.27	14.37	14.47	14.17	13.87	13.77	13.67	13.58	13.29	13.38	13.36	13.11	13.02	12.93	13.19	13.14	12.93	12.86	12.66	12.61	12.4	12.28	12.24	12.04	11.98	11.78
PlosPath	57	17.39	17.65	17.53	17.17	17.18	16.88	16.53	16.65	16.37	16.1	16.14	16.07	15.55	15.46	15.56	15.35	15.53	15.36	15.21	15.28	15.16	14.98	14.82	14.92	14.79	14.49	14.19	13.97	13.87	13.78	13.49	13.58	13.47	13.22	13.12	13.17	13.42	13.38	13.16	13.1	12.9	12.84	12.77	12.56	12.52	12.32	12.13	11.93
PlosPath	58	18.28	18.42	18.43	18.1	18.01	17.88	17.37	17.49	17.21	16.77	16.81	16.59	16.07	15.82	15.81	15.61	15.65	15.54	15.39	15.46	15.43	15.25	15.09	15.19	15.07	14.77	14.47	14.14	13.99	13.9	13.61	13.6	13.5	13.24	13.15	13.19	13.44	13.47	13.26	13.2	13	12.94	12.86	12.66	12.62	12.42	12.21	12.01
PlosPath	59	19.1	19.12	19.04	18.86	18.69	18.51	17.8	17.93	17.65	17.25	17.29	16.99	16.47	16.22	16.04	15.84	15.87	15.92	15.77	16.04	15.9	15.73	15.57	15.66	15.71	15.59	15.47	15.14	14.83	14.74	14.41	14.34	14.23	13.97	13.88	13.76	13.83	13.75	13.64	13.58	13.38	13.16	13.04	12.83	12.92	12.73	12.51	12.31
PlosPath	60	19.31	19.3	19.2	19.05	18.87	18.67	17.87	17.99	17.71	17.34	17.38	17.08	16.56	16.31	16.27	16.07	16.11	16.16	16	16.28	16.09	15.91	15.75	15.85	15.9	15.59	15.47	15.14	14.86	14.87	14.54	14.59	14.48	14.23	14.13	14.01	14.08	14.01	13.94	13.89	13.68	13.54	13.3	13.09	13.18	12.99	12.78	12.57
PlosPath	61	19.32	19.31	19.21	19.06	18.88	18.68	17.87	17.99	17.71	17.34	17.38	17.18	16.72	16.47	16.48	16.5	16.54	16.59	16.44	16.71	16.52	16.35	16.09	16.12	16.17	15.81	15.47	15.14	15	15.08	14.75	14.79	14.69	14.43	14.34	14.22	14.28	14.21	14.14	14.05	13.82	13.74	13.5	13.29	13.38	13.18	12.97	12.77
PlosPath	62	19.65	19.85	19.68	19.48	19.26	19.02	18.21	18.15	17.88	17.51	17.55	17.5	17.06	16.81	16.82	16.84	16.88	16.93	16.82	17.1	16.91	16.73	16.32	16.31	16.36	16	15.66	15.45	15.31	15.34	15.01	15.06	14.95	14.85	14.62	14.5	14.56	14.64	14.44	14.35	14.12	14.04	13.8	13.59	13.53	13.33	13.12	13.01
PlosPath	63	19.97	20.41	20.41	20.13	19.84	19.55	18.74	18.62	18.34	17.97	18.01	17.96	17.34	16.92	16.93	16.96	16.99	17.04	16.99	17.26	17.07	16.9	16.48	16.52	16.57	16.21	15.87	15.72	15.58	15.44	15.11	15.16	15.05	14.95	14.67	14.55	14.62	14.69	14.44	14.35	14.12	14.04	13.8	13.59	13.53	13.33	13.15	13.08
PlosPath	64	20.23	20.63	20.83	20.5	20.18	19.86	19.18	19.15	18.81	18.44	18.48	18.43	17.81	17.32	17.33	17.35	17.39	17.32	17.1	17.38	17.19	17.11	16.69	16.73	16.69	16.51	16.17	16.01	15.85	15.72	15.39	15.43	15.23	15.13	14.85	14.73	14.77	14.84	14.59	14.5	14.27	14.19	13.95	13.74	13.67	13.48	13.4	13.17
PlosPath	65	20.56	20.92	21.08	20.72	20.38	20.04	19.53	19.5	18.98	18.6	18.7	18.65	18.02	17.68	17.69	17.71	17.96	17.93	17.71	17.98	17.8	17.77	17.53	17.57	17.38	17.21	16.86	16.5	16.14	16.07	15.74	15.78	15.47	15.2	14.92	14.95	14.98	15.06	14.89	14.8	14.5	14.42	14.18	14.08	14.01	13.9	13.67	13.44
PlosPath	66	20.86	21.18	21.31	20.93	20.56	20.34	19.83	19.8	19.13	18.76	19.06	19.01	18.39	18.04	18.05	18.07	18.19	18.17	17.94	18.2	18.21	17.97	17.75	17.8	17.6	17.43	17.16	16.79	16.57	16.6	16.27	16.12	15.81	15.68	15.42	15.45	15.48	15.48	15.38	15.28	15.03	14.94	14.7	14.63	14.54	14.45	14.22	13.99
PlosPath	67	20.98	21.38	21.48	21.08	20.7	20.63	20.06	20.03	19.61	19.24	19.54	19.57	18.89	18.54	18.55	18.57	18.53	18.5	18.27	18.28	18.3	18.06	17.75	17.8	17.6	17.43	17.26	16.89	16.7	16.73	16.4	16.25	15.94	15.81	15.68	15.71	15.75	15.64	15.54	15.42	15.16	15.08	14.86	14.79	14.7	14.48	14.24	14.11
PlosPath	68	21.33	21.98	22.01	21.55	21.16	21.05	20.28	20.26	19.84	19.64	19.95	20.15	19.27	18.93	18.93	18.92	18.88	18.85	18.62	18.62	18.46	18.23	17.75	17.8	17.6	17.43	17.26	16.89	16.7	16.73	16.4	16.41	16.27	16.13	16	16.03	16.12	16.01	15.91	15.79	15.53	15.45	15.18	14.95	14.85	14.64	14.4	14.25
PlosPath	69	21.76	22.5	22.7	22.16	22	21.82	20.86	20.83	20.42	20.31	20.57	20.77	19.86	19.35	19.36	19.08	19.03	19.01	18.78	18.78	18.53	18.29	17.82	17.8	17.6	17.54	17.37	17	16.81	16.85	16.68	16.69	16.54	16.41	16.28	16.31	16.38	16.34	16.24	16.12	15.86	15.62	15.35	15.13	15.04	14.82	14.71	14.46
PlosPath	70	22.11	22.8	23.19	22.6	22.41	22.19	21.22	21.19	20.78	20.68	20.75	20.95	20.23	19.54	19.58	19.29	19.26	19.24	19.01	19.16	18.9	18.74	18.27	18.06	17.87	17.86	17.69	17.38	17.19	17.26	16.95	16.96	16.73	16.6	16.47	16.5	16.5	16.54	16.36	16.23	15.94	15.72	15.46	15.36	15.26	15.14	15.03	14.78
PlosPath	71	22.65	23.26	23.6	23.09	22.85	22.75	21.78	21.71	21.29	21.09	21.02	21.22	20.49	20.01	20.14	19.98	20	19.97	19.96	20.17	20.11	20.07	19.6	19.52	19.13	18.9	18.61	18.19	18	17.99	17.62	17.43	17.08	16.95	16.69	16.72	16.72	16.77	16.54	16.42	16.14	16.03	15.76	15.66	15.58	15.49	15.39	15.14
PlosPath	72	23.5	23.99	24.23	23.87	23.55	23.53	22.49	22.24	21.82	21.45	21.38	21.58	20.85	20.41	20.36	20.3	20.17	20.11	20.1	20.3	20.25	20.21	19.74	19.72	19.48	19.25	18.86	18.44	18.42	18.41	18.04	17.85	17.66	17.53	17.21	17.05	17.06	17.1	16.97	16.67	16.39	16.28	16.01	15.76	15.8	15.71	15.6	15.35
PlosPath	73	24.43	24.79	24.93	24.54	24.16	24.08	23.06	22.63	22.21	21.71	21.69	21.89	21.22	20.78	20.69	20.63	20.51	20.24	20.22	20.43	20.38	20.27	19.8	19.72	19.48	19.25	18.86	18.45	18.43	18.42	18.05	17.85	17.67	17.69	17.37	17.22	17.22	17.26	17.12	16.83	16.54	16.43	16.3	16.04	15.93	15.84	15.73	15.48
PlosPath	74	25.33	25.56	25.6	25.14	24.7	24.57	23.44	22.98	22.57	22.07	22.06	22.13	21.65	21.21	21.13	21.06	20.94	20.62	20.6	20.81	20.76	20.46	20.15	19.89	19.64	19.6	19.2	18.96	18.94	18.93	18.56	18.37	18.18	18.04	17.88	17.72	17.54	17.58	17.28	17.03	16.75	16.64	16.51	16.34	16.22	15.98	15.87	15.75
PlosPath	75 (Q3)	25.94	26.08	26.29	25.75	25.24	25.07	23.94	23.48	23.07	22.57	22.37	22.3	21.82	21.21	21.13	21.06	20.99	20.73	20.71	21.07	21.17	20.87	20.59	20.33	20.09	20.04	19.83	19.53	19.63	19.62	19.09	18.75	18.72	18.55	18.38	18.27	18.24	18.1	17.83	17.51	17.22	17.11	16.98	16.7	16.58	16.34	16.29	16.01
PlosPath	76	26.23	26.33	26.74	26.15	25.61	25.4	24.27	23.74	23.33	22.96	22.76	22.6	22.12	21.34	21.25	21.19	21.29	21.18	21.38	21.79	21.81	21.52	21.24	20.98	20.73	20.68	20.47	20	19.94	19.89	19.31	19.08	19.05	18.88	18.72	18.71	18.68	18.54	18.38	18.06	17.61	17.63	17.34	17.06	16.94	16.7	16.57	16.29
PlosPath	77	26.56	26.61	26.99	26.37	25.8	25.58	24.45	23.91	23.5	23.27	23.07	22.97	22.49	21.93	22.02	21.95	22.05	21.94	21.97	22.38	22.27	21.97	21.63	21.37	20.9	20.68	20.47	20	19.94	19.89	19.31	19.08	19.05	19.01	18.85	18.84	18.81	18.68	18.51	18.23	17.78	17.8	17.51	17.23	16.98	16.74	16.61	16.33
PlosPath	78	26.88	26.89	27.23	26.59	26	25.81	24.68	24.08	23.67	23.43	23.24	23.33	22.85	22.31	22.46	22.39	22.44	22.33	22.25	22.66	22.54	22.43	21.9	21.64	21.15	20.87	20.66	20.19	20.13	20.08	19.67	19.43	19.22	19.2	19.13	19.13	19.1	18.96	18.8	18.62	18.31	18.17	17.87	17.72	17.44	17.11	16.98	16.7
PlosPath	79	27.47	27.39	27.67	26.98	26.47	26.49	25.36	24.58	24.17	23.93	23.74	23.69	23.21	22.67	22.82	22.64	22.44	22.33	22.25	22.66	22.59	22.48	21.98	21.72	21.42	21.14	20.99	20.7	20.64	20.59	20.18	20.04	19.86	19.81	19.8	19.61	19.58	19.38	19.05	18.86	18.54	18.41	17.97	17.78	17.64	17.29	17.28	17.01
PlosPath	80	28.22	28.03	28.23	27.48	27.14	27.1	25.97	25.01	24.74	24.51	24.31	24.11	23.63	23.09	23.24	22.86	22.66	22.55	22.63	22.83	22.91	22.81	22.47	22.21	21.91	21.63	21.6	21.3	21.24	21.19	20.78	20.5	20.44	20.32	20.31	20.28	20.25	20.08	19.74	19.59	19.11	18.97	18.59	18.28	18.05	17.78	17.63	17.38
PlosPath	81	28.84	28.57	28.7	27.89	27.52	27.44	26.31	25.5	25.09	24.86	24.67	24.39	24.16	23.62	23.77	23.62	23.41	23.31	23.21	23.39	23.47	23.37	23.03	22.71	22.41	22.13	21.87	21.58	21.58	21.49	21.19	20.92	20.86	20.8	20.61	20.57	20.54	20.37	20.03	19.93	19.45	19.19	18.87	18.56	18.26	18	17.85	17.7
PlosPath	82	29.42	29.07	29.14	28.5	28.07	28.07	26.94	26.18	25.63	25.36	25.03	24.76	24.52	23.98	23.95	23.8	23.47	23.36	23.21	23.55	23.63	23.53	23.19	22.88	22.58	22.48	22.22	21.92	22.03	21.94	21.48	21.21	21.15	21.09	21.05	21.01	20.8	20.63	20.37	20.16	19.68	19.51	19.19	19.02	18.8	18.46	18.31	18.16
PlosPath	83	30.14	29.68	29.67	29.41	28.88	28.98	27.85	27.09	26.54	26.11	25.59	25.33	25.09	24.79	24.43	24.28	23.77	23.88	23.72	24.07	24.15	24.25	23.87	23.55	23.01	22.89	22.63	22.34	22.23	22.14	21.68	21.41	21.15	21.09	21.05	21.01	20.8	20.67	20.48	20.29	19.84	19.74	19.46	19.36	19.19	18.9	18.75	18.6
PlosPath	84	31.39	30.75	30.61	30.52	30.08	30.07	29.13	28.43	27.88	27.27	26.69	26.19	25.96	25.66	25.27	24.95	24.66	24.58	24.37	24.71	25	25.09	24.59	24.27	23.92	23.59	23.5	22.99	23	22.9	22.45	21.97	21.87	21.89	21.85	21.69	21.63	21.43	21.23	21.05	20.71	20.68	20.49	20.29	19.97	19.68	19.46	19.16
PlosPath	85	32.52	31.72	31.69	31.7	31.29	31.17	30.44	29.97	29.51	28.81	28.44	27.49	27.26	26.79	26.23	25.82	25.54	25.25	24.81	25.06	25.26	25.15	24.75	24.44	24.08	23.75	23.61	23.1	23.16	23.24	22.95	22.48	22.38	22.29	22.4	22.33	22.26	22.21	22.02	21.78	21.38	21.19	21	20.82	20.61	20.17	19.94	19.78
PlosPath	86	33.45	32.52	32.62	32.57	32.07	31.88	31.3	30.71	30.44	29.82	29.68	28.57	28.34	27.7	27.29	27.05	26.77	26.27	26.04	26.32	26.26	25.92	25.52	25.21	24.85	24.52	24.21	23.87	23.94	23.8	23.3	22.99	22.91	22.82	22.93	22.86	22.62	22.56	22.4	22.16	21.79	21.62	21.27	21.18	20.99	20.58	20.4	20.23
PlosPath	87	34.67	33.56	33.99	33.79	33.2	33.05	32.49	31.72	31.21	30.73	30.67	29.56	29.33	28.46	28.1	27.84	27.41	26.71	26.48	26.75	26.5	26.08	25.68	25.55	25.09	24.71	24.58	24.24	24.3	24.16	23.67	23.35	23.41	23.32	23.36	23.29	23.04	22.81	22.73	22.59	22.22	22.16	21.9	21.67	21.56	21.14	20.96	20.86
PlosPath	88	36.11	35.08	35.79	35.39	34.92	34.78	34.09	33.19	32.32	31.83	31.68	30.57	30.4	29.33	28.97	28.45	27.85	27.09	26.85	27.13	26.88	26.65	26.27	25.9	25.42	25.04	24.9	24.7	24.77	24.78	24.28	23.97	23.83	23.72	23.8	23.77	23.52	23.36	23.19	23.14	22.66	22.6	22.41	22.18	22.26	21.8	21.53	21.49
PlosPath	89	37.02	36.12	36.93	36.42	35.89	35.65	34.95	34.04	32.94	32.45	32.12	31.01	30.67	29.47	29.09	28.54	28.17	27.58	27.35	27.63	27.51	27.28	27.08	26.7	26.26	26.06	25.93	25.65	25.54	25.57	25.24	24.93	24.92	24.8	24.87	24.76	24.34	24.25	24.03	24.07	23.67	23.45	23.19	22.83	22.81	22.47	22.27	22.34
PlosPath	90	37.67	36.68	37.65	37.28	36.86	36.54	35.84	34.93	33.83	33.37	32.86	31.78	31.44	30.27	29.71	28.98	28.61	28.06	27.82	28.29	27.97	27.75	27.59	27.41	26.95	26.75	26.62	26.4	26.25	26.28	25.77	25.58	25.6	25.52	25.4	25.11	24.77	24.69	24.45	24.58	24.18	23.96	23.6	23.21	23.13	22.79	22.6	22.6
PlosPath	91	38.81	37.66	38.51	38.25	37.87	37.68	36.97	36.16	35.25	34.63	33.94	32.97	32.81	31.64	30.92	30.05	29.47	28.92	28.67	28.93	28.75	28.72	28.46	28.09	27.63	27.43	27.48	27.44	27.46	27.3	26.93	26.61	26.43	26.27	26.15	26.01	25.73	25.47	25.16	25.17	24.88	24.5	24.23	23.86	23.75	23.54	23.32	23.25
PlosPath	92	40.29	38.93	39.62	39.46	38.96	38.75	38.24	37.3	36.08	35.5	34.69	33.57	33.48	32.55	31.88	31.15	30.48	29.74	29.44	29.64	29.69	29.75	29.48	29.05	28.43	28	27.91	28.04	28.06	28.05	27.68	27.08	26.98	26.97	27.01	26.95	26.82	26.7	26.21	26.22	25.79	25.48	25.28	24.92	24.75	24.39	24.27	24.12
PlosPath	93	41.47	40.06	40.61	40.55	39.99	39.68	39.57	38.57	36.98	36.63	35.82	34.6	34.67	33.88	33.12	32.45	31.78	30.79	30.44	30.65	30.55	30.72	30.53	29.86	29.46	29.12	28.96	29.1	28.96	28.88	28.51	27.99	27.78	27.7	27.74	27.41	27.22	27.17	26.68	26.84	26.41	26.16	25.87	25.79	25.66	25.42	25.34	25.13
PlosPath	94	42.35	41.11	41.53	41.58	41.2	40.79	40.67	39.67	38.16	37.67	36.96	35.75	35.63	34.94	34.16	33.22	32.64	31.8	31.42	31.48	31.66	31.64	31.56	31.07	30.69	30.2	30.2	30.24	30.14	30.07	29.86	29.2	29.09	28.96	28.81	28.42	28.41	28.4	28.06	28.04	27.51	27.09	26.67	26.56	26.34	26.18	26.17	25.78
PlosPath	95	43.66	42.37	43.09	43.06	42.55	42.01	42.03	40.85	39.59	38.93	37.92	36.95	36.94	35.91	35.24	34.29	33.84	33.22	32.85	32.65	32.88	32.79	32.47	31.8	31.42	30.73	30.87	30.92	30.46	30.77	30.73	30.22	30.2	30.15	30	29.68	29.71	29.69	29.31	29.29	28.61	28.17	27.57	27.42	27.25	27.15	27.14	26.72
PlosPath	96	45.99	44.37	45.3	45.03	44.54	43.83	43.71	42.58	41.18	40.34	39.12	38.16	38.21	36.99	36.38	35.23	34.84	34.52	34.12	33.93	34.26	34.19	34.05	33.32	32.83	32.27	32.45	32.65	31.73	32.13	31.94	31.33	31.29	31.26	31.11	30.88	30.84	30.8	30.27	30.4	29.55	29.22	28.84	28.74	28.5	28.53	28.54	28.26
PlosPath	97	48.67	47.29	47.86	47.45	47.01	46.24	45.75	44.49	42.55	41.55	40.48	39.77	39.91	38.78	38.26	37.04	36.8	36.66	36.33	36.88	37.29	37.06	36.67	35.45	35.01	34.41	34.75	34.63	33.7	33.99	33.05	32.66	32.57	32.64	32.74	32.47	32.37	32.16	31.92	32.04	31.27	30.97	30.34	30.18	29.83	29.71	29.77	29.48
PlosPath	98	51.95	50.99	51.1	50.55	50.08	49.28	48.74	47.31	44.77	43.81	43.02	42.37	42.07	41.09	40.51	39.27	39.1	38.85	38.7	39.54	40.11	39.72	39.08	37.92	37.75	37.04	37.25	37.04	36.05	36.67	35.71	35.07	34.89	34.96	35.22	34.61	34.69	34.63	34.44	34.75	33.73	33.1	32.53	32.2	32.01	31.6	31.63	32.08
PlosPath	99	56.1	56.7	56.09	55.02	54.46	53.79	53.29	51.68	48.5	47.2	46.87	46.27	44.9	44.41	45	43.46	43.2	43.09	43.22	43.91	44.6	44.37	43.49	42.25	41.94	40.57	41.42	41.07	39.8	40.72	40.47	40.18	39.59	39.6	40.05	39.69	39.41	38.89	38.69	39.34	38.29	36.97	36.06	35.78	36.28	35.7	35.42	36.47
PlosPath	100 (Maximum)	60.25	62.63	61.28	59.63	59.19	59.56	59.09	57.31	53.73	52.6	52.73	51.68	49.11	49.66	50.8	48.96	48.08	49.16	49.98	51.91	53.15	53.61	53.25	52.42	51.98	51.53	52.63	51.42	49.99	50.65	49.65	49.76	48.93	49.64	50.05	50.68	49.79	49.03	49.11	49.45	48.77	48.93	46.7	46	45.96	45.33	43.72	44.87
JCellBiol	1	0	0.3	0.72	0.64	0.58	0.53	1.06	1.06	1.06	1.28	1.28	1.53	1.34	1.23	1.46	1.51	1.76	1.44	1.66	1.86	1.64	1.7	1.64	1.83	1.61	1.44	1.58	1.5	1.45	1.41	1.37	1.57	1.67	1.63	1.46	1.62	1.55	1.52	1.49	1.56	1.53	1.49	1.43	1.4	1.37	1.49	1.54	1.74
JCellBiol	2	0	0.55	0.94	0.86	0.85	0.77	1.36	1.36	1.54	1.81	2.01	2.26	1.94	1.84	2.06	2.21	2.66	2.29	2.5	2.52	2.46	2.46	2.4	2.56	2.32	2.27	2.22	1.95	1.91	1.86	1.82	1.95	1.92	1.92	1.89	2.19	2.16	2.12	2.09	2.21	2.18	2.15	2.04	2	1.98	1.95	1.9	2.01
JCellBiol	3	0.52	1	1.34	1.42	1.57	1.42	2.01	2.13	2.41	2.56	2.71	3.09	2.98	2.88	2.93	2.89	3.34	2.97	3.06	2.99	2.92	2.86	2.62	2.56	2.51	2.46	2.41	2.14	2.09	2.05	2.1	2.22	2.35	2.47	2.48	2.6	2.57	2.53	2.5	2.62	2.59	2.47	2.41	2.23	2.16	2.09	2.04	2.15
JCellBiol	4	1.4	1.75	1.99	2.17	2.29	2.09	2.67	2.96	3.23	3.21	3.2	3.5	3.4	3.3	3.21	3.12	3.57	3.2	3.12	3.06	2.99	2.93	2.62	2.56	2.51	2.46	2.53	2.26	2.21	2.17	2.29	2.42	2.54	2.66	2.78	2.89	2.87	2.72	2.68	2.8	2.87	2.78	2.72	2.54	2.49	2.31	2.26	2.36
JCellBiol	5	2.05	2.31	2.48	2.6	2.69	2.44	3.03	3.31	3.59	3.46	3.34	3.5	3.4	3.3	3.21	3.12	3.57	3.21	3.14	3.07	3	2.94	2.63	2.76	2.71	2.66	2.78	2.69	2.63	2.59	2.72	2.84	2.96	3.08	3.01	3.13	3.24	3.05	2.84	2.96	3.07	3.01	2.96	2.77	2.72	2.58	2.53	2.5
JCellBiol	6	2.09	2.34	2.51	2.63	2.71	2.46	3.05	3.33	3.61	3.48	3.36	3.5	3.4	3.3	3.21	3.12	3.57	3.41	3.34	3.48	3.41	3.35	3.23	3.37	3.5	3.48	3.6	3.51	3.42	3.51	3.43	3.63	3.75	3.79	3.72	3.65	3.74	3.68	3.47	3.44	3.41	3.36	3.33	3.15	2.98	2.92	2.87	2.92
JCellBiol	7	2.09	2.34	2.51	2.63	2.71	2.47	3.05	3.34	3.61	3.7	3.58	3.72	3.62	3.61	3.51	3.54	3.98	3.83	3.96	4.1	3.95	3.9	3.78	3.92	3.96	4.09	4.11	4.02	3.93	3.84	3.76	3.92	4.02	4.11	4.04	3.97	3.9	3.84	3.63	3.69	3.64	3.58	3.5	3.31	3.11	3.06	3.01	3.09
JCellBiol	8	2.4	2.79	2.9	3.07	3.11	3.01	3.59	3.88	4.15	4.12	4	4.14	4.04	4.19	4.02	4.16	4.42	4.27	4.4	4.54	4.41	4.55	4.43	4.44	4.34	4.47	4.43	4.34	4.25	4.16	4.08	4.16	4.09	4.17	4.1	4.07	4	3.88	3.69	3.78	3.72	3.66	3.58	3.47	3.26	3.21	3.13	3.21
JCellBiol	9	2.76	3.39	3.43	3.75	3.72	3.68	4.27	4.56	4.81	4.6	4.48	4.67	4.51	4.65	4.31	4.45	4.59	4.44	4.58	4.72	4.59	4.72	4.56	4.44	4.34	4.47	4.55	4.45	4.36	4.28	4.19	4.28	4.2	4.28	4.21	4.3	4.23	3.99	3.92	4	3.95	3.94	3.86	3.81	3.6	3.55	3.36	3.44
JCellBiol	10	3.32	3.95	3.92	4.27	4.19	4.11	4.7	4.98	5.09	4.84	4.81	5.21	5	5.14	4.89	5.03	5.17	5.02	5.16	5.29	5.16	5.09	4.72	4.61	4.5	4.47	4.55	4.45	4.36	4.28	4.34	4.43	4.35	4.43	4.36	4.45	4.4	4.15	4.09	4.18	4.12	4.05	3.97	3.92	3.75	3.77	3.57	3.64
JCellBiol	11	4.02	4.55	4.67	4.95	4.8	4.66	5.25	5.46	5.43	5.17	5.03	5.43	5.22	5.19	5.01	5.15	5.29	5.21	5.34	5.48	5.35	5.23	4.86	4.74	4.64	4.53	4.61	4.52	4.47	4.55	4.64	4.72	4.71	4.8	4.73	4.81	4.89	4.65	4.59	4.57	4.34	4.26	4.18	4.13	4.05	4.13	3.93	3.86
JCellBiol	12	4.71	5.13	5.42	5.61	5.5	5.31	5.89	5.93	5.8	5.54	5.3	5.7	5.49	5.29	5.11	5.15	5.47	5.53	5.85	6	5.87	5.75	5.38	5.26	5.16	5.24	5.32	5.05	4.91	4.82	4.88	4.96	5.05	5.13	5.06	5.14	5.05	4.84	4.81	4.72	4.5	4.42	4.34	4.26	4.18	4.27	4.07	4
JCellBiol	13	5.06	5.43	5.68	5.84	5.92	5.72	6.3	6.33	6.19	5.94	5.7	6.07	5.86	5.67	5.48	5.33	5.66	5.73	5.93	6.27	6.14	6.02	5.65	5.72	5.8	5.88	5.96	5.82	5.68	5.56	5.43	5.51	5.6	5.68	5.42	5.32	5.22	5.13	5.03	4.95	4.72	4.64	4.56	4.48	4.41	4.49	4.29	4.22
JCellBiol	14	5.36	5.7	5.91	6.05	6.13	6.12	6.71	6.84	6.7	6.45	6.21	6.44	6.23	6.03	5.85	5.68	5.8	5.86	5.93	6.27	6.14	6.02	5.65	5.72	5.8	5.88	5.96	5.82	5.68	5.56	5.43	5.51	5.6	5.79	5.61	5.51	5.41	5.32	5.22	5.14	4.91	4.83	4.75	4.67	4.49	4.5	4.3	4.24
JCellBiol	15	5.62	5.92	6.1	6.22	6.29	6.32	6.91	7.04	6.91	6.65	6.41	6.5	6.29	6.09	5.91	5.74	5.8	5.86	5.93	6.27	6.14	6.02	5.65	5.72	5.8	5.88	5.96	5.82	5.68	5.56	5.43	5.51	5.6	5.84	5.73	5.7	5.6	5.5	5.41	5.37	5.28	5.2	5.12	5.04	4.81	4.83	4.61	4.58
JCellBiol	16	5.72	6	6.18	6.29	6.35	6.38	6.96	7.1	7.04	6.78	6.54	6.57	6.37	6.17	5.99	5.82	5.87	5.94	6	6.27	6.25	6.13	5.95	6.03	6.11	6.19	6.27	6.13	5.99	5.86	5.74	5.71	5.79	5.84	5.73	5.78	5.68	5.59	5.5	5.55	5.46	5.5	5.42	5.35	5.12	5.18	4.95	5
JCellBiol	17	5.95	6.2	6.35	6.44	6.48	6.5	7.09	7.22	7.36	6.98	6.74	6.77	6.56	6.48	6.3	6.26	6.32	6.38	6.44	6.51	6.58	6.46	6.28	6.36	6.33	6.4	6.38	6.24	6.1	5.98	5.85	5.77	5.86	5.9	5.8	5.85	5.75	5.63	5.54	5.59	5.5	5.56	5.44	5.36	5.22	5.28	5.06	5.12
JCellBiol	18	6.26	6.46	6.58	6.64	6.67	6.67	7.26	7.39	7.53	6.98	6.74	6.77	6.58	6.63	6.45	6.5	6.56	6.62	6.69	6.76	6.83	6.78	6.61	6.66	6.5	6.58	6.61	6.47	6.34	6.21	6.15	6.2	6.2	6.25	6.14	6.19	6.09	5.82	5.73	5.78	5.7	5.68	5.44	5.36	5.26	5.32	5.1	5.16
JCellBiol	19	6.82	6.95	7	7.05	7.03	7	7.38	7.52	7.65	7	6.95	6.98	7.02	7.06	6.86	6.91	6.97	7.04	7.1	7.17	7.24	7.13	6.95	6.78	6.62	6.7	6.73	6.59	6.46	6.33	6.37	6.41	6.3	6.34	6.24	6.29	6.22	5.94	5.85	5.91	5.82	5.71	5.47	5.41	5.31	5.36	5.14	5.17
JCellBiol	20	7.28	7.34	7.35	7.56	7.5	7.42	7.55	7.69	7.83	7.34	7.36	7.39	7.43	7.47	7.09	7.15	7.21	7.27	7.42	7.49	7.4	7.21	7.04	6.87	6.71	6.78	6.82	6.67	6.54	6.33	6.37	6.41	6.3	6.34	6.27	6.32	6.37	6.1	6.06	6.11	6.03	5.92	5.68	5.71	5.61	5.63	5.41	5.32
JCellBiol	21	7.28	7.34	7.35	7.72	7.64	7.55	7.75	7.88	8.02	7.64	7.66	7.69	7.73	7.77	7.26	7.32	7.38	7.38	7.65	7.72	7.53	7.34	7.16	6.99	6.91	6.99	7.02	6.88	6.9	6.73	6.77	6.81	6.7	6.75	6.79	6.77	6.82	6.55	6.6	6.49	6.24	6.13	6	6.05	5.95	5.85	5.64	5.54
JCellBiol	22	7.28	7.34	7.35	7.72	7.78	7.68	8.11	8.24	8.38	8	8.02	8.05	8.09	8.14	7.75	7.68	7.8	7.57	7.85	7.92	7.83	7.64	7.46	7.35	7.38	7.33	7.36	7.3	7.33	7.16	7.2	7.14	7.03	7.07	7.06	6.92	6.97	6.76	6.68	6.56	6.37	6.26	6.15	6.21	6.11	6.01	5.87	5.78
JCellBiol	23	7.28	7.34	7.58	7.93	8.17	8.03	8.46	8.59	8.73	8.35	8.37	8.63	8.67	8.55	8.27	8.01	8.3	8.07	8.34	8.41	8.42	8.23	7.82	7.84	7.86	7.71	7.74	7.55	7.59	7.42	7.46	7.3	7.19	7.23	7.09	6.96	7.01	6.88	6.76	6.64	6.53	6.42	6.31	6.37	6.27	6.17	6.07	5.98
JCellBiol	24	7.28	7.34	7.81	8.13	8.35	8.2	8.63	8.76	8.9	8.52	8.54	8.82	8.86	8.57	8.29	8.03	8.31	8.08	8.36	8.64	8.64	8.46	8.03	8.05	8.07	8.03	8.06	7.88	7.91	7.74	7.58	7.42	7.3	7.35	7.21	7.18	7.12	6.99	6.87	6.83	6.71	6.6	6.5	6.55	6.47	6.37	6.17	6.08
JCellBiol	25 (Q1)	7.28	7.34	7.81	8.13	8.35	8.2	8.63	8.83	8.97	8.59	8.61	8.89	8.93	8.64	8.36	8.1	8.38	8.15	8.36	8.64	8.64	8.55	8.12	8.14	8.17	8.2	8.23	8.04	8.08	7.91	7.74	7.74	7.69	7.74	7.6	7.61	7.48	7.35	7.23	7.26	7.14	7.03	6.76	6.69	6.69	6.63	6.38	6.29
JCellBiol	26	7.41	7.45	7.9	8.22	8.43	8.27	8.69	9.11	9.25	8.87	8.82	9.1	9.14	8.85	8.58	8.32	8.6	8.37	8.36	8.64	8.64	8.65	8.22	8.24	8.27	8.3	8.33	8.14	8.18	8	7.84	7.84	7.69	7.74	7.6	7.61	7.52	7.39	7.27	7.29	7.18	7.07	6.8	6.82	6.86	6.88	6.63	6.52
JCellBiol	27	8.05	8	8.39	8.64	8.81	8.62	9.04	9.35	9.41	9.03	8.82	9.1	9.14	8.85	8.58	8.32	8.6	8.37	8.36	8.64	8.64	8.65	8.22	8.24	8.27	8.3	8.33	8.14	8.18	8	7.84	7.84	7.69	7.77	7.63	7.65	7.67	7.54	7.42	7.44	7.34	7.23	6.96	6.99	6.99	7.02	6.78	6.63
JCellBiol	28	8.88	8.71	9.01	9.2	9.31	9.25	9.68	9.82	9.74	9.36	9	9.29	9.32	9.03	8.76	8.5	8.6	8.56	8.55	8.83	8.83	8.84	8.41	8.43	8.46	8.49	8.52	8.33	8.18	8.07	7.91	7.91	7.76	7.96	7.82	7.83	7.85	7.73	7.6	7.63	7.59	7.48	7.21	7.24	7.11	7.15	6.9	6.79
JCellBiol	29	9.63	9.35	9.57	9.7	9.76	9.78	10.21	10.2	9.98	9.61	9.26	9.43	9.46	9.17	8.9	8.66	8.64	8.62	8.83	9.1	9.09	9.1	8.68	8.7	8.72	8.75	8.76	8.57	8.39	8.18	8.01	8.01	7.86	8.06	7.92	7.94	7.95	7.83	7.71	7.73	7.59	7.48	7.21	7.24	7.11	7.15	6.9	6.79
JCellBiol	30	10.41	10.13	10.25	10.31	10.41	10.37	10.57	10.56	10.28	10.14	9.78	9.81	9.78	9.49	9.21	9.09	9.07	9.05	9.26	9.53	9.3	9.31	9.07	9.09	9.12	9.14	8.95	8.76	8.58	8.37	8.2	8.2	8.05	8.06	7.92	7.94	7.95	7.83	7.72	7.74	7.6	7.62	7.35	7.38	7.25	7.28	7.04	6.93
JCellBiol	31	11.03	10.96	10.98	10.95	11.2	11.09	11.06	11.05	10.77	10.66	10.3	10.27	10.05	9.76	9.48	9.17	9.14	9.13	9.34	9.61	9.35	9.36	9.07	9.09	9.12	9.14	9.13	8.94	8.76	8.54	8.38	8.38	8.23	8.24	8.1	8.11	8.13	7.83	7.83	7.85	7.71	7.74	7.47	7.55	7.43	7.46	7.22	7.1
JCellBiol	32	11.03	11.1	11.1	11.06	11.33	11.21	11.18	11.17	11.05	10.93	10.57	10.74	10.66	10.37	10.15	9.8	9.78	9.77	9.97	10.27	10.01	10.02	9.54	9.33	9.5	9.47	9.46	9.27	9.09	8.87	8.54	8.54	8.39	8.4	8.26	8.13	8.15	7.84	7.86	7.89	7.74	7.76	7.57	7.74	7.61	7.64	7.4	7.28
JCellBiol	33	11.03	11.1	11.1	11.06	11.33	11.21	11.2	11.19	11.19	11.07	10.71	10.88	10.82	10.53	10.49	10.15	10.12	10.09	10.3	10.5	10.24	10.25	9.76	9.54	9.74	9.54	9.52	9.37	9.19	8.97	8.76	8.77	8.62	8.63	8.48	8.46	8.48	8.27	8.26	8.29	8.14	8.01	7.87	8.04	7.91	7.94	7.61	7.49
JCellBiol	34	11.03	11.1	11.1	11.07	11.34	11.22	11.45	11.59	11.59	11.47	11.11	11.28	11.22	11.15	11.1	10.76	10.74	10.46	10.51	10.72	10.46	10.47	9.98	9.76	9.74	9.54	9.52	9.51	9.33	9.11	8.9	8.91	8.81	8.82	8.68	8.66	8.68	8.52	8.37	8.39	8.25	8.11	7.98	8.09	7.96	8	7.73	7.61
JCellBiol	35	11.06	11.13	11.13	11.3	11.55	11.41	11.67	11.94	11.94	11.81	11.45	11.62	11.56	11.5	11.28	10.94	10.92	10.61	10.53	10.74	10.47	10.49	10	9.96	9.93	9.73	9.71	9.7	9.52	9.3	9.09	9.1	9.1	9.11	8.91	8.9	8.91	8.76	8.6	8.63	8.48	8.35	8.21	8.22	8.1	8	7.73	7.62
JCellBiol	36	11.37	11.4	11.36	11.69	11.9	11.72	11.99	12.26	12.26	11.95	11.77	11.94	11.88	11.83	11.46	11.11	11.18	10.87	10.79	11	10.74	10.57	10.09	10.05	10.02	9.81	9.8	9.7	9.67	9.45	9.24	9.25	9.26	9.27	9.09	9.07	9.09	8.93	8.78	8.65	8.51	8.37	8.24	8.24	8.21	8.14	7.87	7.75
JCellBiol	37	11.69	11.66	11.6	11.89	12.08	11.89	12.16	12.43	12.43	11.95	11.86	12.03	11.96	11.91	11.54	11.2	11.4	11.09	11.01	11.22	11.04	10.79	10.31	10.28	10.25	10.1	10.08	9.85	9.84	9.63	9.42	9.38	9.39	9.45	9.28	9.26	9.22	9.06	8.91	8.76	8.62	8.48	8.31	8.31	8.25	8.26	7.99	7.87
JCellBiol	38	11.75	11.72	11.64	11.94	12.12	11.93	12.19	12.46	12.46	11.95	11.86	12.03	11.96	11.91	11.54	11.2	11.4	11.09	11.01	11.22	11.16	10.91	10.61	10.58	10.55	10.53	10.51	10.27	10.26	10.05	9.84	9.81	9.81	9.79	9.61	9.59	9.43	9.27	9.12	8.97	8.87	8.74	8.44	8.45	8.3	8.3	8.04	7.92
JCellBiol	39	11.95	11.89	11.79	12.07	12.24	12.04	12.3	12.57	12.46	11.95	11.86	12.03	11.96	11.91	11.54	11.2	11.4	11.31	11.23	11.43	11.37	11.13	10.83	10.79	10.76	10.74	10.72	10.49	10.26	10.05	9.84	9.81	9.81	9.79	9.61	9.59	9.49	9.33	9.18	9.03	9.03	8.89	8.59	8.6	8.45	8.46	8.19	8.04
JCellBiol	40	12.34	12.23	12.09	12.33	12.48	12.25	12.52	12.79	12.54	12.03	11.86	12.03	11.96	11.91	11.54	11.2	11.4	11.31	11.23	11.43	11.37	11.13	10.83	10.79	10.76	10.74	10.72	10.49	10.26	10.05	9.84	9.81	9.81	9.79	9.61	9.59	9.58	9.42	9.27	9.12	9.12	8.98	8.68	8.69	8.54	8.55	8.28	8.12
JCellBiol	41	12.9	12.71	12.51	12.7	12.81	12.56	12.82	13.09	12.7	12.19	11.86	12.03	11.96	11.91	11.54	11.2	11.4	11.31	11.25	11.46	11.4	11.15	10.86	10.82	10.79	10.77	10.75	10.51	10.29	10.1	9.89	9.86	9.86	9.84	9.66	9.64	9.63	9.47	9.32	9.21	9.16	9.02	8.83	8.84	8.69	8.7	8.43	8.29
JCellBiol	42	13.2	12.97	12.73	12.91	12.99	12.84	13.11	13.38	12.96	12.45	11.98	12.15	12.08	12.03	11.66	11.5	11.58	11.49	11.62	11.83	11.77	11.52	11.23	11.19	11.16	11.14	11.05	10.81	10.59	10.33	10.13	10.09	10.1	10.07	9.89	9.91	9.9	9.63	9.47	9.47	9.29	9.16	9	9	8.91	8.92	8.62	8.48
JCellBiol	43	13.2	12.97	12.96	13.11	13.18	13.19	13.46	13.73	13.32	12.8	12.33	12.5	12.43	12.21	11.85	11.73	11.63	11.54	11.67	11.88	11.82	11.57	11.28	11.24	11.21	11.19	11.12	10.89	10.65	10.4	10.19	10.15	10.27	10.25	10.07	10.2	10.19	9.85	9.7	9.7	9.52	9.39	9.23	9.21	9.19	9.2	8.86	8.72
JCellBiol	44	13.2	12.97	13.2	13.32	13.37	13.36	13.63	13.9	13.48	12.97	12.5	12.67	12.6	12.21	12.08	11.96	11.86	11.98	12.12	12.52	12.46	12.21	11.92	11.88	11.85	11.6	11.53	11.29	10.85	10.59	10.19	10.15	10.32	10.29	10.12	10.25	10.23	9.9	9.75	9.74	9.57	9.56	9.4	9.38	9.36	9.37	9.08	8.94
JCellBiol	45	13.2	12.97	13.2	13.32	13.37	13.36	13.63	13.9	13.48	13.07	12.59	12.76	12.69	12.3	12.17	12.05	11.95	12.08	12.21	12.62	12.47	12.32	12.02	11.99	11.96	11.7	11.64	11.4	10.96	10.7	10.29	10.25	10.32	10.29	10.12	10.25	10.23	9.9	9.75	9.74	9.57	9.57	9.41	9.39	9.37	9.41	9.12	8.98
JCellBiol	46	13.2	12.97	13.2	13.32	13.37	13.36	13.84	14.11	13.69	13.45	12.97	13.36	13.3	13.11	12.98	12.86	12.76	12.67	12.81	13.22	12.89	12.84	12.33	12.41	12.25	12.09	12.03	11.97	11.53	11.27	10.98	11.02	10.99	11.05	10.91	10.97	10.85	10.65	10.32	10.31	10.14	10.02	9.78	9.76	9.66	9.63	9.34	9.2
JCellBiol	47	13.2	12.97	13.2	13.32	13.37	13.36	13.92	14.21	13.8	13.55	13.08	13.5	13.64	13.49	13.35	13.23	13.35	13.19	13.3	13.71	13.38	13.33	12.78	12.74	12.65	12.58	12.51	12.23	11.79	11.53	11.28	11.41	11.38	11.51	11.3	11.24	11.05	10.86	10.53	10.53	10.35	10.19	9.87	9.85	9.67	9.66	9.36	9.23
JCellBiol	48	13.54	13.25	13.45	13.54	13.57	13.54	13.92	14.44	14.03	13.78	13.31	13.73	13.91	13.76	13.63	13.51	13.63	13.46	13.34	13.75	13.43	13.38	12.83	12.74	12.65	12.58	12.51	12.23	11.93	11.74	11.5	11.62	11.59	11.72	11.51	11.46	11.26	11.07	10.74	10.59	10.35	10.19	9.87	9.85	9.67	9.66	9.36	9.23
JCellBiol	49	14.07	13.96	14.07	14.09	14.06	13.99	14.12	14.67	14.26	14.02	13.54	13.93	13.94	13.79	13.66	13.61	13.73	13.56	13.41	13.82	13.49	13.44	13.01	12.92	12.84	12.77	12.63	12.35	12.08	11.99	11.74	11.87	11.84	11.85	11.64	11.58	11.39	11.2	10.87	10.69	10.43	10.27	9.95	9.93	9.75	9.73	9.44	9.31
JCellBiol	50 (Median, Q2)	14.37	14.51	14.55	14.52	14.45	14.35	14.45	15.01	14.59	14.35	13.87	14.11	13.94	13.79	13.66	13.77	13.89	13.72	13.57	13.98	13.86	13.81	13.45	13.36	13.28	13.2	12.91	12.63	12.36	12.27	12.02	11.94	11.91	11.85	11.64	11.58	11.46	11.27	11.02	10.84	10.64	10.48	10.15	10.13	9.96	9.94	9.65	9.44
JCellBiol	51	14.63	14.74	14.75	14.71	14.65	14.53	14.64	15.19	14.87	14.63	14.15	14.25	14.08	13.93	13.79	13.86	13.98	13.81	13.66	13.98	13.86	13.81	13.45	13.36	13.28	13.2	12.91	12.63	12.36	12.27	12.02	11.94	11.91	11.85	11.64	11.58	11.54	11.35	11.16	10.99	10.79	10.62	10.41	10.39	10.21	10.2	9.9	9.62
JCellBiol	52	14.7	14.8	14.8	14.97	15.1	14.94	15.04	15.59	15.46	15.21	14.74	14.8	14.63	14.48	14.16	14.05	14.16	14	13.84	14.12	14	13.95	13.59	13.5	13.42	13.34	13.05	12.77	12.5	12.41	12.02	11.94	11.91	11.85	11.64	11.58	11.54	11.35	11.16	10.99	10.79	10.67	10.49	10.46	10.29	10.27	9.98	9.73
JCellBiol	53	14.7	14.8	14.8	15.14	15.35	15.17	15.27	15.83	15.69	15.44	15.13	15.19	15.02	14.87	14.42	14.21	14.33	14.16	14.01	14.35	14.23	14.01	13.66	13.57	13.48	13.41	13.29	13.01	12.74	12.65	12.2	12.12	12.09	12.03	11.82	11.76	11.71	11.35	11.16	11.07	10.87	10.84	10.65	10.63	10.51	10.55	10.26	10.08
JCellBiol	54	14.7	14.8	14.8	15.14	15.35	15.17	15.27	15.83	15.69	15.44	15.23	15.29	15.12	14.97	14.69	14.49	14.61	14.44	14.29	14.63	14.51	14.39	14.04	14.02	13.93	13.68	13.56	13.28	13.01	12.92	12.47	12.39	12.16	12.1	11.82	11.76	11.71	11.36	11.18	11.14	10.97	10.94	10.76	10.74	10.69	10.81	10.52	10.36
JCellBiol	55	14.7	14.8	14.8	15.14	15.35	15.17	15.27	15.83	15.69	15.44	15.23	15.29	15.12	14.98	14.75	14.55	14.67	14.5	14.35	14.69	14.57	14.46	14.1	14.2	14.1	13.8	13.68	13.4	13.13	13.04	12.58	12.51	12.28	12.31	11.91	11.86	11.81	11.59	11.4	11.37	11.31	11.28	11.1	11.07	10.94	11.05	10.76	10.6
JCellBiol	56	14.98	15.04	15.01	15.33	15.52	15.38	15.48	15.92	15.78	15.53	15.29	15.35	15.18	15.26	15.03	14.83	14.89	14.72	14.57	14.91	14.79	14.67	14.51	14.61	14.3	13.99	13.87	13.59	13.32	13.23	12.78	12.7	12.47	12.37	11.97	11.92	11.87	11.65	11.47	11.43	11.37	11.35	11.16	11.14	10.94	11.05	10.76	10.6
JCellBiol	57	15.58	15.55	15.46	15.73	15.88	15.92	16.02	16.29	16.15	15.91	15.5	15.56	15.39	15.48	15.25	15.05	14.9	14.73	14.58	14.92	14.8	14.68	14.52	14.62	14.45	14.14	14.02	13.74	13.61	13.52	13.2	13.29	13.1	13	12.65	12.55	12.5	12.28	12.1	11.93	11.87	11.7	11.35	11.29	11.09	11.16	10.76	10.6
JCellBiol	58	16.15	16.04	15.89	16.11	16.22	16.26	16.36	16.48	16.35	16.1	15.53	15.59	15.42	15.51	15.28	15.08	14.9	14.73	14.58	14.92	14.8	14.68	14.52	14.62	14.48	14.17	14.06	13.78	13.68	13.59	13.3	13.39	13.32	13.22	12.97	12.88	12.84	12.61	12.43	12.22	12.17	11.97	11.62	11.45	11.25	11.21	10.76	10.6
JCellBiol	59	16.19	16.08	15.92	16.13	16.24	16.28	16.39	16.51	16.37	16.13	15.53	15.59	15.42	15.51	15.28	15.08	15.08	14.92	14.95	15.3	15.17	15.06	14.9	14.99	14.86	14.73	14.62	14.15	14.05	13.77	13.48	13.57	13.5	13.4	13.15	13.07	12.92	12.7	12.52	12.31	12.37	12.18	11.86	11.77	11.57	11.54	11.09	10.84
JCellBiol	60	16.19	16.08	15.92	16.13	16.24	16.28	16.39	16.68	16.54	16.51	15.91	15.98	15.8	15.89	15.67	15.47	15.5	15.33	15.22	15.57	15.23	15.12	14.96	15.05	14.92	14.79	14.67	14.35	14.25	13.95	13.66	13.74	13.67	13.57	13.33	13.24	13.16	12.94	12.58	12.37	12.45	12.26	12.05	12	11.8	11.76	11.32	11.01
JCellBiol	61	16.19	16.08	16.15	16.34	16.43	16.45	16.55	16.96	16.82	16.85	16.43	16.62	16.45	16.37	16.14	15.94	15.97	15.81	15.58	15.93	15.53	15.24	14.96	15.05	14.92	14.79	14.67	14.35	14.25	14	13.71	13.79	13.72	13.62	13.38	13.29	13.21	13.02	12.66	12.47	12.5	12.41	12.19	12.15	11.95	11.91	11.46	11.16
JCellBiol	62	16.25	16.39	16.66	16.79	16.84	16.82	16.92	17.33	17.28	17.31	16.97	17.29	16.95	16.7	16.55	16.35	16.39	16.22	16	16.21	15.82	15.45	15.03	15.13	14.99	14.79	14.67	14.35	14.25	14.11	13.95	14.04	13.97	13.87	13.62	13.54	13.46	13.38	13.13	13.04	12.95	12.76	12.55	12.5	12.3	12.3	11.92	11.61
JCellBiol	63	16.57	16.95	17.15	17.38	17.37	17.3	17.41	17.81	17.78	17.77	17.43	17.74	17.22	16.98	16.86	16.65	16.69	16.52	16.3	16.37	15.97	15.6	15.19	15.4	15.3	14.94	14.83	14.5	14.4	14.27	14.14	14.23	14.24	14.14	13.78	13.66	13.58	13.5	13.29	13.22	13.14	12.92	12.7	12.57	12.37	12.46	12.14	11.84
JCellBiol	64	17.4	17.66	17.77	18.14	18.07	17.94	18.04	18.31	18.13	17.95	17.61	17.93	17.41	17.16	16.87	16.65	16.69	16.62	16.39	16.46	16.27	15.9	15.49	15.77	15.82	15.46	15.5	15.17	14.98	14.85	14.72	14.61	14.7	14.6	14.16	13.89	13.81	13.58	13.36	13.3	13.21	12.99	12.78	12.57	12.41	12.5	12.19	11.97
JCellBiol	65	18.19	18.34	18.36	18.7	18.78	18.59	18.69	18.79	18.52	18.17	17.83	18.14	17.85	17.6	17.28	16.87	16.91	16.96	16.74	17.01	16.82	16.45	16.17	16.24	16.28	15.93	15.99	15.66	15.34	15.21	14.88	14.77	14.86	14.62	14.18	14.06	13.98	13.77	13.55	13.49	13.4	13.18	12.97	12.76	12.69	12.78	12.32	12.13
JCellBiol	66	18.74	18.81	18.78	19.07	19.23	19	19.14	19.11	18.83	18.31	17.98	18.29	18.02	17.77	17.45	16.93	16.97	16.98	16.76	17.04	16.85	16.47	16.25	16.29	16.34	15.98	16.05	15.72	15.4	15.27	14.94	14.82	14.91	14.62	14.22	14.1	14.12	14.01	13.8	13.74	13.65	13.43	13.21	13.08	13.01	13.06	12.6	12.31
JCellBiol	67	19.14	19.15	19.31	19.54	19.66	19.38	19.76	19.74	19.46	18.93	18.6	18.86	18.59	18.17	17.85	17.56	17.6	17.37	17.15	17.43	17.07	16.9	16.68	16.72	16.77	16.43	16.26	16.08	15.93	15.8	15.47	15.48	15.37	15.08	14.79	14.67	14.72	14.61	14.26	14.02	13.94	13.71	13.38	13.31	13.24	13.17	12.71	12.38
JCellBiol	68	19.54	19.49	19.84	20.01	20.08	19.77	20.17	20.14	19.86	19.36	19.03	19.15	18.88	18.29	17.98	17.69	17.72	17.48	17.25	17.53	17.07	16.9	16.68	16.72	16.77	16.59	16.42	16.27	16.13	16	15.66	15.71	15.6	15.34	15.05	14.93	14.82	14.71	14.32	14.09	14	13.78	13.46	13.39	13.29	13.26	12.79	12.46
JCellBiol	69	19.8	19.86	20.16	20.3	20.34	20	20.4	20.37	20.1	19.6	19.26	19.24	18.88	18.29	17.98	17.69	17.8	17.56	17.33	17.61	17.15	16.98	16.75	16.88	16.93	16.75	16.58	16.35	16.21	16.08	15.76	15.81	15.7	15.57	15.2	15.08	14.97	14.86	14.47	14.24	14.15	13.94	13.7	13.62	13.4	13.44	12.98	12.65
JCellBiol	70	20.27	20.57	20.77	20.85	20.83	20.45	20.62	20.59	20.32	19.82	19.48	19.43	18.88	18.46	18.14	17.85	18.11	17.87	17.73	18	17.55	17.37	17.15	17.38	17.26	17.09	16.92	16.55	16.4	16.18	16.02	16.07	16.09	15.95	15.48	15.36	15.24	15.2	14.81	14.61	14.54	14.29	14.05	13.85	13.63	13.69	13.23	12.9
JCellBiol	71	20.69	21.03	21.18	21.21	21.26	20.85	20.79	20.76	20.48	19.98	19.65	19.6	18.97	18.63	18.31	17.93	18.33	18.08	18.07	18.35	17.89	17.71	17.49	17.72	17.53	17.36	17.19	16.74	16.6	16.25	16.09	16.14	16.19	16.05	15.58	15.48	15.37	15.41	15.04	14.95	15	14.75	14.51	14.28	14.06	14.12	13.63	13.31
JCellBiol	72	20.98	21.28	21.4	21.4	21.65	21.31	21.26	21.07	20.8	20.3	19.96	19.91	19.29	18.94	18.63	18.05	18.41	18.19	18.17	18.45	17.99	17.82	17.6	17.83	17.64	17.46	17.34	16.92	16.75	16.5	16.34	16.39	16.44	16.3	15.97	16	15.89	15.89	15.47	15.37	15.32	15.08	14.84	14.6	14.38	14.3	13.68	13.43
JCellBiol	73	21.55	21.77	21.82	21.78	22.02	21.83	21.77	21.46	21.35	21.01	20.53	20.48	19.94	19.6	19.28	18.68	18.86	18.83	18.78	18.89	18.28	18.1	17.88	18.02	17.86	17.74	17.75	17.33	16.99	16.81	16.64	16.69	16.74	16.61	16.29	16.28	16.12	15.98	15.56	15.45	15.34	15.09	14.85	14.62	14.39	14.3	13.68	13.51
JCellBiol	74	22.18	22.3	22.29	22.2	22.39	22.17	22.12	21.92	21.86	21.62	21.01	21.04	20.67	20.32	20	19.4	19.58	19.55	19.27	19.27	18.55	18.34	18.23	18.21	18.21	18.21	18.22	17.8	17.61	17.44	17.27	17.32	17.37	17.04	16.72	16.57	16.27	16.14	15.72	15.45	15.45	15.2	14.96	14.74	14.51	14.43	13.81	13.71
JCellBiol	75 (Q3)	22.56	22.63	22.81	22.66	22.81	22.55	22.49	22.32	22.11	21.88	21.42	21.63	21.25	20.73	20.48	19.87	20.05	20.02	19.72	19.72	19.2	18.87	18.59	18.57	18.57	18.51	18.53	18.1	17.92	17.82	17.66	17.5	17.62	17.29	16.97	16.81	16.63	16.49	16.07	15.81	15.75	15.5	15.26	14.97	14.74	14.65	14.04	13.85
JCellBiol	76	22.82	22.85	23.24	23.04	23.15	22.86	22.8	22.63	22.28	22.05	21.59	21.79	21.42	20.73	20.65	20.05	20.31	20.29	19.99	20.16	19.64	19.4	19.12	19.24	19.24	19.01	19.02	18.51	18.32	18.32	17.98	17.82	17.84	17.51	17.05	16.9	16.75	16.61	16.27	16	15.86	15.61	15.37	15.11	14.89	14.85	14.25	14.02
JCellBiol	77	23.31	23.27	23.6	23.36	23.44	23.13	22.91	22.73	22.32	22.09	21.59	21.79	21.42	20.75	20.67	20.29	20.69	20.66	20.36	20.57	20.05	19.81	19.53	19.71	19.68	19.46	19.24	18.6	18.41	18.4	18.03	18.04	18.05	17.76	17.25	17.1	16.95	16.89	16.62	16.35	16.21	15.96	15.56	15.32	15.12	15.16	14.64	14.41
JCellBiol	78	24.06	23.99	24.23	23.92	23.94	23.76	23.3	23.12	22.71	22.47	21.82	22.02	21.6	21.15	21.07	20.69	20.91	20.88	20.58	20.79	20.27	20.03	19.75	19.92	19.72	19.49	19.28	18.64	18.45	18.44	18.07	18.07	18.09	17.92	17.41	17.22	17.07	17.08	16.8	16.54	16.39	16.22	15.87	15.72	15.47	15.52	15.03	14.84
JCellBiol	79	24.44	24.61	24.78	24.4	24.38	24.28	24	23.82	23.41	23.18	22.49	22.69	22.08	21.64	21.56	21.31	21.41	21.15	20.86	21.06	20.54	20.17	19.89	20.06	20	19.86	19.51	18.86	18.69	18.68	18.47	18.48	18.49	18.32	17.81	17.47	17.25	17.26	16.98	16.78	16.7	16.42	16.16	16.03	15.78	15.82	15.33	15.23
JCellBiol	80	24.75	25.06	25.17	24.75	24.69	24.57	24.35	24.17	23.68	23.44	22.87	23.2	22.67	22.42	22.34	22.19	22.28	22.13	21.84	22.04	21.52	21.02	20.54	20.52	20.27	20.22	19.78	19.31	19.12	19.12	18.91	18.92	18.96	18.79	18.28	18	17.67	17.68	17.32	17.03	17.02	16.74	16.48	16.32	16.12	16.17	15.62	15.51
JCellBiol	81	25.27	25.5	25.56	25.1	25.14	24.98	24.76	24.58	23.95	23.78	23.2	23.44	22.96	22.76	22.67	22.4	22.49	22.39	22.09	22.3	21.71	21.22	20.68	20.61	20.31	20.27	20	19.54	19.3	19.29	19.09	19.26	19.43	19.26	18.89	18.7	18.49	18.32	18.02	17.72	17.72	17.44	17.02	16.73	16.62	16.52	15.88	15.65
JCellBiol	82	25.97	26.11	26.09	25.57	25.77	25.67	25.45	25.27	24.51	24.45	23.87	23.97	23.49	23.28	23.37	22.91	22.89	22.78	22.54	22.73	21.94	21.44	20.94	20.87	20.57	20.35	20.09	19.62	19.38	19.43	19.22	19.39	19.56	19.36	19.01	18.82	18.76	18.59	18.29	17.99	17.92	17.65	17.22	16.93	16.9	16.83	16.19	15.81
JCellBiol	83	26.64	26.68	26.58	26.01	26.17	26.21	26.01	25.9	25.32	25.08	24.51	24.46	24.22	24.02	24.17	23.71	23.5	23.38	23.23	23.19	22.4	21.9	21.56	21.44	21.14	21.02	20.76	20.29	20.06	20.01	19.93	20.1	20.27	20.05	19.51	19.32	19.13	19.06	18.75	18.46	18.43	18.02	17.65	17.4	17.26	17.27	16.63	16.23
JCellBiol	84	27.12	27.29	27.12	26.69	26.78	26.77	26.81	26.93	26.38	26.02	25.45	25.26	24.9	24.69	24.67	24.21	24.01	23.64	23.26	23.19	22.6	22.11	21.77	21.64	21.34	21.25	20.98	20.51	20.28	20.23	20.19	20.16	20.33	20.12	19.58	19.39	19.18	19.25	18.95	18.65	18.62	18.19	17.9	17.75	17.6	17.62	16.98	16.59
JCellBiol	85	27.52	27.93	27.68	27.38	27.4	27.33	27.41	27.63	27.08	26.72	26.35	26.08	25.53	25.41	25.23	24.96	24.92	24.71	24.1	24.03	23.44	22.73	22.4	22.27	21.89	21.79	21.33	20.7	20.45	20.4	20.36	20.33	20.5	20.29	19.75	19.56	19.35	19.47	19.17	18.79	18.77	18.47	18.18	18.03	17.88	17.93	17.29	16.98
JCellBiol	86	27.82	28.24	27.95	27.62	27.62	27.53	27.76	27.86	27.31	27.05	26.73	26.53	25.94	25.98	25.81	25.57	25.59	25.25	24.6	24.58	23.89	23.29	22.89	22.95	22.6	22.49	22	21.49	21.21	21.16	21.07	21.12	21.13	20.92	20.19	19.82	19.6	19.73	19.28	18.95	19.2	18.89	18.52	18.37	18.22	18.36	17.72	17.44
JCellBiol	87	28.36	28.7	28.36	28.03	28.01	27.89	28.25	28.21	27.66	27.57	27.1	27.08	26.55	26.58	26.6	26.35	26.58	26.11	25.45	25.59	24.74	24.18	23.79	23.8	23.45	23.3	22.81	22.07	21.79	21.76	21.51	21.64	21.69	21.35	20.7	20.42	20.03	20.15	19.81	19.49	19.72	19.55	19.17	18.94	18.73	18.79	18.06	17.78
JCellBiol	88	28.87	29.43	28.99	28.8	28.91	28.71	29.08	29.04	28.5	28.4	27.88	27.75	27.23	27.28	27.13	26.68	26.92	26.55	25.93	26.06	25.2	24.53	24.32	24.14	23.77	23.62	23.13	22.39	22.02	22.1	21.97	22.26	22.4	21.96	21.38	21.16	20.76	20.89	20.55	20.32	20.4	20.12	19.63	19.32	19.08	19.08	18.35	18.15
JCellBiol	89	29.63	30.35	29.79	29.66	29.9	29.6	29.97	29.95	29.53	29.34	28.9	28.62	27.93	28.21	27.99	27.51	27.75	27.64	27.17	27.07	26.21	25.53	25.33	25.14	24.67	24.46	24	23.36	22.89	22.8	22.71	23.17	23.25	22.81	22.24	21.9	21.64	21.59	21.22	20.87	21.05	20.83	20.19	19.84	19.67	19.67	19	18.72
JCellBiol	90	30.95	31.47	30.78	30.53	30.89	30.51	30.65	30.86	30.34	29.97	29.54	29.31	28.62	28.89	28.86	28.26	28.49	28.45	27.75	27.61	26.96	26.34	25.95	25.95	25.55	25.16	24.63	24.06	23.52	23.6	23.53	23.78	23.88	23.53	22.9	22.6	22.35	22.3	22.02	21.67	21.81	21.6	20.96	20.62	20.33	20.25	19.48	19.18
JCellBiol	91	32.36	32.68	32.07	31.77	32.22	31.71	31.63	31.87	31.2	30.86	30.45	29.96	29.27	29.57	29.46	28.89	29.13	29.09	28.36	28.42	27.62	26.98	26.72	26.72	26.12	25.74	24.97	24.48	23.94	24.02	23.91	24.16	24.26	23.92	23.31	23.05	22.81	22.87	22.74	22.38	22.66	22.3	21.66	21.32	20.9	20.87	20.05	19.75
JCellBiol	92	32.92	33.17	32.72	32.56	33.1	32.64	32.68	33.07	32.48	32.26	32.08	31.49	30.92	31.1	30.82	30.1	30.39	30.22	29.35	29.32	28.4	27.53	27.08	26.96	26.31	25.95	25.19	24.62	24.08	24.16	24.11	24.36	24.57	24.25	23.65	23.51	23.25	23.34	23.21	22.85	23.26	22.9	22.26	21.81	21.46	21.41	20.48	20.18
JCellBiol	93	33.53	33.81	33.52	33.37	33.82	33.47	33.68	34.06	33.65	33.43	33.25	32.55	32.17	32.33	32.09	31.37	31.52	31.3	30.62	30.41	29.69	28.81	28.49	28.1	27.35	27.03	26.44	25.86	25.33	25.08	25.12	25.21	25.47	25.01	24.58	24.56	24.27	24.19	24.13	23.68	24.15	23.77	23.14	22.66	22.26	22.1	21.01	20.58
JCellBiol	94	34.69	35.1	34.88	34.57	34.91	34.46	34.67	34.92	34.51	34.12	33.98	33.13	32.67	32.75	32.62	31.9	32.28	32.32	31.69	31.49	30.78	29.94	29.62	29.14	28.44	28.16	27.57	26.91	26.18	25.99	26.18	26.38	26.52	26.41	26.11	25.97	25.68	25.59	25.45	25.04	25.34	24.82	24.14	23.64	22.92	22.74	21.62	21.1
JCellBiol	95	36.25	36.73	36.3	35.84	36.05	35.5	35.48	35.8	35.39	34.83	34.59	33.62	32.97	33.05	32.93	32.42	32.85	32.95	32.09	32.09	31.58	30.83	30.7	30.22	29.52	29.27	28.46	27.75	27.35	27.26	27.75	27.88	27.91	27.89	27.65	27.64	27.33	27.25	27.13	26.42	26.69	25.69	24.89	24.59	23.67	23.58	22.33	21.97
JCellBiol	96	38.26	38.75	38.07	37.42	37.47	36.85	36.75	37.14	36.91	36.48	35.87	34.9	34.24	34.32	34.2	33.93	34.56	34.66	33.73	33.54	33.04	32.3	32.17	31.52	31.01	30.76	29.71	28.82	28.21	28.18	28.72	28.85	29.01	29.08	29.08	29.18	28.87	28.92	28.84	28.1	28.28	27.37	26.37	26.15	25.21	24.94	23.47	23.26
JCellBiol	97	39.79	40.36	39.48	38.67	38.59	38.08	37.97	38.26	38.12	37.77	36.86	35.89	35.1	35.25	35.31	35.04	35.59	35.61	34.68	34.6	34.43	33.91	33.78	33.35	33.07	32.8	31.89	30.96	30.34	30.32	30.92	30.69	30.88	30.96	30.92	30.89	30.7	30.77	30.8	30.4	30.65	29.6	28.64	28.07	27.21	26.74	25.21	24.83
JCellBiol	98	42.24	42.76	41.58	40.53	40.27	40	39.89	39.6	39.2	38.92	37.96	37.03	36.06	36.42	36.53	36.53	36.83	37.12	36.39	36.38	36.02	35.35	35.22	34.88	34.5	34.29	33.55	32.47	31.64	31.88	32.6	32.49	33.14	33.41	33.57	33.59	33.29	33.22	33.47	33.05	33.09	31.98	31.12	29.91	28.9	28.64	27.19	26.8
JCellBiol	99	45.19	45.33	44.99	44.68	44.27	43.97	43.86	42.85	42.31	42.09	41.31	40.61	39.84	39.6	39.01	39.5	39.54	39.91	39.36	39.63	39.34	38.47	38.26	37.86	37.5	37.46	36.44	35.3	34.83	34.9	35.34	34.76	35.63	36.24	36.29	36.06	35.53	35.15	35.79	35.23	35.27	34.16	33.55	32.1	30.88	30.92	30.19	30.47
JCellBiol	100 (Maximum)	48.13	47.85	48.35	48.93	48.52	48.05	47.93	46.57	46.43	46.09	47.66	47.2	47.67	47.02	45.65	46.35	47.06	48.3	49.33	49.67	49.91	47.76	48.87	47.61	48.36	48.87	47.48	45.8	45.84	43.92	43.63	43.28	43.08	42.36	42.03	40.24	39.07	38.76	39.83	38.58	38.57	37.69	36.1	34.76	33.74	34.03	34.33	35.79
CurrBiol	1	1.67	1.74	1.52	1.35	1.22	1.1	1.4	1.47	1.47	1.34	1.17	1.36	1.41	1.41	1.41	1.41	1.41	1.33	1.12	1.33	1.26	1.06	1.06	1.01	1.01	1.19	1.55	1.67	1.62	1.79	1.75	1.87	2.08	2.24	2.51	2.51	2.4	2.23	2.3	2.41	2.27	2.24	2.32	2.52	2.3	2.11	2.25	2.35
CurrBiol	2	1.93	2.2	1.93	1.71	1.54	1.4	1.69	1.7	1.84	1.72	1.6	1.85	1.75	1.75	1.92	1.92	2.03	1.95	1.66	1.73	1.66	1.44	1.38	1.32	1.41	1.41	1.77	1.91	1.87	2.04	1.99	2.12	2.33	2.53	2.8	2.72	2.67	2.54	2.54	2.65	2.53	2.51	2.59	2.74	2.48	2.31	2.46	2.54
CurrBiol	3	2.25	2.48	2.17	1.93	1.74	1.58	1.87	1.74	2.01	1.85	1.73	2.04	1.93	1.93	2.17	2.17	2.39	2.31	2.03	1.96	1.89	1.79	1.67	1.61	1.8	1.75	2.11	2.23	2.19	2.41	2.4	2.53	2.66	2.91	3.18	3	3.02	2.93	2.86	2.97	2.84	2.77	2.85	2.97	2.66	2.51	2.68	2.73
CurrBiol	4	2.8	2.95	2.58	2.3	2.14	1.94	2.24	2.09	2.21	1.91	1.79	2.29	2.18	2.18	2.42	2.44	2.66	2.58	2.41	2.34	2.27	2.28	1.99	2.01	2.19	2.14	2.42	2.54	2.5	2.68	2.74	2.87	2.92	3.18	3.38	3.22	3.31	3.25	3.23	3.34	3.16	3.02	3.11	3.19	2.85	2.72	2.88	2.9
CurrBiol	5	3.42	3.48	3.05	2.71	2.78	2.65	2.94	2.8	2.78	2.34	2.22	2.67	2.57	2.73	2.97	2.88	2.98	2.9	2.83	2.76	2.7	2.82	2.62	2.75	2.77	2.72	2.85	2.97	2.93	3.05	3.19	3.33	3.27	3.44	3.56	3.48	3.62	3.56	3.58	3.69	3.49	3.29	3.36	3.44	3.1	2.95	3.04	3.06
CurrBiol	6	4.21	4.16	3.85	3.5	3.49	3.48	3.77	3.62	3.49	2.96	2.84	3.06	2.96	3.05	3.22	3.13	3.05	2.98	2.9	2.9	2.89	3.02	2.9	3.04	2.98	2.93	3.08	3.22	3.18	3.31	3.44	3.57	3.49	3.58	3.74	3.74	3.91	3.83	3.89	4	3.82	3.55	3.62	3.7	3.36	3.18	3.21	3.23
CurrBiol	7	4.36	4.29	4.21	4.1	4.04	3.97	4.27	4.12	3.98	3.49	3.37	3.51	3.45	3.35	3.29	3.21	3.13	3.05	2.98	3.11	3.22	3.35	3.23	3.32	3.27	3.22	3.43	3.63	3.63	3.76	3.82	3.84	3.77	3.85	4.05	4.13	4.34	4.2	4.2	4.27	4.12	3.78	3.84	3.92	3.58	3.38	3.34	3.33
CurrBiol	8	4.58	4.48	4.38	4.29	4.21	4.13	4.42	4.27	4.13	3.84	3.6	3.74	3.86	3.76	3.67	3.58	3.5	3.45	3.39	3.53	3.44	3.57	3.45	3.36	3.31	3.26	3.53	3.8	3.82	4.01	4.1	4.15	4.08	4.16	4.4	4.51	4.76	4.55	4.49	4.51	4.31	3.99	4.04	4.12	3.78	3.55	3.49	3.45
CurrBiol	9	4.96	4.8	4.66	4.54	4.43	4.33	4.63	4.48	4.34	4.08	3.64	3.78	3.92	3.98	3.89	3.8	3.72	3.81	3.88	4.02	3.97	4.1	3.98	3.95	3.73	3.77	4.08	4.38	4.33	4.46	4.54	4.54	4.47	4.55	4.71	4.83	5	4.76	4.67	4.63	4.39	4.1	4.15	4.24	3.93	3.7	3.65	3.59
CurrBiol	10	5.26	5.05	4.89	4.74	4.61	4.49	4.79	4.78	4.64	4.39	3.89	3.92	4.06	4.21	4.11	4.03	4.01	4.15	4.15	4.29	4.36	4.49	4.38	4.45	4.22	4.35	4.65	4.89	4.83	4.92	5	4.88	4.8	4.89	4.93	5	5.08	4.84	4.75	4.65	4.41	4.17	4.22	4.3	4.04	3.82	3.77	3.7
CurrBiol	11	6.08	5.76	5.5	5.29	5.1	4.94	5.02	5.15	5.11	4.86	4.54	4.38	4.52	4.66	4.57	4.48	4.62	4.76	4.62	4.66	4.73	4.68	4.53	4.61	4.5	4.63	4.94	5.02	5.02	5.1	5.18	5.06	4.99	5.07	5.12	5.05	5.14	4.89	4.8	4.67	4.44	4.23	4.29	4.37	4.16	3.93	3.88	3.81
CurrBiol	12	6.56	6.17	5.86	5.61	5.39	5.2	5.04	5.18	5.32	5.06	4.82	4.82	4.96	5.1	5.14	5.08	5.22	5.36	5.21	5.07	5.14	5.02	4.68	4.76	4.65	4.65	4.94	5.02	5.07	5.16	5.24	5.12	5.04	5.13	5.17	5.11	5.19	4.95	4.86	4.7	4.48	4.31	4.36	4.45	4.28	4.06	4.01	3.94
CurrBiol	13	6.68	6.28	6.24	5.95	5.7	5.48	5.36	5.43	5.57	5.31	5.07	5.1	5.25	5.18	5.32	5.44	5.69	5.79	5.64	5.51	5.58	5.45	5.08	5.16	5.05	4.95	5.05	5.02	5.1	5.18	5.27	5.15	5.07	5.15	5.2	5.13	5.22	4.98	4.88	4.74	4.52	4.39	4.44	4.52	4.41	4.18	4.13	4.07
CurrBiol	14	6.94	6.5	6.61	6.27	5.99	5.91	5.95	5.88	6.01	5.76	5.52	5.55	5.69	5.5	5.64	5.78	5.99	5.92	5.77	5.64	5.71	5.58	5.21	5.29	5.18	5.08	5.16	5.02	5.1	5.18	5.27	5.15	5.07	5.15	5.2	5.13	5.25	5.01	4.92	4.82	4.59	4.5	4.56	4.65	4.58	4.35	4.3	4.2
CurrBiol	15	7.19	6.71	6.8	6.44	6.14	6.19	6.32	6.11	6.25	5.99	5.75	5.78	5.93	5.73	5.87	6.01	6.07	5.92	5.77	5.64	5.71	5.58	5.21	5.29	5.18	5.08	5.16	5.06	5.14	5.23	5.31	5.19	5.12	5.21	5.26	5.21	5.36	5.12	4.99	4.9	4.68	4.59	4.69	4.78	4.75	4.52	4.46	4.32
CurrBiol	16	7.35	6.85	6.92	6.63	6.31	6.34	6.47	6.18	6.31	6.06	5.82	5.85	5.99	5.8	5.87	6.01	6.07	5.92	5.77	5.64	5.71	5.58	5.21	5.29	5.18	5.08	5.16	5.12	5.21	5.29	5.37	5.25	5.23	5.36	5.41	5.44	5.62	5.43	5.23	5.14	4.92	4.84	4.97	5.03	5	4.79	4.64	4.47
CurrBiol	17	7.35	6.85	6.92	6.9	6.56	6.57	6.7	6.4	6.54	6.28	6.05	6.08	6.22	6.02	5.87	6.01	6.07	5.92	5.77	5.69	5.77	5.65	5.28	5.35	5.25	5.14	5.22	5.25	5.33	5.41	5.45	5.31	5.33	5.51	5.55	5.67	5.88	5.73	5.47	5.38	5.19	5.11	5.26	5.3	5.27	5.07	4.84	4.64
CurrBiol	18	7.35	6.85	6.92	6.94	6.59	6.6	6.73	6.44	6.57	6.32	6.08	6.11	6.25	6.06	5.87	6.01	6.07	6.03	5.89	5.95	6.18	6.05	5.68	5.76	5.65	5.55	5.68	5.72	5.69	5.77	5.71	5.44	5.5	5.72	5.77	5.96	6.19	6.02	5.75	5.67	5.5	5.35	5.54	5.55	5.48	5.29	4.99	4.78
CurrBiol	19	7.35	7.1	7.14	7.14	6.77	6.76	6.89	6.59	6.73	6.47	6.24	6.28	6.27	6.07	5.89	6.03	6.09	6.15	6.01	6.07	6.35	6.27	5.88	6.03	5.92	5.91	6.11	6.14	6.02	6.1	6.11	5.79	5.85	6.09	6.06	6.3	6.44	6.23	5.97	5.87	5.73	5.51	5.71	5.7	5.6	5.43	5.1	4.92
CurrBiol	20	7.35	7.4	7.4	7.37	6.98	6.95	7.08	6.78	6.92	6.83	6.59	6.82	6.61	6.42	6.24	6.38	6.44	6.5	6.48	6.55	6.66	6.7	6.12	6.39	6.28	6.36	6.62	6.65	6.59	6.54	6.58	6.26	6.25	6.49	6.35	6.59	6.64	6.36	6.13	5.97	5.86	5.61	5.8	5.76	5.66	5.52	5.22	5.05
CurrBiol	21	7.35	7.4	7.4	7.37	7.25	7.2	7.33	7.04	7.17	7.19	6.95	7.23	7.15	6.96	6.78	6.67	6.73	6.79	6.85	6.92	6.93	7	6.38	6.51	6.41	6.49	6.74	6.78	6.77	6.64	6.68	6.36	6.35	6.59	6.49	6.72	6.77	6.5	6.29	6.07	5.99	5.74	5.93	5.87	5.77	5.6	5.33	5.19
CurrBiol	22	7.35	7.4	7.4	7.37	7.32	7.26	7.4	7.1	7.24	7.25	7.01	7.29	7.33	7.14	6.95	6.78	6.84	6.92	6.99	7.05	7.06	7.13	6.51	6.53	6.42	6.5	6.76	6.79	6.81	6.69	6.73	6.42	6.45	6.69	6.63	6.86	6.92	6.65	6.46	6.2	6.14	5.9	6.08	6.01	5.91	5.72	5.47	5.34
CurrBiol	23	7.55	7.57	7.55	7.51	7.45	7.37	7.51	7.21	7.48	7.38	7.19	7.47	7.51	7.31	7.13	6.96	7.02	7.23	7.3	7.24	7.24	7.27	6.65	6.67	6.56	6.64	6.9	6.93	6.81	6.69	6.73	6.45	6.5	6.74	6.71	6.98	7.07	6.8	6.63	6.37	6.34	6.12	6.26	6.22	6.12	5.91	5.66	5.51
CurrBiol	24	7.81	7.8	7.75	7.68	7.6	7.52	7.65	7.35	7.76	7.52	7.53	7.82	7.86	7.66	7.5	7.33	7.39	7.67	7.74	7.53	7.54	7.36	6.78	6.8	6.79	6.84	7.1	7.14	6.96	6.83	6.87	6.63	6.68	6.87	6.88	7.1	7.22	6.95	6.81	6.55	6.54	6.34	6.45	6.44	6.34	6.09	5.83	5.68
CurrBiol	25 (Q1)	8.07	8.02	7.94	7.85	7.76	7.66	7.79	7.49	7.91	7.52	7.54	7.83	7.87	7.67	7.72	7.55	7.66	7.94	8.01	7.8	7.81	7.62	7.14	7.16	7.24	7.09	7.35	7.32	7.15	7.02	7.06	6.86	6.9	7	7.05	7.21	7.37	7.1	6.98	6.72	6.74	6.56	6.63	6.66	6.56	6.27	6	5.86
CurrBiol	26	8.07	8.02	7.94	7.85	7.76	7.66	7.79	7.49	7.91	7.52	7.54	7.83	7.87	7.73	7.78	7.61	7.88	8.16	8.23	8.02	8.03	7.84	7.41	7.43	7.45	7.3	7.56	7.37	7.19	7.09	7.14	6.97	7.02	7.07	7.16	7.36	7.55	7.28	7.16	6.94	6.96	6.8	6.83	6.9	6.8	6.47	6.19	6.06
CurrBiol	27	8.07	8.02	7.94	7.85	7.76	7.66	7.79	7.49	7.91	7.52	7.54	7.83	7.87	7.9	7.95	7.78	8.06	8.34	8.41	8.2	8.21	8.02	7.59	7.61	7.46	7.3	7.56	7.37	7.19	7.17	7.21	7.05	7.09	7.14	7.27	7.47	7.67	7.44	7.32	7.14	7.09	6.95	6.98	7.08	6.98	6.62	6.36	6.27
CurrBiol	28	8.07	8.02	7.94	7.85	7.76	7.66	7.79	7.49	7.91	7.52	7.54	7.83	7.87	7.91	7.96	7.79	8.07	8.35	8.41	8.24	8.25	8.06	7.63	7.65	7.49	7.34	7.59	7.41	7.23	7.27	7.27	7.12	7.16	7.21	7.37	7.57	7.77	7.58	7.46	7.32	7.21	7.09	7.14	7.28	7.18	6.77	6.56	6.51
CurrBiol	29	8.07	8.02	7.94	7.85	7.76	7.66	7.79	7.49	7.91	7.52	7.54	7.83	7.87	7.91	7.96	7.87	8.15	8.43	8.5	8.47	8.6	8.41	7.98	8	7.84	7.69	7.86	7.67	7.49	7.53	7.39	7.12	7.16	7.21	7.37	7.57	7.77	7.62	7.5	7.38	7.27	7.17	7.25	7.41	7.31	6.91	6.73	6.73
CurrBiol	30	8.7	8.83	8.65	8.48	8.33	8.17	8.12	7.83	8.16	7.77	7.72	8	7.87	7.91	7.96	8.01	8.3	8.57	8.64	8.64	8.85	8.66	8.23	8.25	8.09	7.94	7.97	7.78	7.6	7.64	7.53	7.16	7.23	7.29	7.45	7.67	7.87	7.74	7.62	7.5	7.39	7.26	7.37	7.52	7.4	7	6.85	6.86
CurrBiol	31	10.18	10.38	10.01	9.69	9.41	9.18	8.86	8.56	8.75	8.37	8.11	8.2	7.89	7.93	7.98	8.04	8.3	8.57	8.64	8.64	8.85	8.72	8.29	8.31	8.15	8	8.03	7.84	7.66	7.7	7.65	7.29	7.34	7.44	7.61	7.87	8.06	7.94	7.82	7.7	7.58	7.4	7.54	7.65	7.49	7.09	6.94	6.95
CurrBiol	32	10.94	11.02	10.57	10.35	10	9.93	9.61	9.31	9.36	9.07	8.71	8.63	8.32	8.37	8.29	8.34	8.39	8.67	8.74	8.74	8.85	8.84	8.41	8.43	8.27	8.11	8.18	7.99	7.85	7.89	7.89	7.53	7.5	7.65	7.82	8.12	8.32	8.15	8.03	7.87	7.77	7.56	7.73	7.79	7.59	7.18	7.04	7.05
CurrBiol	33	11.03	11.1	10.83	10.82	10.43	10.39	10.11	10.03	10.03	9.91	9.55	9.47	9.16	9.06	8.79	8.84	8.82	9.06	8.91	8.91	8.85	8.86	8.43	8.45	8.29	8.23	8.36	8.17	8.08	8.12	8.12	7.76	7.76	7.94	8.11	8.45	8.56	8.33	8.21	8	7.92	7.73	7.9	7.92	7.67	7.27	7.13	7.14
CurrBiol	34	11.03	11.1	11.1	11.06	10.64	10.58	10.47	10.45	10.45	10.34	9.98	9.9	9.59	9.29	9.02	9.07	9.05	9.13	9	9	8.94	8.95	8.52	8.54	8.38	8.41	8.6	8.41	8.38	8.33	8.33	7.97	7.98	8.18	8.35	8.7	8.72	8.43	8.31	8.04	7.99	7.82	7.99	7.99	7.74	7.34	7.23	7.24
CurrBiol	35	11.03	11.1	11.1	11.06	10.64	10.58	10.55	10.54	10.54	10.42	10.07	9.99	9.67	9.38	9.11	9.16	9.14	9.13	9.12	9.12	9.06	9.07	8.64	8.66	8.5	8.53	8.74	8.59	8.59	8.41	8.41	8.06	8.07	8.27	8.44	8.79	8.82	8.51	8.35	8.06	8.03	7.88	8.04	8.04	7.81	7.41	7.34	7.34
CurrBiol	36	11.21	11.26	11.24	11.18	10.75	10.68	10.65	10.64	10.54	10.42	10.07	10.15	9.84	9.54	9.27	9.32	9.3	9.3	9.29	9.29	9.23	9.24	8.72	8.74	8.58	8.61	8.82	8.73	8.72	8.54	8.54	8.23	8.24	8.37	8.54	8.89	8.95	8.64	8.42	8.13	8.13	7.99	8.11	8.12	7.91	7.5	7.48	7.45
CurrBiol	37	11.47	11.48	11.43	11.35	10.91	10.82	10.79	10.78	10.57	10.46	10.1	10.27	10.05	9.76	9.49	9.54	9.52	9.65	9.65	9.61	9.56	9.57	9.05	9.02	8.86	8.89	9.1	9.07	8.92	8.74	8.74	8.47	8.47	8.51	8.64	8.99	9.08	8.78	8.49	8.2	8.23	8.09	8.19	8.22	8.02	7.61	7.6	7.54
CurrBiol	38	11.85	11.81	11.72	11.61	11.14	11.03	11	10.92	10.78	10.67	10.31	10.48	10.42	10.12	9.85	9.9	10.04	10.25	10.24	10	9.94	9.95	9.46	9.39	9.36	9.39	9.6	9.42	9.2	9.03	9.03	8.79	8.79	8.8	8.82	9.07	9.2	8.9	8.61	8.32	8.35	8.21	8.3	8.35	8.17	7.76	7.71	7.61
CurrBiol	39	12.16	12.08	11.95	11.82	11.32	11.2	11.18	10.95	10.82	10.7	10.34	10.51	10.45	10.16	9.96	10.01	10.21	10.41	10.41	10.13	10.07	10.08	9.59	9.56	9.58	9.54	9.74	9.51	9.29	9.11	9.11	8.91	8.92	8.93	8.9	9.15	9.31	9.01	8.75	8.46	8.48	8.35	8.43	8.5	8.33	7.94	7.84	7.71
CurrBiol	40	12.42	12.29	12.15	11.99	11.48	11.34	11.31	10.95	10.82	10.7	10.5	10.67	10.6	10.31	10.27	10.32	10.52	10.73	10.72	10.44	10.39	10.24	9.75	9.72	9.74	9.54	9.74	9.51	9.29	9.11	9.18	8.98	8.99	9	8.98	9.26	9.43	9.13	8.89	8.63	8.65	8.45	8.56	8.64	8.49	8.11	7.98	7.84
CurrBiol	41	12.58	12.43	12.26	12.09	11.57	11.43	11.4	10.95	10.82	10.7	10.6	10.77	10.71	10.5	10.46	10.51	10.71	10.91	10.91	10.63	10.59	10.34	9.86	9.82	9.76	9.56	9.77	9.59	9.37	9.2	9.33	9.11	9.12	9.13	9.18	9.5	9.67	9.36	9.09	8.86	8.89	8.62	8.76	8.86	8.73	8.29	8.12	7.99
CurrBiol	42	12.58	12.43	12.26	12.09	11.57	11.43	11.43	10.98	10.85	10.73	10.63	10.8	10.74	10.68	10.64	10.7	10.9	11.07	11.06	10.79	10.89	10.65	10.16	10.12	9.91	9.7	9.91	9.8	9.57	9.4	9.57	9.2	9.21	9.22	9.35	9.67	9.84	9.53	9.22	9.04	9.06	8.76	8.93	9.05	8.93	8.43	8.27	8.15
CurrBiol	43	12.58	12.43	12.26	12.09	11.71	11.56	11.72	11.27	11.13	11.02	10.92	11.09	11.02	10.97	10.93	10.86	11.06	11.07	11.06	10.79	10.93	10.76	10.27	10.23	10.02	9.81	10.03	9.98	9.75	9.58	9.75	9.35	9.28	9.29	9.5	9.82	9.98	9.67	9.32	9.17	9.2	8.89	9.1	9.24	9.13	8.57	8.41	8.31
CurrBiol	44	12.58	12.43	12.26	12.09	11.92	11.74	12.01	11.56	11.42	11.31	11.21	11.38	11.31	11.26	11.22	10.96	11.16	11.07	11.06	10.93	11.07	11.01	10.52	10.49	10.27	10.07	10.35	10.36	10.13	9.96	9.99	9.59	9.4	9.41	9.7	10.02	10.2	9.83	9.43	9.28	9.31	9.03	9.26	9.42	9.33	8.71	8.54	8.45
CurrBiol	45	12.93	12.73	12.53	12.33	12.13	11.94	12.2	11.97	11.83	11.63	11.42	11.59	11.53	11.47	11.43	11.36	11.56	11.47	11.25	11.18	11.32	11.27	10.78	10.74	10.53	10.32	10.48	10.56	10.33	10.16	10.12	9.72	9.53	9.54	9.82	10.14	10.36	9.92	9.46	9.32	9.34	9.08	9.34	9.52	9.45	8.84	8.68	8.57
CurrBiol	46	13.57	13.28	13.02	12.77	12.53	12.3	12.56	12.4	12.26	11.92	11.51	11.68	11.61	11.55	11.5	11.47	11.67	11.58	11.29	11.22	11.36	11.31	10.82	10.79	10.68	10.48	10.64	10.75	10.53	10.36	10.31	9.91	9.72	9.73	10.02	10.23	10.48	10	9.5	9.35	9.38	9.13	9.41	9.6	9.55	8.96	8.81	8.69
CurrBiol	47	14.35	13.94	13.95	13.59	13.27	12.97	13.23	13.07	12.93	12.45	11.98	11.93	11.86	11.55	11.5	11.47	11.67	11.58	11.29	11.22	11.36	11.31	10.82	10.79	10.76	10.55	10.71	10.83	10.61	10.44	10.4	10	9.81	9.82	10.1	10.24	10.52	10.04	9.54	9.38	9.41	9.19	9.46	9.68	9.64	9.05	8.91	8.78
CurrBiol	48	14.66	14.44	14.48	14.07	13.69	13.36	13.62	13.46	13.32	12.81	12.33	12.14	11.94	11.55	11.5	11.47	11.68	11.59	11.3	11.23	11.37	11.32	10.83	10.8	10.77	10.56	10.72	10.83	10.67	10.49	10.45	10.06	9.87	9.88	10.16	10.3	10.61	10.13	9.63	9.42	9.46	9.26	9.53	9.76	9.74	9.15	9.02	8.88
CurrBiol	49	14.66	14.74	14.75	14.3	13.9	13.55	13.81	13.65	13.51	13	12.53	12.33	11.94	11.55	11.53	11.5	11.87	11.78	11.49	11.42	11.56	11.51	11.02	10.99	10.96	10.73	10.89	10.83	10.72	10.55	10.51	10.15	9.96	10.01	10.29	10.43	10.74	10.26	9.76	9.49	9.56	9.38	9.61	9.86	9.82	9.23	9.12	9
CurrBiol	50 (Median, Q2)	14.66	14.77	14.77	14.32	13.92	13.57	13.83	13.67	13.53	13.15	12.81	12.61	12.2	11.81	12	11.97	12.39	12.3	12.01	11.94	12.05	11.87	11.38	11.34	11.32	10.88	11.04	10.93	10.88	10.71	10.66	10.24	10.05	10.14	10.43	10.56	10.88	10.39	9.89	9.57	9.67	9.5	9.7	9.97	9.9	9.31	9.21	9.12
CurrBiol	51	14.92	14.98	14.96	14.49	14.08	13.71	13.97	13.67	13.53	13.29	13.07	12.88	12.46	12.07	12.26	12.23	12.65	12.56	12.3	12.23	12.31	12	11.51	11.47	11.44	11.01	11.17	11.06	11.06	10.86	10.82	10.34	10.15	10.28	10.56	10.7	11.01	10.53	10.05	9.71	9.84	9.69	9.88	10.15	10.03	9.45	9.36	9.29
CurrBiol	52	15.17	15.2	15.15	14.66	14.23	13.95	14.22	13.78	13.64	13.4	13.18	12.99	12.57	12.3	12.49	12.46	12.77	12.68	12.55	12.48	12.56	12.25	11.76	11.72	11.58	11.14	11.34	11.23	11.29	10.95	10.91	10.46	10.28	10.45	10.73	10.87	11.19	10.67	10.22	9.87	10.02	9.89	10.07	10.33	10.18	9.6	9.52	9.47
CurrBiol	53	15.43	15.42	15.34	14.83	14.52	14.41	14.68	14.1	14.04	13.79	13.58	13.44	13.08	12.93	13.12	12.96	13.08	12.99	12.91	12.76	12.84	12.53	11.99	11.9	11.76	11.32	11.58	11.47	11.58	11.2	11.16	10.75	10.61	10.77	11.06	11.11	11.43	10.89	10.46	10.09	10.27	10.16	10.33	10.55	10.4	9.82	9.72	9.68
CurrBiol	54	15.46	15.45	15.37	14.85	14.74	14.62	14.88	14.29	14.42	14.18	13.96	14.01	13.83	13.68	13.87	13.53	13.65	13.68	13.6	13.25	13.33	13.02	12.29	12.02	11.93	11.5	11.82	11.71	11.71	11.36	11.32	10.95	10.85	11.02	11.3	11.34	11.65	11.1	10.69	10.35	10.52	10.43	10.59	10.77	10.62	10.04	9.91	9.88
CurrBiol	55	15.46	15.45	15.37	15.05	14.92	14.78	15.04	14.45	14.59	14.34	14.12	14.19	14.02	13.86	13.89	13.59	13.71	13.84	13.76	13.41	13.49	13.27	12.54	12.26	12.17	11.83	12.12	12.06	11.96	11.68	11.64	11.31	11.16	11.32	11.61	11.68	11.91	11.37	10.94	10.65	10.77	10.7	10.84	10.98	10.83	10.26	10.11	10.07
CurrBiol	56	15.64	15.6	15.5	15.37	15.21	15.04	15.27	14.67	14.81	14.5	14.29	14.35	14.18	14.03	13.89	13.78	13.89	14.02	14	13.66	13.73	13.62	12.99	12.82	12.74	12.48	12.59	12.59	12.49	12.23	12.19	11.89	11.66	11.72	11.89	11.99	12.13	11.63	11.16	10.91	10.98	10.93	11.04	11.15	11	10.45	10.29	10.25
CurrBiol	57	16.47	16.31	16.13	15.92	15.71	15.49	15.41	14.82	14.95	14.5	14.29	14.35	14.18	14.03	13.89	13.78	13.89	14.02	14.13	13.79	13.87	13.75	13.21	13.11	13.03	12.77	12.89	12.94	12.89	12.57	12.59	12.33	12.1	12.07	12.21	12.3	12.44	11.98	11.46	11.2	11.23	11.14	11.21	11.32	11.17	10.6	10.45	10.41
CurrBiol	58	16.93	16.71	16.47	16.23	15.98	15.74	15.55	14.96	15.1	14.5	14.29	14.35	14.18	14.03	13.89	13.78	13.89	14.02	14.15	13.81	13.89	13.77	13.22	13.13	13.05	12.79	12.9	12.97	12.97	12.7	12.79	12.57	12.34	12.31	12.48	12.58	12.72	12.3	11.77	11.46	11.45	11.31	11.34	11.48	11.33	10.74	10.6	10.57
CurrBiol	59	17.06	17.07	16.79	16.51	16.24	15.97	15.78	15.26	15.37	14.73	14.52	14.58	14.25	14.1	13.96	13.85	13.97	14.09	14.15	13.81	13.89	13.77	13.22	13.13	13.05	12.79	12.9	12.97	13.03	12.77	12.89	12.71	12.48	12.45	12.66	12.76	12.89	12.52	11.98	11.63	11.62	11.47	11.46	11.64	11.51	10.9	10.78	10.74
CurrBiol	60	17.32	17.59	17.24	16.92	16.6	16.31	16.12	15.8	15.78	15.14	14.92	15.08	14.56	14.51	14.37	14.26	14.38	14.5	14.35	14.05	14.12	14.01	13.36	13.27	13.09	12.83	12.95	13.01	13.09	12.83	12.91	12.76	12.57	12.54	12.79	12.89	13.02	12.66	12.12	11.74	11.77	11.63	11.59	11.77	11.68	11.04	10.93	10.9
CurrBiol	61	17.86	18.06	17.65	17.28	16.93	16.6	16.41	16.1	15.93	15.29	15.08	15.23	14.71	14.8	14.67	14.55	14.67	14.8	14.64	14.49	14.57	14.45	13.65	13.56	13.24	12.98	13.09	13.16	13.24	12.98	12.91	12.8	12.65	12.62	12.87	12.97	13.11	12.74	12.21	11.83	11.89	11.77	11.68	11.87	11.8	11.18	11.09	11.05
CurrBiol	62	18.44	18.55	18.09	17.66	17.28	16.92	16.76	16.45	16.17	15.6	15.38	15.33	14.81	14.9	14.77	14.65	14.77	14.87	14.73	14.59	14.6	14.48	13.68	13.59	13.32	13.06	13.17	13.24	13.31	13.04	12.96	12.89	12.78	12.75	13	13.05	13.26	12.89	12.36	11.98	12.06	11.96	11.84	12.02	11.98	11.39	11.31	11.2
CurrBiol	63	18.58	18.67	18.19	17.76	17.36	16.99	16.99	16.61	16.34	15.96	15.74	15.69	15.17	15.26	15.12	15.01	15.13	15.06	15.05	14.92	14.73	14.65	13.85	13.76	13.62	13.45	13.57	13.65	13.72	13.32	13.24	13.2	13.1	13.07	13.32	13.24	13.43	13.05	12.51	12.13	12.24	12.16	12	12.17	12.17	11.61	11.54	11.36
CurrBiol	64	19.21	19.32	18.76	18.26	17.81	17.56	17.67	17.15	16.87	16.5	16.07	16.02	15.43	15.61	15.47	15.36	15.48	15.31	15.37	15.23	15.04	15.08	14.28	14.19	13.96	13.89	14.07	14.05	14.12	13.65	13.57	13.57	13.35	13.37	13.62	13.53	13.7	13.3	12.7	12.32	12.43	12.37	12.19	12.4	12.38	11.86	11.8	11.55
CurrBiol	65	19.77	20.1	19.44	18.87	18.36	18.21	18.31	17.65	17.49	17.12	16.52	16.47	15.71	16.04	15.91	15.79	15.83	15.66	15.72	15.47	15.31	15.4	14.59	14.48	14.1	14.03	14.27	14.25	14.32	13.85	13.77	13.78	13.51	13.57	13.82	13.74	13.97	13.55	12.89	12.51	12.62	12.59	12.4	12.62	12.59	12.1	12.04	11.73
CurrBiol	66	19.93	20.38	19.68	19.08	18.83	18.63	18.74	17.99	17.99	17.62	17.06	17.01	16.35	16.67	16.56	16.19	16.23	16.06	16.12	15.71	15.69	15.74	14.94	14.64	14.26	14.17	14.46	14.48	14.6	14.13	14.04	13.92	13.65	13.75	14	13.92	14.17	13.74	13.03	12.61	12.72	12.73	12.56	12.78	12.75	12.29	12.23	11.93
CurrBiol	67	20.39	20.78	20.03	19.39	19.18	18.95	18.8	18.05	18.05	17.68	17.33	17.28	16.65	16.98	17.07	16.64	16.68	16.51	16.57	16.21	16.22	16.06	15.29	14.96	14.58	14.28	14.57	14.59	14.82	14.35	14.22	14.06	13.81	13.9	14.16	14.07	14.32	13.92	13.21	12.68	12.79	12.84	12.7	12.91	12.86	12.44	12.38	12.1
CurrBiol	68	20.76	21.09	20.31	19.64	19.4	19.22	18.87	18.13	18.13	17.75	17.42	17.37	16.75	17.07	17.17	16.74	16.71	16.65	16.71	16.5	16.51	16.33	15.66	15.33	14.95	14.64	14.93	14.95	15.17	14.7	14.42	14.27	14.06	14.06	14.31	14.22	14.47	14.07	13.36	12.73	12.84	12.93	12.82	12.98	12.94	12.55	12.49	12.23
CurrBiol	69	20.76	21.09	20.31	19.64	19.4	19.43	19.08	18.33	18.45	18.08	17.75	17.7	17.07	17.4	17.5	17.07	16.83	16.88	16.94	16.61	16.62	16.44	15.84	15.5	15.12	14.82	15.11	15.13	15.33	14.86	14.57	14.41	14.25	14.18	14.43	14.35	14.6	14.2	13.5	12.83	12.95	13.08	12.97	13.09	13.05	12.69	12.63	12.4
CurrBiol	70	20.91	21.49	20.66	19.95	19.68	19.71	19.5	18.76	19.03	18.58	18.25	18.2	17.4	17.73	17.83	17.39	17.13	17.03	17.09	16.69	16.7	16.53	15.92	15.58	15.21	14.9	15.19	15.21	15.41	14.96	14.58	14.43	14.31	14.24	14.49	14.41	14.66	14.26	13.61	12.97	13.11	13.27	13.17	13.24	13.2	12.87	12.81	12.59
CurrBiol	71	21.27	22.08	21.42	20.63	20.29	20.26	20.2	19.46	19.68	19.09	18.75	18.7	17.73	17.87	17.97	17.54	17.27	17.03	17.09	16.81	16.83	16.65	16.04	15.82	15.44	15.23	15.52	15.54	15.74	15.36	14.88	14.72	14.62	14.58	14.72	14.66	14.82	14.42	13.81	13.22	13.3	13.49	13.39	13.45	13.38	13.06	12.97	12.77
CurrBiol	72	22.06	22.76	22.23	21.34	20.93	20.85	20.79	20.03	20.11	19.52	19.19	19	18.03	18.02	18.12	17.69	17.42	17.18	17.24	16.96	16.83	16.65	16.04	15.9	15.52	15.39	15.72	15.74	15.94	15.63	15.22	15.07	14.96	14.97	15.03	15.01	15.07	14.64	14.08	13.5	13.55	13.68	13.58	13.65	13.54	13.23	13.11	12.9
CurrBiol	73	23.05	23.61	22.97	22.04	21.7	21.55	21.49	20.8	20.74	20.24	19.9	19.49	18.52	18.51	18.58	18.02	17.76	17.51	17.36	17.08	16.83	16.66	16.06	15.91	15.53	15.41	15.8	15.82	16.02	15.72	15.37	15.22	15.1	15.14	15.24	15.27	15.33	14.84	14.32	13.75	13.81	13.87	13.77	13.86	13.71	13.38	13.22	13.02
CurrBiol	74	23.45	23.95	23.27	22.59	22.4	22.18	22.12	21.37	21.23	20.73	20.39	19.98	19.01	19	18.84	18.09	17.83	17.58	17.36	17.08	16.83	16.78	16.17	16.03	15.65	15.53	15.98	16	16.2	15.9	15.62	15.47	15.23	15.32	15.46	15.52	15.59	15.03	14.56	13.98	14.09	14.09	13.98	14.09	13.89	13.55	13.36	13.15
CurrBiol	75 (Q3)	23.7	24.16	23.46	22.84	22.62	22.38	22.32	21.43	21.29	20.79	20.46	20.04	19.19	19.18	18.96	18.22	17.95	17.7	17.48	17.2	16.95	16.97	16.41	16.14	15.9	15.78	16.25	16.27	16.47	16.17	15.96	15.8	15.5	15.54	15.72	15.65	15.72	15.25	14.83	14.25	14.44	14.37	14.26	14.39	14.19	13.82	13.64	13.44
CurrBiol	76	23.7	24.16	23.46	22.84	22.62	22.38	22.32	21.43	21.29	20.79	20.46	20.04	19.32	19.31	19.29	18.54	18.28	18.03	17.81	17.53	17.28	17.3	16.84	16.45	16.25	15.92	16.39	16.41	16.67	16.37	16.2	16.05	15.74	15.69	15.9	15.78	15.85	15.5	15.08	14.45	14.71	14.6	14.5	14.65	14.48	14.09	13.92	13.72
CurrBiol	77	23.7	24.36	23.63	22.98	22.76	22.5	22.55	21.66	21.52	21.02	20.68	20.27	19.42	19.41	19.42	18.83	18.56	18.22	17.99	17.71	17.59	17.62	17.2	16.85	16.66	16.3	16.61	16.63	16.94	16.64	16.48	16.19	15.88	15.78	16	15.88	15.94	15.71	15.29	14.61	14.95	14.84	14.74	14.9	14.76	14.36	14.2	14.01
CurrBiol	78	23.7	24.66	24.22	23.52	23.23	22.95	23.16	22.26	22.13	21.63	21.29	21.06	20.02	19.94	19.95	19.43	19.15	18.64	18.45	18.2	18.15	18.17	17.58	17.34	16.97	16.61	16.91	17.03	17.4	17.07	16.87	16.51	16.22	16.13	16.27	16.16	16.22	16.03	15.51	14.76	15.19	15.08	14.97	15.15	15.03	14.6	14.46	14.29
CurrBiol	79	23.7	24.71	24.4	23.67	23.38	23.29	23.52	22.63	22.5	22	21.77	21.61	20.53	20.43	20.44	19.92	19.43	19.02	18.96	18.85	18.8	18.71	18.05	17.84	17.41	17.05	17.41	17.66	17.91	17.45	17.1	16.8	16.54	16.5	16.64	16.57	16.64	16.38	15.74	15	15.5	15.4	15.24	15.39	15.27	14.81	14.64	14.49
CurrBiol	80	24.11	25.06	24.71	23.94	23.62	23.59	23.83	22.93	23.02	22.52	22.37	22.06	20.98	20.88	20.88	20.37	19.89	19.56	19.55	19.26	19.21	18.97	18.31	18.1	17.67	17.31	17.73	18.01	18.17	17.66	17.28	17.06	16.85	16.84	17.02	16.99	17.06	16.74	15.97	15.28	15.81	15.73	15.49	15.62	15.48	15.01	14.81	14.68
CurrBiol	81	25	25.82	25.37	24.54	24.43	24.33	24.56	23.67	23.81	23.28	22.92	22.4	21.32	21.22	21.22	20.46	20.11	19.79	19.78	19.44	19.35	19.11	18.44	18.35	17.95	17.59	18.01	18.22	18.37	17.85	17.48	17.33	17.16	17.2	17.27	17.25	17.32	17.01	16.18	15.52	16.08	16.01	15.7	15.81	15.66	15.2	14.98	14.87
CurrBiol	82	25.44	26.2	25.7	24.99	24.91	24.76	25	24.1	24.24	23.77	23.31	22.79	21.71	21.6	21.48	20.65	20.3	19.98	20.11	19.76	19.48	19.24	18.58	18.6	18.33	17.97	18.39	18.66	18.86	18.25	17.88	17.8	17.68	17.73	17.69	17.56	17.63	17.33	16.44	15.78	16.32	16.28	15.9	15.98	15.84	15.4	15.17	15.08
CurrBiol	83	25.87	26.57	26.22	25.69	25.53	25.33	25.57	24.75	24.79	24.21	23.76	23.23	22.15	22.01	21.69	20.86	20.51	20.19	20.32	19.97	19.65	19.42	18.81	18.95	18.61	18.25	18.67	19.01	19.26	18.65	18.28	18.25	18.17	18.16	18	17.85	17.94	17.68	16.73	16.02	16.51	16.48	16.09	16.14	16.04	15.62	15.38	15.3
CurrBiol	84	26.21	26.86	26.75	26.16	25.95	25.72	25.95	25.34	25.25	24.62	24.17	23.68	22.64	22.44	22.12	21.29	20.94	20.62	20.54	20.29	20.1	19.86	19.32	19.45	18.97	18.61	19.1	19.5	19.8	19.27	18.87	18.71	18.67	18.56	18.36	18.21	18.37	18.09	17.07	16.31	16.76	16.68	16.32	16.35	16.26	15.86	15.62	15.52
CurrBiol	85	26.47	27.08	26.94	26.33	26.11	25.86	26.09	25.48	25.25	24.62	24.17	23.87	23.01	22.81	22.49	21.75	21.4	21.17	21.08	20.95	20.83	20.62	19.92	19.87	19.39	19.03	19.49	19.95	20.19	19.72	19.29	19.05	19.03	18.89	18.73	18.58	18.81	18.5	17.42	16.64	17.02	16.9	16.56	16.57	16.5	16.08	15.84	15.71
CurrBiol	86	27.03	27.73	27.51	26.91	26.63	26.33	26.57	25.96	25.68	25.06	24.43	24.16	23.23	23.02	22.64	22.04	21.69	21.58	21.5	21.26	21.14	21.05	20.33	20.26	19.77	19.41	19.78	20.28	20.39	20	19.63	19.4	19.26	19.13	19.01	18.88	19.18	18.84	17.72	16.96	17.27	17.09	16.79	16.81	16.76	16.33	16.06	15.91
CurrBiol	87	27.67	28.58	28.25	27.85	27.47	27.15	27.38	26.77	26.53	25.9	25.27	25	23.87	23.75	23.28	22.67	22.39	22.29	22.2	21.79	21.67	21.44	20.71	20.64	20.16	19.67	20.04	20.43	20.54	20.15	19.85	19.62	19.43	19.3	19.21	19.04	19.41	19.06	17.94	17.26	17.57	17.34	17.05	17.1	17.07	16.64	16.33	16.15
CurrBiol	88	27.94	28.89	28.52	28.13	27.87	27.71	28.06	27.45	27.07	26.45	25.87	25.63	24.45	24.48	24.18	23.45	23.12	22.97	22.88	22.47	22.45	22.15	21.39	21.32	20.83	20.14	20.51	20.73	20.8	20.41	20.19	19.94	19.75	19.61	19.57	19.3	19.74	19.39	18.3	17.67	17.97	17.69	17.32	17.41	17.39	16.96	16.61	16.4
CurrBiol	89	28.5	29.38	28.94	28.63	28.52	28.35	28.63	28.23	27.82	27.18	26.58	26.53	25.34	25.38	25.11	24.19	23.98	23.8	23.52	23.1	23.19	22.89	21.95	21.87	21.52	20.87	21.24	21.33	21.32	20.91	20.83	20.54	20.36	20.23	20.26	19.9	20.22	19.88	18.81	18.21	18.51	18.11	17.66	17.79	17.78	17.3	16.92	16.7
CurrBiol	90	29.54	30.26	29.72	29.59	29.39	29.21	29.43	29.1	28.8	28.01	27.21	27.34	26.31	26.34	25.84	24.93	24.82	24.62	24.4	23.87	23.95	23.66	22.53	22.31	21.96	21.49	21.86	21.85	21.75	21.22	21.27	21.06	20.92	20.83	20.94	20.57	20.78	20.52	19.43	18.8	19.11	18.59	18.07	18.2	18.16	17.64	17.25	17.03
CurrBiol	91	30.39	31.02	30.39	30.18	30.2	30.15	30.51	30.14	30	29.18	28.23	28.34	27.39	27.43	26.93	25.76	25.51	25.25	25.09	24.51	24.72	24.43	23.27	23.07	22.72	22.26	22.63	22.61	22.46	21.88	21.86	21.48	21.38	21.26	21.33	20.95	21.23	21.05	19.95	19.28	19.6	19.07	18.48	18.6	18.54	17.97	17.59	17.37
CurrBiol	92	31.24	32.05	31.32	31.02	31.02	30.93	31.29	30.78	30.64	29.88	29.11	28.99	27.85	27.87	27.37	26.21	25.96	25.7	25.54	25.06	25.28	24.8	23.75	23.66	23.29	22.83	23.17	23.18	23.02	22.52	22.4	21.91	21.86	21.67	21.71	21.33	21.78	21.64	20.52	19.85	20.13	19.62	19.04	19.15	19.06	18.45	18.12	17.8
CurrBiol	93	31.52	32.51	32.07	31.68	31.62	31.61	31.98	31.33	31.19	30.43	29.74	29.61	28.32	28.28	27.78	26.8	26.57	26.42	26.26	25.78	26.01	25.45	24.49	24.52	23.97	23.51	23.72	23.63	23.37	22.93	22.83	22.37	22.35	22.11	22.03	21.74	22.39	22.25	21.12	20.47	20.7	20.21	19.65	19.78	19.65	19.21	18.86	18.4
CurrBiol	94	31.71	32.68	32.29	31.88	31.8	32.19	32.56	31.94	32.05	31.29	30.6	30.47	29.32	29.26	28.93	28.14	27.52	27.51	27.21	26.48	26.85	26.39	25.53	25.45	24.86	24.23	24.32	24.26	23.87	23.51	23.48	22.92	22.8	22.5	22.39	22.3	23.16	23	21.84	21.3	21.48	21.14	20.61	20.81	20.63	20.43	19.93	19.33
CurrBiol	95	32.97	33.89	33.5	33.15	32.94	33.28	33.65	33.17	33.09	32.25	31.45	31.39	30.41	30.25	29.82	29.23	28.55	28.69	28.24	27.21	27.72	27.36	26.62	26.28	25.76	25.25	25.2	25.16	24.69	24.4	24.44	23.77	23.54	23.11	22.99	23.04	23.92	23.74	22.59	22.11	22.25	22.05	21.54	21.82	21.6	21.63	20.99	20.2
CurrBiol	96	34.64	35.63	35.34	34.98	34.86	35.11	35.48	35.01	34.36	33.45	32.44	32.57	31.74	31.34	30.75	29.95	29.2	29.46	29.02	28.06	28.62	28.26	27.53	26.96	26.57	26.24	26.22	26.18	25.62	25.36	25.39	24.66	24.43	23.84	23.61	23.73	24.58	24.37	23.24	22.83	22.97	22.91	22.41	22.76	22.5	22.78	21.98	21.07
CurrBiol	97	36.94	37.9	37.33	36.75	36.94	37.2	37.67	37.4	36.39	35.92	34.41	34.69	33.67	33.27	32.68	31.55	30.59	30.9	30.24	29.53	29.5	29.19	28.37	27.92	27.67	27.43	27.36	27.32	26.67	26.41	26.06	25.4	25.38	24.75	24.56	24.61	25.39	25.16	24.06	23.67	23.84	23.93	23.41	23.59	23.26	23.62	22.82	21.89
CurrBiol	98	39.87	40.71	40.27	39.61	39.78	39.8	40.43	40.52	39.82	39.2	37.09	37.19	35.98	35.35	34.62	33.43	33.18	33.46	32.31	31.35	31	30.8	30.03	29.7	29.45	29.25	29.05	28.34	27.56	27.44	27.17	26.47	26.68	26.03	25.89	25.8	26.53	26.28	25.14	24.79	24.84	24.96	24.43	24.34	23.92	24.36	23.62	22.68
CurrBiol	99	42.62	43.37	43.29	42.44	42.41	42.28	43.18	43.62	43.21	42.13	39.97	40.43	39.09	38.27	37.59	36.6	37.04	36.83	35.33	34.21	33.76	33.86	33.01	32.73	32.32	32.02	31.62	30.19	29.34	29.5	29.46	28.69	28.71	27.77	27.67	27.44	28.12	27.84	26.67	26.36	26	25.99	25.45	25.09	24.59	25.11	24.42	23.47
CurrBiol	100 (Maximum)	45.69	46.3	46.53	45.33	45.28	45.1	46.03	46.54	46.13	44.34	42.79	44.57	43.22	42.43	41.75	41.08	41.8	40.94	39.5	38.67	38.36	38.35	36.58	36.23	35.43	35.22	34.31	32.45	31.61	31.93	31.93	31.09	30.77	29.51	29.45	29.09	29.71	29.41	28.2	27.93	27.16	27.03	26.46	25.84	25.25	25.86	25.22	24.26
Genetics	1	0	0	0	0	0	0	0	0	0	0	0	0	0	0	0.23	0.23	0.23	0.23	0.44	0.44	0.44	0.44	0.44	0.44	0.44	0.26	0.44	0.45	0.45	0.4	0.41	0.57	0.57	0.57	0.57	0.57	0.53	0.36	0.35	0.49	0.32	0.31	0.29	0.29	0.37	0.37	0.46	0.46
Genetics	2	0	0	0	0	0	0	0	0	0.1	0.1	0.1	0.1	0.1	0.1	0.34	0.34	0.4	0.4	0.61	0.56	0.56	0.56	0.68	0.68	0.68	0.63	0.81	0.92	0.92	0.88	0.99	1.15	1.3	1.3	1.39	1.39	1.29	1.26	1.17	1.38	1.22	1.05	1.02	0.88	0.89	0.83	0.96	0.89
Genetics	3	0	0	0	0	0	0	0	0	0.28	0.28	0.28	0.28	0.28	0.28	0.51	0.74	0.96	0.96	1.17	1.1	1.1	1.1	1.29	1.33	1.33	1.28	1.23	1.19	1.25	1.2	1.16	1.33	1.49	1.45	1.56	1.66	1.62	1.59	1.56	1.78	1.61	1.47	1.44	1.28	1.26	1.21	1.25	1.19
Genetics	4	0	0	0	0	0	0.3	0.3	0.3	0.58	0.58	0.58	0.59	0.59	0.59	0.82	1.05	0.97	0.97	1.18	1.11	1.11	1.31	1.49	1.68	1.68	1.63	1.58	1.53	1.7	1.7	1.67	1.84	1.8	1.76	1.73	1.88	1.86	1.83	1.79	1.91	1.71	1.64	1.61	1.54	1.51	1.49	1.55	1.51
Genetics	5	0	0	0	0	0	0.3	0.3	0.3	0.58	0.58	0.58	0.83	0.83	0.83	1.06	1.29	1.21	1.21	1.42	1.35	1.43	1.63	1.57	1.76	1.76	1.71	1.66	1.61	1.79	1.91	2.03	2.17	2.13	2.09	2.06	2.21	2.3	2.27	2.25	2.37	2.06	1.87	1.84	1.82	1.79	1.77	1.87	1.72
Genetics	6	0	0	0	0	0.34	0.62	0.62	0.62	0.89	0.89	0.89	1.14	1.14	1.14	1.38	1.29	1.21	1.21	1.58	1.51	1.71	1.91	1.85	2.04	2.04	1.99	2.02	1.97	2.14	2.11	2.23	2.36	2.32	2.28	2.25	2.4	2.51	2.4	2.51	2.62	2.42	2.23	2.18	2.15	2.13	2.1	2.21	2.03
Genetics	7	0	0	0.28	0.25	0.57	0.82	1.05	1.05	1.32	1.32	1.32	1.58	1.62	1.41	1.65	1.56	1.48	1.25	1.67	1.61	1.81	2.01	1.95	2.09	2.18	2.27	2.4	2.44	2.61	2.52	2.65	2.77	2.73	2.73	2.7	2.76	2.74	2.53	2.55	2.67	2.47	2.28	2.22	2.2	2.14	2.16	2.26	2.09
Genetics	8	0.5	0.43	0.84	0.74	1.02	1.23	1.52	1.52	1.79	1.81	1.53	1.79	2.03	1.69	1.93	1.84	1.76	1.47	1.89	1.82	2.01	2.21	2.15	2.09	2.28	2.41	2.54	2.67	2.84	2.75	2.88	3	2.96	3.08	3.05	3.01	2.95	2.74	2.68	2.79	2.59	2.4	2.34	2.36	2.17	2.28	2.38	2.21
Genetics	9	0.69	0.79	1.16	1.06	1.3	1.48	1.77	2.03	2.3	2.57	2.35	2.6	2.72	2.62	2.83	2.75	2.67	2.47	2.64	2.57	2.5	2.54	2.48	2.43	2.37	2.5	2.63	2.76	2.85	2.77	2.89	3.01	2.97	3.09	3.06	3.03	2.96	2.84	2.78	2.88	2.68	2.54	2.49	2.59	2.41	2.51	2.62	2.45
Genetics	10	1.33	1.69	1.94	2.12	2.25	2.35	2.65	2.58	2.86	3.13	3.01	3.41	3.31	3.21	3.12	3.26	3.27	3.19	3.33	3.32	3.26	3.31	3.1	3.18	3.13	3.26	3.16	3.2	3.32	3.24	3.3	3.42	3.27	3.39	3.22	3.29	3.22	3.16	3.1	3.1	2.9	2.85	2.79	2.9	2.8	2.9	2.99	2.82
Genetics	11	1.89	2.17	2.36	2.49	2.59	2.66	2.95	2.8	3.08	3.13	3.01	3.51	3.41	3.31	3.22	3.36	3.5	3.42	3.56	3.7	3.84	3.97	3.66	3.79	3.74	3.87	3.77	3.68	3.81	3.72	3.69	3.61	3.45	3.57	3.34	3.46	3.4	3.33	3.27	3.36	3.16	3.05	3	3.03	2.98	3.09	3.17	3
Genetics	12	2.64	2.81	2.92	2.99	3.04	3.07	3.36	3.21	3.25	3.13	3.01	3.51	3.41	3.31	3.22	3.36	3.5	3.42	3.56	3.7	3.84	3.97	3.66	3.79	3.74	3.87	3.77	3.68	3.81	3.82	3.9	3.94	3.86	3.98	3.76	3.88	3.81	3.75	3.81	3.89	3.59	3.37	3.2	3.15	3.1	3.26	3.35	3.17
Genetics	13	2.97	3.1	3.17	3.22	3.24	3.25	3.54	3.39	3.25	3.13	3.01	3.51	3.41	3.31	3.27	3.41	3.55	3.47	3.61	3.75	3.89	4.02	3.9	4.04	3.98	4.06	3.97	3.87	4	4.08	4.16	4.25	4.17	4.19	3.96	4.08	4.01	3.95	4.03	4.12	3.75	3.53	3.32	3.26	3.13	3.37	3.45	3.28
Genetics	14	3.61	3.64	3.65	3.64	3.62	3.59	3.75	3.6	3.65	3.52	3.4	3.69	3.59	3.49	3.63	3.78	3.92	3.84	3.98	3.93	4.07	4.21	4.09	4.22	4.17	4.06	3.97	3.87	4	4.08	4.16	4.25	4.17	4.25	4.06	4.18	4.11	4.05	4.13	4.22	3.85	3.63	3.41	3.39	3.22	3.51	3.59	3.42
Genetics	15	4.47	4.38	4.3	4.22	4.14	4.07	3.9	3.76	3.89	3.77	3.65	3.79	3.68	3.59	3.73	3.87	4.01	3.93	4.07	3.93	4.07	4.21	4.09	4.22	4.35	4.39	4.4	4.3	4.43	4.51	4.59	4.68	4.6	4.68	4.61	4.54	4.34	4.17	4.26	4.34	4.08	3.86	3.64	3.71	3.62	3.83	3.92	3.81
Genetics	16	4.47	4.38	4.3	4.22	4.14	4.07	3.9	3.76	3.89	3.77	3.65	3.79	3.92	3.82	3.96	4.11	4.25	4.17	4.31	4.17	4.31	4.44	4.32	4.22	4.35	4.43	4.51	4.42	4.54	4.63	4.71	4.79	4.72	4.8	4.73	4.66	4.41	4.17	4.26	4.34	4.11	3.89	3.68	3.76	3.68	3.9	3.98	3.93
Genetics	17	4.47	4.38	4.3	4.22	4.14	4.24	4.08	3.93	4.07	3.94	3.83	3.97	4.11	4.04	4.18	4.32	4.28	4.21	4.35	4.21	4.34	4.48	4.36	4.25	4.35	4.43	4.51	4.42	4.54	4.63	4.71	4.79	4.72	4.8	4.73	4.66	4.41	4.17	4.26	4.34	4.11	3.9	3.74	3.82	3.75	3.96	4.04	3.99
Genetics	18	4.47	4.38	4.3	4.22	4.14	4.37	4.5	4.35	4.48	4.36	4.24	4.38	4.52	4.66	4.8	4.94	4.78	4.42	4.56	4.42	4.56	4.69	4.57	4.51	4.4	4.48	4.56	4.47	4.59	4.68	4.76	4.84	4.77	4.85	4.73	4.66	4.41	4.17	4.26	4.34	4.11	4	3.92	4	3.93	4.14	4.22	4.21
Genetics	19	4.47	4.38	4.3	4.22	4.14	4.37	4.5	4.35	4.49	4.36	4.38	4.52	4.66	4.8	4.94	5.08	4.92	4.77	4.91	4.77	4.9	4.91	4.79	4.87	4.76	4.84	4.92	4.82	4.73	4.82	4.9	4.98	4.91	4.99	4.73	4.74	4.49	4.3	4.38	4.48	4.25	4.17	4.09	4.17	4.1	4.31	4.31	4.37
Genetics	20	4.47	4.38	4.3	4.22	4.14	4.37	4.5	4.35	4.49	4.36	4.5	4.64	4.79	4.93	5.07	5.21	5.05	4.89	5.03	4.89	5.03	4.91	4.79	4.87	4.76	4.84	4.92	4.89	4.8	4.89	5.07	5.15	5.08	5.16	4.9	4.98	4.79	4.7	4.71	4.91	4.68	4.5	4.42	4.5	4.46	4.67	4.65	4.67
Genetics	21	4.47	4.38	4.3	4.22	4.14	4.37	4.5	4.35	4.49	4.62	4.76	4.91	5.05	5.19	5.33	5.47	5.31	5.16	5.31	5.18	5.05	4.93	4.81	4.88	4.78	4.86	4.94	5.02	5.02	5.08	5.33	5.41	5.49	5.57	5.31	5.39	5.3	5.2	5.11	5.24	5.14	4.89	4.81	4.74	4.78	4.99	5.05	4.98
Genetics	22	4.8	4.67	4.57	4.86	4.72	4.9	5.03	5.05	5.19	5.33	5.29	5.43	5.57	5.7	5.51	5.65	5.49	5.34	5.51	5.37	5.24	5.12	5.01	5.09	4.98	5.06	5.14	5.22	5.3	5.17	5.42	5.5	5.58	5.66	5.4	5.48	5.39	5.29	5.2	5.25	5.17	4.92	4.84	4.76	4.82	5.03	5.09	5.02
Genetics	23	5.16	4.98	5.28	5.49	5.28	5.41	5.54	5.68	5.81	5.95	5.72	5.86	6	5.8	5.83	5.97	5.86	5.71	5.77	5.63	5.5	5.57	5.65	5.73	5.62	5.49	5.57	5.6	5.68	5.55	5.8	5.88	5.77	5.66	5.4	5.48	5.39	5.29	5.2	5.25	5.17	4.92	4.84	4.76	4.82	5.06	5.12	5.05
Genetics	24	5.35	5.14	5.42	5.61	5.59	5.69	5.82	5.95	6.09	6.23	5.99	6.03	6.28	6.09	6.14	6.1	6.16	6.01	6.07	6.14	6.01	6.09	6.16	6.13	6.15	5.99	6.07	5.93	6.02	5.89	5.93	6.01	5.9	5.79	5.56	5.51	5.42	5.42	5.33	5.38	5.3	5.05	4.97	4.89	4.95	5.24	5.3	5.23
Genetics	25 (Q1)	5.83	5.55	5.78	5.93	6.03	6.09	6.22	6.35	6.49	6.63	6.39	6.17	6.56	6.36	6.41	6.24	6.3	6.15	6.21	6.28	6.15	6.22	6.3	6.13	6.21	6.05	6.13	5.99	6.08	5.99	6.03	6.11	6	5.89	5.78	5.68	5.58	5.63	5.54	5.6	5.47	5.22	5.14	5.06	5.12	5.31	5.36	5.33
Genetics	26	6.5	6.12	6.28	6.38	6.43	6.45	6.58	6.72	6.49	6.63	6.39	6.36	6.75	6.55	6.6	6.52	6.58	6.65	6.71	6.78	6.65	6.72	6.61	6.44	6.52	6.36	6.53	6.39	6.25	6.29	6.33	6.42	6.3	6.21	6.11	6.01	5.91	5.78	5.69	5.74	5.49	5.31	5.28	5.2	5.24	5.43	5.48	5.52
Genetics	27	6.59	6.24	6.39	6.47	6.51	6.53	6.66	6.79	6.55	6.69	6.46	6.49	6.85	6.65	6.7	6.76	6.82	6.88	7.12	7.15	7.14	7.21	7.03	6.86	6.94	6.79	6.82	6.68	6.54	6.41	6.45	6.42	6.3	6.35	6.24	6.14	6.04	5.92	5.85	5.9	5.64	5.53	5.59	5.51	5.41	5.6	5.66	5.72
Genetics	28	7.23	7.29	7.31	7.29	7.25	7.2	7.33	7.27	7.27	7.26	7.02	7.05	7.09	6.91	6.96	7.01	7.07	7.14	7.41	7.21	7.28	7.35	7.18	7.01	7.07	6.91	6.94	6.97	6.83	6.66	6.7	6.58	6.47	6.52	6.41	6.31	6.29	6.17	6.05	6.1	5.85	5.74	5.79	5.71	5.61	5.8	5.86	5.83
Genetics	29	8.11	8.05	7.97	7.88	7.78	7.68	7.81	7.51	7.51	7.26	7.12	7.15	7.19	7.24	7.29	7.34	7.4	7.46	7.74	7.53	7.61	7.57	7.4	7.23	7.07	6.92	6.95	6.98	6.93	6.76	6.8	6.8	6.69	6.73	6.65	6.55	6.6	6.47	6.35	6.32	6.16	6.05	5.99	5.91	5.81	5.96	6.08	5.99
Genetics	30	8.11	8.05	7.97	7.88	7.78	7.68	7.81	7.51	7.51	7.26	7.28	7.31	7.35	7.39	7.44	7.49	7.55	7.62	7.89	7.69	7.76	7.57	7.4	7.42	7.25	7.19	7.22	7.26	7.29	7.21	7.25	7.29	7.18	7.22	7.08	6.98	6.94	6.81	6.69	6.6	6.4	6.29	6.19	6.11	6.01	6.04	6.23	6.14
Genetics	31	8.11	8.05	7.97	7.88	7.78	7.68	7.81	7.51	7.51	7.46	7.49	7.52	7.55	7.6	7.65	7.7	7.76	7.83	8.1	7.9	7.77	7.58	7.4	7.42	7.29	7.32	7.35	7.39	7.42	7.42	7.45	7.5	7.45	7.5	7.36	7.23	7.09	6.97	6.85	6.86	6.58	6.47	6.36	6.28	6.24	6.27	6.45	6.36
Genetics	32	8.11	8.05	7.97	7.88	7.78	7.68	7.81	7.51	7.51	7.52	7.54	7.58	7.61	7.66	7.71	7.76	7.82	7.88	8.16	8.16	7.97	7.78	7.6	7.62	7.65	7.67	7.71	7.74	7.78	7.77	7.61	7.65	7.7	7.74	7.6	7.44	7.31	7.22	7.1	7.12	6.84	6.73	6.62	6.52	6.55	6.58	6.64	6.55
Genetics	33	8.11	8.05	7.97	7.88	7.78	7.68	7.81	7.51	7.51	7.52	7.54	7.58	7.61	7.66	7.71	7.76	7.82	7.88	8.16	8.16	7.97	7.78	7.6	7.62	7.65	7.67	7.71	7.74	7.78	7.77	7.61	7.65	7.7	7.74	7.6	7.47	7.33	7.35	7.23	7.26	6.97	6.86	6.77	6.67	6.7	6.73	6.77	6.68
Genetics	34	8.11	8.05	7.97	7.88	7.78	7.68	7.81	7.51	7.51	7.52	7.54	7.58	7.61	7.66	7.71	7.76	7.82	7.88	8.16	8.16	7.97	7.78	7.6	7.62	7.65	7.67	7.71	7.74	7.78	7.77	7.61	7.65	7.7	7.74	7.6	7.47	7.33	7.35	7.23	7.26	6.97	6.86	6.86	6.76	6.79	6.82	6.86	6.77
Genetics	35	8.11	8.05	7.97	8.27	8.36	8.21	8.34	8.04	8.04	8.05	8.07	8.1	8.14	8.19	7.91	7.76	7.82	7.88	8.16	8.16	7.97	7.78	7.6	7.62	7.65	7.67	7.71	7.74	7.78	7.77	7.61	7.65	7.7	7.74	7.6	7.47	7.33	7.35	7.33	7.36	7.07	6.96	6.99	6.89	6.92	6.96	6.99	6.9
Genetics	36	8.11	8.05	7.97	8.27	8.48	8.32	8.45	8.31	8.31	8.32	8.34	8.37	8.41	8.45	8.18	7.92	7.98	8.04	8.16	8.16	7.97	7.78	7.7	7.72	7.75	7.78	7.81	7.84	7.88	7.87	7.71	7.75	7.8	7.74	7.6	7.47	7.44	7.46	7.48	7.51	7.23	7.12	7.14	7.04	7.07	7.11	7.14	6.94
Genetics	37	8.11	8.05	8.2	8.48	8.67	8.49	8.64	8.63	8.63	8.64	8.66	8.69	8.73	8.6	8.33	8.07	8.13	8.17	8.16	8.16	7.97	7.78	7.8	7.82	7.84	7.87	7.9	7.93	7.97	7.97	7.8	7.84	7.91	7.77	7.63	7.49	7.51	7.53	7.55	7.63	7.41	7.3	7.33	7.2	7.23	7.26	7.3	7.06
Genetics	38	8.11	8.05	8.43	8.68	8.85	8.65	9.08	9.06	9.06	9.08	9.1	9.35	9.58	9.29	9.01	8.8	8.86	8.63	8.62	8.62	8.42	8.24	8.03	7.86	7.89	7.91	8.08	8.11	8.15	8.14	7.98	8.02	8.23	8.08	7.94	7.8	7.82	7.66	7.68	7.85	7.71	7.6	7.63	7.36	7.4	7.5	7.54	7.3
Genetics	39	8.64	8.81	9.1	9.28	9.38	9.14	9.56	9.55	9.55	9.56	9.29	9.58	9.66	9.37	9.1	9.06	9.23	9	9.05	9.05	8.86	8.87	8.63	8.41	8.43	8.46	8.44	8.37	8.41	8.34	8.2	8.25	8.26	8.11	7.97	7.83	7.85	7.69	7.71	7.88	7.74	7.69	7.74	7.48	7.51	7.67	7.71	7.5
Genetics	40	8.8	9.19	9.43	9.57	9.65	9.38	9.81	9.79	9.79	9.8	9.45	9.73	9.66	9.37	9.28	9.25	9.53	9.3	9.51	9.51	9.35	9.36	9.13	8.9	8.93	8.77	8.75	8.56	8.74	8.52	8.52	8.52	8.53	8.48	8.34	8.2	8.22	8.06	8.08	8.11	7.97	7.83	7.97	7.71	7.64	7.81	7.84	7.7
Genetics	41	9.65	9.92	10.07	10.14	10.16	10.15	10.14	10.13	10.1	10.11	9.98	10.26	10.2	9.91	9.86	9.83	9.81	9.58	9.78	9.78	9.79	9.57	9.33	9.11	9.13	8.93	8.91	8.72	8.93	8.72	8.72	8.63	8.64	8.65	8.51	8.37	8.39	8.23	8.25	8.25	8.11	7.97	8.06	7.8	7.68	7.9	7.93	7.82
Genetics	42	10.36	10.53	10.6	10.62	10.59	10.53	10.51	10.49	10.1	10.11	10.01	10.29	10.23	9.93	9.89	9.86	9.84	9.68	9.89	9.89	9.89	9.64	9.49	9.27	9.29	9.18	9.16	9.14	9.27	9.06	9.06	9.06	9.07	8.99	8.85	8.71	8.64	8.48	8.34	8.34	8.19	8.06	8.06	7.89	7.77	8.06	8.09	7.98
Genetics	43	10.39	10.56	10.63	10.64	10.61	10.55	10.52	10.51	10.1	10.11	10.01	10.29	10.23	9.93	9.89	9.86	9.84	9.82	10.03	10.03	10.04	9.79	9.74	9.52	9.54	9.52	9.5	9.49	9.48	9.27	9.27	9.27	9.28	9.09	8.95	8.82	8.65	8.49	8.34	8.34	8.19	8.06	8.06	7.93	7.8	8.1	8.13	8.02
Genetics	44	10.85	10.94	10.97	10.94	10.88	10.8	10.77	10.76	10.44	10.45	10.36	10.39	10.33	10.23	10.19	10.16	10.14	10.12	10.33	10.38	10.39	10.14	10.09	9.88	9.89	9.87	9.85	9.84	9.83	9.62	9.47	9.47	9.48	9.29	9.17	8.89	8.72	8.57	8.41	8.41	8.27	8.13	8.13	8	7.88	8.14	8.2	8.08
Genetics	45	11.06	11.13	11.13	11.08	11.01	10.91	10.89	10.87	10.73	10.75	10.65	10.57	10.5	10.45	10.41	10.38	10.35	10.34	10.54	10.48	10.48	10.23	10.19	10.15	10.12	10.1	10.23	10.21	10.21	9.99	9.78	9.79	9.79	9.61	9.43	9.26	9.1	8.8	8.65	8.64	8.5	8.36	8.36	8.23	8.2	8.34	8.35	8.24
Genetics	46	11.06	11.13	11.13	11.08	11.01	10.91	11.18	11.17	11.03	11.04	10.94	10.86	10.79	10.74	10.7	10.67	10.65	10.34	10.54	10.48	10.48	10.23	10.19	10.15	10.12	10.1	10.26	10.25	10.24	10.03	9.82	9.82	9.83	9.65	9.47	9.3	9.14	8.83	8.68	8.67	8.53	8.39	8.4	8.27	8.27	8.41	8.42	8.31
Genetics	47	11.06	11.13	11.13	11.08	11.01	10.91	11.18	11.17	11.03	11.04	10.94	10.92	10.85	10.8	10.76	10.72	10.7	10.39	10.6	10.53	10.54	10.29	10.19	10.15	10.18	10.16	10.32	10.3	10.29	10.14	9.93	9.94	9.94	9.76	9.58	9.36	9.19	9	8.85	8.85	8.65	8.51	8.51	8.38	8.39	8.53	8.54	8.43
Genetics	48	11.06	11.63	11.57	11.47	11.36	11.24	11.5	11.49	11.35	11.36	11.26	11.44	11.05	10.99	10.95	10.92	10.9	10.59	10.8	10.73	10.73	10.58	10.28	10.25	10.41	10.38	10.54	10.53	10.52	10.47	10.27	10.27	10.18	10	9.82	9.47	9.3	9.11	8.96	8.96	8.65	8.51	8.51	8.47	8.48	8.62	8.63	8.51
Genetics	49	11.08	11.69	11.62	11.63	11.5	11.36	11.62	11.69	11.55	11.56	11.46	11.63	11.22	11.16	11.04	11	10.98	10.67	10.8	10.73	10.73	10.68	10.39	10.35	10.51	10.48	10.64	10.63	10.62	10.58	10.37	10.37	10.27	10.18	10.01	9.65	9.49	9.3	9.14	9.14	8.83	8.69	8.69	8.61	8.52	8.66	8.67	8.56
Genetics	50 (Median, Q2)	11.85	12.36	12.2	12.43	12.22	12.02	12.29	12.12	11.99	12.27	12.17	12.34	11.92	11.87	11.5	11.47	11.45	11.14	11.06	11	10.73	10.68	10.39	10.35	10.51	10.48	10.64	10.63	10.62	10.58	10.37	10.37	10.34	10.32	10.14	9.78	9.62	9.43	9.28	9.27	8.96	8.89	8.9	8.74	8.59	8.73	8.8	8.69
Genetics	51	12.25	12.7	12.5	12.7	12.46	12.24	12.5	12.34	12.2	12.27	12.17	12.34	11.92	11.87	11.5	11.47	11.45	11.14	11.06	11	10.73	10.68	10.39	10.35	10.51	10.48	10.64	10.63	10.64	10.6	10.48	10.64	10.61	10.59	10.41	10.05	9.93	9.74	9.59	9.56	9.3	9.21	9.05	8.9	8.75	8.97	9.11	8.96
Genetics	52	12.58	12.98	12.75	12.92	12.96	12.69	12.96	12.79	12.66	12.54	12.44	12.62	12.23	12.35	12.18	12.05	12.03	11.72	11.64	11.73	11.47	11.42	11.12	11.06	11.04	10.82	10.8	10.79	10.95	10.91	10.71	10.87	10.84	10.82	10.64	10.32	10.3	10.11	9.96	9.85	9.68	9.52	9.36	9.25	9.1	9.36	9.47	9.28
Genetics	53	12.94	13.29	13.1	13.24	13.29	12.99	13.26	13.09	12.96	12.84	12.55	12.72	12.55	12.67	12.54	12.42	12.49	12.18	12.18	12.32	12.06	12.01	11.71	11.43	11.35	11.09	11.02	10.92	11.08	10.96	10.71	10.87	10.84	10.82	10.7	10.5	10.48	10.29	10.21	10.17	10	9.83	9.67	9.65	9.5	9.71	9.69	9.56
Genetics	54	13.27	13.57	13.73	13.79	13.79	13.45	13.71	13.55	13.41	13.29	12.82	12.99	12.82	12.67	12.54	12.42	12.62	12.44	12.57	12.71	12.44	12.39	12.15	11.87	11.79	11.53	11.46	11.23	11.27	11.01	10.76	10.93	10.9	10.82	10.79	10.59	10.57	10.38	10.38	10.34	10.17	10	9.84	9.82	9.67	9.79	9.78	9.64
Genetics	55	13.58	13.83	13.96	13.99	13.97	13.87	14.43	14.26	13.96	13.84	13.37	13.54	13.37	13.22	13.09	12.97	12.91	12.53	12.66	12.8	12.54	12.48	12.38	12.1	12.02	11.9	11.87	11.63	11.58	11.32	11.07	11.24	11.21	10.99	10.96	10.76	10.61	10.38	10.38	10.34	10.17	10	9.84	9.82	9.67	9.79	9.78	9.64
Genetics	56	14.03	14.22	14.3	14.3	14.25	14.16	14.72	14.56	14.01	13.89	13.67	13.85	13.68	13.52	13.39	13.27	13.17	12.79	12.92	13.06	12.93	12.62	12.52	12.41	12.33	12.25	12.37	12.13	12.08	11.82	11.57	11.66	11.63	11.41	11.21	11.01	10.81	10.44	10.43	10.4	10.23	10.06	9.84	9.82	9.67	9.79	9.78	9.64
Genetics	57	14.03	14.22	14.3	14.3	14.25	14.16	14.72	14.56	14.24	14.12	13.9	14.07	13.9	13.75	13.62	13.5	13.4	13.02	13.15	13.06	13	12.69	12.58	12.49	12.41	12.33	12.45	12.21	12.16	12.04	11.8	11.92	11.89	11.67	11.46	11.25	11.06	10.83	10.83	10.79	10.48	10.38	10.08	10.14	10.07	10.19	10.18	10.1
Genetics	58	14.03	14.22	14.3	14.3	14.25	14.16	14.72	14.56	14.28	14.17	13.95	14.12	13.95	14.01	13.88	13.76	13.66	13.27	13.4	13.27	13.21	13.09	12.99	12.9	12.61	12.53	12.64	12.42	12.37	12.28	12.03	12.15	11.94	11.72	11.57	11.37	11.17	10.95	11.01	10.98	10.64	10.61	10.4	10.5	10.48	10.54	10.52	10.51
Genetics	59	14.18	14.35	14.41	14.62	14.54	14.43	14.99	14.83	14.55	14.55	14.33	14.42	14.25	14.34	14.25	14.13	14.03	13.65	13.78	13.64	13.47	13.36	13.25	13.16	12.84	12.53	12.64	12.58	12.53	12.44	12.19	12.32	12.25	12.03	11.97	11.77	11.57	11.35	11.31	11.28	10.94	10.91	10.72	10.68	10.66	10.69	10.68	10.67
Genetics	60	14.7	14.79	14.8	15.14	15	14.85	15.41	15.25	14.97	15.12	14.91	14.71	14.54	14.63	14.41	14.29	14.19	13.8	13.93	13.8	13.47	13.36	13.25	13.16	12.84	12.53	12.64	12.58	12.57	12.48	12.23	12.35	12.28	12.06	12.01	11.83	11.64	11.41	11.38	11.31	10.97	10.94	10.75	10.71	10.69	10.78	10.76	10.75
Genetics	61	14.7	14.79	14.8	15.14	15	14.85	15.41	15.48	15.2	15.35	15.14	14.94	14.77	14.86	14.64	14.52	14.42	14.03	13.93	13.8	13.47	13.36	13.25	13.16	12.84	12.53	12.64	12.58	12.7	12.61	12.36	12.49	12.42	12.25	12.19	12.14	11.94	11.72	11.68	11.5	11.16	11.13	10.94	10.9	10.83	10.92	10.87	10.86
Genetics	62	14.7	14.79	14.92	15.24	15.1	14.94	15.5	15.62	15.34	15.49	15.28	15.08	14.91	14.92	14.69	14.57	14.47	14.09	13.93	13.8	13.47	13.36	13.42	13.32	13	12.69	12.81	12.75	12.86	12.77	12.53	12.65	12.58	12.36	12.3	12.25	12.05	11.83	11.91	11.83	11.49	11.46	11.28	11.23	11.06	11.15	11.11	11.1
Genetics	63	15.4	15.4	15.79	16.02	15.8	15.57	15.74	15.87	15.59	15.74	15.79	15.69	15.52	15.27	15.05	14.93	14.83	14.44	14.29	14.15	13.83	13.45	13.45	13.36	13.03	12.73	12.84	12.85	12.97	12.88	12.78	12.9	12.83	12.58	12.52	12.47	12.27	12.05	12.08	12.02	11.68	11.5	11.35	11.3	11.12	11.21	11.2	11.19
Genetics	64	15.67	15.94	16.26	16.44	16.18	15.92	16.02	16.14	15.87	15.94	15.98	16.04	15.88	15.63	15.41	15.29	15.4	15.08	14.93	14.79	14.46	14.09	13.93	13.63	13.4	13.09	13.2	13.1	13.16	13.1	13.02	13.15	13.08	12.82	12.76	12.72	12.57	12.35	12.28	12.21	11.84	11.65	11.58	11.57	11.39	11.48	11.46	11.4
Genetics	65	16.25	16.68	16.91	17.01	16.69	16.55	16.66	16.78	16.5	16.26	16.3	16.36	16.09	15.84	15.62	15.73	15.68	15.51	15.36	15.22	14.89	14.52	14.36	14.02	13.88	13.76	13.64	13.54	13.44	13.52	13.43	13.56	13.49	13.23	13.18	13.09	12.87	12.65	12.58	12.51	12.04	11.85	11.8	11.87	11.69	11.78	11.72	11.56
Genetics	66	17.1	17.4	17.54	17.58	17.2	17.15	17.25	17.08	16.81	16.56	16.44	16.5	16.22	15.98	15.75	15.86	15.68	15.51	15.36	15.22	14.89	14.52	14.36	14.14	14	13.88	13.91	13.8	13.71	13.78	13.7	13.83	13.76	13.5	13.33	13.24	13.13	12.76	12.71	12.64	12.28	12.08	12.03	12.12	12.02	12.11	12.05	11.77
Genetics	67	17.74	17.95	18.03	18.01	17.59	17.5	17.6	17.29	17.02	16.77	16.44	16.5	16.22	16.01	15.78	15.89	15.71	15.54	15.39	15.25	14.92	14.55	14.39	14.24	14.07	13.95	14.01	13.9	13.81	13.88	13.8	13.93	13.86	13.6	13.35	13.27	13.19	12.79	12.85	12.87	12.5	12.39	12.34	12.43	12.38	12.47	12.41	12.1
Genetics	68	17.74	17.95	18.03	18.01	17.59	17.5	17.6	17.29	17.02	17	16.66	16.72	16.45	16.44	16.22	16.33	16.14	15.97	15.97	16.01	15.66	15.42	15.26	15.11	14.74	14.61	14.67	14.57	14.5	14.42	14.17	14.09	13.98	13.72	13.48	13.39	13.31	12.91	12.99	13.04	12.67	12.61	12.56	12.55	12.51	12.62	12.56	12.25
Genetics	69	17.74	17.95	18.03	18.01	17.93	17.82	17.92	17.75	17.47	17.49	17.16	17.22	16.94	16.94	16.71	16.51	16.32	16.16	16.08	16.14	15.75	15.58	15.42	15.27	14.89	14.77	14.83	14.87	14.94	14.81	14.52	14.46	14.36	14.1	13.85	13.77	13.69	13.29	13.22	13.12	12.75	12.7	12.63	12.55	12.51	12.7	12.64	12.42
Genetics	70	17.74	17.95	18.03	18.05	17.97	17.85	17.95	17.92	17.65	17.67	17.34	17.4	17.12	17.11	16.86	16.65	16.47	16.3	16.08	16.14	15.75	15.58	15.42	15.27	15.06	14.93	14.99	15.06	15.14	15	14.71	14.8	14.69	14.48	14.24	13.98	13.9	13.63	13.53	13.44	13.07	13.02	12.8	12.76	12.7	12.92	12.86	12.77
Genetics	71	17.74	17.95	18.18	18.54	18.41	18.25	18.35	18.33	18.19	18.21	17.87	17.93	17.66	17.54	17.01	16.81	16.62	16.45	16.23	16.16	15.77	15.6	15.57	15.42	15.23	15.23	15.29	15.36	15.43	15.39	15.1	15.19	15.15	14.91	14.67	14.39	14.18	13.92	13.82	13.73	13.27	13.21	13	12.97	12.89	13.11	13.05	12.99
Genetics	72	17.74	17.95	18.49	18.82	18.66	18.48	18.58	18.55	18.55	18.67	18.34	18.4	18.37	18.02	17.71	17.5	17.34	17.17	16.94	16.81	16.36	16.18	16.21	16.01	15.82	15.64	15.75	15.8	15.88	15.91	15.55	15.6	15.65	15.36	15.02	14.84	14.58	14.28	14.18	14.09	13.55	13.5	13.32	13.22	13.15	13.28	13.15	13.1
Genetics	73	18.71	18.79	19.21	19.46	19.24	19.01	19.4	19.14	19.14	19.43	19.1	18.86	18.83	18.49	18.17	17.97	18	17.54	17.32	17.32	16.86	16.69	16.72	16.51	16.32	16.15	16.39	16.23	16.31	16.34	15.88	15.76	15.81	15.52	15.24	15.12	14.86	14.42	14.45	14.35	13.82	13.73	13.64	13.54	13.48	13.58	13.48	13.42
Genetics	74	19.8	19.72	20.03	20.19	19.89	19.6	20	19.54	19.49	19.5	19.16	18.92	18.89	18.55	18.23	18.16	18.2	17.74	17.52	17.52	17.06	16.88	16.85	16.65	16.49	16.32	16.42	16.3	16.37	16.41	16.08	15.96	16.01	15.72	15.44	15.34	15.08	14.67	14.69	14.59	14.06	13.84	13.76	13.66	13.59	13.77	13.63	13.58
Genetics	75 (Q3)	20.68	20.48	20.7	20.78	20.42	20.08	20.48	20.02	19.6	19.5	19.36	19.31	19.28	18.93	18.62	18.64	18.68	18.43	18.21	18.21	17.75	17.38	17.16	16.96	16.95	16.78	16.79	16.81	16.67	16.83	16.5	16.38	16.47	16.18	15.9	15.74	15.48	15.2	15.07	14.97	14.42	14.19	14.12	14.05	14.04	14.24	14	13.95
Genetics	76	20.68	20.48	20.7	20.78	20.42	20.24	20.64	20.18	19.76	19.66	19.58	19.53	19.5	19.4	19.08	19.1	18.98	18.74	18.51	18.51	18.06	17.62	17.4	17.2	16.95	16.78	16.97	16.99	17.02	17.22	16.89	16.77	16.99	16.69	16.41	16.27	16.01	15.55	15.42	15.15	14.59	14.37	14.29	14.17	14.27	14.48	14.23	14.21
Genetics	77	20.68	20.48	20.7	20.78	20.42	20.38	20.78	20.32	19.91	19.8	19.73	19.68	19.86	19.76	19.44	19.46	19.2	18.95	18.73	18.73	18.27	17.84	17.62	17.2	16.96	16.78	16.97	16.99	17.02	17.22	16.89	16.78	16.99	16.69	16.41	16.41	16.14	15.68	15.55	15.28	14.78	14.65	14.58	14.45	14.73	15.02	14.64	14.7
Genetics	78	20.77	20.55	20.76	20.83	20.47	20.43	20.78	20.32	19.91	19.8	19.73	19.68	19.89	19.79	19.53	19.56	19.29	19.04	18.82	18.82	18.36	18.13	18.09	17.64	17.4	17.25	17.44	17.46	17.49	17.69	17.36	17.36	17.37	16.89	16.61	16.61	16.26	15.86	15.73	15.57	15.14	15.06	14.87	14.75	15.2	15.57	15.22	15.29
Genetics	79	21.52	21.19	21.78	21.74	21.3	21.18	21.32	21.03	20.62	20.52	20.44	20.39	20.61	20.17	20.08	20.1	19.84	19.46	19.26	19.26	18.82	18.59	18.56	18.21	17.97	17.74	17.93	17.95	17.91	18.08	17.75	17.77	17.78	17.35	16.99	16.99	16.55	16.23	16.21	16.09	15.5	15.43	15.19	15.09	15.63	16.05	15.79	15.86
Genetics	80	21.92	21.64	22.18	22.25	22.1	21.91	22.14	21.97	21.55	21.72	21.9	21.63	21.78	21.34	21.12	20.83	20.57	20.25	19.95	20.03	19.51	19.01	18.98	18.72	18.48	18.25	18.48	18.5	18.31	18.47	18.12	17.97	17.98	17.65	17.34	17.33	16.98	16.63	16.64	16.52	15.92	15.88	15.64	15.63	16.06	16.36	16.1	16.16
Genetics	81	22.59	22.66	23.07	23.28	23.02	22.75	22.98	22.81	22.4	22.56	22.73	22.12	22.02	21.57	21.16	21.1	20.84	20.51	20.22	20.42	19.9	19.4	19.36	19.07	18.83	18.6	18.74	18.77	18.58	18.74	18.37	18.21	18.38	18.05	17.73	17.73	17.43	16.94	16.95	16.83	16.35	16.31	16.07	15.93	16.36	16.69	16.44	16.5
Genetics	82	23.46	23.41	23.72	23.86	23.55	23.22	23.46	23.28	22.87	23.03	22.88	22.36	22.47	22.03	21.62	21.56	21.4	21.08	20.78	20.99	20.66	20.16	19.88	19.37	19.13	18.9	19.04	18.96	18.77	18.93	18.56	18.21	18.38	18.05	17.74	17.73	17.44	17.05	17.07	17.04	16.59	16.64	16.4	16.25	16.69	17.1	16.84	16.98
Genetics	83	23.82	23.71	23.99	24.5	24.12	23.74	23.98	23.65	23.24	23.4	23.21	22.68	22.8	22.35	21.62	21.56	21.51	21.19	21.11	21.31	20.99	20.61	20.33	19.82	19.73	19.5	19.64	19.59	19.4	19.35	18.97	18.62	18.68	18.35	18.03	17.87	17.58	17.23	17.1	17.12	16.75	16.9	16.66	16.51	16.95	17.38	17.12	17.33
Genetics	84	24.48	24.28	24.64	25.07	24.64	24.21	24.45	23.84	23.43	23.76	23.56	23.04	23.15	22.84	22.11	22.18	22.14	21.81	21.73	21.93	21.37	21.07	20.79	20.28	19.98	19.94	19.94	19.92	19.74	19.69	19.32	19.13	19.1	18.77	18.49	18.31	17.83	17.48	17.32	17.33	17.01	17.27	16.9	16.81	17.3	17.71	17.47	17.76
Genetics	85	25.95	25.54	26.05	26.33	25.77	25.53	25.87	25.5	24.76	24.79	24.44	23.94	24.06	23.52	22.78	22.95	22.62	22.19	21.87	22.08	21.49	21.19	20.93	20.6	20.3	20.26	20.24	20.22	20.2	20.19	19.81	19.62	19.59	19.22	18.88	18.84	18.36	17.94	17.78	17.63	17.27	17.62	17.35	17.33	17.9	18.17	17.89	18.19
Genetics	86	26.52	26.02	26.48	26.71	26.11	25.85	26.38	26.06	25.32	25.36	25.03	24.76	25.03	24.49	23.9	24.07	23.73	23.12	22.75	23.07	22.49	22.02	21.68	21.2	21.09	20.9	21	21.14	21.18	21.29	20.81	20.63	20.64	20.12	19.77	19.54	19.06	18.54	18.2	18.09	17.63	17.98	17.69	17.56	18.12	18.4	18.12	18.42
Genetics	87	26.57	26.07	26.98	27.16	26.69	26.39	26.92	26.59	26.04	26.07	25.73	25.46	25.82	24.94	24.44	24.44	24.31	23.8	23.65	23.78	23.4	23.04	22.86	22.3	22.37	22.23	22.32	22.25	22.3	22.26	21.85	21.61	21.55	20.87	20.51	20.1	19.49	19.13	18.84	18.66	18.38	18.66	18.23	18.05	18.67	18.95	18.67	19.04
Genetics	88	28.23	27.49	28.22	28.26	27.85	27.44	27.69	27.37	26.64	26.67	26.01	25.61	25.96	25.09	24.59	24.44	24.31	23.91	23.76	23.89	23.51	23.15	23	22.44	22.51	22.41	22.51	22.46	22.5	22.64	22.33	22.1	22.04	21.37	21.08	20.75	20.21	20	19.78	19.5	19.06	19.23	18.8	18.63	19.29	19.5	19.13	19.47
Genetics	89	29.47	28.86	29.42	29.33	28.81	28.31	28.38	28.06	27.1	27.13	26.44	25.8	25.96	25.33	24.83	24.68	24.65	24.26	24.1	24.24	23.85	23.52	23.37	22.85	22.68	22.59	22.68	22.68	22.79	23.03	22.9	22.66	22.66	22.13	21.89	21.63	21.2	21.12	20.75	20.4	19.86	19.88	19.45	19.19	19.8	19.94	19.59	19.88
Genetics	90	30.41	29.91	30.34	30.14	29.57	29.01	29.12	28.71	27.77	27.61	26.94	26.3	26.31	25.68	25.25	25.29	25.39	24.79	24.63	24.89	24.5	24.31	24.32	23.95	23.78	23.61	23.48	23.41	23.46	23.7	23.47	23.24	23.14	22.61	22.22	21.97	21.65	21.57	21.15	20.79	20.25	20.32	19.93	19.65	20.19	20.42	20.15	20.36
Genetics	91	32.19	31.43	32.1	32.08	31.63	31.05	30.96	30.2	29.48	29.28	28.68	28.04	28.29	27.34	26.78	26.54	26.63	26.15	25.99	26.06	25.52	25.1	25.17	24.55	24.45	24.26	24.27	24.17	24.22	24.55	24.26	24.03	24	23.69	23.3	23	22.68	22.49	21.95	21.44	20.81	20.89	20.6	20.32	20.66	21.02	20.81	20.9
Genetics	92	33.4	32.48	33.05	32.95	32.41	31.89	31.8	31.13	30.05	29.95	29.14	28.42	28.67	27.7	27.11	27.06	27.07	26.6	26.35	26.61	25.96	25.54	25.78	25.24	25.34	25.19	25.06	24.97	25.03	25.44	24.96	24.81	24.86	24.39	23.92	23.54	23.4	23.28	22.73	22.21	21.54	21.71	21.42	21.05	21.39	21.9	21.57	21.48
Genetics	93	34.41	33.74	34.15	33.93	33.52	33.24	33.15	32.67	31.57	31.49	30.68	30.27	30.28	29.42	28.83	28.84	28.74	28.48	28.04	28.31	27.39	27	26.65	26.22	26.4	26.25	25.84	25.72	25.57	25.98	25.61	25.54	25.57	25.33	24.94	24.37	24.36	24.24	23.66	23.25	22.69	22.92	22.64	22.33	22.47	22.8	22.71	22.56
Genetics	94	35.46	34.79	35.07	34.99	34.6	34.48	34.36	33.88	32.48	32.45	31.9	31.91	31.85	31.12	30.55	30.6	30.26	29.9	29.67	29.95	28.9	28.5	27.73	27.38	27.53	27.15	26.7	26.63	26.48	26.68	26.35	26.42	26.24	26.18	25.99	25.33	25.44	25.39	24.93	24.71	24.26	24.56	24.16	23.89	23.94	24.04	24.46	24.26
Genetics	95	38.35	37.27	37.63	37.42	36.78	36.66	36.42	36.21	34.48	33.93	33.07	33.26	33.41	32.63	31.98	32.12	31.84	31.29	30.79	31.03	30.05	29.76	28.81	28.45	28.48	28.2	27.74	27.53	27.38	27.58	27.39	27.44	27.3	27.3	27.02	26.34	26.43	26.52	25.95	25.93	25.61	25.93	25.42	24.99	25.08	25.21	25.55	25.4
Genetics	96	39.4	39.09	39.3	38.9	38.2	38.06	37.72	37.53	36.15	35.53	34.82	35.04	34.6	33.77	33.32	33.38	33.15	32.8	32.46	32.28	31.17	30.85	29.83	29.54	29.77	29.33	28.88	28.83	28.57	28.86	28.59	28.77	28.65	28.79	28.69	28.02	28.18	28.42	27.64	27.75	27.28	27.76	27.13	26.54	26.67	26.71	26.85	27.02
Genetics	97	41.49	41.54	41.59	40.93	40.29	40.32	39.94	39.94	38.41	38.16	37.57	37.75	37.15	36.44	36.1	36.1	35.51	35.43	34.97	34.9	33.45	33.28	31.98	31.42	31.49	31.67	31.25	31.3	30.56	30.97	30.9	31.22	31.07	31.34	31.31	30.73	30.28	30.45	29.77	30.01	29.38	29.76	28.96	28.05	28.26	28.41	28.39	28.77
Genetics	98	45.13	44.72	44.69	43.91	43.82	44.05	43.71	43.64	42.19	41.75	40.96	41.34	40.94	40.31	39.92	39.28	38.17	37.67	37.31	37.36	36.26	36.44	35.53	34.74	35.28	35.34	35.01	35.2	35.05	35.03	34.69	34.5	34.18	33.57	33.66	32.32	31.92	32.03	31.49	31.23	30.66	31.13	30.75	30.03	30.26	30.44	30.56	31.1
Genetics	99	48.51	48.68	48.5	47.79	47.83	48.25	48.47	48.21	46.57	46.13	45.28	46.27	45.19	46.01	45.41	44.93	43.84	42.91	42.45	42.63	42.02	42.65	41.82	41.38	41.03	41.17	40.84	40.65	40.65	40.51	40.15	39.69	39.05	37.71	37.91	35.89	35.34	35.53	35.23	34.92	34.63	34.99	34.35	33.53	33.64	33.42	33.66	34.12
Genetics	100 (Maximum)	59.1	57.8	56.59	55.86	55.1	54.94	57.14	57.79	53.79	52.81	51.28	52.11	51.49	55.49	55.37	55.3	54.45	51.6	50.65	50.3	49.59	49.79	49.26	48.36	45.55	44.58	44.18	48.41	48.63	49.07	50.19	49.76	49.72	48.29	49.58	46.89	46.72	47.05	42.73	42.44	41.62	40.57	40.01	38.52	38.47	37.14	37.59	37.59
PlosCompBiol	1	0	0	0	0	0	0	0	0	0	0	0	0	0	0	0	0	0	0	0	0	0	0	0	0	0	0	0	0	0	0	0	0	0	0	0	0	0	0	0	0	0	0	0	0	0	0	0	0
PlosCompBiol	2	0	0	0	0	0	0	0	0	0	0	0	0	0	0	0	0	0	0	0	0	0	0	0	0	0	0	0	0	0	0	0	0	0	0.07	0.07	0.07	0.07	0.07	0.07	0.07	0.07	0.07	0.07	0.15	0.08	0.08	0.12	0.12
PlosCompBiol	3	0	0	0	0	0	0	0	0	0	0	0	0	0	0	0	0	0	0	0	0	0	0	0	0	0	0	0	0	0	0	0	0	0	0.16	0.16	0.19	0.19	0.19	0.32	0.35	0.35	0.35	0.35	0.48	0.36	0.38	0.47	0.47
PlosCompBiol	4	0	0	0	0	0	0	0	0	0	0	0	0	0	0	0	0	0	0	0	0.04	0.04	0.04	0.04	0.04	0.04	0.04	0.04	0.04	0.04	0.04	0	0	0	0.16	0.16	0.31	0.31	0.31	0.45	0.59	0.59	0.59	0.59	0.73	0.7	0.81	0.78	0.84
PlosCompBiol	5	0	0	0	0	0	0	0	0	0	0	0	0	0	0	0	0	0	0	0.21	0.42	0.42	0.42	0.42	0.42	0.42	0.42	0.42	0.59	0.59	0.38	0.17	0.34	0.34	0.49	0.49	0.65	0.76	0.76	0.73	0.88	0.88	0.92	0.76	0.9	0.87	1	0.98	0.98
PlosCompBiol	6	0	0	0	0	0	0	0	0	0	0	0	0	0	0	0	0	0	0	0.21	0.42	0.42	0.42	0.42	0.42	0.6	0.74	0.74	0.92	0.95	0.74	0.7	0.86	0.86	1.02	1.15	1.12	1.13	1.13	1.1	1.2	1.2	1.18	1.08	1.22	1.19	1.19	1.16	1.14
PlosCompBiol	7	0	0	0	0	0	0.18	0.18	0.18	0.18	0.18	0.18	0.18	0.18	0.18	0.18	0.41	0.23	0.23	0.44	0.65	0.65	0.65	0.65	0.65	0.83	1.01	0.79	0.96	1.13	0.95	0.91	1.07	1.07	1.23	1.38	1.35	1.31	1.31	1.28	1.25	1.28	1.26	1.23	1.36	1.34	1.31	1.29	1.27
PlosCompBiol	8	0	0	0.07	0.07	0.06	0.36	0.36	0.36	0.36	0.36	0.36	0.36	0.36	0.3	0.3	0.53	0.24	0.44	0.66	0.86	0.86	0.86	0.86	0.86	1.05	1.23	1	1.17	1.13	1.09	1.05	1.21	1.33	1.49	1.64	1.61	1.57	1.7	1.67	1.64	1.61	1.58	1.56	1.57	1.54	1.6	1.57	1.55
PlosCompBiol	9	0	0	0.46	0.73	0.65	0.9	0.9	1.08	1.35	1.35	1.41	1.63	1.63	1.29	1.03	1.26	1.18	1.39	1.42	1.36	1.36	1.3	1.28	1.28	1.46	1.64	1.54	1.49	1.45	1.41	1.37	1.53	1.69	1.65	1.8	1.77	1.74	1.76	1.73	1.7	1.67	1.64	1.62	1.59	1.57	1.67	1.65	1.69
PlosCompBiol	10	0.32	0.27	0.7	1.02	0.92	1.14	1.14	1.25	1.52	1.79	2.05	2.3	2.55	2.45	2.13	2.35	2.27	2.49	2.42	2.35	2.22	1.96	1.9	1.85	1.79	1.98	1.93	1.88	1.83	1.79	1.75	1.77	1.93	1.89	1.86	1.82	1.79	1.76	1.73	1.81	1.78	1.76	1.73	1.7	1.68	1.79	1.84	1.94
PlosCompBiol	11	1.34	1.14	1.46	1.7	1.53	1.69	1.69	1.54	1.82	2.09	2.05	2.3	2.55	2.45	2.13	2.35	2.27	2.49	2.42	2.35	2.28	2.02	1.96	1.91	1.85	2.04	1.99	1.94	1.89	1.85	1.81	1.77	1.93	1.98	1.94	1.91	1.87	1.84	1.89	2.01	1.98	2.03	2	1.98	1.87	1.97	2.08	2.18
PlosCompBiol	12	1.49	1.28	1.58	1.8	1.62	1.78	1.78	1.63	1.9	2.17	2.05	2.3	2.55	2.45	2.13	2.35	2.27	2.49	2.42	2.35	2.28	2.02	1.96	1.91	1.85	2.04	1.99	1.94	1.89	1.85	1.81	1.77	1.93	2.05	2.01	1.98	1.95	1.92	2.03	2.14	2.11	2.22	2.2	2.17	1.99	2.1	2.2	2.3
PlosCompBiol	13	2.24	2.3	2.47	2.59	2.33	2.43	2.34	2.19	2.14	2.41	2.29	2.54	2.55	2.45	2.13	2.35	2.27	2.49	2.42	2.35	2.28	2.22	2.16	2.11	2.05	2.23	2.18	2.14	2.09	2.05	2.08	2.04	2	2.12	2.08	2.05	2.02	1.99	2.1	2.21	2.18	2.22	2.2	2.17	1.99	2.1	2.2	2.3
PlosCompBiol	14	3.08	3.19	3.25	3.29	3.3	3.31	3.06	2.91	2.78	3.04	2.93	3.18	3.07	2.98	2.65	2.57	2.48	2.49	2.42	2.35	2.28	2.22	2.16	2.11	2.05	2.23	2.18	2.14	2.12	2.08	2.2	2.16	2.14	2.26	2.28	2.24	2.21	2.18	2.29	2.37	2.34	2.29	2.33	2.3	2.2	2.26	2.36	2.46
PlosCompBiol	15	3.08	3.19	3.25	3.29	3.3	3.31	3.15	3	2.86	3.13	3.01	3.26	3.16	3.06	2.73	2.65	2.57	2.49	2.42	2.35	2.28	2.22	2.16	2.11	2.05	2.23	2.18	2.31	2.44	2.4	2.52	2.48	2.6	2.72	2.84	2.81	2.77	2.74	2.68	2.62	2.72	2.66	2.77	2.7	2.65	2.6	2.71	2.81
PlosCompBiol	16	3.08	3.19	3.25	3.29	3.3	3.31	3.15	3	2.86	3.13	3.01	3.26	3.16	3.06	2.94	2.85	2.77	2.69	2.62	2.55	2.49	2.43	2.37	2.31	2.26	2.23	2.18	2.31	2.44	2.4	2.52	2.62	2.74	2.86	2.98	2.96	2.93	2.9	2.84	2.78	2.89	2.83	2.81	2.75	2.7	2.68	2.77	2.87
PlosCompBiol	17	3.28	3.36	3.4	3.42	3.42	3.42	3.25	3.11	2.97	3.24	3.12	3.26	3.16	3.06	2.97	2.88	2.8	2.72	2.65	2.65	2.59	2.53	2.47	2.42	2.37	2.32	2.27	2.39	2.52	2.48	2.53	2.65	2.77	2.89	3	3.12	3.19	3.3	3.24	3.18	3.29	3.23	3.18	3.13	3.08	3.15	3.1	3.1
PlosCompBiol	18	3.75	3.76	3.75	3.73	3.7	3.67	3.51	3.36	3.22	3.49	3.49	3.38	3.28	3.18	3.09	3	2.92	2.84	2.77	2.91	2.84	2.66	2.6	2.73	2.78	2.78	2.73	2.86	2.99	2.94	2.86	2.98	3.1	3.22	3.15	3.17	3.24	3.35	3.29	3.23	3.34	3.29	3.23	3.18	3.13	3.21	3.17	3.12
PlosCompBiol	19	3.75	3.76	3.75	3.73	3.7	3.67	3.51	3.36	3.32	3.59	3.73	3.62	3.51	3.42	3.33	3.24	3.16	3.08	3.22	3.26	3.19	2.87	2.81	2.95	3.08	3.21	3.28	3.41	3.54	3.28	3.2	3.32	3.45	3.57	3.49	3.43	3.36	3.35	3.32	3.27	3.38	3.32	3.27	3.22	3.17	3.25	3.2	3.16
PlosCompBiol	20	3.75	3.76	3.75	3.73	3.7	3.67	3.51	3.36	3.5	3.77	3.91	3.8	3.94	3.84	3.75	3.66	3.58	3.5	3.64	3.5	3.52	3.2	3.22	3.1	3.24	3.37	3.5	3.62	3.75	3.53	3.45	3.49	3.61	3.65	3.58	3.51	3.45	3.38	3.47	3.41	3.49	3.43	3.38	3.33	3.28	3.36	3.31	3.29
PlosCompBiol	21	4.13	4.09	4.04	3.99	3.93	3.88	3.72	3.57	3.71	3.77	3.91	3.8	3.94	4.08	3.99	3.9	3.82	3.96	4.1	3.96	4.1	3.78	3.91	3.8	3.69	3.82	3.95	4.08	3.99	3.9	3.82	3.74	3.86	3.79	3.72	3.65	3.58	3.52	3.6	3.54	3.49	3.43	3.38	3.33	3.28	3.36	3.31	3.37
PlosCompBiol	22	4.47	4.38	4.3	4.22	4.14	4.37	4.21	4.06	4.2	4.07	4.21	4.1	4.24	4.38	4.29	4.43	4.05	4.19	4.33	4.19	4.32	4.2	4.33	4.22	4.11	4.24	4.15	4.27	4.18	4.1	4.02	3.94	3.86	3.79	3.72	3.65	3.58	3.52	3.6	3.65	3.59	3.54	3.49	3.43	3.38	3.47	3.49	3.57
PlosCompBiol	23	4.47	4.38	4.3	4.22	4.14	4.37	4.21	4.06	4.2	4.07	4.21	4.1	4.24	4.38	4.29	4.43	4.27	4.41	4.55	4.41	4.55	4.42	4.56	4.44	4.34	4.47	4.37	4.27	4.18	4.1	4.02	3.94	4.02	3.99	3.92	3.85	3.79	3.72	3.81	3.89	3.83	3.78	3.73	3.52	3.48	3.57	3.65	3.73
PlosCompBiol	24	4.47	4.45	4.35	4.27	4.19	4.41	4.25	4.1	4.24	4.38	4.52	4.41	4.51	4.65	4.56	4.7	4.54	4.68	4.81	4.68	4.55	4.42	4.56	4.44	4.34	4.47	4.37	4.27	4.18	4.1	4.04	3.96	4.05	4.13	4.06	3.99	3.93	3.86	3.95	4.03	3.97	4.01	3.96	3.75	3.67	3.75	3.83	3.92
PlosCompBiol	25 (Q1)	4.47	4.93	4.78	4.64	4.52	4.72	4.56	4.69	4.83	4.97	5.11	5	4.79	4.93	5.02	5.16	4.99	5.13	4.99	4.85	4.72	4.6	4.73	4.62	4.51	4.47	4.37	4.27	4.18	4.1	4.18	4.1	4.19	4.27	4.2	4.13	4.06	4	4.08	4.17	4.11	4.03	3.97	3.86	3.79	3.94	4.02	4.1
PlosCompBiol	26	4.47	4.93	4.78	5.04	4.88	5.04	4.88	5.02	5.15	5.29	5.44	5.32	5.12	5.26	5.07	5.22	5.05	5.19	5.05	4.91	4.78	4.65	4.79	4.68	4.57	4.47	4.37	4.36	4.27	4.35	4.43	4.52	4.6	4.68	4.61	4.54	4.5	4.44	4.44	4.52	4.3	4.21	4	3.92	3.85	4.06	4.14	4.2
PlosCompBiol	27	4.79	5.2	5.02	5.25	5.07	5.22	5.06	5.19	5.33	5.47	5.44	5.32	5.12	5.26	5.07	5.22	5.05	5.19	5.05	4.91	4.78	4.65	4.79	4.68	4.57	4.47	4.37	4.45	4.36	4.44	4.52	4.61	4.69	4.77	4.7	4.64	4.72	4.66	4.7	4.78	4.55	4.47	4.26	4.18	4.1	4.32	4.4	4.33
PlosCompBiol	28	5.16	5.53	5.3	5.5	5.3	5.42	5.26	5.4	5.53	5.67	5.44	5.35	5.15	5.29	5.11	5.25	5.08	5.22	5.08	4.94	4.81	4.69	4.79	4.68	4.57	4.47	4.37	4.45	4.36	4.44	4.52	4.61	4.69	4.77	4.81	4.74	4.82	4.76	4.81	4.9	4.67	4.59	4.37	4.3	4.22	4.33	4.41	4.35
PlosCompBiol	29	5.16	5.53	5.68	5.84	5.6	5.7	5.54	5.68	5.81	5.95	5.71	5.86	5.65	5.51	5.33	5.47	5.31	5.45	5.3	5.16	5.03	4.91	4.79	4.68	4.57	4.47	4.37	4.45	4.36	4.44	4.52	4.61	4.69	4.77	4.86	4.79	4.88	4.91	4.97	5.05	4.82	4.74	4.63	4.55	4.47	4.53	4.61	4.63
PlosCompBiol	30	5.32	5.66	5.88	6.02	5.9	5.97	5.81	5.86	6	6.14	5.9	6.04	5.83	5.64	5.45	5.47	5.31	5.45	5.49	5.35	5.22	5.1	4.98	4.87	4.76	4.8	4.7	4.79	4.7	4.59	4.67	4.75	4.84	4.92	5	5.09	5.02	5.11	5.16	5.24	5.13	5.05	4.97	4.89	4.82	4.87	4.8	4.86
PlosCompBiol	31	5.96	6.21	6.36	6.44	6.49	6.51	6.34	6.05	6.18	6.32	6.09	6.23	6.02	5.82	5.64	5.47	5.31	5.45	5.51	5.38	5.25	5.3	5.37	5.26	5.15	5.23	5.13	5.21	5.12	4.99	5.07	5.15	5.07	4.96	5.04	5.12	5.02	5.11	5.16	5.24	5.16	5.08	5	4.98	4.98	5.04	4.97	5.03
PlosCompBiol	32	6.82	6.94	7	7.02	7	6.97	6.58	6.28	6.18	6.32	6.09	6.23	6.02	5.82	5.64	5.47	5.31	5.45	5.51	5.58	5.45	5.52	5.6	5.49	5.38	5.46	5.47	5.55	5.46	5.33	5.2	5.29	5.17	5.06	5.15	5.23	5.13	5.11	5.16	5.24	5.16	5.08	5	5.05	5.11	5.17	5.1	5.15
PlosCompBiol	33	7.55	7.57	7.55	7.5	7.44	7.37	7	6.71	6.43	6.57	6.33	6.47	6.27	6.1	5.92	5.74	5.76	5.65	5.72	5.78	5.65	5.73	5.8	5.88	5.83	5.91	5.99	5.9	5.98	5.85	5.73	5.81	5.7	5.59	5.48	5.47	5.37	5.28	5.33	5.24	5.16	5.08	5	5.05	5.11	5.17	5.1	5.15
PlosCompBiol	34	7.55	7.57	7.55	7.5	7.44	7.37	7.05	6.75	6.48	6.62	6.38	6.52	6.31	6.36	6.17	6.12	6.18	6.02	6.09	6.16	6.03	6.1	6.18	6.25	6.09	6.17	6.13	5.99	6.08	5.95	5.82	5.91	5.79	5.68	5.57	5.47	5.37	5.28	5.33	5.24	5.16	5.08	5	5.05	5.11	5.17	5.1	5.15
PlosCompBiol	35	7.55	7.57	7.55	7.5	7.44	7.37	7.05	6.75	6.48	6.62	6.64	6.78	6.66	6.7	6.52	6.57	6.63	6.48	6.55	6.61	6.69	6.5	6.57	6.57	6.4	6.48	6.34	6.2	6.28	6.15	6.02	5.91	5.79	5.68	5.57	5.47	5.37	5.28	5.33	5.36	5.27	5.19	5.11	5.17	5.22	5.28	5.22	5.28
PlosCompBiol	36	7.55	7.57	7.55	7.5	7.44	7.37	7.05	6.75	6.71	6.85	6.87	7.01	7.05	7.09	7.02	7.08	7.14	6.98	7.05	6.89	6.96	6.77	6.85	6.68	6.52	6.48	6.34	6.2	6.28	6.15	6.02	5.91	5.79	5.68	5.57	5.47	5.37	5.28	5.41	5.47	5.38	5.3	5.22	5.27	5.33	5.41	5.44	5.5
PlosCompBiol	37	7.75	7.74	7.7	7.64	7.56	7.48	7.16	6.86	6.86	7	7.02	7.06	7.09	7.14	7.19	7.24	7.3	7.15	7.21	7.01	7.08	6.89	6.97	6.8	6.64	6.48	6.34	6.2	6.28	6.15	6.02	6.05	5.96	5.85	5.74	5.64	5.54	5.44	5.64	5.7	5.64	5.56	5.34	5.37	5.43	5.6	5.66	5.79
PlosCompBiol	38	8.22	8.14	8.05	8.26	8.12	7.99	7.67	7.37	7.37	7.72	7.74	7.52	7.56	7.6	7.4	7.46	7.52	7.58	7.64	7.44	7.29	7.11	7.18	7.01	6.85	6.7	6.55	6.41	6.28	6.15	6.18	6.22	6.26	6.15	6.05	5.95	5.86	5.77	5.96	6.02	6.07	5.84	5.59	5.49	5.55	5.73	5.79	5.96
PlosCompBiol	39	8.41	8.31	8.2	8.48	8.32	8.17	7.85	7.55	7.55	7.85	7.87	7.65	7.69	7.73	7.45	7.51	7.57	7.63	7.7	7.49	7.29	7.11	7.18	7.01	6.85	6.7	6.55	6.54	6.4	6.27	6.32	6.36	6.4	6.29	6.34	6.24	6.29	6.2	6.27	6.32	6.37	6.13	5.88	5.78	5.84	5.87	5.93	5.96
PlosCompBiol	40	8.94	8.87	8.69	8.91	8.71	8.77	8.45	8.15	8.15	8.16	8.18	7.96	7.93	7.97	7.7	7.75	7.57	7.63	7.7	7.49	7.29	7.11	7.18	7.01	6.85	6.7	6.55	6.59	6.45	6.32	6.36	6.41	6.45	6.37	6.42	6.32	6.37	6.31	6.33	6.38	6.44	6.19	5.95	5.84	5.87	5.9	5.96	5.99
PlosCompBiol	41	8.94	9.31	9.11	9.28	9.25	9.31	8.99	8.69	8.69	8.71	8.73	8.51	8.19	8.21	7.94	7.81	7.57	7.63	7.7	7.49	7.29	7.11	7.18	7.01	6.85	6.7	6.55	6.59	6.45	6.44	6.48	6.53	6.57	6.62	6.67	6.7	6.75	6.8	6.82	6.88	6.81	6.56	6.32	6.22	6.12	6.15	6.08	6.11
PlosCompBiol	42	8.94	9.31	9.54	9.67	9.74	9.76	9.44	9.14	9.14	9.15	9.17	8.95	8.64	8.35	8.07	7.81	7.57	7.63	7.7	7.49	7.29	7.11	7.18	7.01	6.9	6.93	6.78	6.82	6.68	6.72	6.76	6.81	6.85	6.9	6.95	6.95	6.82	6.87	6.89	6.94	6.83	6.58	6.34	6.24	6.14	6.17	6.08	6.11
PlosCompBiol	43	8.94	9.31	9.54	9.67	9.74	9.76	9.44	9.14	9.14	9.15	9.17	9.01	8.69	8.4	8.13	7.87	7.62	7.69	7.75	7.55	7.35	7.16	7.18	7.01	7.04	7.07	6.92	6.95	6.82	6.86	6.9	6.94	6.99	7.04	7.08	6.95	6.82	6.87	6.89	6.94	6.83	6.64	6.43	6.33	6.23	6.26	6.17	6.2
PlosCompBiol	44	8.94	9.31	9.54	9.67	9.74	9.76	9.44	9.14	9.14	9.15	9.17	9.2	8.89	8.6	8.32	8.07	7.82	7.88	7.95	7.74	7.55	7.36	7.32	7.26	7.28	7.31	7.17	7.2	7.06	7.1	7.15	7.19	7.23	7.15	7.08	6.95	6.82	6.87	6.89	6.94	6.83	6.72	6.61	6.51	6.47	6.5	6.41	6.45
PlosCompBiol	45	9.52	9.81	9.97	10.06	10.09	10.08	9.44	9.14	9.14	9.15	9.17	9.2	8.89	8.6	8.32	8.07	7.82	7.88	7.95	7.74	7.55	7.36	7.38	7.4	7.42	7.45	7.39	7.43	7.29	7.33	7.37	7.42	7.46	7.31	7.17	7.04	6.91	6.87	6.89	6.94	6.83	6.72	6.61	6.51	6.54	6.57	6.57	6.61
PlosCompBiol	46	9.83	10.07	10.2	10.26	10.27	10.24	9.47	9.17	9.17	9.18	9.17	9.2	8.89	8.84	8.56	8.3	8.06	8.12	8.23	8.02	7.82	7.64	7.65	7.67	7.46	7.49	7.52	7.55	7.42	7.42	7.46	7.5	7.55	7.4	7.26	7.13	6.99	6.87	6.89	6.94	6.83	6.72	6.61	6.51	6.54	6.57	6.61	6.64
PlosCompBiol	47	10.48	10.63	10.69	10.69	10.66	10.6	9.82	9.74	9.74	9.75	9.39	9.42	9.36	9.3	9.03	9	8.75	8.82	8.87	8.67	8.47	8.28	8.3	8.08	7.86	7.89	7.69	7.73	7.59	7.42	7.62	7.67	7.77	7.62	7.48	7.34	7.21	7.08	7.11	7.16	7.16	6.89	6.78	6.64	6.67	6.71	6.74	6.78
PlosCompBiol	48	11.1	11.17	11.16	11.11	11.03	10.94	10.17	10.16	9.81	9.83	9.47	9.5	9.43	9.38	9.1	9.07	9.05	9.27	9.26	9.26	9.1	8.91	8.93	8.7	8.49	8.51	8.32	8.13	7.83	7.66	7.66	7.67	7.87	7.73	7.59	7.45	7.32	7.34	7.36	7.41	7.44	7.17	7.06	6.92	6.95	6.98	7.02	7.05
PlosCompBiol	49	11.23	11.27	11.25	11.19	11.11	11.01	10.52	10.51	10.1	10.11	9.75	9.78	9.71	9.66	9.39	9.35	9.33	9.32	9.31	9.31	9.32	9.33	9.35	9.12	8.91	8.93	8.74	8.55	8.37	8.2	8.2	8.16	8.17	8.02	8.04	7.9	7.89	7.91	7.94	7.82	7.84	7.57	7.34	7.21	7.24	7.12	7.15	7.06
PlosCompBiol	50 (Median, Q2)	11.23	11.27	11.25	11.19	11.11	11.01	10.52	10.51	10.1	10.11	9.88	9.91	9.84	9.79	9.52	9.48	9.46	9.45	9.44	9.44	9.45	9.33	9.35	9.12	8.91	8.93	8.74	8.55	8.37	8.2	8.2	8.2	8.21	8.06	8.07	7.94	7.96	7.98	8	7.88	7.91	7.63	7.43	7.3	7.33	7.21	7.25	7.13
PlosCompBiol	51	11.23	11.27	11.25	11.19	11.11	11.01	10.52	10.51	10.22	10.23	10.13	10.16	10.09	10.04	9.77	9.74	9.71	9.7	9.69	9.57	9.58	9.33	9.35	9.12	8.91	8.93	8.74	8.55	8.37	8.2	8.2	8.2	8.21	8.18	8.19	8.05	8.07	8.09	8.25	8.28	8.3	8.08	7.94	7.81	7.73	7.61	7.64	7.53
PlosCompBiol	52	11.23	11.27	11.25	11.19	11.11	11.01	10.52	10.51	10.37	10.38	10.28	10.32	10.25	10.2	10.15	10.12	10.1	10.09	10.08	9.8	9.81	9.56	9.58	9.35	9.14	8.93	8.74	8.55	8.37	8.2	8.2	8.2	8.21	8.22	8.23	8.19	8.21	8.23	8.4	8.42	8.45	8.31	8.18	8.05	7.99	7.87	7.81	7.69
PlosCompBiol	53	11.23	11.27	11.25	11.19	11.11	11.01	10.52	10.51	10.37	10.38	10.28	10.32	10.25	10.2	10.15	10.12	10.1	10.09	10.08	9.8	9.81	9.56	9.58	9.35	9.14	8.93	8.74	8.55	8.37	8.2	8.2	8.2	8.21	8.22	8.23	8.25	8.26	8.28	8.45	8.47	8.5	8.36	8.23	8.1	8.11	7.99	7.87	7.8
PlosCompBiol	54	11.23	11.27	11.52	11.43	11.32	11.5	11.01	11	10.86	10.87	10.78	10.85	10.78	10.53	10.49	10.46	10.14	10.13	10.12	9.85	9.85	9.6	9.58	9.35	9.14	8.93	8.74	8.71	8.53	8.36	8.36	8.36	8.37	8.38	8.39	8.41	8.43	8.45	8.45	8.47	8.5	8.36	8.23	8.1	8.11	7.99	7.95	7.96
PlosCompBiol	55	12.27	12.17	12.5	12.3	12.11	12.22	11.73	11.42	11.01	11.02	10.92	11.21	11.14	10.75	10.71	10.68	10.35	10.34	10.33	10.06	10.06	9.81	9.58	9.35	9.14	8.93	8.74	8.72	8.6	8.44	8.44	8.44	8.45	8.46	8.47	8.49	8.51	8.53	8.52	8.48	8.5	8.36	8.23	8.1	8.11	7.99	8	8.01
PlosCompBiol	56	12.84	12.65	12.92	12.82	12.57	12.64	12.16	11.71	11.16	11.14	11.04	11.32	11.26	10.87	10.71	10.68	10.35	10.34	10.33	10.06	10.06	9.81	9.58	9.35	9.14	9.07	8.88	8.86	8.85	8.85	8.85	8.85	8.86	8.87	8.88	8.9	8.78	8.8	8.9	8.75	8.61	8.47	8.34	8.21	8.22	8.12	8.13	8.15
PlosCompBiol	57	13.7	13.39	13.57	13.65	13.32	13.32	12.84	12.39	11.84	11.72	11.63	11.8	11.73	11.34	10.98	10.95	10.62	10.61	10.6	10.32	10.06	9.81	9.77	9.56	9.53	9.5	9.49	9.47	9.46	9.46	9.46	9.46	9.56	9.37	9.38	9.21	9.04	8.89	9.02	8.95	8.81	8.67	8.54	8.33	8.34	8.33	8.34	8.35
PlosCompBiol	58	14.17	14.09	14.18	14.19	13.81	13.76	13.28	12.83	12.28	12.17	12.07	11.99	11.73	11.34	10.98	11	10.79	10.78	10.77	10.5	10.24	10.19	10.14	10.11	10.08	10.06	9.98	9.85	9.84	9.84	9.84	9.84	9.81	9.63	9.45	9.28	9.12	8.96	9.09	9.09	8.95	8.81	8.68	8.5	8.5	8.51	8.52	8.54
PlosCompBiol	59	14.17	14.34	14.4	14.39	13.98	13.92	13.44	12.99	12.44	12.33	12.23	12.15	11.78	11.39	11.02	11.22	11.12	11.1	11.1	11.03	10.77	10.71	10.67	10.59	10.56	10.54	10.29	10.06	10.05	10.04	10	10.01	9.98	9.79	9.62	9.45	9.35	9.19	9.33	9.32	9.18	8.87	8.74	8.59	8.59	8.6	8.61	8.56
PlosCompBiol	60	14.17	14.34	14.4	14.39	13.98	13.92	13.44	12.99	12.44	12.33	12.23	12.15	11.98	11.59	11.41	11.61	11.5	11.49	11.65	11.58	11.36	11.31	11.27	10.99	10.96	10.75	10.5	10.27	10.26	10.09	10.04	10.01	9.98	9.92	9.83	9.66	9.65	9.61	9.74	9.74	9.6	9.29	9.16	9.01	8.89	8.8	8.89	8.75
PlosCompBiol	61	14.17	14.34	14.4	14.39	14.33	14.24	13.84	13.39	12.84	12.72	12.63	12.54	12.37	12.22	12.09	11.97	11.87	11.79	11.99	11.92	11.87	11.81	11.77	11.49	11.22	10.97	10.72	10.53	10.51	10.3	10.25	10.06	10.02	10	9.98	9.85	9.83	9.82	9.91	9.9	9.76	9.46	9.42	9.27	9.12	8.97	9.07	8.94
PlosCompBiol	62	14.44	14.57	14.6	14.57	14.49	14.38	14.05	13.6	13.33	13.21	13.11	13.03	12.86	12.71	12.58	12.46	12.36	12.27	12.47	12.13	12.07	12.02	11.97	11.69	11.42	11.17	10.92	10.86	10.64	10.42	10.38	10.32	10.29	10.27	10.24	10.23	10.21	10.2	10.16	10.16	10.11	9.81	9.67	9.52	9.38	9.24	9.22	9.09
PlosCompBiol	63	15	15.06	15.03	14.94	14.83	14.69	14.05	13.78	13.5	13.39	13.45	13.37	13.2	13.05	12.91	12.79	12.69	12.6	12.63	12.28	12.23	12.02	11.97	11.69	11.42	11.17	10.92	10.86	10.64	10.42	10.38	10.34	10.31	10.29	10.26	10.25	10.23	10.22	10.18	10.18	10.18	9.99	9.83	9.67	9.64	9.51	9.57	9.48
PlosCompBiol	64	15.59	15.56	15.47	15.34	15.18	15.02	14.37	14.21	13.88	14.03	13.92	13.98	13.81	13.66	13.53	13.41	13.31	13.22	13.14	12.79	12.47	12.16	11.97	11.69	11.42	11.25	11	10.94	10.72	10.5	10.46	10.42	10.39	10.37	10.34	10.33	10.23	10.22	10.18	10.32	10.31	10.15	9.99	9.91	9.89	9.85	9.96	9.95
PlosCompBiol	65	16.42	16.27	16.09	15.89	15.68	15.46	14.82	14.66	13.99	14.14	13.92	14.1	13.93	13.77	13.64	13.52	13.42	13.33	13.25	12.91	12.58	12.27	11.97	11.69	11.42	11.35	11.1	11.04	10.82	10.6	10.56	10.53	10.49	10.47	10.45	10.43	10.23	10.22	10.18	10.32	10.44	10.27	10.11	10.09	10.08	10.06	10.18	10.17
PlosCompBiol	66	16.45	16.3	16.12	15.91	15.7	15.48	14.84	14.68	13.99	14.14	13.92	14.1	13.93	13.77	13.64	13.63	13.53	13.44	13.36	13.01	12.69	12.38	12.08	11.8	11.53	11.46	11.1	11.04	10.82	10.68	10.64	10.6	10.57	10.55	10.52	10.5	10.31	10.3	10.26	10.39	10.45	10.29	10.13	10.11	10.09	10.07	10.26	10.25
PlosCompBiol	67	16.45	16.69	16.46	16.22	15.97	15.73	15.09	14.93	14.24	14.39	14.17	14.34	14.04	13.89	13.76	13.87	13.76	13.67	13.59	13.25	13.1	12.79	12.5	12.1	11.83	11.76	11.3	11.24	11.02	10.97	10.93	10.71	10.68	10.72	10.7	10.68	10.48	10.45	10.46	10.6	10.56	10.4	10.24	10.22	10.14	10.12	10.36	10.35
PlosCompBiol	68	16.59	16.96	16.7	16.43	16.16	15.91	15.26	15.1	14.41	14.56	14.35	14.44	14.17	14.02	13.89	14	13.89	13.8	13.72	13.38	13.25	12.94	12.65	12.16	11.89	11.82	11.52	11.46	11.24	11.19	11.31	11.08	11.2	11.33	11.28	11.38	11.31	11.12	11.23	11.36	11.33	11	10.84	10.67	10.49	10.54	10.67	10.53
PlosCompBiol	69	17.8	18.01	17.61	17.24	16.97	16.64	16.29	15.75	15.06	15.22	15	14.81	14.53	14.38	14.25	14.29	14.19	13.8	13.72	13.58	13.45	13.14	12.98	12.64	12.37	12.29	12	11.94	11.81	11.76	11.69	11.54	11.67	11.67	11.61	11.74	11.7	11.51	11.61	11.66	11.63	11.29	11.04	10.93	10.76	10.72	10.81	10.65
PlosCompBiol	70	17.91	18.1	17.69	17.31	17.31	17.22	16.87	16.27	15.58	15.73	15.52	15.32	15.05	14.9	14.77	14.56	14.19	13.8	13.72	13.59	13.46	13.15	13.05	12.71	12.63	12.55	12.26	12.2	12.15	12.1	12.02	11.94	12.07	12.01	11.95	11.89	11.85	11.8	11.91	11.87	11.84	11.51	11.26	11.21	11.04	11	11.09	10.93
PlosCompBiol	71	17.91	18.1	18.15	17.73	17.68	17.59	17.24	16.64	15.95	16.1	15.89	15.69	15.42	14.93	14.92	14.72	14.47	14.09	14.21	14.07	13.94	13.83	13.73	13.39	13.31	13.11	12.81	12.61	12.55	12.31	12.23	12.15	12.08	12.02	11.96	11.91	11.86	11.82	11.91	11.87	11.84	11.62	11.43	11.39	11.21	11.17	11.26	11.14
PlosCompBiol	72	17.91	18.1	18.15	18.12	18.03	17.91	17.56	16.96	16.27	16.42	16.21	16.02	15.74	15.27	15.05	14.85	14.66	14.49	14.62	14.49	14.36	14.25	14.15	13.81	13.71	13.4	13.11	13	12.73	12.52	12.44	12.37	12.3	12.23	12.18	12.12	12.08	12.03	11.96	11.93	11.84	11.65	11.46	11.42	11.34	11.3	11.39	11.35
PlosCompBiol	73	17.91	18.1	18.15	18.12	18.03	17.91	17.56	16.97	16.28	16.43	16.21	16.02	15.75	15.5	15.27	15.07	14.89	14.72	14.85	14.71	14.58	14.47	14.37	14.03	13.71	13.4	13.11	13	12.73	12.64	12.56	12.48	12.41	12.47	12.41	12.36	12.31	12.27	12.2	12.29	12.09	11.89	11.71	11.66	11.49	11.45	11.57	11.6
PlosCompBiol	74	17.91	18.1	18.15	18.12	18.03	17.91	17.56	17.25	16.71	16.86	16.65	16.45	16.18	15.93	15.71	15.5	15.32	15.15	15	14.71	14.58	14.47	14.37	14.03	13.71	13.4	13.11	13	12.79	12.7	12.62	12.55	12.48	12.57	12.51	12.46	12.41	12.37	12.3	12.34	12.15	11.95	11.77	11.72	11.55	11.51	11.71	11.8
PlosCompBiol	75 (Q3)	18.46	18.57	18.56	18.48	18.36	18.21	17.85	17.54	17.13	16.98	17.03	17.09	16.81	16.57	16.34	16.14	16.01	15.84	15.69	15.28	15.15	14.78	14.42	14.09	13.76	13.46	13.16	13	12.9	12.81	12.81	12.74	12.67	12.76	12.7	12.65	12.6	12.7	12.64	12.57	12.37	12.13	11.98	11.96	11.9	11.86	12.08	12.17
PlosCompBiol	76	18.94	18.98	18.92	18.8	18.95	18.74	18.23	17.92	17.5	17.53	17.57	17.63	17.6	17.35	17.13	16.88	16.91	16.75	16.59	16.18	15.79	15.42	15.06	14.48	14.34	14.21	13.69	13.36	13.26	13.17	13.25	13.18	13.11	13.2	13.14	12.95	12.73	12.84	12.91	12.84	12.64	12.42	12.37	12.46	12.39	12.35	12.52	12.61
PlosCompBiol	77	19.47	19.99	19.8	19.59	19.7	19.42	18.62	18.3	17.89	17.91	18.22	18.28	17.9	17.65	17.43	17.14	17.17	17.22	17.07	16.66	16.26	15.63	15.28	14.69	14.56	14.43	13.93	13.77	13.45	13.36	13.45	13.37	13.3	13.51	13.45	13.36	13.13	13.22	13.13	13.06	12.86	12.64	12.59	12.68	12.5	12.46	12.53	12.62
PlosCompBiol	78	19.73	20.2	19.99	19.76	19.85	19.56	19.05	18.6	18.18	18.21	18.51	18.57	18.19	17.95	17.72	17.43	17.47	17.22	17.07	16.84	16.5	15.87	15.71	15.13	14.99	14.86	14.52	14.37	14.05	13.99	13.89	13.88	13.84	13.89	13.99	13.9	13.74	13.81	13.71	13.64	13.41	13.19	13.02	13.09	12.86	12.75	12.81	12.83
PlosCompBiol	79	21.06	21.34	20.99	20.64	20.65	20.59	20.08	19.33	18.68	18.71	18.85	18.87	18.5	18.25	18.02	17.73	17.47	17.22	17.07	16.86	16.67	16.04	15.88	15.36	15.23	15.1	14.76	14.6	14.33	14.41	14.28	14.17	14.26	14.31	14.34	14.26	14.18	14.25	14.15	14.05	13.78	13.56	13.35	13.28	13.05	12.99	13.06	13.02
PlosCompBiol	80	22.38	22.48	21.99	21.53	21.44	21.31	20.8	20.06	19.23	19.25	19.18	18.87	18.5	18.3	18.3	18.01	17.75	17.5	17.44	17.23	17.04	16.45	16.29	15.89	15.71	15.35	15	14.85	14.71	14.7	14.58	14.46	14.61	14.67	14.57	14.49	14.41	14.48	14.38	14.2	13.97	13.83	13.62	13.48	13.25	13.19	13.26	13.3
PlosCompBiol	81	22.38	22.48	21.99	21.53	21.44	21.31	20.8	20.06	19.23	19.25	19.18	18.87	18.5	18.49	18.5	18.21	17.94	17.7	17.75	17.55	17.36	16.92	16.76	16.37	15.99	15.68	15.34	15.18	15.04	14.91	14.78	14.67	14.72	14.78	14.84	14.75	14.62	14.7	14.6	14.5	14.27	14.19	13.98	13.88	13.65	13.53	13.65	13.72
PlosCompBiol	82	23.01	23.02	22.92	22.35	22.19	21.99	21.24	20.69	20.14	20.06	19.98	19.68	19.3	18.96	18.96	18.67	18.41	18.16	18.03	17.55	17.36	16.92	16.76	16.37	16.18	16	15.66	15.5	15.36	15.23	15.1	14.99	15.04	15.23	15.29	15.13	14.87	14.94	14.84	14.75	14.52	14.48	14.34	14.24	13.92	13.84	13.92	13.99
PlosCompBiol	83	23.94	23.82	23.62	22.98	22.75	22.5	21.53	21.07	20.52	20.15	20.07	19.98	19.85	19.5	19.51	19.22	19.02	18.82	18.59	18.11	17.92	17.49	17.12	16.48	16.29	16.11	15.77	15.7	15.51	15.37	15.42	15.45	15.5	15.72	15.78	15.66	15.39	15.48	15.23	15.14	14.91	14.8	14.57	14.55	14.3	14.23	14.27	14.34
PlosCompBiol	84	23.94	23.82	23.62	23.38	23.11	22.85	21.88	21.42	20.87	20.77	20.69	20.64	20.51	20.34	20.03	19.74	19.67	19.64	19.63	19.35	18.89	18.61	18.2	17.75	17.37	17.2	16.85	16.65	16.31	16.13	15.97	16.01	15.91	16.13	16	15.88	15.68	15.9	15.63	15.52	15.12	15.01	14.77	14.81	14.56	14.57	14.62	14.65
PlosCompBiol	85	23.94	23.85	23.64	23.4	23.13	23.15	22.41	21.95	21.68	21.57	21.74	21.69	21.54	21.44	21.12	21.06	20.71	20.45	20.43	19.88	19.43	18.94	18.53	18.08	17.65	17.47	16.9	16.7	16.51	16.34	16.17	16.22	16.07	16.29	16.16	16.04	15.92	16.14	15.87	15.72	15.33	15.22	14.98	15.02	14.77	14.81	14.87	14.9
PlosCompBiol	86	23.94	24.37	24.1	23.8	23.49	23.48	22.8	22.34	22.07	21.96	22.15	22.1	21.61	21.51	21.42	21.36	21.01	20.69	20.68	20.12	19.79	19.3	18.88	18.43	18	17.7	17.13	17.15	16.96	16.79	16.62	16.54	16.54	16.76	16.73	16.61	16.51	16.84	16.34	16.22	15.96	15.85	15.61	15.5	15.25	15.22	15.36	15.29
PlosCompBiol	87	24.92	25.21	24.83	24.46	24.42	24.32	23.65	22.85	22.49	22.39	22.57	22.41	21.93	21.82	21.74	21.36	21.01	20.69	20.68	20.13	19.87	19.38	19.16	18.71	18.28	18.05	17.66	17.81	17.65	17.47	17.31	17.15	17.33	17.5	17.53	17.41	17.26	17.45	16.9	16.74	16.49	16.38	16.17	15.89	15.5	15.5	15.67	15.58
PlosCompBiol	88	26.94	26.93	26.34	26.2	25.99	25.92	25.24	24.38	23.7	23.26	23.35	23.07	22.61	22.58	22.17	21.79	21.5	21.18	21.14	20.79	20.54	20.04	19.76	19.29	18.9	18.67	18.28	18.25	18.23	18.1	17.72	17.59	17.76	17.87	17.9	17.68	17.53	17.72	17.2	16.9	16.6	16.57	16.44	16.16	15.87	15.89	16.04	16.02
PlosCompBiol	89	27.58	27.49	27.29	27.04	26.75	26.74	26.28	25.91	25.5	25.11	24.91	24.75	24.51	24.31	23.9	23.52	23.1	22.56	22.23	21.61	21.38	21.07	20.79	20.26	19.77	19.72	19.45	19.55	19.53	19.32	19.11	18.99	19.06	19.05	18.91	18.76	18.44	18.57	17.92	17.64	17.26	17.18	16.92	16.54	16.27	16.32	16.34	16.37
PlosCompBiol	90	27.58	27.49	27.29	27.04	27.09	27.05	26.67	26.35	25.93	25.7	25.51	25.34	25.33	25.13	24.88	24.19	23.76	23.15	22.78	22.36	22.04	21.74	21.47	20.74	20.25	20.04	19.83	19.93	19.97	19.9	19.49	19.29	19.43	19.41	19.25	19.09	18.76	18.92	18.26	18.06	17.68	17.68	17.48	17.04	16.82	16.96	16.98	17.01
PlosCompBiol	91	28.2	28.02	27.75	27.45	27.46	27.39	26.89	26.57	25.93	25.7	25.51	25.34	25.35	25.15	24.98	24.29	23.93	23.53	23.37	22.96	22.64	22.34	22.25	21.72	21.42	21.14	20.93	20.96	20.9	20.63	20.22	20.03	20.16	20.1	19.75	19.41	19.16	19.32	18.72	18.39	18.21	18.21	18.08	17.63	17.34	17.46	17.48	17.49
PlosCompBiol	92	30.22	29.75	29.27	28.8	28.68	28.8	27.96	27.64	26.94	26.49	26.49	26.04	26.05	26.06	26.01	25.49	24.98	24.59	24.43	23.88	23.69	23.13	23.05	22.67	22.16	21.75	21.47	21.53	21.47	21.21	20.96	20.81	20.98	20.95	20.65	20.31	20.23	20.43	19.74	19.47	19.51	19.34	19.04	18.65	18.32	18.24	18.26	18.15
PlosCompBiol	93	32.06	31.32	30.7	30.07	29.82	29.83	29	28.49	27.94	27.31	27	26.22	26.26	26.26	26.32	25.86	25.48	25.08	25.34	24.68	24.63	24.27	24.18	23.78	23.24	22.73	22.46	22.5	22.51	21.96	21.68	21.55	21.65	21.75	21.52	21.25	21.35	21.48	20.68	20.43	20.39	20.23	19.98	19.51	19.23	19.08	19.08	18.8
PlosCompBiol	94	32.73	32.02	31.72	31.43	31.04	30.95	30.11	29.52	28.96	28.6	28.33	27.63	27.81	27.51	27.2	26.81	26.52	26.12	26.23	25.74	25.56	25.18	25.1	24.5	23.96	23.67	23.37	23.58	23.69	23.36	22.91	22.63	22.7	22.61	22.38	22.37	22.27	22.35	21.33	21.05	20.98	20.92	20.74	20.3	20.17	20.09	19.91	19.91
PlosCompBiol	95	34.58	34.04	33.49	33.34	33.11	33.13	31.97	31.46	30.55	30.19	30.1	29.28	29.19	28.89	28.5	27.95	27.36	27.17	27.07	26.59	26.4	26.14	25.99	25.56	25.03	24.68	24.37	24.72	24.62	24.44	24.2	23.92	23.81	23.85	23.65	23.86	23.77	23.84	22.8	22.59	22.47	22.41	22.26	21.81	21.64	21.51	21.11	21.5
PlosCompBiol	96	37.2	36.28	35.45	35.08	34.84	34.7	33.48	32.85	32.44	32.35	31.91	30.98	30.89	31.03	30.68	29.98	29.49	29.11	29.01	27.98	27.53	27.3	26.95	26.59	25.77	25.57	25.26	25.51	25.38	25.12	24.99	24.74	24.64	24.7	24.75	24.96	24.73	24.97	24.05	23.75	23.61	23.53	23.46	23.37	23.28	22.97	22.5	22.95
PlosCompBiol	97	39.38	38.15	37.72	37.13	37.16	37.08	35.73	35.18	34.55	34.54	34.24	33.02	32.92	33.11	32.9	32.14	31.73	31.26	30.94	30.06	29.64	29.28	28.88	28.83	27.71	27.34	26.67	26.59	26.35	26.14	26.03	26.09	26.25	26.32	26.16	26.44	26.39	26.7	25.78	25.62	25.57	25.49	25.11	24.83	24.93	24.52	23.94	24.3
PlosCompBiol	98	43.68	41.84	42.34	41.91	41.59	41.3	39.85	39.03	39.06	39.54	38.97	37.49	37.73	36.91	36.25	35.68	35.07	34.66	34.14	32.66	31.59	31.45	31.57	31.58	30.46	30.19	29.37	29.46	28.97	28.69	28.43	28.4	28.33	27.96	27.8	28.54	28.37	28.88	27.79	27.84	27.6	27.7	27.34	27.25	27.35	27	26.04	26.41
PlosCompBiol	99	47.12	45.74	47.18	47.52	47.12	47.16	45.32	44.15	44.44	44.73	43.93	42.56	42.88	41.2	39.66	39.04	37.9	37.58	37.3	35.72	34.63	34.67	34.85	34.34	33.51	33.3	32.23	32.11	32.11	31.9	31.78	31.62	31.29	30.93	30.79	31.84	31.65	32.28	31.25	31.55	30.99	30.81	30.93	31.19	31	31.24	29.6	29.89
PlosCompBiol	100 (Maximum)	55.16	54.42	55.02	55.66	54.57	54.16	52.22	50.84	52.22	52.94	52.41	49.73	49.12	48.52	46.03	46.27	45.49	45.44	44.34	41.52	41.48	41.8	42.31	41.79	40.9	41.14	39.32	38.7	38.66	38.52	38.64	37.81	36.73	36.42	36.09	36.13	35.69	36.13	35.15	35.55	34.48	34.01	34.53	34.74	34.26	35.6	33.83	34.16
Nature	1	0.47	0.66	0.58	0.51	0.46	0.42	0.16	0.16	0.16	0.43	0.69	0.69	0.77	0.77	0.77	0.77	0.99	1.21	1.26	1.46	1.19	0.93	0.93	0.89	0.9	0.9	0.9	0.67	0.63	0.58	0.71	0.87	1	1.23	1.09	1.3	1.5	1.65	1.84	1.74	1.88	1.73	1.84	1.71	1.75	1.84	2.02	1.88
Nature	2	1.71	2.01	1.76	1.96	1.77	1.6	1.15	0.86	0.67	0.94	1.2	1.2	1.1	1.34	1.25	1.25	1.47	1.68	1.89	2.1	1.83	1.6	1.6	1.73	1.68	1.45	1.45	1.3	1.25	1.11	1.24	1.4	1.64	1.93	1.67	1.77	2.02	2.17	2.34	2.31	2.38	2.27	2.38	2.12	2.09	2.14	2.28	2.14
Nature	3	2.38	2.59	2.47	2.59	2.41	2.34	1.96	1.8	1.4	1.66	1.92	2.1	1.99	2.09	1.99	2.15	2.22	2.37	2.31	2.5	2.23	2.17	2.19	2.33	2.27	2.2	2.07	2.02	1.97	1.93	2.06	2.22	2.34	2.46	2.29	2.4	2.54	2.59	2.71	2.75	2.72	2.66	2.77	2.45	2.4	2.39	2.52	2.39
Nature	4	2.38	2.59	2.73	2.83	2.89	2.93	2.77	2.62	2.48	2.75	3.01	3.26	3.16	3.06	2.97	2.88	2.95	2.87	2.8	2.73	2.5	2.44	2.38	2.52	2.5	2.45	2.41	2.21	2.16	2.12	2.25	2.37	2.49	2.61	2.56	2.64	2.75	2.71	2.83	2.94	2.91	2.9	3	2.69	2.64	2.52	2.67	2.6
Nature	5	2.45	2.65	2.78	2.87	2.93	2.97	2.8	2.66	2.52	2.96	3.18	3.43	3.33	3.23	3.14	3.05	3.2	3.12	3.26	3.34	3.1	3.04	2.99	3.13	3.26	3.21	3.26	2.99	2.96	2.81	2.77	2.73	2.86	2.97	3.03	2.98	3.1	2.97	3.08	3.21	3.08	3.11	3.22	2.92	2.87	2.66	2.81	2.76
Nature	6	3.57	3.61	3.62	3.62	3.6	3.58	3.41	3.27	3.13	3.66	3.54	3.53	3.42	3.57	3.47	3.39	3.53	3.45	3.59	3.73	3.39	3.33	3.47	3.6	3.49	3.44	3.57	3.3	3.38	3.29	3.3	3.26	3.38	3.31	3.39	3.4	3.52	3.31	3.43	3.49	3.35	3.33	3.45	3.18	3.13	2.93	3.03	2.98
Nature	7	3.75	3.76	3.75	3.73	3.7	3.67	3.51	3.36	3.22	3.76	3.64	3.53	3.66	3.8	3.71	3.85	3.99	4.01	4.15	4.29	3.96	3.9	4.03	3.92	3.82	3.77	3.67	3.4	3.43	3.34	3.43	3.39	3.51	3.46	3.54	3.61	3.73	3.52	3.69	3.74	3.65	3.59	3.73	3.49	3.42	3.22	3.27	3.23
Nature	8	4.33	4.26	4.19	4.12	4.05	3.99	3.91	3.76	3.62	3.84	3.72	3.73	3.87	4.01	3.92	4.06	4.2	4.26	4.4	4.54	4.29	4.32	4.33	4.22	4.19	4.14	4.04	3.77	3.68	3.59	3.67	3.6	3.67	3.69	3.78	3.84	3.96	3.77	3.99	4.07	4.04	4	4.12	3.87	3.72	3.52	3.53	3.48
Nature	9	5.28	5.07	4.9	4.75	4.62	4.5	4.64	4.28	3.91	4.05	4.18	4.32	4.46	4.6	4.51	4.65	4.79	4.64	4.97	5.1	4.97	4.86	4.74	4.63	4.71	4.77	4.68	4.41	4.32	4.04	4.13	4.04	4.07	4.16	4.25	4.26	4.3	4.15	4.41	4.49	4.52	4.5	4.54	4.25	4.04	3.83	3.8	3.73
Nature	10	6.02	5.71	5.46	5.25	5.35	5.16	5.29	5	4.45	4.59	4.73	4.87	5.01	5.15	5.06	4.95	5.09	4.94	5	5.14	5.01	4.89	4.77	4.65	4.73	4.86	4.77	4.5	4.41	4.11	4.19	4.11	4.2	4.36	4.44	4.49	4.51	4.41	4.67	4.75	4.83	4.83	4.89	4.58	4.3	4.09	4.04	3.98
Nature	11	6.02	5.8	5.54	5.32	5.48	5.28	5.42	5.12	4.57	4.71	4.85	4.99	5.07	5.21	5.26	5.09	5.23	5.08	5.15	5.28	5.15	5.03	4.91	4.8	4.88	4.86	4.77	4.6	4.51	4.21	4.3	4.22	4.3	4.53	4.61	4.66	4.74	4.67	4.83	4.91	5.02	5.05	5.12	4.85	4.52	4.32	4.28	4.23
Nature	12	6.17	6.38	6.05	5.79	5.9	5.67	5.8	5.5	4.95	5.27	5.41	5.55	5.34	5.48	5.61	5.44	5.59	5.44	5.5	5.64	5.25	5.13	5.01	4.9	4.97	4.87	4.8	4.69	4.6	4.41	4.5	4.42	4.5	4.74	4.82	4.87	4.96	4.91	4.99	5.07	5.1	5.15	5.23	4.99	4.68	4.47	4.45	4.45
Nature	13	6.75	6.88	6.48	6.56	6.59	6.3	6.43	6.13	5.58	5.59	5.73	5.87	5.66	5.81	5.62	5.45	5.81	5.66	5.73	5.86	5.46	5.34	5.22	5.21	5.29	5.18	5.2	4.88	4.8	4.67	4.76	4.68	4.76	5	4.99	5.03	5.12	5.02	5.1	5.21	5.21	5.26	5.34	5.13	4.85	4.66	4.65	4.71
Nature	14	6.94	7.05	6.63	6.69	6.71	6.4	6.53	6.24	5.68	5.7	5.73	5.87	5.66	6.05	5.86	5.69	6.05	5.9	5.96	6.16	5.77	5.64	5.55	5.63	5.47	5.36	5.44	5.13	5.16	5.03	5.09	5.01	5.09	5.31	5.2	5.25	5.33	5.21	5.29	5.33	5.35	5.37	5.45	5.27	5.01	4.84	4.85	4.93
Nature	15	7.77	7.76	7.25	7.24	7.21	7.16	7.11	6.81	6.33	6.34	6.1	6.24	6.04	6.42	6.23	6.06	6.12	5.97	6.03	6.31	5.91	5.96	6.04	6.12	5.96	5.85	5.93	5.62	5.7	5.57	5.59	5.51	5.41	5.46	5.35	5.4	5.49	5.39	5.49	5.51	5.56	5.48	5.56	5.41	5.18	5.02	5.05	5.17
Nature	16	8.24	8.16	7.6	7.55	7.49	7.41	7.11	6.81	6.54	6.55	6.31	6.45	6.33	6.71	6.53	6.36	6.42	6.26	6.33	6.4	6	6.07	6.15	6.14	5.97	5.87	5.95	5.64	5.72	5.59	5.63	5.55	5.44	5.48	5.38	5.43	5.51	5.42	5.56	5.62	5.7	5.59	5.67	5.55	5.32	5.19	5.23	5.38
Nature	17	8.89	8.72	8.45	8.31	8.17	8.03	7.71	7.41	7.13	7.14	6.91	6.84	6.88	7	6.82	6.68	6.74	6.59	6.65	6.72	6.32	6.4	6.34	6.17	6.01	5.91	5.95	5.64	5.72	5.59	5.63	5.55	5.44	5.48	5.38	5.45	5.55	5.45	5.65	5.7	5.81	5.7	5.79	5.7	5.47	5.36	5.4	5.55
Nature	18	8.94	8.76	8.59	8.43	8.28	8.13	7.81	7.51	7.24	7.25	7.01	7.04	7.08	7.12	6.94	6.99	7.05	6.96	7.03	7.1	6.88	6.96	6.78	6.61	6.45	6.4	6.25	5.93	5.95	5.82	5.86	5.6	5.49	5.53	5.43	5.57	5.67	5.58	5.8	5.86	5.99	5.88	5.97	5.93	5.7	5.6	5.6	5.71
Nature	19	8.94	8.76	8.59	8.43	8.28	8.13	7.81	7.51	7.24	7.25	7.01	7.04	7.08	7.12	6.94	6.99	7.05	7.12	7.18	7.25	7.05	7.13	6.95	6.78	6.62	6.7	6.55	6.24	6.1	5.97	6.01	5.73	5.62	5.67	5.62	5.82	5.85	5.75	5.98	6.03	6.2	6.09	6.17	6.19	5.96	5.83	5.77	5.83
Nature	20	8.94	8.76	8.59	8.43	8.28	8.13	7.81	7.51	7.24	7.25	7.01	7.04	7.08	7.12	6.94	6.99	7.05	7.12	7.18	7.25	7.05	7.13	6.95	6.78	6.62	6.7	6.55	6.24	6.1	5.97	6.01	5.73	5.65	5.7	5.71	5.92	6	5.9	6.13	6.18	6.38	6.27	6.35	6.4	6.17	5.97	5.93	5.94
Nature	21	8.94	8.76	8.59	8.43	8.28	8.13	7.81	7.72	7.44	7.45	7.21	7.24	7.28	7.33	7.14	7.2	7.26	7.32	7.27	7.34	7.14	7.21	7.08	6.91	6.75	6.83	6.68	6.36	6.23	6.01	6.06	5.77	5.76	5.76	5.81	6.01	6.15	6.05	6.3	6.35	6.57	6.46	6.55	6.59	6.36	6.14	6.11	6.06
Nature	22	8.94	9.31	9.07	8.86	8.66	8.48	8.16	8.15	7.88	7.89	7.65	7.68	7.37	7.41	7.28	7.33	7.39	7.45	7.44	7.51	7.32	7.39	7.41	7.24	7.08	7.1	7	6.71	6.58	6.24	6.28	6.08	6.13	5.98	6.03	6.23	6.42	6.28	6.55	6.6	6.85	6.74	6.74	6.77	6.54	6.31	6.3	6.2
Nature	23	8.94	9.31	9.07	8.86	8.66	8.48	8.45	8.44	8.16	8.17	7.94	7.97	7.66	7.7	7.75	7.8	7.86	7.63	7.63	7.7	7.5	7.57	7.59	7.42	7.29	7.13	7.12	6.95	6.86	6.52	6.56	6.44	6.49	6.34	6.39	6.56	6.76	6.57	6.76	6.77	7.05	6.94	6.86	6.89	6.66	6.43	6.44	6.33
Nature	24	8.94	9.31	9.07	8.86	8.98	8.77	8.74	8.73	8.45	8.46	8.23	8.26	7.94	7.99	8.04	7.8	8.09	7.85	7.85	7.92	7.72	7.79	7.81	7.64	7.67	7.51	7.54	7.18	7.2	6.86	6.9	6.78	6.82	6.68	6.73	6.74	6.94	6.74	6.93	6.84	7.14	7.03	6.95	6.98	6.75	6.53	6.54	6.42
Nature	25 (Q1)	8.94	9.31	9.07	8.86	9.01	8.79	8.77	8.75	8.48	8.49	8.44	8.48	8.16	8.27	8.32	8.06	8.34	8.11	8.1	8.17	7.98	7.85	7.87	7.7	7.67	7.51	7.54	7.18	7.22	6.88	6.92	6.8	6.84	6.74	6.78	6.8	7	6.84	7.03	6.92	7.25	7.14	7.06	7.09	6.82	6.59	6.6	6.49
Nature	26	9.76	10.01	10.15	9.82	9.87	9.58	9.55	9.29	9.04	9.05	9.07	8.9	8.59	8.54	8.59	8.33	8.61	8.38	8.37	8.42	8.22	8.03	8.05	7.89	7.67	7.52	7.55	7.19	7.23	7.01	7.05	6.93	6.97	6.94	6.98	6.99	7.19	7.07	7.26	7.14	7.36	7.27	7.19	7.22	6.9	6.68	6.69	6.57
Nature	27	10.4	10.56	10.63	10.24	10.25	10.23	10.2	9.76	9.76	9.77	9.79	9.46	9.14	9.09	9.14	8.88	8.86	8.63	8.62	8.55	8.35	8.17	8.18	8.2	7.99	7.84	7.87	7.5	7.54	7.37	7.28	7.16	7.2	7.21	7.07	7.09	7.29	7.16	7.36	7.24	7.4	7.34	7.26	7.32	6.98	6.75	6.76	6.65
Nature	28	10.4	10.56	10.63	10.24	10.25	10.23	10.2	9.76	9.76	10.03	10.06	9.72	9.41	9.36	9.41	9.15	9.13	8.9	8.89	8.89	8.43	8.24	8.26	8.28	8.06	7.91	7.94	7.58	7.61	7.44	7.28	7.16	7.2	7.21	7.07	7.09	7.3	7.17	7.37	7.25	7.42	7.37	7.29	7.38	7.07	6.85	6.86	6.73
Nature	29	10.8	10.91	10.93	10.88	10.83	10.75	10.72	10.28	10.28	10.56	10.36	10.02	9.96	9.91	9.65	9.39	9.37	9.14	9.14	9.14	8.76	8.58	8.59	8.37	8.15	8	8.03	7.67	7.7	7.53	7.37	7.18	7.22	7.23	7.09	7.11	7.37	7.25	7.44	7.33	7.49	7.47	7.37	7.49	7.2	6.98	6.99	6.81
Nature	30	11.1	11.16	11.15	11.1	11.03	10.93	10.91	10.46	10.46	10.74	10.38	10.05	9.98	9.93	9.65	9.39	9.37	9.14	9.14	9.14	8.87	8.85	8.86	8.64	8.42	8.27	8.3	7.94	7.97	7.8	7.64	7.44	7.33	7.34	7.2	7.22	7.53	7.41	7.61	7.49	7.65	7.65	7.44	7.59	7.34	7.11	7.12	6.89
Nature	31	11.47	11.48	11.43	11.35	11.25	11.14	10.94	10.5	10.5	10.74	10.38	10.05	9.98	9.93	9.65	9.39	9.37	9.33	9.32	9.32	9.06	9.07	9.09	8.86	8.65	8.49	8.52	8.16	8.05	7.88	7.76	7.6	7.45	7.46	7.33	7.35	7.7	7.57	7.77	7.61	7.78	7.75	7.51	7.69	7.44	7.2	7.2	6.94
Nature	32	12.59	12.44	12.27	12.1	11.92	11.75	11.3	10.85	10.85	10.74	10.38	10.05	9.98	9.93	9.65	9.62	9.6	9.59	9.58	9.58	9.32	9.33	9.35	9.12	8.91	8.75	8.56	8.21	8.17	8	7.98	7.82	7.67	7.68	7.61	7.69	8.04	7.91	8.1	7.84	8	7.9	7.66	7.87	7.61	7.34	7.29	7.03
Nature	33	12.72	12.55	12.37	12.19	12	11.82	11.34	10.89	10.85	10.74	10.38	10.05	9.98	9.93	9.65	9.62	9.6	9.59	9.58	9.58	9.32	9.33	9.35	9.12	8.91	8.75	8.56	8.33	8.32	8.15	8.15	7.99	7.84	7.85	7.84	7.98	8.33	8.21	8.27	8.02	8.18	8.08	7.84	8.08	7.83	7.54	7.42	7.16
Nature	34	13.27	13.03	12.79	12.56	12.34	12.12	11.64	11.19	10.85	10.74	10.38	10.3	10.23	10.18	9.91	9.87	9.85	9.84	10.04	10.04	9.78	9.79	9.56	9.33	9.12	9.08	8.94	8.76	8.75	8.36	8.36	8.21	8.05	8.06	8.08	8.24	8.48	8.29	8.31	8.09	8.26	8.18	7.95	8.23	7.97	7.7	7.56	7.3
Nature	35	13.41	13.14	12.89	12.65	12.42	12.2	11.71	11.27	10.85	10.74	10.38	10.3	10.23	10.18	9.91	9.87	9.85	9.84	10.04	10.04	9.78	9.79	9.62	9.4	9.18	9.21	9.17	8.98	8.97	8.59	8.59	8.43	8.33	8.28	8.29	8.45	8.62	8.34	8.37	8.18	8.35	8.29	8.09	8.34	8.08	7.86	7.72	7.46
Nature	36	13.41	13.14	12.96	12.71	12.48	12.25	11.77	11.32	10.91	10.79	10.43	10.35	10.29	10.18	9.91	9.87	9.85	9.84	10.04	10.04	9.78	9.79	9.75	9.52	9.31	9.34	9.32	9.13	9.12	8.74	8.74	8.58	8.55	8.37	8.38	8.55	8.71	8.41	8.43	8.28	8.48	8.44	8.27	8.48	8.22	8.04	7.9	7.67
Nature	37	13.41	13.14	13.35	13.06	12.79	12.53	12.05	11.6	11.19	11.07	10.72	10.64	10.57	10.18	9.91	9.87	9.85	9.84	10.04	10.04	9.78	9.79	9.75	9.52	9.31	9.34	9.32	9.13	9.12	8.74	8.74	8.58	8.59	8.41	8.42	8.59	8.75	8.45	8.47	8.32	8.54	8.53	8.38	8.59	8.33	8.19	8.05	7.85
Nature	38	13.41	13.14	13.35	13.06	12.79	12.53	12.22	11.77	11.36	11.24	10.89	10.81	10.74	10.35	10.31	10.28	10.36	10.17	10.38	10.38	10.12	10.13	10.09	9.86	9.65	9.44	9.42	9.13	9.12	8.74	8.74	8.58	8.59	8.41	8.42	8.59	8.75	8.49	8.51	8.36	8.61	8.62	8.49	8.73	8.47	8.35	8.21	8.04
Nature	39	13.41	13.32	13.51	13.2	12.96	12.69	12.5	12.05	11.64	11.52	11.28	11.2	11.02	10.63	10.59	10.52	10.72	10.41	10.61	10.63	10.36	10.26	10.22	9.99	9.95	9.75	9.73	9.32	9.31	8.93	8.92	8.76	8.77	8.58	8.59	8.59	8.75	8.53	8.55	8.4	8.68	8.71	8.61	8.87	8.62	8.5	8.36	8.22
Nature	40	13.41	13.69	13.83	13.49	13.52	13.2	13.01	12.56	12.15	12.3	12.2	12.12	11.7	11.31	11.27	10.93	11.13	10.82	11.03	11.23	10.7	10.45	10.41	10.19	10.16	10.02	10.01	9.6	9.59	9.21	9	8.84	8.91	8.73	8.74	8.72	8.82	8.63	8.65	8.5	8.81	8.86	8.78	8.99	8.74	8.62	8.47	8.34
Nature	41	13.41	13.69	13.83	13.87	13.86	13.51	13.32	13.16	13.02	13.17	13.08	12.99	12.58	12.19	11.83	11.49	11.69	11.38	11.3	11.23	10.7	10.45	10.41	10.31	10.28	10.25	10.24	9.83	9.82	9.52	9.32	9.16	9.29	9.18	9.07	9.09	9.07	8.91	8.94	8.79	9.04	9.11	9.06	9.2	8.87	8.75	8.58	8.44
Nature	42	14.08	14.26	14.33	14.33	14.27	14.19	14	13.84	13.7	13.85	13.75	13.31	12.89	12.74	12.37	12.03	11.93	11.62	11.54	11.47	10.94	10.69	10.65	10.61	10.35	10.32	10.31	9.9	9.89	9.67	9.47	9.31	9.47	9.43	9.25	9.33	9.32	9.16	9.18	9.03	9.23	9.33	9.3	9.41	9.01	8.89	8.65	8.52
Nature	43	14.08	14.26	14.33	14.33	14.27	14.19	14	13.84	13.7	13.85	13.75	13.31	12.89	12.74	12.37	12.18	12.07	11.76	11.69	11.62	11.09	10.84	10.8	10.76	10.49	10.47	10.31	9.9	9.89	9.67	9.53	9.43	9.6	9.57	9.39	9.53	9.51	9.35	9.38	9.23	9.45	9.51	9.44	9.55	9.14	9.02	8.73	8.59
Nature	44	14.08	14.26	14.33	14.33	14.27	14.19	14	13.84	13.7	13.85	13.75	13.31	12.95	12.8	12.43	12.32	12.21	11.99	11.91	11.84	11.32	11.19	11.24	11.28	11.02	10.99	10.75	10.34	10.24	10.03	9.98	9.98	10.02	9.91	9.62	9.75	9.73	9.58	9.6	9.45	9.7	9.68	9.53	9.65	9.23	9.09	8.8	8.67
Nature	45	14.08	14.26	14.33	14.33	14.27	14.19	14	13.84	13.7	13.85	13.75	13.31	13.14	12.99	12.62	12.5	12.4	12.31	12.23	12.16	11.68	11.63	11.78	11.69	11.42	11.4	11.15	10.75	10.53	10.31	10.27	10.22	10.19	9.97	9.69	9.82	9.81	9.67	9.73	9.62	9.9	9.87	9.73	9.85	9.43	9.23	8.94	8.84
Nature	46	15.16	15.19	15.14	15.05	14.92	14.78	14.59	14.42	14.05	14.2	13.75	13.31	13.14	12.99	12.62	12.5	12.4	12.31	12.23	12.16	11.83	11.78	11.93	11.84	11.57	11.55	11.3	11.02	10.89	10.67	10.63	10.43	10.4	10.18	9.96	10.09	10.08	9.98	9.97	9.8	10.08	10.05	9.92	10.03	9.64	9.38	9.09	9.02
Nature	47	16.04	15.94	15.83	15.66	15.48	15.28	15.09	14.93	14.38	14.25	13.78	13.41	13.24	13.07	12.7	12.58	12.48	12.39	12.31	12.24	11.91	11.86	11.93	11.84	11.57	11.55	11.3	11.07	11.02	10.8	10.76	10.56	10.53	10.31	10.1	10.23	10.22	10.16	10.15	9.94	10.21	10.19	10.05	10.16	9.8	9.53	9.24	9.2
Nature	48	16.25	16.13	16.43	16.19	15.95	15.71	15.52	15.36	14.81	14.56	14.09	13.9	13.73	13.24	12.87	12.76	12.65	12.56	12.48	12.41	12.09	12.04	11.93	11.84	11.57	11.55	11.3	11.07	11.02	10.9	10.85	10.66	10.62	10.4	10.19	10.33	10.31	10.29	10.28	10.11	10.29	10.26	10.13	10.24	9.91	9.63	9.34	9.33
Nature	49	16.25	16.13	16.43	16.19	15.95	15.71	15.52	15.36	14.81	14.56	14.34	14.14	13.97	13.49	13.12	13	12.9	12.81	12.79	12.72	12.39	12.1	11.99	11.9	11.63	11.61	11.37	11.13	11.08	10.97	10.93	10.73	10.7	10.48	10.27	10.4	10.38	10.37	10.36	10.19	10.3	10.27	10.14	10.25	9.94	9.67	9.37	9.36
Nature	50 (Median, Q2)	16.25	16.13	16.43	16.19	15.95	15.71	15.52	15.36	14.81	14.56	14.35	14.16	13.99	13.5	13.13	13.02	12.91	12.82	12.95	12.88	12.56	12.25	12.14	12.05	11.78	11.76	11.6	11.37	11.32	11.06	11.1	10.9	10.87	10.65	10.44	10.57	10.56	10.46	10.45	10.27	10.38	10.27	10.14	10.25	9.97	9.69	9.4	9.39
Nature	51	16.78	16.58	16.82	16.54	16.27	16	15.81	15.65	15.1	14.85	14.64	14.16	13.99	13.5	13.37	13.25	13.14	13.05	13.19	13.12	12.79	12.49	12.39	12.3	12.03	11.77	11.71	11.47	11.42	11.16	11.28	11.19	11.15	10.93	10.72	10.85	10.89	10.7	10.69	10.51	10.62	10.45	10.21	10.32	10.04	9.79	9.5	9.43
Nature	52	17.05	16.81	17.02	16.72	16.43	16.15	16.05	15.82	15.27	15.02	14.81	14.25	14.08	13.59	13.46	13.34	13.42	13.24	13.37	13.3	12.98	12.86	12.76	12.68	12.42	12.16	12.09	11.67	11.62	11.36	11.48	11.45	11.27	11.05	10.82	10.96	11.05	10.87	10.86	10.68	10.79	10.64	10.34	10.41	10.12	9.89	9.6	9.48
Nature	53	17.71	17.37	17.52	17.16	16.82	16.51	16.61	16.02	15.47	15.22	15.01	14.45	14.28	13.79	13.66	13.54	13.66	13.28	13.41	13.34	13.01	12.9	12.8	12.89	12.63	12.37	12.3	11.95	11.89	11.63	11.76	11.72	11.61	11.39	10.99	11.12	11.26	11.11	11	10.83	10.94	10.81	10.51	10.53	10.25	10.04	9.75	9.61
Nature	54	17.91	17.55	17.67	17.3	16.95	16.62	16.61	16.02	15.71	15.47	15.25	14.7	14.53	14.19	14.06	13.94	14.06	13.87	14	13.68	13.5	13.38	13.28	13.38	12.96	12.86	12.79	12.51	12.26	12	12.13	11.95	11.88	11.71	11.31	11.44	11.42	11.32	11.13	10.96	11.07	10.96	10.66	10.67	10.35	10.15	9.86	9.76
Nature	55	18.38	17.95	18.02	17.61	17.57	17.19	16.93	16.33	16.05	15.85	15.63	15.08	14.91	14.66	14.53	14.19	14.31	14.14	14.27	13.98	13.81	13.7	13.6	13.69	13.33	13.25	13.09	12.81	12.54	12.28	12.43	12.24	12.17	12.07	11.67	11.66	11.61	11.55	11.37	11.19	11.3	11.14	10.8	10.84	10.44	10.27	9.99	9.92
Nature	56	18.55	18.27	18.3	17.86	17.79	17.39	17.04	16.44	16.17	16.19	15.97	15.42	15.14	14.89	14.75	14.55	14.67	14.5	14.63	14.5	14.1	13.99	13.89	13.99	13.66	13.59	13.3	13.01	12.74	12.49	12.57	12.49	12.42	12.35	11.95	11.9	11.85	11.81	11.63	11.45	11.59	11.36	10.92	10.99	10.55	10.4	10.14	10.1
Nature	57	18.55	18.65	18.63	18.15	18.06	17.93	17.58	16.98	16.71	16.73	16.51	15.96	15.44	15.19	15.06	14.85	14.67	14.5	14.63	14.5	14.1	13.99	14	14.1	13.77	13.7	13.41	13.12	12.85	12.6	12.68	12.6	12.53	12.36	11.96	11.91	11.86	11.82	11.63	11.49	11.66	11.45	11.03	11.12	10.68	10.53	10.29	10.26
Nature	58	18.55	18.65	18.63	18.49	18.36	18.21	17.86	17.26	16.99	17.01	16.79	16.24	15.76	15.51	15.1	14.9	14.71	14.55	14.72	14.58	14.19	14.07	14.16	14.22	13.9	13.82	13.53	13.25	12.98	12.68	12.76	12.69	12.62	12.38	11.97	11.98	11.93	11.89	11.7	11.6	11.79	11.61	11.21	11.3	10.84	10.7	10.42	10.39
Nature	59	18.55	18.65	18.63	18.54	18.41	18.25	17.9	17.31	17.03	17.06	16.96	16.4	16.13	15.88	15.42	15.22	15.03	14.86	15.21	15.07	14.68	14.45	14.54	14.39	14.07	13.99	13.7	13.42	13.25	12.78	12.86	12.79	12.72	12.55	12.15	12.21	12.2	12.16	11.98	11.81	12.03	11.87	11.5	11.59	11.06	10.91	10.59	10.52
Nature	60	18.55	18.65	18.63	18.54	18.41	18.25	17.9	17.59	17.32	17.34	17.38	16.83	16.55	16.31	15.85	15.64	15.46	15.29	15.35	15.21	14.82	14.45	14.54	14.39	14.07	13.99	13.7	13.42	13.32	12.85	12.93	12.86	12.79	12.69	12.35	12.45	12.49	12.45	12.32	12.11	12.36	12.23	11.88	11.96	11.37	11.16	10.82	10.7
Nature	61	18.62	18.71	18.68	18.59	18.46	18.29	17.94	17.63	17.36	17.34	17.38	16.83	16.55	16.31	15.85	15.64	15.46	15.29	15.35	15.21	14.82	14.45	14.54	14.39	14.07	13.99	13.72	13.44	13.34	12.87	12.95	12.88	12.81	12.71	12.43	12.53	12.62	12.56	12.48	12.31	12.56	12.45	12.12	12.21	11.64	11.38	11.05	10.87
Nature	62	19.27	19.27	19.17	19.03	18.85	18.65	18.3	17.99	17.71	17.34	17.38	16.83	16.55	16.31	15.85	15.64	15.46	15.29	15.35	15.21	14.82	14.45	14.54	14.39	14.07	14.09	13.9	13.62	13.53	13.06	13.23	13.16	13.09	12.99	12.74	12.84	12.9	12.74	12.7	12.57	12.82	12.63	12.3	12.43	11.88	11.58	11.27	11.04
Nature	63	19.27	19.27	19.17	19.03	18.85	18.65	18.3	17.99	17.71	17.34	17.38	16.9	16.62	16.38	15.95	15.74	15.56	15.61	15.67	15.53	15.14	14.77	14.79	14.64	14.32	14.39	14.28	13.99	13.68	13.21	13.46	13.38	13.31	13.21	12.97	13.07	13.09	12.86	12.83	12.73	12.97	12.74	12.42	12.57	12.05	11.77	11.46	11.17
Nature	64	20.01	19.9	20.12	19.87	19.6	19.34	19.05	18.74	18.17	17.8	17.74	17.43	17.16	16.63	16.4	16.2	16.01	15.99	16.05	16.08	15.69	15.32	15.28	15.24	14.95	14.82	14.71	14.43	14.11	13.66	13.74	13.7	13.67	13.45	13.09	13.16	13.22	13	12.96	12.9	13.14	12.92	12.56	12.7	12.21	11.98	11.66	11.33
Nature	65	21.06	20.8	20.98	20.63	20.29	19.96	19.72	19.41	18.93	18.55	18.22	17.92	17.64	17.06	16.83	16.63	16.46	16.21	16.27	16.13	15.79	15.42	15.45	15.49	15.35	15.23	15.11	14.82	14.56	14.22	14.26	14.28	14.32	14.02	13.59	13.55	13.62	13.39	13.35	13.24	13.35	13.16	12.69	12.8	12.34	12.14	11.78	11.45
Nature	66	21.62	21.28	21.4	21	20.63	20.27	19.77	19.46	19.05	18.67	18.34	17.99	17.71	17.13	16.9	16.7	16.73	16.49	16.55	16.34	16.15	15.97	16	16.04	15.91	15.78	15.66	15.26	15.1	14.8	14.84	14.72	14.62	14.33	13.89	13.92	13.99	13.76	13.63	13.41	13.54	13.37	12.89	12.95	12.54	12.39	11.96	11.65
Nature	67	22.22	21.8	21.85	21.41	20.99	20.6	20.08	19.77	19.36	19.02	18.68	18.01	17.74	17.16	16.93	16.76	16.8	16.56	16.62	16.41	16.19	16.01	16.05	16.09	15.95	15.82	15.67	15.34	15.2	14.9	14.94	14.83	14.72	14.42	13.99	14.05	14.12	13.91	13.7	13.46	13.66	13.51	13.04	13.1	12.74	12.63	12.16	11.88
Nature	68	22.22	22.32	22.31	21.82	21.36	20.93	20.42	20.11	19.69	19.59	19.25	18.59	17.98	17.39	17.17	17.19	17.23	16.98	17.04	16.84	16.38	16.21	16.24	16.28	16.22	16.09	15.75	15.42	15.28	14.97	15.02	14.9	14.79	14.5	14.06	14.05	14.12	13.95	13.74	13.5	13.75	13.63	13.21	13.27	12.96	12.89	12.42	12.17
Nature	69	22.22	22.35	22.33	21.83	21.37	21.25	20.74	20.43	20.01	19.91	19.57	18.91	18.52	17.94	17.72	17.74	17.47	17.23	17.29	17.19	16.74	16.56	16.59	16.39	16.44	16.36	16.05	15.72	15.58	15.28	15.2	15.09	14.98	14.7	14.26	14.14	14.16	14	13.79	13.55	13.86	13.75	13.38	13.44	13.18	13.15	12.68	12.46
Nature	70	22.22	22.35	22.33	21.83	21.58	21.44	20.92	20.61	20.2	20.1	20.02	19.35	18.98	18.41	18.19	18.02	17.76	17.51	17.57	17.57	17.12	16.68	16.71	16.66	16.69	16.74	16.52	16.19	16.05	15.82	15.65	15.57	15.46	15.25	14.75	14.69	14.61	14.39	14.18	13.94	14.24	14.15	13.8	13.86	13.58	13.48	12.96	12.73
Nature	71	22.95	22.97	22.87	22.71	22.51	22.28	21.77	21.46	21.05	20.55	20.47	20	19.62	19.27	18.72	18.43	18.17	17.92	17.98	17.98	17.63	17.2	17.04	17.02	16.83	16.89	16.73	16.4	16.25	16.12	15.96	15.87	15.76	15.62	15.2	15.21	15.18	14.92	14.71	14.47	14.72	14.66	14.25	14.31	13.99	13.78	13.22	12.93
Nature	72	23.55	23.48	23.33	23.12	22.87	22.61	22.1	21.46	21.05	20.55	20.47	20.06	19.68	19.33	18.78	18.49	18.23	17.98	18.04	18.04	17.79	17.41	17.19	17.18	16.99	17.04	16.88	16.67	16.53	16.39	16.23	16.07	15.9	15.77	15.45	15.48	15.5	15.25	14.92	14.68	14.99	14.95	14.56	14.62	14.32	14.04	13.46	13.12
Nature	73	23.74	23.65	23.47	23.24	22.99	22.72	22.2	21.46	21.05	20.55	20.47	20.06	19.68	19.33	18.78	18.72	18.54	18.3	18.43	18.43	18.17	17.94	17.72	17.7	17.63	17.7	17.31	17.07	16.92	16.72	16.57	16.41	16.11	15.97	15.65	15.56	15.58	15.33	14.94	14.71	15.06	15.04	14.68	14.74	14.46	14.2	13.65	13.29
Nature	74	24.12	23.97	23.76	23.5	23.22	22.92	22.21	21.47	21.05	20.55	20.47	20.06	19.68	19.33	18.78	18.72	18.68	18.43	18.7	18.7	18.45	18.21	17.99	17.97	17.97	18.21	17.81	17.44	17.3	16.95	16.9	16.74	16.44	16.3	15.98	15.83	15.68	15.43	15.06	14.83	15.24	15.14	14.81	14.87	14.62	14.38	13.84	13.49
Nature	75 (Q3)	25.14	24.85	24.52	24.18	23.83	23.48	22.51	21.77	21.32	20.82	20.75	20.33	19.95	19.61	19.06	19	18.95	18.71	18.98	18.7	18.45	18.21	18.13	18.12	18.11	18.35	17.96	17.58	17.53	17.18	17.18	17.03	16.72	16.44	16.12	15.97	15.82	15.57	15.25	14.93	15.4	15.26	14.96	15.05	14.83	14.61	14.09	13.76
Nature	76	25.69	25.32	25.19	24.77	24.37	23.97	23.05	22.59	22.04	21.54	21.26	20.85	20.47	19.94	19.39	19.33	19.28	19.12	19.11	18.83	18.58	18.34	18.31	18.3	18.29	18.53	18.14	17.76	17.66	17.32	17.32	17.19	16.88	16.58	16.27	16.11	16.02	15.77	15.5	15.09	15.59	15.47	15.17	15.29	15.06	14.86	14.36	14.01
Nature	77	26.03	26.16	26.13	25.61	25.11	24.65	23.97	23.51	22.96	22.46	22.01	21.59	20.87	20.18	19.7	19.64	19.59	19.27	19.26	19.01	18.76	18.64	18.62	18.6	18.6	18.77	18.38	18	17.81	17.47	17.44	17.42	16.99	16.76	16.44	16.29	16.25	16	15.75	15.52	16.05	15.96	15.56	15.72	15.45	15.27	14.78	14.41
Nature	78	26.03	26.16	26.13	25.61	25.11	24.65	23.97	23.51	22.96	22.46	22.01	21.59	20.96	20.36	20.04	19.98	19.94	19.62	19.6	19.53	19.28	19.24	19.21	19.1	19.02	19.02	18.63	18.25	18.07	17.75	17.54	17.55	17.05	16.87	16.55	16.4	16.4	16.17	15.92	15.87	16.4	16.33	15.93	16.12	15.82	15.66	15.19	14.8
Nature	79	26.03	26.16	26.13	25.61	25.11	24.65	23.97	23.51	22.96	22.48	22.29	21.87	21.39	20.95	20.63	20.57	20.52	20.2	20.19	20.12	19.85	19.55	19.52	19.26	19.19	19.35	18.96	18.67	18.48	18.29	18.08	18.09	17.59	17.41	17.09	16.76	16.61	16.46	16.12	16.25	16.68	16.63	16.26	16.53	16.25	16.11	15.66	15.28
Nature	80	26.16	26.27	26.23	25.69	25.33	24.85	24.17	23.71	23.16	22.93	22.73	22.25	21.77	21.32	21.01	20.82	20.77	20.45	20.44	20.37	19.85	19.55	19.52	19.26	19.2	19.39	19	18.8	18.61	18.43	18.22	18.23	17.73	17.56	17.24	16.9	16.72	16.64	16.22	16.53	16.97	16.94	16.59	16.95	16.7	16.58	16.14	15.77
Nature	81	26.88	26.88	26.76	26.17	25.97	25.73	25.05	24.49	24.22	23.99	23.79	23.01	22.53	22.31	22.07	21.69	21.34	21.02	21.01	20.67	20.35	20.05	20.18	19.92	19.63	19.75	19.41	19.21	19.02	18.85	18.64	18.44	17.94	17.68	17.36	17.03	16.87	16.82	16.4	16.7	17.15	17.14	16.82	17.26	16.97	16.88	16.45	16.05
Nature	82	27.49	27.41	27.22	26.58	26.33	26.06	25.39	24.49	24.22	23.99	23.79	23.01	22.53	22.33	22.24	22.1	21.75	21.58	21.78	21.43	21.11	20.99	21.16	20.95	20.66	20.74	20.27	20.07	19.73	19.34	19.13	18.96	18.27	18.05	17.68	17.4	17.17	17.06	16.65	16.95	17.39	17.42	17.11	17.64	17.31	17.25	16.78	16.32
Nature	83	28.16	27.99	27.73	27.07	26.78	26.47	25.79	24.9	24.62	24.27	23.83	23.17	22.69	22.49	22.37	22.22	22.09	21.99	22.19	21.84	21.52	21.42	21.46	21.39	21.09	21.23	20.79	20.37	20.04	19.65	19.45	19.38	18.68	18.47	17.97	17.76	17.53	17.39	17	17.22	17.67	17.74	17.34	17.95	17.62	17.6	17.08	16.59
Nature	84	28.94	28.65	28.31	27.94	27.56	27.18	26.49	25.84	25.57	25.13	24.82	24.29	24.06	23.85	23.45	23.3	23.17	23.07	23.01	22.67	22.16	21.8	21.71	21.39	21.09	21.23	20.79	20.37	20.13	19.75	19.63	19.6	18.97	18.76	18.25	18.06	17.85	17.71	17.38	17.51	17.95	17.98	17.55	18.12	17.82	17.84	17.32	16.83
Nature	85	29.41	29.57	29.51	29.01	28.52	28.05	27.1	26.5	26.22	25.86	25.55	25.02	24.45	23.96	23.55	23.41	23.28	23.18	23.09	22.74	22.21	21.87	21.78	21.46	21.16	21.3	20.92	20.5	20.27	19.91	19.87	19.8	19.22	19.09	18.63	18.44	18.23	18.03	17.74	17.9	18.31	18.31	17.87	18.4	18.05	18.07	17.57	17.12
Nature	86	29.74	29.89	29.86	29.32	28.8	28.3	27.17	26.56	26.29	25.93	25.61	25.09	24.5	23.96	23.55	23.47	23.34	23.26	23.39	23.04	22.66	22.49	22.41	22.09	21.79	21.93	21.57	21.15	20.95	20.51	20.47	20.36	19.7	19.71	19.37	19.2	18.99	18.7	18.46	18.6	18.89	18.93	18.38	18.84	18.4	18.34	17.88	17.45
Nature	87	30.13	30.22	30.15	29.57	29.03	28.82	27.88	27.27	26.79	26.43	26.11	25.59	25	24.46	24.05	24.13	23.7	23.62	23.74	23.4	23.01	22.85	22.93	22.61	22.38	22.61	22.12	21.7	21.42	20.99	20.94	20.87	20.35	20.31	20.09	19.91	19.66	19.34	19.14	19.22	19.49	19.58	18.99	19.35	18.84	18.71	18.23	17.78
Nature	88	31.26	31.19	30.99	30.33	29.71	29.43	28.6	27.99	27.2	26.53	26.22	25.77	25.18	24.79	24.59	24.67	24.24	24.06	24.18	23.84	23.44	23.28	23.32	23	22.73	22.84	22.35	22.06	21.78	21.35	21.31	21.25	20.84	20.85	20.65	20.42	20.13	19.81	19.54	19.64	19.92	20.04	19.44	19.67	19.15	19.01	18.52	18.11
Nature	89	33.04	32.72	32.33	31.52	30.78	30.4	29.57	28.96	27.91	27.42	26.81	26.25	25.71	25.41	25.23	25.31	24.88	24.7	24.97	24.7	24.14	23.97	23.83	23.46	23.11	23.28	22.79	22.61	22.33	21.77	21.7	21.66	21.31	21.39	21.19	20.97	20.65	20.34	19.97	20.07	20.33	20.39	19.68	19.85	19.31	19.17	18.72	18.34
Nature	90	34.23	34.29	33.7	32.74	32.22	31.72	30.7	29.79	28.96	28.47	27.78	27.14	26.45	26.15	26.19	25.95	25.59	25.41	25.75	25.33	24.88	24.8	24.82	24.26	23.91	23.97	23.48	23.35	23.08	22.57	22.5	22.39	22.04	22.01	21.82	21.6	21.29	21.02	20.52	20.63	20.77	20.75	20	20.1	19.54	19.39	18.99	18.59
Nature	91	35.66	35.51	35.1	33.98	33.34	32.74	31.76	30.78	29.96	29.07	28.64	28	27.46	26.98	27.04	26.96	26.75	26.27	26.57	26.25	25.91	25.68	25.73	25.14	24.83	24.86	24.22	24.06	23.79	23.29	23.23	23	22.6	22.62	22.37	22.12	21.92	21.68	21.07	21.17	21.33	21.24	20.48	20.53	19.9	19.68	19.27	18.85
Nature	92	35.69	35.54	35.26	34.52	33.83	33.28	32.29	31.81	30.99	30.1	29.67	29.04	28.59	28.37	28.32	28.31	28	27.74	27.72	27.51	27.26	27.04	27.09	26.47	25.88	25.7	24.98	24.86	24.37	23.68	23.56	23.24	22.9	22.99	22.74	22.53	22.42	22.22	21.61	21.71	21.93	21.81	21.05	21.07	20.37	20.1	19.61	19.14
Nature	93	36.36	36.11	35.76	34.96	34.23	33.84	32.81	32.33	31.66	30.96	30.2	29.82	29.37	29.21	29.18	29.17	28.84	28.58	28.56	28.21	27.77	27.55	27.34	26.72	26.08	25.88	25.39	25.09	24.6	23.91	23.79	23.54	23.28	23.44	23.25	23.14	23.09	22.69	22.12	22.3	22.57	22.47	21.66	21.65	20.88	20.55	19.98	19.49
Nature	94	37.91	37.54	37.01	36.07	35.4	34.91	33.63	33.13	33.08	32.31	31.49	30.91	30.4	30.24	30.43	30.48	30.2	29.94	29.92	28.94	28.56	28.46	28.28	27.66	27.02	26.64	26.2	25.86	25.46	24.77	24.65	24.36	24.11	24.26	24.12	24.02	23.97	23.3	22.78	22.93	23.26	23.19	22.27	22.19	21.26	20.96	20.43	19.92
Nature	95	40.5	40.2	39.79	38.94	38.15	37.41	35.86	34.65	34.93	34.01	33.46	32.76	32.22	32.22	32.09	32	31.71	31.72	31.9	30.64	30.24	30.09	29.82	28.96	27.84	27.58	27.33	27.09	26.63	25.81	25.66	25.42	25.09	25.44	25.36	25.25	25.09	24.23	23.66	23.67	23.99	23.94	22.99	22.84	21.7	21.72	21.22	20.71
Nature	96	41.93	42.05	41.43	40.4	39.8	38.91	37.22	35.88	36.32	35.34	35	34.14	33.2	33.18	33.06	32.67	32.45	32.52	32.71	31.48	30.9	30.75	30.68	29.81	28.84	28.59	28.5	28.3	27.81	27.1	27.05	26.91	26.5	26.94	26.86	26.7	26.54	25.49	24.86	24.81	25.09	24.79	23.88	23.66	22.32	22.71	22.16	21.68
Nature	97	42.83	43.3	42.52	41.76	41.04	40.34	38.72	37.46	38.27	37.4	37.11	36.51	35.47	35.46	35.12	34.93	34.67	34.56	34.45	33.08	32.23	32.07	31.94	31.19	30.41	30.05	29.77	29.44	29.05	28.46	28.43	28.41	28.08	28.67	28.26	28.04	27.88	26.95	26.25	26.27	26.52	26.01	25.14	24.81	23.2	23.97	23.31	22.86
Nature	98	47.04	46.91	46.14	44.98	44.22	43.23	41.67	40.03	40.49	39.84	38.82	38.06	37.55	37.42	37.2	36.99	37.14	37.1	36.84	35.79	34.59	34.43	34.68	33.64	32.83	32.34	31.82	31.86	31.44	31.04	30.8	30.7	30.65	31.17	30.54	30.2	30.08	29.36	28.21	28.3	28.32	27.66	26.83	26.26	24.4	25.55	24.85	24.38
Nature	99	52.45	51.84	51.47	50.05	49.15	48.78	47.46	45.27	45.32	44.41	43.11	42.76	42.45	42.06	41.81	41.48	41.08	41.24	40.86	40.18	39.39	38.93	38.57	37.15	36.23	35.53	34.97	35.11	34.88	34.54	34.06	33.52	33.74	34.48	33.83	33.12	33.04	32.34	30.91	30.55	30.34	29.39	28.54	27.55	25.56	27.08	26.41	25.92
Nature	100 (Maximum)	55.65	55.39	58.65	57.69	56.75	57.95	56.93	55.98	55.71	55.11	54.09	53.65	53.18	50.56	49.97	49.45	46.85	47.23	45.29	44.53	44.03	44.08	43.27	42.26	41.37	40.13	39.3	39.73	39.95	39.81	39.52	38.56	38.44	39.19	37.78	36.31	36.11	35.43	33.98	32.84	32.47	31.17	30.26	28.84	26.72	28.61	27.98	27.46
All Publications	1	0	0	0	0	0	0	0	0	0	0	0	0	0	0	0	0	0	0	0	0	0	0	0	0	0	0	0	0	0	0	0	0	0	0	0	0	0	0	0	0	0	0	0	0	0	0	0	0
All Publications	2	0	0	0	0	0	0	0	0	0	0	0	0	0	0	0	0	0	0	0	0	0	0	0	0	0	0	0	0	0	0	0.17	0.33	0.33	0.48	0.48	0.64	0.64	0.64	0.78	0.92	0.92	0.89	0.73	0.87	0.84	0.97	0.95	1.07
All Publications	3	0	0	0	0	0	0	0	0	0	0	0	0	0	0	0	0	0	0	0	0.21	0.21	0.21	0.4	0.59	0.77	0.96	1.14	1.31	1.48	1.65	1.61	1.77	1.93	1.89	1.86	1.82	1.79	1.76	1.73	1.7	1.67	1.64	1.62	1.59	1.57	1.54	1.52	1.5
All Publications	4	0	0	0	0	0	0	0	0	0	0	0	0	0	0	0	0.23	0.45	0.67	0.88	1.08	1.08	1.28	1.47	1.66	1.85	2.03	1.98	1.94	1.89	1.85	1.81	1.97	1.93	1.89	1.86	1.82	1.79	1.76	1.73	1.7	1.67	1.64	1.62	1.59	1.57	1.54	1.52	1.5
All Publications	5	0	0	0	0	0	0	0	0	0	0	0.26	0.51	0.59	0.83	1.06	1.29	1.51	1.72	1.94	2.14	2.34	2.28	2.22	2.34	2.28	2.23	2.18	2.14	2.09	2.05	2.01	1.97	1.93	1.89	1.86	1.82	1.79	1.76	1.73	1.7	1.67	1.64	1.62	1.59	1.57	1.54	1.52	1.56
All Publications	6	0	0	0	0	0	0.3	0.3	0.3	0.3	0.57	0.83	1.08	1.33	1.57	1.8	2.03	1.95	2.16	2.37	2.58	2.52	2.45	2.39	2.34	2.28	2.23	2.18	2.14	2.09	2.05	2.17	2.13	2.1	2.06	2.02	1.99	1.96	1.93	1.89	2.01	1.98	1.92	1.95	1.92	2.03	2.01	2.11	2.21
All Publications	7	0	0	0	0	0	0.3	0.6	0.88	1.16	1.42	1.68	1.94	2.18	2.42	2.65	2.88	2.8	2.72	2.65	2.58	2.52	2.45	2.39	2.34	2.28	2.23	2.36	2.32	2.27	2.23	2.35	2.31	2.43	2.55	2.52	2.64	2.6	2.54	2.51	2.62	2.59	2.54	2.65	2.46	2.41	2.52	2.47	2.57
All Publications	8	0	0	0.46	0.81	1.07	1.28	1.57	1.86	2.13	2.4	2.66	2.91	3.16	3.06	2.97	2.88	2.8	2.72	2.65	2.58	2.52	2.45	2.39	2.34	2.36	2.31	2.44	2.5	2.46	2.58	2.71	2.83	2.95	3.07	3.19	3.23	3.35	3.29	3.29	3.4	3.2	3.15	3.09	3.04	2.99	2.94	2.9	2.85
All Publications	9	0.69	1.14	1.46	1.7	1.87	2.01	2.3	2.58	2.86	3.13	3.01	3.26	3.16	3.06	2.97	2.88	2.8	2.72	2.65	2.58	2.52	2.45	2.39	2.53	2.66	2.79	2.92	3.05	3.04	3.17	3.29	3.41	3.53	3.66	3.58	3.52	3.45	3.39	3.33	3.4	3.34	3.29	3.23	3.18	3.13	3.08	3.04	2.99
All Publications	10	1.36	1.72	1.96	2.14	2.27	2.37	2.66	2.95	3.22	3.49	3.37	3.26	3.16	3.06	2.97	2.88	2.8	2.72	2.65	2.79	2.72	2.86	2.99	3.13	3.26	3.39	3.52	3.64	3.77	3.9	3.81	3.94	3.86	3.79	3.72	3.65	3.58	3.52	3.46	3.4	3.34	3.29	3.23	3.18	3.13	3.08	3.04	3.12
All Publications	11	2.88	3.02	3.1	3.16	3.18	3.2	3.49	3.34	3.62	3.49	3.37	3.26	3.16	3.06	2.97	2.88	3.02	2.94	3.08	3.22	3.36	3.49	3.63	3.76	3.89	4.02	4.15	4.06	4.18	4.1	4.02	3.94	3.86	3.79	3.72	3.65	3.58	3.52	3.46	3.4	3.34	3.29	3.23	3.18	3.13	3.08	3.04	3.12
All Publications	12	3.64	3.67	3.67	3.66	3.64	3.61	3.9	3.76	3.62	3.49	3.37	3.26	3.16	3.3	3.21	3.35	3.49	3.63	3.77	3.9	4.04	4.18	4.31	4.44	4.34	4.47	4.37	4.27	4.18	4.1	4.02	3.94	3.86	3.79	3.72	3.65	3.58	3.52	3.46	3.4	3.34	3.29	3.23	3.18	3.13	3.08	3.04	3.12
All Publications	13	3.82	3.82	3.81	3.78	3.75	3.71	3.9	3.76	3.62	3.49	3.37	3.26	3.16	3.3	3.21	3.35	3.49	3.63	3.77	3.9	4.04	4.18	4.31	4.44	4.34	4.47	4.37	4.27	4.18	4.1	4.02	3.94	3.86	3.79	3.72	3.65	3.58	3.52	3.46	3.4	3.34	3.29	3.23	3.18	3.26	3.22	3.17	3.25
All Publications	14	4.47	4.38	4.3	4.22	4.14	4.07	3.9	3.76	3.62	3.49	3.37	3.51	3.65	3.8	3.7	3.85	3.99	4.13	4.26	4.4	4.54	4.67	4.56	4.44	4.34	4.47	4.37	4.27	4.18	4.1	4.18	4.1	4.03	4.11	4.04	3.97	3.9	3.99	3.93	4.01	3.95	3.73	3.82	3.76	3.69	3.77	3.85	3.93
All Publications	15	4.47	4.38	4.3	4.22	4.14	4.07	3.9	3.76	3.62	3.76	3.9	4.04	4.18	4.32	4.46	4.61	4.75	4.89	5.02	5.16	5.03	4.91	4.79	4.68	4.57	4.47	4.55	4.45	4.36	4.45	4.53	4.61	4.69	4.78	4.71	4.79	4.87	4.78	4.86	4.95	4.72	4.64	4.56	4.48	4.41	4.49	4.42	4.35
All Publications	16	4.47	4.38	4.3	4.22	4.14	4.07	3.9	3.76	3.62	3.76	3.9	4.04	4.18	4.32	4.46	4.61	4.75	4.89	5.02	5.16	5.03	4.91	4.79	4.68	4.57	4.47	4.55	4.45	4.36	4.45	4.53	4.61	4.69	4.78	4.71	4.79	4.87	4.78	4.86	4.95	4.72	4.64	4.56	4.48	4.41	4.49	4.42	4.35
All Publications	17	4.47	4.38	4.3	4.22	4.14	4.37	4.21	4.06	4.2	4.34	4.48	4.62	4.76	4.9	5.04	5.18	5.02	5.16	5.3	5.16	5.03	4.91	4.79	4.68	4.57	4.47	4.55	4.45	4.36	4.45	4.53	4.61	4.69	4.78	4.86	4.94	5.03	4.93	5.02	5.1	5.01	4.93	4.85	4.77	4.7	4.63	4.56	4.49
All Publications	18	4.47	4.38	4.3	4.22	4.14	4.37	4.5	4.64	4.77	4.91	5.05	5.2	5.34	5.48	5.62	5.76	5.6	5.45	5.3	5.16	5.03	4.91	4.79	4.7	4.77	4.85	4.93	5.01	5.1	5.18	5.26	5.34	5.43	5.51	5.57	5.47	5.37	5.28	5.19	5.1	5.01	4.93	4.85	4.77	4.7	4.63	4.56	4.49
All Publications	19	4.47	4.38	4.3	4.61	4.62	4.8	4.94	5.07	5.21	5.35	5.49	5.63	5.77	5.91	5.73	5.76	5.6	5.45	5.3	5.37	5.24	5.11	5	5.07	5.15	5.23	5.31	5.39	5.47	5.56	5.43	5.51	5.6	5.68	5.57	5.47	5.37	5.28	5.19	5.1	5.01	4.93	4.85	4.77	4.7	4.63	4.56	4.61
All Publications	20	4.47	4.38	4.3	4.61	4.84	5.01	5.14	5.27	5.41	5.55	5.69	5.83	5.98	6.12	5.93	5.76	5.6	5.45	5.51	5.58	5.45	5.33	5.4	5.48	5.56	5.63	5.71	5.8	5.88	5.75	5.62	5.71	5.79	5.68	5.57	5.47	5.37	5.28	5.19	5.1	5.01	4.93	4.85	4.77	4.83	4.89	4.82	4.88
All Publications	21	4.47	4.38	4.36	4.67	4.89	5.05	5.18	5.32	5.46	5.6	5.74	5.88	6.02	6.12	5.93	5.76	5.6	5.45	5.51	5.58	5.65	5.73	5.8	5.88	5.96	6.03	6.11	6.2	6.28	6.15	6.02	5.91	5.79	5.68	5.57	5.47	5.37	5.28	5.19	5.1	5.01	4.93	4.85	4.77	4.83	4.89	4.82	4.88
All Publications	22	5.76	6.04	6.21	6.31	6.37	6.4	6.53	6.67	6.8	6.94	6.74	6.52	6.31	6.12	5.93	5.76	5.82	5.88	5.95	6.02	6.09	6.16	6.24	6.32	6.39	6.47	6.55	6.41	6.28	6.15	6.02	5.91	5.79	5.68	5.57	5.47	5.37	5.28	5.19	5.24	5.16	5.07	4.99	4.92	4.97	5.03	5.02	5.08
All Publications	23	5.83	6.1	6.26	6.36	6.41	6.44	6.57	6.7	6.84	6.98	6.74	6.52	6.31	6.12	5.93	5.76	5.82	5.88	5.95	6.02	6.09	6.16	6.24	6.32	6.39	6.47	6.55	6.41	6.28	6.15	6.02	5.91	5.79	5.84	5.73	5.78	5.68	5.73	5.64	5.7	5.61	5.53	5.45	5.37	5.27	5.33	5.23	5.29
All Publications	24	5.83	6.1	6.26	6.36	6.41	6.44	6.57	6.7	6.84	6.98	6.74	6.52	6.31	6.36	6.17	6.23	6.29	6.35	6.42	6.49	6.56	6.63	6.7	6.78	6.62	6.7	6.55	6.41	6.28	6.15	6.19	6.07	5.96	6	5.9	5.95	5.85	5.9	5.95	6.01	5.92	5.81	5.87	5.92	5.82	5.88	5.79	5.84
All Publications	25 (Q1)	5.83	6.1	6.26	6.36	6.41	6.44	6.57	6.7	6.84	6.98	6.74	6.52	6.56	6.6	6.42	6.47	6.53	6.6	6.66	6.73	6.8	6.88	6.95	6.78	6.62	6.7	6.55	6.41	6.28	6.32	6.36	6.4	6.29	6.33	6.38	6.43	6.48	6.53	6.59	6.64	6.53	6.42	6.31	6.37	6.27	6.17	6.07	5.98
All Publications	26	6.56	6.72	6.8	6.84	6.85	6.83	6.96	7.1	7.24	6.98	6.74	6.52	6.56	6.6	6.65	6.71	6.77	6.83	6.89	6.96	7.04	7.11	7.18	7.01	6.85	6.7	6.73	6.59	6.46	6.49	6.54	6.58	6.62	6.67	6.72	6.77	6.82	6.69	6.75	6.8	6.69	6.58	6.47	6.37	6.27	6.17	6.07	5.98
All Publications	27	6.56	6.72	6.8	6.84	6.85	6.83	6.96	7.1	7.24	7.25	7.01	7.04	7.08	7.12	7.17	7.23	7.29	7.35	7.41	7.48	7.29	7.36	7.18	7.01	6.85	6.7	6.73	6.59	6.63	6.67	6.71	6.75	6.8	6.84	6.89	6.94	6.99	6.86	6.92	6.8	6.69	6.58	6.47	6.37	6.27	6.17	6.07	5.98
All Publications	28	7.31	7.37	7.37	7.35	7.3	7.24	7.38	7.51	7.24	7.25	7.27	7.3	7.34	7.38	7.43	7.49	7.55	7.61	7.67	7.74	7.55	7.36	7.18	7.01	7.04	6.89	6.92	6.78	6.81	6.85	6.89	6.94	6.98	7.03	7.08	6.94	6.99	6.86	6.92	6.8	6.69	6.58	6.47	6.37	6.27	6.17	6.07	5.98
All Publications	29	8.11	8.05	7.97	7.88	7.78	7.68	7.81	7.51	7.51	7.52	7.54	7.58	7.61	7.66	7.71	7.76	7.82	7.88	7.95	7.74	7.55	7.36	7.18	7.2	7.23	7.26	7.29	7.32	7.36	7.4	7.44	7.48	7.53	7.57	7.43	7.3	7.17	7.04	6.92	6.8	6.69	6.58	6.47	6.37	6.27	6.3	6.2	6.23
All Publications	30	8.11	8.05	7.97	7.88	7.78	7.68	7.81	7.51	7.51	7.52	7.54	7.58	7.61	7.66	7.71	7.76	7.82	7.88	7.95	7.95	7.75	7.57	7.39	7.41	7.44	7.46	7.49	7.53	7.57	7.6	7.44	7.48	7.53	7.57	7.43	7.3	7.17	7.04	6.92	6.8	6.69	6.58	6.47	6.37	6.27	6.3	6.2	6.24
All Publications	31	8.11	8.05	7.97	7.88	7.78	7.68	7.81	7.51	7.51	7.52	7.54	7.58	7.61	7.66	7.71	7.76	7.82	7.88	8.16	8.16	7.97	7.78	7.6	7.62	7.65	7.67	7.71	7.74	7.78	7.6	7.44	7.48	7.53	7.57	7.43	7.3	7.17	7.04	6.92	6.8	6.69	6.58	6.6	6.5	6.53	6.57	6.6	6.64
All Publications	32	8.94	8.76	8.59	8.43	8.28	8.13	7.81	7.51	7.51	7.52	7.54	7.58	7.61	7.66	7.71	7.76	7.82	7.88	8.16	8.16	8.17	8.18	8	8.02	8.05	8.07	8.11	8.14	8.18	8	7.84	7.68	7.53	7.57	7.43	7.3	7.17	7.04	6.92	6.8	6.69	6.58	6.6	6.5	6.53	6.57	6.6	6.64
All Publications	33	8.94	8.76	8.59	8.43	8.62	8.75	8.72	8.71	8.71	8.72	8.74	8.77	8.81	8.85	8.9	8.64	8.4	8.17	8.16	8.16	8.17	8.18	8.19	8.22	8.24	8.27	8.3	8.33	8.37	8.2	8.03	7.87	7.72	7.57	7.43	7.3	7.17	7.14	7.02	7.04	6.93	6.82	6.85	6.74	6.78	6.81	6.84	6.88
All Publications	34	8.94	8.76	8.59	8.83	8.98	9.07	9.04	9.03	9.03	9.04	9.06	9.09	9.13	9.18	8.9	8.64	8.62	8.39	8.38	8.38	8.39	8.4	8.42	8.44	8.46	8.49	8.52	8.33	8.37	8.2	8.03	7.87	7.72	7.57	7.43	7.3	7.31	7.33	7.36	7.38	7.27	7.29	7.32	7.35	7.39	7.42	7.45	7.34
All Publications	35	8.94	9.31	9.07	9.26	9.36	9.42	9.39	9.38	9.38	9.39	9.41	9.44	9.13	9.18	8.9	8.64	8.62	8.61	8.6	8.6	8.61	8.62	8.63	8.65	8.68	8.71	8.74	8.55	8.37	8.2	8.03	7.91	7.91	7.92	7.78	7.8	7.82	7.84	7.86	7.88	7.91	7.93	7.93	7.8	7.68	7.71	7.59	7.48
All Publications	36	8.94	9.31	9.54	9.67	9.74	9.76	9.73	9.72	9.72	9.73	9.75	9.78	9.47	9.18	8.9	8.84	8.82	8.81	8.8	8.8	8.81	8.82	8.83	8.85	8.88	8.91	8.74	8.55	8.37	8.2	8.03	8.04	8.04	8.05	8.07	8.08	8.1	8.12	8.14	8.17	8.19	8.22	8.09	7.96	7.83	7.71	7.59	7.48
All Publications	37	8.94	9.31	9.54	9.67	9.74	9.76	9.73	9.72	9.72	9.73	9.75	9.78	9.47	9.42	9.14	9.11	9.09	9.07	9.07	9.07	9.07	9.08	9.1	9.12	8.91	8.93	8.74	8.55	8.54	8.54	8.54	8.54	8.55	8.56	8.57	8.59	8.6	8.62	8.65	8.5	8.36	8.22	8.09	7.96	7.83	7.71	7.59	7.48
All Publications	38	8.94	9.31	9.54	9.67	9.74	9.76	9.73	9.72	9.72	9.73	9.75	10.03	9.97	9.91	9.64	9.61	9.58	9.57	9.56	9.56	9.57	9.58	9.35	9.12	8.91	8.93	8.74	8.55	8.54	8.54	8.54	8.54	8.55	8.56	8.57	8.59	8.6	8.62	8.65	8.5	8.36	8.22	8.09	7.96	7.83	7.71	7.59	7.48
All Publications	39	10.3	10.48	10.56	10.57	10.55	10.5	10.47	10.46	10.46	10.47	10.11	10.03	9.97	9.91	9.87	9.84	9.82	9.8	9.8	9.8	9.8	9.81	9.58	9.35	9.32	9.12	9.1	8.93	8.93	8.92	8.92	8.93	8.93	8.94	8.96	8.79	8.8	8.65	8.65	8.5	8.36	8.22	8.09	7.96	7.83	7.71	7.59	7.61
All Publications	40	10.3	10.48	10.56	10.57	10.55	10.5	10.47	10.46	10.46	10.47	10.11	10.03	9.97	9.91	9.87	9.84	9.82	9.8	9.8	9.8	9.8	9.81	9.58	9.35	9.32	9.12	9.1	9.09	9.08	9.08	9.08	9.08	9.09	9.1	9.11	8.94	8.96	8.8	8.65	8.5	8.36	8.22	8.09	7.96	7.96	7.84	7.85	7.87
All Publications	41	10.3	10.48	10.56	10.57	10.55	10.5	10.47	10.46	10.46	10.74	10.38	10.3	10.23	10.18	10.14	10.11	10.09	10.07	10.06	10.06	9.8	9.81	9.58	9.35	9.32	9.3	9.28	9.27	9.26	9.26	9.26	9.26	9.27	9.28	9.29	9.12	8.96	8.8	8.65	8.5	8.36	8.22	8.22	8.09	8.1	7.98	7.99	8
All Publications	42	10.3	10.48	10.56	10.57	10.55	10.5	10.47	10.46	10.46	10.74	10.64	10.56	10.49	10.44	10.4	10.37	10.35	10.33	10.54	10.74	10.48	10.23	10	9.96	9.93	9.91	9.89	9.88	9.87	9.65	9.45	9.45	9.46	9.47	9.29	9.12	8.96	8.8	8.65	8.5	8.36	8.22	8.22	8.23	8.23	8.24	8.25	8.26
All Publications	43	10.3	10.48	10.56	10.57	10.55	10.5	10.47	10.46	10.46	10.74	10.64	10.56	10.49	10.44	10.4	10.37	10.35	10.33	10.54	10.74	10.48	10.23	10.02	9.98	9.95	9.93	9.91	9.9	9.89	9.68	9.47	9.47	9.48	9.47	9.29	9.12	8.96	8.8	8.65	8.57	8.42	8.29	8.29	8.29	8.3	8.31	8.32	8.33
All Publications	44	11.78	11.75	11.67	11.56	11.44	11.31	11.28	11.27	11.13	11.01	10.92	10.84	10.77	10.72	10.67	10.64	10.62	10.61	10.81	10.74	10.48	10.43	10.39	10.35	10.32	10.3	10.28	10.27	10.26	10.04	9.84	9.84	9.65	9.62	9.45	9.43	9.41	9.4	9.25	9.25	9.1	8.96	8.97	8.97	8.82	8.83	8.69	8.55
All Publications	45	11.78	11.75	11.67	11.56	11.44	11.31	11.57	11.56	11.42	11.31	11.21	11.13	11.06	11.01	10.97	10.94	10.91	10.61	10.81	10.74	10.68	10.63	10.59	10.55	10.52	10.5	10.48	10.47	10.46	10.25	10.04	9.84	9.81	9.78	9.61	9.59	9.57	9.56	9.41	9.4	9.26	9.26	9.26	9.11	8.96	8.97	8.83	8.69
All Publications	46	11.78	11.75	11.67	11.56	11.44	11.31	11.57	11.56	11.42	11.31	11.21	11.13	11.06	11.01	10.97	10.94	11.14	10.83	11.03	10.96	10.9	10.85	10.81	10.78	10.75	10.72	10.7	10.47	10.46	10.25	10.04	10	9.97	9.95	9.92	9.91	9.89	9.88	9.87	9.87	9.86	9.86	9.7	9.55	9.4	9.25	9.11	8.98
All Publications	47	11.78	11.75	11.67	11.56	11.79	11.93	12.19	12.46	12.32	12.21	12.11	12.03	11.96	11.91	11.87	11.75	11.65	11.56	11.48	11.41	11.35	11.3	11.25	11.22	11.19	11.17	10.92	10.69	10.46	10.25	10.21	10.17	10.14	10.11	10.09	10.07	10.06	10.04	10.04	10.03	10.03	9.86	9.7	9.55	9.4	9.25	9.11	8.98
All Publications	48	12.58	12.43	12.26	12.43	12.56	12.63	12.9	12.73	12.6	12.48	12.38	12.55	12.49	12.43	12.12	12	11.9	11.81	11.73	11.66	11.6	11.55	11.25	11.22	11.19	11.17	10.92	10.69	10.46	10.25	10.21	10.17	10.14	10.11	10.09	10.07	10.06	10.04	10.04	10.03	10.03	9.86	9.7	9.55	9.4	9.25	9.11	8.98
All Publications	49	12.58	12.43	12.26	12.49	12.62	12.68	12.95	12.79	12.65	12.53	12.43	12.61	12.54	12.73	12.36	12.24	12.14	12.05	11.97	11.9	11.84	11.79	11.49	11.46	11.19	11.17	10.92	10.69	10.46	10.42	10.37	10.34	10.31	10.28	10.26	10.24	10.22	10.21	10.2	10.2	10.03	9.86	9.7	9.55	9.4	9.25	9.14	9.01
All Publications	50 (Median, Q2)	12.58	12.43	12.5	12.69	12.8	12.85	13.12	12.95	12.82	12.7	12.6	12.77	12.71	12.73	12.36	12.24	12.14	12.05	11.97	11.9	11.84	11.79	11.49	11.46	11.38	11.35	11.29	11.05	11	10.95	10.91	10.87	10.84	10.82	10.79	10.59	10.57	10.38	10.38	10.2	10.03	9.86	9.84	9.68	9.53	9.39	9.38	9.37
All Publications	51	13.41	13.69	13.83	13.88	13.87	13.83	13.63	13.47	13.33	13.22	13.12	13.29	13.12	12.97	12.84	12.72	12.62	12.53	12.45	12.38	12.32	12.27	11.97	11.69	11.61	11.35	11.29	11.06	11.01	10.96	10.92	10.89	10.86	10.83	10.81	10.75	10.74	10.55	10.53	10.35	10.18	10.01	9.99	9.97	9.82	9.8	9.64	9.63
All Publications	52	13.41	13.69	13.83	13.88	13.87	13.83	13.63	13.47	13.33	13.22	13.12	13.29	13.12	12.97	12.84	12.72	12.62	12.53	12.45	12.38	12.32	12.27	11.97	11.88	11.8	11.72	11.66	11.6	11.54	11.5	11.46	11.42	11.39	11.36	11.15	11.1	10.9	10.71	10.53	10.49	10.32	10.16	10.13	10.11	10.09	10.08	9.91	9.9
All Publications	53	13.41	13.69	13.83	13.88	13.87	13.83	13.63	13.47	13.33	13.49	13.65	13.82	13.65	13.5	13.37	13.25	13.14	13.05	12.97	12.91	12.58	12.27	11.97	11.88	11.8	11.72	11.66	11.6	11.54	11.5	11.46	11.42	11.39	11.36	11.15	11.1	11.05	10.86	10.68	10.64	10.47	10.44	10.42	10.4	10.38	10.36	10.2	10.04
All Publications	54	14.77	14.86	14.85	14.79	14.69	14.57	14.38	14.21	14.08	14.23	14.01	13.82	13.65	13.5	13.37	13.25	13.14	13.05	13.19	13.32	13	12.69	12.46	12.37	12.29	12.21	12.14	12.08	12.03	11.77	11.52	11.49	11.46	11.36	11.15	11.1	11.05	11.01	10.82	10.79	10.76	10.73	10.71	10.68	10.67	10.65	10.49	10.33
All Publications	55	14.77	14.86	14.85	14.79	14.69	14.57	14.38	14.21	14.08	14.23	14.01	13.82	13.65	13.5	13.37	13.25	13.14	13.05	13.19	13.32	13	12.88	12.78	12.69	12.61	12.53	12.47	12.41	12.35	12.09	11.85	11.97	11.9	11.84	11.63	11.58	11.53	11.48	11.45	11.41	11.38	11.35	11.17	10.99	10.81	10.79	10.63	10.47
All Publications	56	14.77	14.86	14.85	14.79	14.69	14.57	14.38	14.21	14.35	14.5	14.29	14.1	13.93	13.77	13.64	13.52	13.42	13.33	13.46	13.32	13.2	13.09	12.98	12.89	12.81	12.73	12.67	12.61	12.55	12.3	12.05	11.97	11.9	11.84	11.78	11.73	11.68	11.64	11.6	11.57	11.53	11.51	11.32	11.14	10.96	10.79	10.63	10.47
All Publications	57	14.77	14.86	14.85	14.79	14.69	14.57	14.38	14.21	14.35	14.5	14.29	14.1	13.93	13.77	13.64	13.52	13.64	13.77	13.9	13.76	13.64	13.52	13.42	13.33	13.25	13.17	13.11	12.82	12.55	12.3	12.21	12.14	12.07	12.01	11.95	11.89	11.85	11.8	11.77	11.73	11.7	11.51	11.32	11.14	10.96	10.92	10.76	10.6
All Publications	58	14.77	14.86	14.85	14.79	14.69	14.57	14.67	14.51	14.65	14.8	14.58	14.39	14.22	14.07	13.93	14.04	14.16	13.99	14.13	13.99	13.86	13.75	13.65	13.56	13.47	13.4	13.11	12.82	12.55	12.46	12.38	12.31	12.24	12.17	12.12	12.06	12.02	11.97	11.93	11.9	11.7	11.51	11.32	11.14	10.96	10.92	10.76	10.73
All Publications	59	16.25	16.13	15.97	15.78	15.58	15.38	15.48	15.32	15.04	14.8	14.58	14.39	14.22	14.31	14.17	14.28	14.4	14.23	14.37	14.23	14.1	13.99	13.89	13.8	13.47	13.4	13.28	13	12.9	12.81	12.73	12.66	12.59	12.52	12.47	12.41	12.37	12.14	12.11	11.9	11.7	11.51	11.46	11.27	11.1	11.06	11.02	10.99
All Publications	60	16.25	16.13	15.97	15.78	15.58	15.38	15.48	15.6	15.33	15.08	14.86	14.67	14.5	14.59	14.46	14.57	14.69	14.52	14.37	14.23	14.1	13.99	13.89	13.8	13.66	13.59	13.47	13.36	13.26	13.17	13.09	13.02	12.95	12.88	12.83	12.74	12.69	12.47	12.26	12.05	11.85	11.66	11.61	11.56	11.52	11.48	11.29	11.26
All Publications	61	16.25	16.13	15.97	15.78	15.93	15.99	16.1	16.22	15.94	15.7	15.48	15.54	15.37	15.46	15.33	15.12	14.94	14.77	14.62	14.48	14.36	14.24	13.89	13.98	13.84	13.95	13.83	13.72	13.63	13.54	13.45	13.38	13.31	13.25	13.01	12.92	12.69	12.47	12.26	12.05	11.85	11.8	11.74	11.7	11.65	11.62	11.43	11.39
All Publications	62	16.25	16.13	15.97	16.16	16.27	16.3	16.41	16.53	16.25	16.01	15.79	15.85	15.68	15.77	15.33	15.12	14.94	14.77	14.62	14.69	14.56	14.45	14.1	14.19	14.06	14.16	14.05	13.94	13.84	13.75	13.46	13.39	13.32	13.25	13.01	12.92	12.84	12.62	12.41	12.34	12.14	12.09	12.04	11.99	11.95	11.91	11.72	11.54
All Publications	63	16.25	16.13	15.97	16.18	16.28	16.32	16.42	16.54	16.27	16.02	15.81	15.87	15.94	16.03	15.81	15.6	15.42	15.25	15.1	15.17	15.04	14.93	14.57	14.43	14.29	14.16	14.05	13.94	13.84	13.75	13.46	13.39	13.32	13.41	13.16	13.08	13	12.92	12.82	12.75	12.55	12.5	12.45	12.4	12.2	12.16	11.97	11.79
All Publications	64	17.05	16.81	17.02	17.12	17.13	17.09	17.19	16.88	16.6	16.36	16.4	16.46	16.54	16.29	16.07	15.86	15.68	15.51	15.36	15.43	15.3	14.93	14.77	14.62	14.48	14.36	14.24	14.13	14.04	13.95	13.71	13.8	13.73	13.63	13.38	13.29	13.21	13.14	13.07	13	12.94	12.84	12.62	12.58	12.38	12.34	12.15	12.09
All Publications	65	17.05	17.36	17.5	17.54	17.51	17.44	17.54	17.23	16.95	16.98	17.02	17.08	16.81	16.56	16.33	16.13	15.94	15.78	15.84	15.9	15.51	15.14	14.98	14.83	14.69	14.57	14.45	14.35	14.25	13.95	13.82	13.91	14	13.9	13.81	13.72	13.64	13.56	13.49	13.43	13.37	13.15	12.94	12.73	12.53	12.47	12.28	12.22
All Publications	66	17.05	17.36	17.5	17.54	17.51	17.44	17.54	17.23	16.95	16.98	17.02	17.08	16.81	16.56	16.33	16.13	15.94	15.78	15.84	15.9	15.51	15.34	15.18	15.03	14.89	14.77	14.65	14.54	14.45	14.31	14.19	14.27	14.17	14.07	13.97	13.89	13.81	13.73	13.66	13.6	13.37	13.15	12.94	12.73	12.53	12.47	12.41	12.35
All Publications	67	18.55	18.65	18.63	18.54	18.41	18.25	17.9	17.59	17.32	17.34	17.38	17.08	16.81	16.56	16.33	16.13	16.17	16	16.06	16.13	15.94	15.76	15.6	15.45	15.32	15.19	15.07	14.81	14.71	14.58	14.45	14.34	14.23	14.13	14.04	13.95	13.87	13.8	13.66	13.6	13.37	13.15	13.07	13	12.8	12.74	12.68	12.62
All Publications	68	19.24	19.24	19.15	19.01	18.83	18.63	18.28	17.97	17.97	17.99	17.66	17.36	17.08	17.07	16.85	16.87	16.91	16.96	17.02	16.81	16.62	16.44	16.28	16.13	15.94	15.82	15.48	15.32	15.18	15.05	14.92	14.81	14.7	14.6	14.51	14.39	14.3	14.23	13.99	13.75	13.52	13.44	13.36	13.29	13.09	13.03	12.81	12.76
All Publications	69	19.24	19.24	19.15	19.01	18.83	18.63	18.28	17.97	17.97	17.99	17.66	17.36	17.08	17.07	16.85	16.87	16.91	16.96	17.02	16.81	16.62	16.44	16.28	16.13	15.94	16	15.84	15.68	15.54	15.41	15.28	15.17	15.06	14.96	14.87	14.75	14.48	14.38	14.13	14.04	13.81	13.73	13.65	13.58	13.51	13.45	13.23	13.18
All Publications	70	19.24	19.24	19.15	19.01	18.83	18.63	18.57	18.26	18.26	18.29	17.95	17.65	17.37	17.37	17.14	17.16	17.2	16.96	17.02	17.02	16.83	16.65	16.49	16.53	16.34	16.4	16.23	16.08	15.94	15.8	15.47	15.36	15.25	15.31	15.02	14.9	14.79	14.68	14.58	14.49	14.4	14.32	14.24	14.17	13.94	13.88	13.67	13.46
All Publications	71	19.97	19.86	19.69	19.49	19.61	19.34	19.28	19.26	19.26	18.88	18.55	18.5	18.47	18.46	18.24	17.95	17.98	17.74	17.51	17.51	17.32	17.15	16.74	16.53	16.34	16.4	16.23	16.08	15.94	15.8	15.64	15.68	15.58	15.63	15.35	15.23	15.12	15.01	14.91	14.82	14.73	14.48	14.24	14.17	13.94	14.01	13.8	13.72
All Publications	72	20.72	20.51	20.26	19.99	20.06	20.06	20	19.97	19.56	19.19	18.85	18.8	18.77	18.76	18.77	18.48	18.22	17.97	17.75	17.75	17.56	17.38	17.16	16.96	16.77	16.59	16.42	16.27	16.13	16	15.83	15.88	15.93	15.79	15.66	15.54	15.43	15.32	15.22	15.13	15.04	14.79	14.55	14.32	14.1	14.01	13.8	13.72
All Publications	73	20.72	20.51	20.58	20.28	20.32	20.29	20.23	20.21	19.79	19.69	19.61	19.56	19.53	19.29	19.3	19.01	18.74	18.5	18.27	18.27	17.82	17.58	17.36	17.16	16.96	16.79	16.62	16.47	16.33	16.36	16.2	16.24	16.1	15.96	15.83	15.71	15.6	15.49	15.39	15.3	15.04	14.79	14.55	14.46	14.23	14.14	13.93	13.85
All Publications	74	21.52	21.19	21.32	21.33	21.27	21.15	21.09	20.63	20.22	20.12	20.04	19.99	19.96	19.62	19.3	19.01	18.74	18.5	18.49	18.49	18.03	17.79	17.57	17.37	17.18	17	16.83	16.86	16.88	16.71	16.54	16.59	16.44	16.31	16.18	16.21	16.1	16.14	15.86	15.6	15.34	15.09	14.85	14.75	14.53	14.44	14.21	14.13
All Publications	75 (Q3)	21.52	21.74	21.8	21.76	21.65	21.5	21.44	20.98	20.57	20.47	20.39	20.34	19.96	19.62	19.3	19.24	19.19	19.16	19.15	19.15	18.9	18.66	18.44	18.23	18.23	18.23	18.02	17.82	17.63	17.46	17.29	17.13	16.99	16.85	16.72	16.57	16.27	16.14	15.86	15.6	15.34	15.23	15.13	15.03	14.93	14.85	14.61	14.53
All Publications	76	21.52	21.74	21.8	21.76	21.65	21.5	21.44	20.98	20.66	20.55	20.48	20.43	20.05	19.94	19.63	19.56	19.52	19.49	19.48	19.39	19.14	18.9	18.68	18.47	18.23	18.23	18.02	17.82	17.63	17.46	17.29	17.13	17.15	17.17	17.04	16.89	16.59	16.45	16.18	16.05	15.8	15.69	15.58	15.33	15.08	14.99	14.75	14.75
All Publications	77	21.52	21.74	21.8	21.76	21.65	21.5	21.44	20.98	20.85	20.74	20.67	20.62	20.24	20.13	19.81	19.75	19.71	19.68	19.67	19.6	19.34	19.1	18.88	18.87	18.63	18.63	18.42	18.22	18.03	17.85	17.48	17.32	17.34	17.36	17.04	16.89	16.74	16.6	16.47	16.35	16.23	16.12	16.02	15.76	15.51	15.42	15.19	15.09
All Publications	78	22.18	22.31	22.3	22.2	22.05	21.87	21.87	21.41	21.27	21.16	21.09	20.67	20.3	20.19	19.87	19.81	19.77	19.68	19.67	19.6	19.34	19.1	19.08	19.06	18.82	18.82	18.61	18.41	18.22	18.21	17.84	17.85	17.86	17.69	17.37	17.22	17.07	16.93	16.8	16.68	16.39	16.28	16.02	15.89	15.64	15.68	15.45	15.35
All Publications	79	24.44	24.24	23.99	23.71	23.4	23.09	22.87	22.41	22.28	21.78	21.32	21.16	21.03	20.92	20.61	20.54	20.5	20.18	20.16	20.1	19.84	19.6	19.32	19.06	18.82	18.82	18.61	18.41	18.39	18.38	18.18	18.19	18.2	18.03	17.86	17.71	17.56	17.42	17.29	17	16.71	16.44	16.17	16.05	15.93	15.82	15.58	15.48
All Publications	80	24.44	24.24	23.99	23.71	23.75	23.71	23.49	23.32	23.18	22.68	22.48	22.32	22.19	22.08	22	21.62	21.5	21.18	20.92	20.85	20.6	20.3	20.02	19.76	19.7	19.47	19.26	19.01	18.99	18.94	18.74	18.74	18.56	18.39	18.22	17.88	17.74	17.66	17.35	17.06	16.77	16.63	16.5	16.38	16.26	16.15	16.04	15.94
All Publications	81	24.44	24.24	24.45	24.12	24.12	24.05	23.83	23.65	23.51	23.28	23.09	22.93	22.79	22.35	22.27	22.12	21.99	21.67	21.59	21.52	21.2	20.9	20.62	20.36	20.3	20.25	19.99	19.74	19.72	19.5	19.3	19.1	19.08	19.06	18.9	18.71	18.38	18.21	17.91	17.75	17.61	17.47	17.34	17.06	16.78	16.68	16.42	16.33
All Publications	82	25.23	24.92	25.05	24.65	24.6	24.48	24.26	23.65	23.79	23.56	23.36	23.2	23.07	22.86	22.78	22.63	22.51	22.4	22.32	21.97	21.65	21.35	21.07	21	20.7	20.66	20.39	20.15	19.91	19.86	19.66	19.62	19.6	19.58	19.23	19.04	18.86	18.69	18.53	18.38	18.07	17.93	17.63	17.48	17.21	17.23	16.97	16.84
All Publications	83	25.99	26.12	26.1	25.98	25.79	25.57	25.35	24.74	24.46	24.23	24.04	23.88	23.39	23.19	22.78	22.63	22.51	22.4	22.32	22.18	21.86	21.56	21.28	21.21	20.91	20.86	20.6	20.35	20.12	20.07	19.82	19.79	19.76	19.75	19.55	19.36	19.18	19.01	18.85	18.7	18.38	18.08	17.79	17.64	17.5	17.36	17.23	17.1
All Publications	84	25.99	26.12	26.1	25.98	25.79	25.57	25.35	24.74	24.46	24.23	24.04	23.88	23.64	23.44	23.03	22.88	22.75	22.65	22.56	22.42	22.1	21.8	21.72	21.4	21.1	21.06	20.79	20.72	20.66	20.61	20.36	20.33	20.3	20.09	19.9	19.71	19.53	19.36	19.02	18.84	18.53	18.36	18.07	17.92	17.77	17.64	17.51	17.38
All Publications	85	27.35	27.29	27.12	26.88	26.61	26.31	26.38	25.78	25.5	25.27	24.69	24.42	24.18	23.98	23.81	23.66	23.75	23.36	23.48	23.34	23.22	23.12	22.78	22.47	22.26	21.98	21.72	21.42	21.36	21.1	20.85	20.62	20.4	20.22	20.02	19.89	19.71	19.69	19.35	19.17	19	18.83	18.67	18.66	18.48	18.48	18.19	18.07
All Publications	86	28.05	27.88	27.64	27.35	27.37	27.31	27.38	27.06	26.78	26.17	25.85	25.58	25.35	25.14	24.97	24.5	24.3	23.9	23.74	23.6	23.48	23.12	22.78	22.47	22.35	22.26	22.17	21.88	21.82	21.55	21.42	21.18	21.12	21.07	20.87	20.65	20.44	20.23	19.9	19.72	19.54	19.26	19.11	18.93	18.76	18.76	18.6	18.46
All Publications	87	28.91	28.62	28.29	27.92	27.89	27.78	27.4	27.07	26.8	26.44	26.12	25.85	25.61	25.65	25.47	25.24	25.03	24.85	24.69	24.55	24.17	23.81	23.47	23.34	22.99	22.89	22.58	22.46	22.18	22.09	22	21.93	21.87	21.82	21.58	21.36	21.15	21.09	20.73	20.54	20.34	20.15	19.83	19.65	19.49	19.32	19.17	19.02
All Publications	88	28.91	28.62	28.75	28.73	28.62	28.44	28.06	27.73	27.73	27.37	27.06	26.79	26.55	26.25	25.75	25.51	25.31	25.12	24.97	24.76	24.37	24.21	24.06	23.94	23.59	23.49	23.18	23.06	22.95	22.86	22.57	22.49	22.23	21.99	21.75	21.68	21.47	21.42	21.05	20.84	20.64	20.44	20.26	20.22	20.05	19.89	19.58	19.44
All Publications	89	30.46	30.5	30.39	30.19	29.93	29.63	29.25	28.5	28.08	27.72	27.41	27.39	27.05	26.75	26.48	26.24	26.26	26.08	25.92	25.71	25.53	25.36	24.97	24.59	24.43	24.28	24.14	23.8	23.7	23.6	23.31	23.04	22.94	22.85	22.62	22.36	21.97	21.73	21.37	21.15	21.09	20.9	20.71	20.51	20.32	20.29	20.11	20.09
All Publications	90	31.13	31.07	30.89	30.64	30.68	30.31	30.22	29.75	29.34	29.24	28.93	28.55	28.21	28.14	27.88	27.33	27.34	27.09	26.85	26.65	26.2	26.03	25.63	25.45	25.04	24.9	24.76	24.6	24.27	24.14	24.01	23.9	23.8	23.71	23.44	23.18	22.94	22.85	22.46	22.39	22.16	21.94	21.59	21.52	21.33	21.14	20.97	20.8
All Publications	91	32.54	32.29	31.96	31.58	31.53	31.39	31.3	30.83	30.69	30.2	29.77	29.38	29.04	28.98	28.86	28.54	28.25	27.99	27.76	27.38	26.93	26.7	26.31	26.12	25.72	25.55	25.19	25.03	24.87	24.74	24.51	24.4	24.26	24.17	23.9	23.8	23.42	23.34	23.08	22.84	22.61	22.39	22.18	21.95	21.84	21.65	21.32	21.28
All Publications	92	34.14	33.65	33.61	33.45	33.21	32.92	32.38	31.9	31.35	31	30.57	30.44	30.34	30.05	29.69	29.37	29.3	29.26	29.24	28.97	28.58	28.35	27.9	27.47	27.14	26.94	26.76	26.54	26.18	26	25.83	25.68	25.54	25.41	25.3	25.01	24.58	24.32	24.03	23.79	23.53	23.15	22.77	22.55	22.33	22.12	21.92	21.88
All Publications	93	34.14	34.2	34.1	33.88	33.94	33.58	33.33	32.86	32.31	32.09	31.65	31.52	31.08	30.92	30.56	30.15	30.09	29.75	29.73	29.46	28.94	28.71	28.26	28.02	27.56	27.36	26.95	26.73	26.37	26.19	26.02	25.87	25.73	25.6	25.3	25.16	24.88	24.76	24.48	24.38	24.12	23.87	23.64	23.54	23.46	23.25	22.9	22.83
All Publications	94	36.62	36.33	35.96	35.53	35.43	35.24	34.83	34.2	33.93	33.58	33.41	32.91	32.71	32.55	32.21	31.81	31.44	31.1	30.8	30.45	29.87	29.58	29.32	28.83	28.56	28.52	28.29	28.25	28.06	28.05	27.84	27.65	27.47	27.31	27.14	26.96	26.58	26.43	26.11	25.99	25.7	25.28	24.89	24.63	24.52	24.39	24.02	23.88
All Publications	95	38.61	38.59	38.39	38.09	38.08	37.65	36.94	36.32	35.63	35.28	34.73	34.49	33.94	33.68	33.23	32.74	32.59	32.47	32.38	32.04	31.45	31.36	30.85	30.55	30.13	29.88	29.42	29.34	29.09	28.87	28.83	28.8	28.59	28.58	28.24	27.97	27.66	27.66	27.32	27.02	26.87	26.43	26	25.79	25.65	25.55	25.27	25.18
All Publications	96	40.79	40.46	40.03	39.55	39.39	39.14	38.73	37.96	37.55	36.8	36.51	35.9	35.36	35.34	34.89	34.62	34.31	34.12	33.74	33.33	32.95	32.8	32.47	32.18	31.61	31.54	31.03	30.8	30.35	30.29	30.21	30.14	29.89	29.84	29.66	29.45	29.11	29.07	28.73	28.57	28.4	27.93	27.47	27.17	26.88	26.81	26.66	26.55
All Publications	97	42.83	42.76	42.51	42.05	41.99	41.5	40.93	40.44	39.89	39.57	39.29	38.94	38.28	37.93	37.47	37.11	36.88	36.61	36.16	35.68	35.08	34.67	34.29	33.94	33.55	33.43	33.05	32.92	32.42	32.32	32.2	32.09	32	31.92	31.7	31.45	31.08	30.83	30.46	30.27	30.07	29.57	28.96	28.63	28.42	28.4	28.26	28.13
All Publications	98	46.47	46.43	46.18	45.81	45.71	45.19	44.46	43.82	43.34	42.84	42.69	42.22	41.71	41.26	40.63	40.19	40.1	39.75	39.44	39.1	38.53	38.25	37.81	37.35	37.1	37.11	36.86	36.46	35.91	35.72	35.35	35.16	34.83	34.71	34.57	34.11	33.52	33.21	32.95	32.73	32.47	32.09	31.58	31.36	31.15	30.93	30.93	30.9
All Publications	99	50.6	50.51	50.68	50.21	50.01	49.41	48.94	47.87	47.32	46.46	46.42	46.46	45.84	45.44	44.75	44.46	44.51	44.43	44.33	43.85	43.33	42.96	42.4	42.07	41.66	41.94	41.74	41.25	40.65	40.69	40.23	39.88	39.63	39.76	39.47	38.88	38.2	37.82	37.5	37.05	36.59	36.29	36	35.43	34.94	34.87	34.83	34.97
All Publications	100 (Maximum)	70.59	73.14	74.19	75.07	74.12	73.74	74.58	75.47	73.95	72.46	73.27	73.37	71.22	72.19	70.08	70.04	69.22	69.18	67.92	67.58	67.22	67.25	67.3	66.14	63.33	63.06	63.92	66.6	65.72	65.31	64.28	64.38	63.76	62.86	63.21	63.1	62.77	61.43	57.25	56.39	55.42	55.42	54	52.91	53.21	52.54	51.32	51.72
Cell	1	2.5	2.2	2.45	2.26	2.48	2.56	2.85	2.27	2.52	2.78	2.86	2.61	2.77	2.55	2.67	2.45	2.15	1.86	1.57	1.34	1.27	1.34	1.39	1.38	1.41	1.22	1.04	1.21	1.21	1.38	1.34	1.29	1.07	1.04	0.95	0.88	0.87	1.01	0.94	1.16	1.07	1.07	1	1.06	1.03	1.03	1.05	1.21
Cell	2	2.74	2.46	2.75	2.61	2.89	2.93	3.23	2.64	2.86	3.13	3.24	3.07	3.24	3.05	3.15	2.88	2.68	2.41	2.31	2.25	2.18	2.32	2.26	2.2	2.15	2.1	1.89	2.02	2.18	2.15	2.09	2.05	1.8	1.76	1.73	1.75	1.66	1.78	1.69	1.8	1.77	1.67	1.64	1.62	1.6	1.66	1.57	1.69
Cell	3	2.99	2.73	3.04	2.96	3.3	3.31	3.6	3.02	3.21	3.48	3.51	3.31	3.45	3.21	3.24	2.88	2.8	2.72	2.65	2.58	2.52	2.65	2.64	2.59	2.61	2.56	2.51	2.63	2.59	2.55	2.51	2.47	2.23	2.14	2.11	2.15	2.12	2.09	1.88	1.99	1.97	2	1.97	1.94	1.99	2.1	1.96	2.05
Cell	4	3.23	2.99	3.34	3.3	3.66	3.69	3.99	3.4	3.56	3.83	3.79	3.56	3.67	3.38	3.34	2.94	2.8	2.72	2.65	2.58	2.52	2.65	2.79	2.73	2.86	2.84	2.79	2.92	3.04	3	2.96	3.05	2.81	2.58	2.55	2.48	2.42	2.45	2.34	2.28	2.26	2.37	2.27	2.24	2.35	2.46	2.37	2.5
Cell	5	3.48	3.26	3.64	3.65	3.97	4.07	4.36	3.78	4.03	4.4	4.28	4.02	4.09	3.76	3.65	3.25	3.02	2.94	2.87	2.67	2.59	2.72	2.86	2.81	2.94	3.07	3.02	3.15	3.28	3.35	3.42	3.47	3.23	3	2.96	2.89	2.68	2.79	2.73	2.67	2.6	2.61	2.55	2.57	2.67	2.78	2.73	2.9
Cell	6	3.73	3.52	3.93	4	4.29	4.44	4.74	4.15	4.52	5	4.96	4.78	4.82	4.44	4.27	3.87	3.54	3.52	3.45	3.12	3.04	3.02	3.04	3.18	3.3	3.44	3.45	3.58	3.65	3.78	3.9	3.82	3.59	3.36	3.15	3.09	2.97	3.11	3.05	2.99	2.94	2.88	2.83	2.9	3.01	3.1	3.05	3.15
Cell	7	3.97	3.79	4.23	4.34	4.6	4.79	5.15	4.57	4.92	5.45	5.44	5.38	5.38	5.12	4.87	4.62	4.28	4.35	4.28	3.93	3.8	3.68	3.56	3.69	3.66	3.79	3.77	3.86	3.77	3.89	4.02	3.94	3.7	3.5	3.41	3.34	3.27	3.36	3.4	3.34	3.28	3.22	3.17	3.28	3.35	3.33	3.28	3.36
Cell	8	4.22	4.05	4.47	4.64	4.87	5.03	5.49	5.01	5.33	5.86	5.78	5.69	5.65	5.46	5.27	5.1	4.92	4.9	4.85	4.51	4.37	4.25	4.13	4.27	4.16	4.16	4.06	3.98	3.89	3.89	4.02	3.94	3.8	3.72	3.65	3.58	3.52	3.6	3.69	3.63	3.57	3.51	3.46	3.47	3.44	3.4	3.35	3.43
Cell	9	4.46	4.32	4.7	4.93	5.13	5.27	5.82	5.46	5.75	6.28	6.12	6	5.96	5.77	5.62	5.45	5.28	5.16	5.08	4.74	4.61	4.48	4.36	4.47	4.36	4.26	4.16	4.07	3.98	3.89	4.02	3.94	3.86	3.79	3.72	3.71	3.64	3.73	3.81	3.81	3.75	3.69	3.71	3.66	3.7	3.65	3.54	3.62
Cell	10	4.71	4.58	4.94	5.18	5.35	5.47	6.12	5.82	6.08	6.62	6.38	6.23	6.35	6.15	5.97	5.8	5.63	5.42	5.28	5.12	4.99	4.86	4.74	4.66	4.55	4.45	4.35	4.25	4.16	4.08	4.02	4.02	3.94	3.87	3.8	3.88	3.82	3.9	3.98	4.07	4.01	3.95	3.95	3.9	3.98	3.94	3.78	3.86
Cell	11	4.88	4.73	5.07	5.3	5.46	5.57	6.31	6.01	6.24	6.82	6.7	6.52	6.67	6.47	6.29	6.12	5.95	5.65	5.5	5.36	5.19	4.91	4.79	4.68	4.57	4.47	4.37	4.27	4.18	4.1	4.02	4.1	4.02	3.95	3.88	3.96	3.9	3.98	4.12	4.2	4.14	4.09	4.01	3.96	4.04	4.04	3.94	4.09
Cell	12	5.15	4.96	5.27	5.48	5.62	5.71	6.53	6.23	6.44	7.11	7.06	6.85	6.99	6.79	6.61	6.44	6.28	5.88	5.73	5.59	5.29	4.91	4.79	4.7	4.59	4.49	4.52	4.43	4.34	4.25	4.17	4.25	4.17	4.16	4.06	4.15	4.08	4.04	4.26	4.35	4.29	4.24	4.16	4.1	4.13	4.18	4.11	4.35
Cell	13	5.51	5.27	5.54	5.71	5.83	5.91	6.69	6.4	6.57	7.3	7.21	6.99	7.13	6.94	6.75	6.58	6.42	5.97	5.83	5.69	5.48	5.2	5.08	5.16	5.05	4.95	5.03	4.94	5.02	4.97	4.9	4.8	4.61	4.7	4.44	4.52	4.46	4.36	4.59	4.5	4.41	4.39	4.31	4.26	4.19	4.27	4.2	4.5
Cell	14	5.83	5.55	5.78	5.93	6.03	6.09	6.8	6.5	6.64	7.34	7.21	6.99	7.13	6.94	6.75	6.58	6.42	5.97	5.83	5.69	5.49	5.31	5.19	5.27	5.16	5.16	5.24	5.14	5.23	5.31	5.39	5.27	5	5.08	4.82	4.9	4.74	4.7	4.93	4.9	4.69	4.61	4.53	4.47	4.4	4.48	4.41	4.74
Cell	15	6.16	5.83	6.08	6.19	6.26	6.3	6.93	6.63	6.75	7.41	7.25	7.02	7.17	6.94	6.75	6.58	6.42	5.97	5.83	5.69	5.49	5.31	5.19	5.27	5.16	5.24	5.32	5.22	5.31	5.39	5.47	5.35	5.12	5.2	4.94	5.02	4.88	4.93	5.16	5.21	5.08	5	4.92	4.83	4.75	4.83	4.76	4.99
Cell	16	6.49	6.12	6.39	6.47	6.51	6.53	7.08	6.78	6.87	7.5	7.29	7.07	7.21	6.94	6.75	6.58	6.42	6.11	5.97	5.84	5.64	5.45	5.42	5.5	5.58	5.65	5.74	5.8	5.74	5.82	5.89	5.78	5.66	5.66	5.41	5.3	5.21	5.26	5.33	5.38	5.3	5.23	5.15	4.99	4.96	5.03	4.96	5.15
Cell	17	6.82	6.4	6.7	6.75	6.76	6.79	7.26	6.96	7.11	7.71	7.46	7.24	7.38	7.15	6.97	6.8	6.6	6.37	6.26	6.24	6.04	5.86	5.93	6.01	5.99	6.07	6.15	6.23	6.1	6.15	6.02	5.91	5.79	5.68	5.53	5.43	5.33	5.38	5.44	5.49	5.41	5.42	5.34	5.24	5.27	5.24	5.21	5.39
Cell	18	7.1	6.64	6.97	6.99	6.98	7.08	7.5	7.2	7.46	8.02	7.74	7.58	7.77	7.64	7.46	7.29	7	6.77	6.84	6.68	6.49	6.3	6.31	6.33	6.17	6.25	6.33	6.41	6.28	6.15	6.02	5.91	5.79	5.68	5.57	5.47	5.38	5.43	5.48	5.54	5.45	5.51	5.43	5.35	5.41	5.33	5.36	5.54
Cell	19	7.29	6.8	7.18	7.18	7.15	7.32	7.74	7.44	7.72	8.24	7.92	7.91	8.3	8.12	7.94	7.76	7.39	7.16	7.23	7.02	6.82	6.64	6.5	6.33	6.17	6.25	6.33	6.41	6.28	6.15	6.02	5.91	5.79	5.68	5.57	5.55	5.57	5.62	5.68	5.73	5.64	5.7	5.7	5.62	5.68	5.61	5.59	5.65
Cell	20	7.48	6.96	7.39	7.36	7.31	7.56	7.98	7.68	7.93	8.42	8.06	8.09	8.48	8.25	8.07	7.9	7.43	7.2	7.27	7.06	6.87	6.68	6.5	6.37	6.21	6.29	6.37	6.45	6.32	6.19	6.06	5.94	5.83	5.72	5.57	5.62	5.67	5.73	5.78	5.83	5.78	5.83	5.91	5.86	5.92	5.85	5.75	5.79
Cell	21	7.74	7.24	7.7	7.64	7.56	7.78	8.21	7.87	8.09	8.54	8.14	8.17	8.53	8.25	8.07	7.9	7.43	7.2	7.27	7.06	6.87	6.68	6.5	6.52	6.36	6.44	6.52	6.6	6.64	6.63	6.6	6.48	6.36	6.25	5.96	6.01	6.06	6.11	6.16	6.05	5.93	5.9	6.07	6.08	6.14	6.06	5.97	6.01
Cell	22	8.01	7.53	8.01	7.92	7.81	8.01	8.44	8.05	8.24	8.66	8.23	8.26	8.57	8.25	8.07	8.08	7.68	7.45	7.52	7.31	7.11	6.93	6.75	6.77	6.61	6.85	6.74	6.76	6.8	6.84	6.88	6.76	6.65	6.54	6.24	6.29	6.18	6.23	6.28	6.17	6.05	5.94	6.13	6.19	6.25	6.17	6.14	6.17
Cell	23	8.28	7.81	8.32	8.19	8.06	8.24	8.67	8.24	8.4	8.78	8.31	8.34	8.62	8.25	8.07	8.13	7.88	7.65	7.72	7.51	7.31	7.13	6.95	6.97	6.81	7.07	6.92	6.78	6.82	6.86	6.9	6.92	6.81	6.7	6.4	6.45	6.32	6.37	6.48	6.36	6.25	6.14	6.19	6.25	6.31	6.23	6.25	6.29
Cell	24	8.55	8.09	8.64	8.49	8.33	8.48	8.91	8.46	8.59	8.93	8.42	8.46	8.7	8.29	8.25	8.31	8.06	7.83	7.88	7.67	7.47	7.29	7.11	7.13	6.97	7.07	6.92	6.78	6.82	6.86	6.9	6.94	6.96	6.85	6.55	6.6	6.47	6.58	6.78	6.66	6.55	6.44	6.46	6.39	6.51	6.44	6.47	6.54
Cell	25 (Q1)	8.81	8.38	8.95	8.85	8.74	8.85	9.28	8.91	9.01	9.32	8.77	8.8	9.02	8.56	8.52	8.5	8.26	8.03	7.95	7.74	7.55	7.36	7.18	7.2	7.04	7.07	6.92	6.78	6.82	6.86	6.9	6.94	6.99	7	6.7	6.75	6.62	6.82	7.01	6.9	6.78	6.67	6.7	6.6	6.67	6.6	6.63	6.73
Cell	26	9.08	8.66	9.26	9.21	9.17	9.24	9.67	9.37	9.45	9.78	9.19	9.22	9.4	8.89	8.79	8.68	8.43	8.2	8.01	7.8	7.55	7.38	7.21	7.23	7.07	7.09	6.95	6.81	6.84	6.88	6.92	6.97	6.99	7.04	6.74	6.79	6.66	6.86	7.05	7.02	6.91	6.8	6.83	6.72	6.75	6.68	6.72	6.85
Cell	27	9.35	8.95	9.58	9.57	9.59	9.63	10.05	9.74	9.78	10.2	9.58	9.61	9.75	9.22	9.05	8.85	8.6	8.37	8.16	7.95	7.57	7.58	7.4	7.42	7.24	7.27	7.12	6.98	7.02	7.06	7.1	7.14	6.99	7.04	6.84	6.89	6.76	6.95	7.15	7.18	7.06	6.95	6.98	6.88	6.91	6.74	6.77	6.93
Cell	28	9.61	9.23	9.89	9.93	9.98	9.98	10.4	10.04	10.06	10.53	9.87	9.9	10.01	9.59	9.35	9.09	8.85	8.62	8.4	8.19	7.73	7.74	7.56	7.58	7.24	7.27	7.24	7.28	7.31	7.35	7.39	7.44	7.28	7.33	7.19	7.24	7.11	7.19	7.21	7.23	7.12	7.01	7.04	6.93	6.97	6.74	6.78	6.94
Cell	29	9.86	9.49	10.16	10.22	10.23	10.21	10.72	10.37	10.37	10.8	10.1	10.27	10.34	9.95	9.67	9.42	9.17	8.86	8.71	8.5	8.04	8.05	7.74	7.76	7.36	7.39	7.42	7.46	7.49	7.42	7.46	7.49	7.34	7.39	7.25	7.3	7.17	7.19	7.21	7.23	7.12	7.08	7.11	7.01	7.04	6.81	6.91	7.07
Cell	30	10.16	9.8	10.43	10.46	10.45	10.41	10.96	10.69	10.69	11.09	10.35	10.63	10.67	10.28	10.01	9.75	9.5	9.1	8.92	8.86	8.6	8.61	8.18	8.2	7.8	7.83	7.86	7.89	7.93	7.76	7.65	7.49	7.34	7.39	7.25	7.3	7.17	7.19	7.21	7.23	7.12	7.15	7.22	7.11	7.14	6.92	7.07	7.23
Cell	31	10.36	10.04	10.63	10.64	10.61	10.56	11.13	10.97	10.97	11.33	10.75	11.03	11.03	10.64	10.37	10.11	9.87	9.37	9.08	9.08	8.82	8.67	8.24	8.26	8.05	8.07	8.11	8.14	8.35	8.2	8.17	8.01	7.86	7.91	7.77	7.63	7.53	7.55	7.57	7.42	7.28	7.17	7.33	7.22	7.26	7.08	7.24	7.38
Cell	32	10.57	10.27	10.84	10.82	10.78	10.7	11.22	11.06	11.06	11.39	10.91	11.19	11.16	10.77	10.5	10.24	9.99	9.47	9.18	9.18	8.92	8.67	8.24	8.26	8.05	8.07	8.11	8.14	8.35	8.34	8.34	8.19	8.03	8.08	7.94	7.91	7.92	7.97	7.99	7.85	7.57	7.43	7.59	7.49	7.52	7.4	7.45	7.47
Cell	33	10.78	10.5	11.04	11	10.94	10.85	11.29	11.13	11.13	11.42	10.95	11.23	11.16	10.77	10.5	10.4	10.16	9.71	9.42	9.42	9.15	8.91	8.48	8.5	8.28	8.31	8.17	8.21	8.35	8.34	8.34	8.19	8.03	8.23	8.09	8.11	8.13	8.26	8.29	8.14	7.86	7.72	7.88	7.78	7.66	7.56	7.57	7.58
Cell	34	11.07	10.81	11.31	11.24	11.15	11.05	11.41	11.25	11.25	11.46	10.98	11.26	11.16	10.77	10.5	10.47	10.26	9.95	9.66	9.66	9.4	9.15	8.72	8.74	8.53	8.55	8.36	8.53	8.52	8.52	8.52	8.36	8.21	8.41	8.27	8.29	8.3	8.47	8.32	8.17	7.89	7.75	7.91	7.81	7.69	7.59	7.6	7.64
Cell	35	11.41	11.15	11.61	11.51	11.39	11.27	11.55	11.39	11.39	11.49	11.02	11.3	11.16	10.77	10.5	10.47	10.42	10.11	9.82	9.82	9.56	9.31	8.88	8.9	8.69	8.72	8.52	8.53	8.52	8.52	8.52	8.36	8.21	8.41	8.27	8.29	8.3	8.47	8.32	8.17	7.89	7.75	7.91	7.82	7.7	7.6	7.61	7.69
Cell	36	11.64	11.41	11.84	11.71	11.57	11.43	11.7	11.57	11.57	11.56	11.09	11.37	11.2	10.81	10.65	10.62	10.6	10.29	9.97	9.97	9.71	9.46	9.03	9.05	8.83	8.74	8.54	8.53	8.52	8.52	8.52	8.36	8.24	8.44	8.3	8.32	8.33	8.5	8.35	8.2	7.97	7.83	8	7.94	7.81	7.77	7.78	7.89
Cell	37	11.84	11.63	12.03	11.88	11.73	11.57	11.84	11.83	11.86	11.75	11.28	11.58	11.37	10.98	10.94	10.91	10.89	10.58	10.14	10.1	9.84	9.59	9.14	9.16	8.94	8.74	8.54	8.53	8.52	8.52	8.52	8.36	8.37	8.57	8.43	8.44	8.46	8.63	8.48	8.33	8.17	8.03	8.2	8.07	7.97	7.98	7.99	8.13
Cell	38	12.12	11.92	12.29	12.11	11.93	11.76	12.02	12.13	12.3	12.08	11.61	12.01	11.78	11.39	11.35	11.31	11.32	11.01	10.45	10.32	10.06	9.92	9.41	9.42	9.21	9	8.81	8.77	8.76	8.76	8.71	8.57	8.46	8.59	8.45	8.46	8.48	8.65	8.49	8.35	8.2	8.07	8.24	8.11	8.08	8.12	8.13	8.27
Cell	39	12.47	12.28	12.6	12.39	12.19	11.99	12.25	12.37	12.65	12.32	11.85	12.25	12.17	11.78	11.74	11.71	11.88	11.57	11	10.93	10.67	10.62	10.13	9.95	9.73	9.53	9.33	9.13	9.12	9.12	8.91	8.91	8.72	8.73	8.59	8.61	8.62	8.79	8.66	8.51	8.37	8.23	8.34	8.21	8.22	8.25	8.26	8.4
Cell	40	12.83	12.64	12.91	12.67	12.44	12.22	12.48	12.6	12.88	12.44	11.97	12.29	12.22	11.83	11.79	11.76	11.96	11.65	11.07	11.01	10.74	10.69	10.2	9.98	9.8	9.71	9.58	9.35	9.34	9.33	9.13	9.13	8.94	8.95	8.81	8.79	8.7	8.79	8.75	8.61	8.46	8.33	8.46	8.34	8.34	8.38	8.41	8.55
Cell	41	13.18	13	13.23	12.95	12.69	12.45	12.71	12.83	13.11	12.57	12.09	12.32	12.22	11.83	11.79	11.76	11.96	11.65	11.28	11.21	10.94	10.89	10.41	10.18	10.15	10.13	10.11	9.87	9.87	9.66	9.48	9.48	9.29	9.3	9.16	8.99	8.82	8.81	8.8	8.66	8.51	8.41	8.54	8.42	8.42	8.46	8.55	8.72
Cell	42	13.66	13.46	13.63	13.31	13.07	12.79	12.99	13.12	13.39	12.75	12.27	12.41	12.28	11.89	11.84	11.76	11.96	11.65	11.29	11.22	10.96	10.9	10.42	10.19	10.16	10.14	10.12	9.89	9.88	9.66	9.62	9.62	9.43	9.44	9.3	9.13	9.08	9.07	9.06	8.91	8.77	8.6	8.74	8.61	8.61	8.65	8.79	8.89
Cell	43	14.15	13.94	14.05	13.69	13.52	13.2	13.32	13.45	13.72	12.97	12.49	12.55	12.38	11.99	11.94	11.76	11.96	11.65	11.29	11.22	10.96	10.91	10.42	10.19	10.16	10.14	10.12	9.89	9.88	9.66	9.62	9.62	9.43	9.44	9.3	9.13	9.12	9.11	9.1	8.95	8.81	8.64	8.78	8.65	8.66	8.69	8.83	8.93
Cell	44	14.65	14.43	14.47	14.15	14.03	13.67	13.71	13.83	14.11	13.25	12.88	12.85	12.64	12.36	12.25	11.98	12.18	11.87	11.5	11.44	11.38	11.22	10.73	10.51	10.36	10.34	10.32	10.09	10.08	9.86	9.82	9.62	9.43	9.44	9.36	9.22	9.21	9.2	9.19	9.1	8.96	8.79	8.93	8.83	8.84	8.82	8.92	9.03
Cell	45	15.04	14.81	14.81	14.54	14.46	14.06	14.03	14.15	14.42	13.56	13.34	13.22	12.98	12.83	12.64	12.3	12.5	12.19	11.82	11.76	11.66	11.35	10.86	10.63	10.36	10.34	10.32	10.11	10.27	10.1	10.06	9.86	9.67	9.68	9.7	9.67	9.65	9.64	9.62	9.44	9.25	9.08	9.22	9.19	9.19	9.07	9.07	9.18
Cell	46	15.34	15.13	15.09	14.86	14.76	14.32	14.22	14.43	14.7	13.96	13.75	13.54	13.26	13.11	12.86	12.51	12.71	12.59	12.13	12.06	11.84	11.53	11.04	10.9	10.63	10.61	10.59	10.53	10.51	10.47	10.42	10.23	10.04	10.05	9.97	9.95	9.94	9.93	9.74	9.57	9.26	9.09	9.23	9.23	9.24	9.12	9.11	9.22
Cell	47	15.64	15.44	15.36	15.19	15.05	14.62	14.44	14.77	15.05	14.41	14.2	13.9	13.59	13.44	13.12	12.77	12.94	12.85	12.28	12.2	11.87	11.69	11.2	11.16	10.9	10.87	10.85	10.79	10.74	10.69	10.65	10.45	10.14	10.15	9.97	9.95	9.94	9.96	9.84	9.67	9.36	9.19	9.33	9.33	9.34	9.22	9.21	9.32
Cell	48	15.81	15.64	15.54	15.4	15.24	14.88	14.69	15.1	15.52	14.88	14.66	14.37	14.02	13.87	13.51	13.16	13.24	13.15	12.5	12.29	11.96	11.85	11.27	11.24	10.97	10.94	10.93	10.87	10.81	10.77	10.72	10.53	10.23	10.24	10.07	10.05	10.03	10.14	10.1	9.92	9.68	9.51	9.65	9.56	9.57	9.47	9.46	9.58
Cell	49	15.97	15.83	15.7	15.55	15.37	15.1	14.9	15.31	15.86	15.22	15.01	14.77	14.39	14.24	13.92	13.73	13.72	13.63	12.98	12.7	12.37	12.26	11.53	11.5	11.23	11.16	11.16	11.1	11.04	11	10.89	10.69	10.46	10.47	10.3	10.28	10.26	10.23	10.19	10.02	9.84	9.68	9.82	9.66	9.73	9.69	9.68	9.79
Cell	50 (Median, Q2)	16.13	16.02	15.87	15.7	15.51	15.31	15.12	15.52	16.07	15.44	15.22	14.92	14.5	14.35	14.22	14.1	14	13.9	13.26	13.12	12.79	12.68	11.94	11.9	11.73	11.47	11.4	11.34	11.29	11.24	11	10.88	10.65	10.66	10.48	10.37	10.36	10.31	10.27	10.1	9.93	9.83	9.89	9.73	9.87	9.88	9.87	9.98
Cell	51	16.48	16.33	16.14	15.93	15.72	15.5	15.31	15.72	16.27	15.63	15.34	14.92	14.57	14.42	14.29	14.17	14.07	13.98	13.33	13.19	12.86	12.75	12.12	12.02	11.93	11.68	11.61	11.55	11.5	11.45	11.2	11.17	10.94	10.92	10.74	10.54	10.64	10.59	10.56	10.38	10.21	10.18	10.17	10.02	10.07	10.08	10.07	10.07
Cell	52	16.83	16.63	16.4	16.17	15.93	15.69	15.5	15.91	16.46	15.82	15.5	14.97	14.8	14.65	14.51	14.4	14.4	14.31	13.66	13.52	13.2	13.03	12.48	12.2	12.12	11.86	11.8	11.63	11.58	11.53	11.28	11.25	11.02	10.99	10.81	10.61	10.74	10.7	10.66	10.48	10.31	10.29	10.36	10.2	10.19	10.2	10.18	10.15
Cell	53	17.2	16.94	16.67	16.46	16.19	15.93	15.74	16.14	16.69	16.05	15.82	15.17	15	14.85	14.67	14.55	14.67	14.58	13.93	13.79	13.47	13.15	12.6	12.32	12.23	12	11.93	11.65	11.6	11.55	11.3	11.27	11.04	11.01	10.84	10.63	10.74	10.7	10.66	10.48	10.31	10.29	10.4	10.24	10.22	10.23	10.22	10.19
Cell	54	17.69	17.36	17.04	16.87	16.56	16.33	16.06	16.46	17.01	16.37	16.12	15.35	15.18	15.07	14.83	14.71	14.77	14.67	14.09	13.95	13.63	13.25	12.71	12.53	12.4	12.33	12.26	11.98	11.92	11.81	11.6	11.57	11.39	11.36	11.08	10.93	10.88	10.84	10.8	10.62	10.45	10.39	10.5	10.29	10.28	10.29	10.25	10.22
Cell	55	18.18	17.78	17.41	17.28	16.93	16.76	16.41	16.84	17.39	16.75	16.42	15.53	15.36	15.42	15.1	14.99	14.95	14.86	14.4	14.26	13.93	13.56	13.01	12.92	12.64	12.56	12.49	12.21	12.33	12.07	11.99	11.95	11.88	11.86	11.49	11.44	11.39	11.35	11.31	10.96	10.8	10.6	10.72	10.44	10.42	10.43	10.35	10.32
Cell	56	18.68	18.21	17.78	17.7	17.31	17.19	16.76	17.31	17.86	17.31	16.9	15.9	15.73	15.82	15.44	15.32	15.19	15.1	14.52	14.38	13.97	13.6	13.05	12.96	12.64	12.56	12.49	12.39	12.51	12.25	12.16	12.13	12.06	12.03	11.67	11.61	11.57	11.61	11.4	11.05	10.96	10.76	10.88	10.66	10.64	10.7	10.67	10.64
Cell	57	19.17	18.63	18.15	18.11	17.68	17.58	17.15	17.82	18.37	17.95	17.46	16.34	16.17	16.26	15.81	15.7	15.51	15.35	14.65	14.51	14.17	13.8	13.25	13.16	12.84	12.76	12.77	12.66	12.78	12.52	12.44	12.2	12.13	12.11	11.74	11.69	11.64	11.67	11.46	11.11	11.08	10.88	11	10.81	10.8	10.91	10.87	10.86
Cell	58	19.71	19.09	18.61	18.53	18.06	17.93	17.51	18.2	18.73	18.36	17.79	16.56	16.39	16.44	15.98	15.86	15.68	15.42	14.7	14.56	14.17	13.8	13.25	13.16	12.84	12.76	12.87	12.77	12.89	12.63	12.54	12.31	12.25	12.23	11.86	11.84	11.82	11.75	11.54	11.19	11.16	10.96	11.07	10.88	10.86	11.02	10.96	10.99
Cell	59	20.23	19.54	19.07	18.93	18.46	18.3	17.91	18.6	19.1	18.72	18.09	16.73	16.71	16.72	16.26	16.29	16.1	15.75	15.03	14.89	14.5	14.14	13.6	13.35	13.03	12.96	12.89	12.78	12.9	12.64	12.56	12.32	12.4	12.37	12	12.09	12.19	12.11	11.98	11.68	11.65	11.46	11.57	11.23	11.21	11.43	11.26	11.25
Cell	60	20.64	19.89	19.44	19.26	18.85	18.65	18.3	18.99	19.46	19.09	18.37	16.96	17.03	16.99	16.53	16.51	16.33	15.95	15.23	15.09	14.7	14.52	13.92	13.58	13.26	13.19	13.07	12.97	13.08	12.83	12.74	12.5	12.4	12.5	12.19	12.29	12.39	12.32	12.25	12.04	12.01	11.82	11.93	11.59	11.44	11.65	11.46	11.53
Cell	61	20.98	20.18	19.76	19.55	19.21	18.98	18.63	19.28	19.72	19.34	18.63	17.24	17.32	17.22	16.77	16.66	16.5	16.12	15.4	15.26	14.87	14.7	13.95	13.62	13.29	13.3	13.18	13.05	13.16	12.91	12.82	12.58	12.48	12.61	12.4	12.49	12.52	12.44	12.37	12.16	12.13	11.94	12.05	11.72	11.55	11.66	11.47	11.54
Cell	62	21.33	20.48	20.09	19.85	19.58	19.31	18.96	19.57	19.98	19.6	18.89	17.44	17.52	17.51	17.04	16.85	16.86	16.47	15.75	15.61	15.22	15.05	14.25	13.91	13.46	13.56	13.45	13.32	13.44	13.23	13.26	13.02	13.05	13.18	12.97	13.07	12.99	12.92	12.67	12.46	12.39	12.13	12.24	11.83	11.65	11.77	11.58	11.65
Cell	63	21.62	20.73	20.37	20.18	19.89	19.6	19.24	19.8	20.19	19.81	19.1	17.56	17.64	17.69	17.31	17.11	17.15	16.88	16.16	16.02	15.71	15.53	14.86	14.52	13.96	13.92	13.8	13.65	13.65	13.56	13.65	13.32	13.38	13.38	13.16	13.26	13.18	13.11	12.89	12.69	12.49	12.26	12.43	12.06	11.88	12.02	11.84	11.91
Cell	64	21.86	20.94	20.61	20.48	20.16	19.9	19.55	20.07	20.42	20.07	19.46	17.87	17.94	17.95	17.58	17.37	17.35	17.18	16.46	16.53	16.32	16.04	15.43	15.22	14.72	14.59	14.47	14.32	14.39	14.3	14.18	13.87	14.05	13.99	13.65	13.69	13.61	13.54	13.42	13.04	12.84	12.62	12.74	12.31	12.13	12.32	12.13	12.21
Cell	65	22.14	21.18	20.89	20.81	20.45	20.26	19.89	20.36	20.68	20.46	20	18.35	18.43	18.39	17.95	17.75	17.63	17.47	16.9	16.97	16.64	16.2	15.59	15.44	15.07	15.05	14.94	14.78	14.86	14.61	14.48	14.21	14.42	14.35	13.95	13.87	13.68	13.6	13.5	13.12	12.95	12.73	12.81	12.41	12.23	12.47	12.29	12.36
Cell	66	22.52	21.5	21.24	21.21	20.81	20.68	20.22	20.65	20.95	20.84	20.39	18.68	18.76	18.67	18.16	17.96	17.75	17.59	17.08	17.15	16.69	16.25	15.65	15.5	15.12	15.18	15.06	14.91	14.98	14.68	14.56	14.28	14.49	14.43	14.03	13.94	13.75	13.76	13.66	13.28	13.18	12.96	13.04	12.65	12.52	12.76	12.57	12.57
Cell	67	22.92	21.85	21.61	21.59	21.15	21.05	20.52	20.91	21.17	21.05	20.6	18.83	18.91	18.77	18.22	18.02	17.75	17.59	17.08	17.15	16.69	16.25	15.65	15.5	15.12	15.18	15.06	14.91	14.98	14.68	14.56	14.28	14.49	14.43	14.06	14.06	13.95	14.02	13.92	13.57	13.54	13.34	13.43	13.03	12.97	13.18	12.9	12.82
Cell	68	23.37	22.23	22.01	21.94	21.47	21.34	20.73	21.08	21.4	21.25	20.79	18.97	19.04	18.86	18.31	18.11	17.84	17.67	17.16	17.15	16.69	16.28	15.68	15.53	15.15	15.21	15.09	14.94	15.01	14.87	14.74	14.47	14.65	14.74	14.48	14.54	14.43	14.5	14.4	14.14	14.02	13.9	13.99	13.6	13.4	13.5	13.19	13.11
Cell	69	23.82	22.61	22.41	22.3	21.79	21.63	20.94	21.25	21.68	21.49	21.03	19.15	19.23	19	18.45	18.24	17.98	17.81	17.3	17.17	16.71	16.47	15.87	15.72	15.34	15.4	15.31	15.23	15.3	15.17	15.05	14.77	14.78	14.88	14.63	14.7	14.58	14.63	14.46	14.22	14.13	14.02	14.11	13.71	13.52	13.61	13.35	13.27
Cell	70	24.26	22.99	22.8	22.65	22.11	21.92	21.16	21.53	21.98	21.76	21.31	19.36	19.51	19.24	18.78	18.58	18.31	18.14	17.52	17.52	17.06	16.82	16.22	16	15.62	15.58	15.64	15.67	15.91	15.78	15.61	15.33	15.35	15.44	15.19	15.26	15.15	15.04	14.77	14.36	14.27	14.02	14.11	13.71	13.52	13.61	13.39	13.32
Cell	71	24.7	23.53	23.34	23.13	22.54	22.31	21.47	21.96	22.39	22.13	21.63	19.75	19.97	19.65	19.33	19.13	18.86	18.69	17.95	17.95	17.49	17.26	16.53	16.14	15.76	15.58	15.64	15.67	15.91	15.78	15.61	15.33	15.35	15.44	15.19	15.26	15.15	15.13	14.85	14.45	14.36	14.11	14.24	13.84	13.65	13.74	13.52	13.45
Cell	72	25.23	24.15	23.95	23.67	23.02	22.75	21.84	22.39	22.73	22.44	21.91	20.1	20.21	19.84	19.53	19.39	19.13	18.95	18.16	18.16	17.7	17.46	16.6	16.21	15.83	15.65	15.64	15.67	15.91	15.78	15.61	15.4	15.41	15.51	15.36	15.45	15.33	15.37	15.13	14.76	14.67	14.42	14.56	14.19	13.99	13.97	13.74	13.67
Cell	73	25.82	24.82	24.6	24.25	23.55	23.22	22.34	22.88	23.11	22.78	22.21	20.35	20.36	19.94	19.62	19.64	19.38	19.11	18.32	18.32	17.86	17.62	16.76	16.37	15.99	15.98	15.82	15.86	16.1	15.97	15.95	15.84	15.85	15.94	15.85	16.04	15.76	15.8	15.63	15.34	15.25	14.86	14.91	14.6	14.4	14.36	14.02	13.95
Cell	74	26.42	25.5	25.26	24.83	24.07	23.76	22.89	23.43	23.62	23.25	22.75	20.88	20.78	20.31	19.99	20.02	19.86	19.49	18.7	18.63	18.21	17.87	16.96	16.57	16.19	16.2	16.03	16.06	16.3	16.26	16.26	16.11	16.13	16.25	16.16	16.38	16.08	16.12	15.82	15.55	15.37	14.96	15.02	14.76	14.59	14.61	14.24	14.19
Cell	75 (Q3)	27.01	26.17	25.91	25.41	24.6	24.33	23.48	24.02	24.22	23.82	23.44	21.65	21.44	20.93	20.61	20.64	20.44	19.98	19.24	19.03	18.78	18.28	17.38	17.13	16.75	16.75	16.59	16.56	16.81	16.79	16.79	16.47	16.53	16.63	16.4	16.61	16.39	16.43	16.13	15.86	15.61	15.19	15.25	15.02	14.8	14.86	14.53	14.44
Cell	76	27.5	26.76	26.49	25.92	25.06	24.84	23.91	24.45	24.61	24.17	23.75	22.02	21.71	21.15	20.84	20.86	20.63	20.17	19.59	19.41	19.15	18.68	17.76	17.56	17.34	17.35	17.28	17.2	17.61	17.44	17.46	17.14	17.29	17.35	17.06	17.12	16.97	16.91	16.61	16.17	15.91	15.43	15.54	15.25	15.03	15.09	14.82	14.69
Cell	77	27.91	27.28	27.01	26.45	25.53	25.33	24.36	24.91	24.95	24.53	24.07	22.34	21.93	21.32	20.95	20.97	20.84	20.6	20.02	19.95	19.64	19.34	18.42	18.22	18.03	18.03	18.05	17.8	18	17.83	17.79	17.47	17.44	17.5	17.22	17.25	17.1	16.97	16.66	16.22	15.97	15.51	15.7	15.47	15.25	15.31	15.08	14.99
Cell	78	28.32	27.79	27.52	26.99	26.02	25.77	24.81	25.35	25.28	24.91	24.41	22.69	22.17	21.58	21.14	21.16	21.03	20.79	20.21	20.14	19.71	19.41	18.49	18.28	18.03	18.04	18.05	17.8	18	17.83	17.79	17.47	17.44	17.5	17.22	17.25	17.1	16.97	16.66	16.22	15.97	15.53	15.72	15.55	15.33	15.39	15.16	15.11
Cell	79	28.92	28.47	28.16	27.64	26.6	26.3	25.34	25.93	25.74	25.29	24.76	23.03	22.41	21.95	21.62	21.64	21.52	21.27	20.64	20.57	20.05	19.75	18.83	18.63	18.21	18.04	18.05	17.84	18.04	17.87	17.82	17.51	17.49	17.55	17.34	17.37	17.23	17.09	16.75	16.37	16.15	15.71	15.9	15.75	15.52	15.51	15.28	15.26
Cell	80	29.53	29.16	28.76	28.26	27.23	26.87	25.9	26.62	26.37	25.74	25.17	23.44	22.71	22.27	21.93	21.89	21.76	21.52	20.76	20.64	20.24	20.06	19.14	18.93	18.51	18.28	18.29	18.22	18.42	18.28	18.3	18.02	17.88	17.94	17.81	17.84	17.69	17.56	17.08	16.78	16.6	16.18	16.21	16.06	15.84	15.75	15.51	15.54
Cell	81	30.36	29.87	29.37	28.9	27.9	27.48	26.52	27.3	27.07	26.26	25.73	24.05	23.32	22.88	22.46	22.33	22.21	22.02	21.15	20.89	20.57	20.31	19.41	19.2	18.87	18.69	18.7	18.63	18.78	18.77	18.89	18.53	18.31	18.31	18.18	18.12	17.95	17.82	17.38	17.08	16.8	16.33	16.47	16.35	16.15	16.16	15.93	16
Cell	82	31.18	30.58	29.99	29.61	28.65	28.16	27.27	28	27.75	26.76	26.22	24.68	23.95	23.51	22.96	22.74	22.61	22.51	21.65	21.3	20.98	20.62	19.71	19.5	19.26	19.21	19.23	19.15	19.14	19.13	19.25	19.04	18.82	18.68	18.56	18.44	18.25	18.14	17.8	17.53	17.25	16.78	16.93	16.88	16.74	16.86	16.59	16.62
Cell	83	32.19	31.44	30.75	30.45	29.48	28.92	28.02	28.71	28.34	27.17	26.52	25.04	24.32	24.02	23.33	23.1	22.97	22.78	22.09	21.91	21.59	21.22	20.25	20.2	19.81	19.76	19.72	19.65	19.63	19.45	19.42	19.22	19	18.94	18.69	18.68	18.5	18.48	18.15	17.96	17.68	17.21	17.35	17.33	17.23	17.36	16.98	17.08
Cell	84	33.3	32.39	31.58	31.36	30.29	29.72	28.76	29.41	28.96	27.62	26.85	25.38	24.65	24.45	23.62	23.57	23.38	23.1	22.44	22.26	22.12	21.76	20.78	20.77	20.28	20.24	20.01	19.94	20.1	20.04	19.95	19.58	19.36	19.38	19.21	19.3	19.13	19.13	18.8	18.47	18.03	17.56	17.7	17.68	17.7	17.73	17.24	17.37
Cell	85	34.41	33.34	32.42	32.27	31.11	30.55	29.47	30.08	29.65	28.13	27.25	25.78	25.05	24.85	23.89	24.02	23.74	23.42	22.76	22.45	22.33	21.97	21.11	21.1	20.8	20.76	20.37	20.29	20.45	20.4	20.31	19.92	19.7	19.59	19.53	19.49	19.31	19.3	18.97	18.64	18.24	17.77	17.91	17.91	18.05	17.97	17.43	17.56
Cell	86	35.48	34.25	33.23	33.11	31.87	31.33	30.1	30.66	30.24	28.77	27.77	26.31	25.58	25.36	24.3	24.47	24.24	23.92	23.41	23.07	22.73	22.43	21.64	21.79	21.52	21.48	21.21	21	21.15	21.1	20.94	20.66	20.49	20.31	20.14	20.07	19.9	19.73	19.49	19.16	18.69	18.22	18.25	18.2	18.34	18.26	17.72	17.84
Cell	87	36.43	35.07	34.01	33.8	32.57	32.03	30.64	31.16	30.71	29.32	28.21	26.88	26.33	26.14	25.16	25.25	25.13	24.91	24.47	24.26	23.69	23.52	22.59	22.58	22.4	22.28	22.05	21.79	21.84	21.75	21.46	21.2	20.94	20.77	20.57	20.35	20.3	20.09	19.82	19.53	19.05	18.66	18.65	18.61	18.78	18.75	18.32	18.33
Cell	88	37.38	35.88	34.79	34.49	33.29	32.69	31.14	31.62	31.14	29.63	28.4	27.26	26.78	26.7	25.87	25.87	25.89	25.79	25.34	25.14	24.72	24.55	23.43	23.36	23.02	22.74	22.66	22.32	22.25	22.28	21.99	21.52	21.36	21.19	20.99	20.84	20.81	20.46	20.23	20.02	19.42	19.09	19.16	19.02	19.27	19.26	18.86	18.89
Cell	89	38.07	36.48	35.37	35.02	33.86	33.21	31.62	32.06	31.55	29.88	28.64	27.79	27.31	27.19	26.37	26.28	26.29	26.19	25.74	25.54	25.29	25.02	23.62	23.54	23.19	22.91	22.83	22.49	22.6	22.67	22.51	21.96	21.86	21.79	21.65	21.58	21.55	21.26	21.04	20.69	20.15	19.69	19.75	19.55	19.72	19.65	19.22	19.29
Cell	90	38.41	36.77	35.69	35.3	34.25	33.56	31.98	32.37	31.86	30.27	29.08	28.44	27.95	27.86	27.04	26.82	26.97	27	26.55	26.32	25.99	25.72	24.3	24.4	24.11	23.83	23.74	23.27	23.25	23.32	23.2	22.72	22.46	22.25	22.04	21.84	21.81	21.61	21.38	21.03	20.63	20.14	20.21	20.11	20.24	20.07	19.64	19.75
Cell	91	38.84	37.47	36.37	36.08	35.15	34.47	32.92	33.25	32.84	31.37	30.11	29.61	28.92	28.94	27.97	27.58	27.72	27.8	27.39	27.02	26.56	26.34	24.81	24.93	24.68	24.52	24.43	23.87	23.76	23.74	23.62	23.22	22.92	22.67	22.44	22.03	21.88	21.68	21.46	21.1	20.79	20.29	20.31	20.34	20.46	20.35	19.93	20.08
Cell	92	39.27	38.17	37.05	37.01	36.19	35.51	34.05	34.37	34.07	32.79	31.45	30.98	30.42	30.55	29.41	28.84	28.89	29.02	28.61	28.2	27.65	27.43	26.02	25.98	25.61	25.41	25.41	24.95	24.69	24.64	24.51	24.11	23.8	23.51	23.11	22.71	22.61	22.32	22	21.67	21.35	20.82	20.77	20.83	20.83	20.78	20.37	20.43
Cell	93	39.7	38.87	37.73	37.95	37.24	36.55	35.19	35.49	35.3	34.28	32.86	32.39	31.77	31.94	30.72	30.04	30	30.1	29.57	29.14	28.45	28.42	27.01	26.83	26.37	25.97	26.1	25.84	25.52	25.55	25.46	24.95	24.45	24.2	23.78	23.49	23.43	22.95	22.47	22.23	21.83	21.22	21.25	21.31	21.32	21.29	20.83	20.9
Cell	94	40.13	39.57	38.47	38.94	38.69	38.08	36.84	37.13	37.03	36.25	34.86	34.4	33.57	33.64	32.32	31.28	31.03	31.19	30.6	30.05	29.1	28.97	27.65	27.47	27.05	26.48	26.53	26.32	26	26.03	26.03	25.51	25.02	24.94	24.51	24.3	24.28	23.72	23.29	22.91	22.45	21.76	21.82	21.95	21.77	21.74	21.28	21.34
Cell	95	41.19	40.8	39.68	40.35	40.56	40.05	38.66	38.94	38.81	38.28	36.97	36.55	35.51	35.48	33.89	32.31	31.85	31.87	31.31	30.76	29.56	29.27	28.02	27.84	27.63	27.21	27.63	27.37	27.17	27.16	27.22	26.74	26.29	26.29	26.04	25.65	25.59	24.66	24.21	23.66	23.15	22.41	22.43	22.64	22.45	22.25	21.86	21.85
Cell	96	42.33	42.1	40.95	41.62	42.3	41.91	40.32	40.68	40.54	40.21	38.98	38.69	37.44	37.4	35.86	33.73	33.16	32.99	32.22	31.7	30.31	30.07	28.8	28.62	28.45	27.9	28.62	28.41	28.38	28.41	28.53	28.2	27.69	27.6	27.48	27	26.9	25.68	25.02	24.3	23.82	22.97	22.91	23.14	23.13	23.05	22.71	22.74
Cell	97	43.47	43.41	42.22	42.84	43.91	43.58	41.8	42.27	42.37	42.04	40.89	40.75	39.6	39.62	38.08	35.75	34.96	34.78	33.81	33.26	32.03	31.83	30.48	30.17	29.85	29.55	30.49	30.4	30.19	30.34	30.25	29.92	29.4	29.38	29.08	28.7	28.48	26.8	26.02	25.35	24.79	23.94	23.79	24.09	24.2	24.38	23.99	23.88
Cell	98	44.6	44.72	43.5	44.05	45.4	45.03	43.14	43.63	43.97	43.65	42.58	42.59	41.51	41.6	40.16	38.09	37.44	37.21	36.28	35.59	34.39	34.18	33.17	32.58	32.23	31.98	32.85	33.1	32.83	33.02	32.98	32.79	32.41	32.23	31.92	31.51	31.25	29.09	28.04	27.37	26.64	25.7	25.37	25.58	25.66	26.02	25.73	25.53
Cell	99	45.74	46.02	44.77	45.27	46.89	46.48	44.49	44.84	45.29	45.09	44.31	44.79	43.75	43.9	42.78	41.09	40.57	40.07	39.38	38.71	37.77	37.24	36.03	35.39	35.41	35.49	35.68	36.03	35.74	36.48	36.56	36.28	36.16	35.71	35.26	34.43	33.67	32.3	31.18	30.62	29.25	28.16	27.59	27.57	27.77	28.19	28.35	28.01
Cell	100 (Maximum)	46.88	47.33	46.04	46.48	48.38	47.92	45.83	46.06	46.61	46.54	46.15	47.2	46.34	46.56	45.75	43.88	43.27	42.7	42.81	43.3	42.25	43.04	41.85	40.82	40.94	41.21	41.93	42.45	42.47	43.04	41.84	41.53	39.78	38.89	38.55	37.56	36.69	35.84	34.74	33.75	31.89	30.95	30.47	30.36	30.54	30.96	31.56	30.83
Science	1	0.14	0.12	0.1	0.09	0.08	0.08	0.08	0.36	0.36	0.28	0.28	0.28	0.28	0.28	0.43	0.43	0.43	0.57	0.29	0.29	0.29	0.29	0.48	0.67	0.86	0.77	0.77	0.77	0.72	0.84	1.1	1.36	1.45	1.42	1.57	1.5	1.46	1.64	1.67	1.76	1.66	1.47	1.21	1.26	1.26	1.33	1.35	1.61
Science	2	0.72	0.62	0.54	0.48	0.43	0.49	0.49	0.77	0.77	0.38	0.57	0.57	0.57	0.7	0.93	0.98	0.89	1.11	0.83	0.83	0.83	0.63	0.82	1.01	1.07	0.96	0.91	0.91	0.87	1.12	1.46	1.82	2.01	1.97	2.16	2.22	2.14	2.35	2.4	2.43	2.24	2.03	1.67	1.63	1.66	1.71	1.63	1.9
Science	3	1.13	1.52	1.33	1.18	1.06	1.27	1.27	1.33	1.47	1.2	1.46	1.46	1.11	1.35	1.59	1.77	1.47	1.69	1.5	1.45	1.36	1.1	1.32	1.51	1.45	1.4	1.26	1.26	1.3	1.55	1.89	2.3	2.59	2.53	2.75	2.93	2.82	3.01	3.1	3.07	2.82	2.59	2.13	2.01	2.07	2.09	1.91	2.18
Science	4	1.52	1.85	1.62	1.44	1.3	1.48	1.48	1.33	1.61	1.48	1.74	1.9	1.55	1.79	2.02	2.25	1.98	2.2	2.11	2.02	1.88	1.67	1.8	1.99	1.93	1.88	1.84	1.81	1.93	2.07	2.38	2.75	3.01	2.88	3.13	3.43	3.35	3.44	3.55	3.46	3.25	3.02	2.53	2.38	2.47	2.47	2.19	2.47
Science	5	2.12	2.37	2.35	2.09	1.88	2.01	1.74	1.59	1.86	1.74	2.1	2.3	1.95	1.99	2.22	2.46	2.31	2.53	2.45	2.38	2.32	2.07	2.18	2.37	2.33	2.28	2.36	2.24	2.41	2.54	2.83	3.11	3.31	3.11	3.39	3.79	3.72	3.71	3.82	3.71	3.52	3.32	2.84	2.7	2.81	2.81	2.43	2.71
Science	6	3.02	3.14	3.21	3.16	3.19	3.2	2.82	2.68	2.95	2.82	3.34	3.23	2.88	2.93	2.91	2.98	2.95	3.09	3.02	2.95	2.88	2.54	2.68	2.87	2.76	2.71	2.69	2.49	2.7	2.83	3.12	3.4	3.54	3.32	3.6	3.92	3.88	3.87	3.96	3.84	3.64	3.48	3	2.87	2.99	3.01	2.65	2.94
Science	7	3.07	3.18	3.25	3.28	3.3	3.3	3.14	2.99	3.27	3.14	3.63	3.52	3.17	3.31	3.32	3.46	3.55	3.59	3.52	3.45	3.38	3.11	3.24	3.5	3.38	3.24	3.14	2.86	3	3.12	3.41	3.71	3.79	3.6	3.8	4.05	4.05	4.07	4.15	4.01	3.81	3.69	3.21	3.09	3.22	3.25	2.9	3.18
Science	8	3.71	3.73	3.73	3.71	3.68	3.65	3.49	3.38	3.65	3.52	3.66	3.55	3.2	3.35	3.49	3.63	3.84	3.98	3.87	3.8	3.74	3.53	3.66	4.01	3.9	3.62	3.53	3.17	3.26	3.38	3.67	4.02	4.03	3.87	3.98	4.22	4.27	4.31	4.38	4.22	4.03	3.93	3.43	3.32	3.45	3.49	3.14	3.4
Science	9	3.71	3.73	3.73	3.71	3.68	3.65	3.49	3.63	3.9	3.9	4.04	3.93	3.7	3.84	3.98	4.12	4.45	4.59	4.24	4.17	3.98	3.83	3.96	4.22	4.12	3.86	3.84	3.4	3.53	3.65	3.94	4.34	4.29	4.16	4.24	4.48	4.55	4.55	4.61	4.44	4.24	4.16	3.63	3.53	3.65	3.71	3.36	3.58
Science	10	4.47	4.38	4.3	4.22	4.14	4.07	3.9	4.04	3.9	4.04	4.18	4.07	3.97	4.11	4.25	4.41	4.78	4.92	4.56	4.49	4.16	4.03	4.17	4.3	4.19	4	4.02	3.6	3.77	3.89	4.18	4.63	4.55	4.45	4.56	4.8	4.85	4.8	4.84	4.65	4.48	4.4	3.84	3.75	3.88	3.91	3.56	3.73
Science	11	4.47	4.38	4.3	4.22	4.14	4.07	3.9	4.04	3.9	4.04	4.18	4.07	3.97	4.11	4.25	4.55	4.92	5.09	4.73	4.72	4.39	4.26	4.41	4.54	4.44	4.31	4.23	3.85	4.02	4.16	4.39	4.84	4.76	4.67	4.82	5.06	5.1	5	5	4.8	4.65	4.57	4.04	3.95	4.08	4.07	3.72	3.85
Science	12	4.47	4.38	4.3	4.22	4.17	4.09	3.93	4.06	3.93	4.07	4.21	4.1	3.99	4.13	4.28	4.62	4.98	5.29	4.94	5.03	4.69	4.57	4.79	4.92	4.81	4.75	4.6	4.26	4.34	4.54	4.71	5.16	5.09	4.93	5.11	5.34	5.37	5.27	5.23	5.01	4.83	4.71	4.22	4.14	4.29	4.25	3.9	3.98
Science	13	4.86	5.27	5.07	4.98	5.17	5.01	4.84	4.98	4.84	4.98	5.12	4.8	4.34	4.48	4.56	4.62	4.98	5.34	5.03	5.17	4.88	4.75	5.04	5.18	5.07	5.07	4.92	4.62	4.66	4.87	5.04	5.45	5.37	5.14	5.36	5.59	5.59	5.49	5.41	5.22	5	4.85	4.45	4.39	4.57	4.49	4.14	4.19
Science	14	5.14	5.5	5.28	5.48	5.63	5.72	5.56	5.69	5.73	5.87	6.01	5.72	5.27	5.41	5.22	5.28	5.34	5.69	5.49	5.46	5.25	5.12	5.26	5.4	5.29	5.35	5.2	4.95	4.99	5.16	5.37	5.7	5.65	5.38	5.62	5.86	5.81	5.73	5.61	5.44	5.19	5.03	4.73	4.64	4.84	4.75	4.41	4.43
Science	15	5.14	5.5	5.28	5.48	5.63	5.72	5.56	5.69	5.83	5.97	6.11	5.89	5.44	5.58	5.4	5.45	5.53	5.89	5.74	5.6	5.47	5.35	5.42	5.56	5.45	5.53	5.38	5.15	5.19	5.36	5.61	5.85	5.86	5.59	5.83	6.06	6.02	5.97	5.81	5.67	5.39	5.23	5.01	4.89	5.11	5.01	4.69	4.69
Science	16	6.56	6.72	6.34	6.43	6.48	6.49	6.33	6.47	6.61	6.35	6.11	5.89	5.44	5.58	5.4	5.45	5.65	6.01	5.86	5.72	5.59	5.47	5.54	5.68	5.57	5.65	5.5	5.19	5.23	5.47	5.71	5.96	6.01	5.74	5.98	6.25	6.23	6.21	6	5.89	5.58	5.45	5.32	5.18	5.39	5.29	4.96	4.94
Science	17	6.56	6.72	6.34	6.43	6.48	6.49	6.33	6.47	6.61	6.35	6.11	5.89	5.44	5.58	5.4	5.45	5.73	6.09	5.98	5.84	5.71	5.58	5.66	5.79	5.71	5.79	5.64	5.28	5.32	5.58	5.83	6.09	6.17	5.92	6.15	6.42	6.43	6.45	6.21	6.09	5.75	5.65	5.61	5.45	5.65	5.55	5.21	5.17
Science	18	7.02	7.12	6.86	6.89	6.89	6.87	6.45	6.59	6.73	6.47	6.23	6.01	5.56	5.58	5.4	5.45	5.73	6.09	6.08	5.94	5.81	5.68	5.76	5.89	5.89	5.97	5.82	5.46	5.5	5.72	5.97	6.28	6.36	6.13	6.37	6.59	6.63	6.67	6.44	6.32	5.95	5.88	5.85	5.7	5.88	5.78	5.43	5.38
Science	19	7.39	7.43	7.43	7.4	7.35	7.29	6.96	7.1	7.23	6.98	6.74	6.52	6.06	5.87	5.69	5.74	6.02	6.09	6.15	6.02	5.88	5.76	5.84	6	6.07	6.15	6	5.64	5.68	5.89	6.13	6.49	6.58	6.37	6.58	6.76	6.81	6.87	6.63	6.51	6.12	6.08	6	5.88	6.02	5.93	5.56	5.5
Science	20	7.71	7.7	7.67	7.61	7.54	7.46	7.14	7.1	7.24	6.98	6.74	6.52	6.16	6.07	6.02	6.08	6.36	6.42	6.49	6.35	6.22	6.09	6.25	6.4	6.38	6.32	6.17	5.81	5.84	6.05	6.3	6.71	6.79	6.54	6.66	6.87	6.95	7	6.76	6.64	6.28	6.28	6.14	6.04	6.16	6.06	5.69	5.62
Science	21	8.18	8.11	8.02	7.93	7.82	7.72	7.4	7.1	7.24	6.98	6.74	6.52	6.31	6.36	6.41	6.46	6.74	6.8	6.87	6.73	6.6	6.48	6.7	6.78	6.62	6.46	6.32	5.95	5.99	6.2	6.45	6.85	6.94	6.64	6.69	6.89	7	7.05	6.84	6.72	6.39	6.42	6.28	6.2	6.29	6.19	5.86	5.78
Science	22	8.18	8.11	8.02	7.93	7.82	7.72	7.4	7.26	7.4	7.15	6.91	6.68	6.48	6.52	6.57	6.63	6.91	6.97	6.87	6.73	6.6	6.49	6.75	6.83	6.67	6.52	6.37	6.01	6.04	6.25	6.5	6.91	6.98	6.67	6.72	6.92	7.05	7.1	6.92	6.81	6.5	6.53	6.4	6.33	6.39	6.29	6	5.91
Science	23	8.81	8.65	8.5	8.35	8.2	8.06	7.74	7.73	7.52	7.26	7.03	6.8	6.73	6.78	6.83	6.89	7.17	7.23	7.02	6.89	6.8	6.74	7.01	6.95	6.79	6.64	6.48	6.12	6.16	6.36	6.6	6.97	6.98	6.68	6.74	6.94	7.09	7.14	6.99	6.87	6.59	6.62	6.49	6.44	6.49	6.39	6.13	6.03
Science	24	8.94	8.76	8.59	8.43	8.28	8.13	7.81	7.8	7.52	7.26	7.03	6.8	6.84	6.89	6.94	7.14	7.42	7.61	7.39	7.36	7.35	7.36	7.63	7.46	7.3	7.15	6.85	6.49	6.4	6.61	6.75	7.07	7.01	6.71	6.8	7	7.18	7.23	7.11	6.99	6.71	6.74	6.58	6.55	6.61	6.47	6.25	6.15
Science	25 (Q1)	8.94	8.76	8.59	8.43	8.28	8.13	7.81	7.8	7.52	7.26	7.03	6.99	7.03	7.08	7.13	7.41	7.69	7.97	7.75	7.82	7.89	7.96	8.04	7.87	7.71	7.56	7.18	6.82	6.69	6.89	6.93	7.22	7.11	6.8	6.93	7.13	7.33	7.38	7.29	7.13	6.85	6.87	6.69	6.68	6.74	6.57	6.38	6.27
Science	26	9.06	8.87	8.68	8.51	8.35	8.2	7.87	7.86	7.59	7.48	7.25	7.21	7.25	7.29	7.34	7.63	7.91	8.19	7.97	8.04	7.95	8.03	8.04	7.87	7.71	7.56	7.18	6.82	6.73	6.94	6.98	7.32	7.2	6.9	7.06	7.26	7.46	7.51	7.45	7.24	6.96	6.98	6.78	6.79	6.84	6.64	6.49	6.39
Science	27	9.61	9.62	9.35	9.1	8.88	8.68	8.36	8.34	8.18	8.19	8.15	7.82	7.67	7.72	7.77	8.05	8.33	8.61	8.39	8.35	8.15	8.03	8.04	7.87	7.71	7.56	7.23	6.87	6.82	7.02	7.11	7.48	7.37	7.06	7.26	7.46	7.66	7.66	7.63	7.38	7.1	7.08	6.86	6.89	6.95	6.71	6.59	6.51
Science	28	9.61	9.88	9.57	9.3	9.24	9.01	8.69	8.67	8.67	8.68	8.71	8.37	8.06	8.1	8.15	8.27	8.55	8.83	8.71	8.5	8.31	8.12	8.14	7.97	7.81	7.65	7.39	7.03	7.02	7.14	7.27	7.64	7.52	7.23	7.43	7.63	7.83	7.79	7.78	7.5	7.21	7.15	6.96	7	7.05	6.81	6.69	6.63
Science	29	9.61	9.88	9.57	9.3	9.41	9.16	8.84	8.82	8.82	8.83	8.86	8.52	8.21	8.25	8.3	8.27	8.55	8.83	8.81	8.6	8.41	8.22	8.24	8.07	7.94	7.81	7.62	7.26	7.25	7.26	7.44	7.81	7.69	7.42	7.63	7.79	7.97	7.89	7.92	7.63	7.35	7.24	7.07	7.14	7.17	6.94	6.82	6.77
Science	30	10.3	10.48	10.09	10.12	10.15	9.83	9.51	9.49	9.49	9.51	9.15	8.81	8.5	8.55	8.3	8.27	8.55	8.83	8.83	8.62	8.42	8.24	8.27	8.1	8.05	7.99	7.8	7.47	7.46	7.46	7.68	8.05	7.93	7.67	7.87	7.96	8.07	8.03	8.05	7.76	7.48	7.35	7.19	7.32	7.31	7.1	6.98	6.94
Science	31	10.3	10.48	10.09	10.16	10.18	9.86	9.54	9.53	9.53	9.54	9.18	8.85	8.54	8.58	8.3	8.27	8.55	8.83	8.83	8.62	8.42	8.24	8.34	8.18	8.2	8.2	8.01	7.72	7.71	7.71	7.98	8.34	8.32	8.02	8.22	8.24	8.28	8.28	8.27	7.98	7.7	7.56	7.4	7.47	7.44	7.24	7.12	7.1
Science	32	10.3	10.48	10.09	10.16	10.18	9.86	9.54	9.53	9.53	9.54	9.18	8.88	8.58	8.62	8.38	8.35	8.63	8.91	8.9	8.77	8.58	8.39	8.54	8.36	8.38	8.41	8.21	7.97	7.96	7.96	8.2	8.56	8.64	8.3	8.5	8.51	8.49	8.51	8.48	8.2	7.92	7.77	7.61	7.64	7.58	7.39	7.27	7.27
Science	33	10.3	10.48	10.09	10.16	10.18	9.86	9.54	9.53	9.53	9.54	9.18	9.1	8.97	9.02	8.93	8.9	9.18	9.46	9.45	9.42	9.26	9.08	9.03	8.68	8.7	8.64	8.45	8.25	8.24	8.27	8.45	8.78	8.95	8.6	8.81	8.82	8.74	8.76	8.7	8.44	8.16	8	7.84	7.82	7.73	7.56	7.44	7.45
Science	34	10.64	10.76	10.34	10.39	10.38	10.35	10.07	10.05	10.05	9.88	9.52	9.44	9.38	9.42	9.38	9.35	9.33	9.56	9.56	9.56	9.48	9.3	9.25	8.84	8.86	8.82	8.63	8.47	8.46	8.55	8.72	8.96	9.2	8.86	9.06	9.08	8.93	8.95	8.86	8.64	8.32	8.16	8	7.96	7.86	7.7	7.6	7.61
Science	35	11.03	11.1	10.73	10.73	10.69	10.63	10.6	10.58	10.58	10.2	9.84	9.76	9.7	9.67	9.63	9.6	9.58	9.56	9.56	9.56	9.56	9.42	9.37	8.96	8.98	8.96	8.76	8.65	8.64	8.8	8.96	9.13	9.37	9.03	9.23	9.25	9.08	9.1	8.98	8.79	8.44	8.28	8.12	8.08	7.98	7.84	7.75	7.76
Science	36	11.12	11.18	11.17	11.12	11.04	10.95	10.92	10.85	10.85	10.47	10.11	10.03	9.97	9.85	9.8	9.77	9.75	9.74	9.79	9.79	9.8	9.71	9.67	9.31	9.16	9.14	8.94	8.86	8.86	8.96	9.13	9.29	9.52	9.18	9.33	9.38	9.21	9.23	9.09	8.92	8.59	8.43	8.28	8.24	8.14	8.02	7.92	7.93
Science	37	11.82	11.78	11.7	11.59	11.46	11.33	11.3	10.85	10.85	10.47	10.11	10.03	9.97	9.91	9.87	9.97	9.95	9.93	10.09	10.09	10.09	10.07	10.03	9.76	9.54	9.52	9.21	9.17	9.21	9.21	9.38	9.54	9.74	9.4	9.48	9.56	9.39	9.4	9.23	9.04	8.73	8.56	8.44	8.42	8.32	8.18	8.08	8.09
Science	38	11.82	11.78	11.7	11.59	11.46	11.33	11.3	10.85	10.85	10.47	10.23	10.15	10.08	10.03	9.99	10.18	10.16	10.15	10.35	10.35	10.36	10.25	10.21	9.99	9.77	9.75	9.4	9.39	9.47	9.42	9.63	9.79	9.96	9.62	9.69	9.8	9.64	9.58	9.4	9.2	8.89	8.68	8.58	8.6	8.5	8.35	8.23	8.23
Science	39	11.96	11.9	11.8	11.68	11.55	11.41	11.38	10.93	10.96	10.67	10.57	10.62	10.55	10.5	10.46	10.65	10.63	10.62	10.82	10.72	10.63	10.38	10.21	9.99	9.77	9.75	9.47	9.46	9.58	9.53	9.78	9.95	10.12	9.78	9.88	10.01	9.89	9.76	9.59	9.38	9.06	8.81	8.74	8.8	8.7	8.53	8.4	8.38
Science	40	12.58	12.43	12.26	12.09	11.92	11.74	11.71	11.27	11.13	11.01	10.92	11.09	11.02	10.97	10.93	11.12	11.1	11.09	11.29	11.02	10.75	10.51	10.21	10.02	9.81	9.78	9.54	9.53	9.69	9.64	9.94	10.11	10.27	9.93	10.03	10.2	10.09	9.94	9.78	9.55	9.24	8.94	8.89	9	8.9	8.71	8.57	8.52
Science	41	13.6	13.3	13.03	12.77	12.53	12.3	11.94	11.64	11.5	11.38	11.28	11.23	11.16	11.11	11.07	11.26	11.24	11.23	11.29	11.02	10.75	10.51	10.21	10.11	9.9	9.88	9.63	9.62	9.78	9.73	10.06	10.28	10.45	10.11	10.14	10.34	10.26	10.1	10.02	9.82	9.5	9.17	9.1	9.26	9.16	8.95	8.83	8.76
Science	42	14.08	13.71	13.39	13.09	12.82	12.56	12.08	11.92	11.78	11.66	11.56	11.37	11.31	11.25	11.21	11.41	11.38	11.37	11.29	11.02	10.75	10.51	10.21	10.17	9.96	9.94	9.69	9.68	9.84	9.79	10.13	10.39	10.56	10.22	10.19	10.42	10.36	10.21	10.2	10.02	9.71	9.38	9.25	9.46	9.36	9.17	9.08	8.99
Science	43	14.08	13.71	13.39	13.09	12.82	12.7	12.21	12.05	11.91	11.8	11.7	11.51	11.44	11.39	11.35	11.54	11.38	11.37	11.29	11.02	10.79	10.55	10.25	10.22	10.01	9.99	9.74	9.73	9.89	9.85	10.18	10.45	10.62	10.28	10.25	10.5	10.47	10.31	10.37	10.22	9.91	9.58	9.41	9.65	9.56	9.38	9.32	9.22
Science	44	14.08	13.71	13.39	13.09	13.15	13.17	12.68	12.52	12.38	12.27	12.17	11.98	11.91	11.86	11.81	11.71	11.38	11.37	11.29	11.02	10.88	10.63	10.33	10.3	10.17	10.15	9.9	9.89	10.05	10.01	10.34	10.54	10.71	10.37	10.35	10.55	10.54	10.38	10.51	10.39	10.08	9.75	9.56	9.81	9.72	9.55	9.52	9.41
Science	45	14.08	13.71	13.39	13.09	13.16	13.18	12.69	12.53	12.39	12.28	12.18	11.99	11.92	11.87	11.83	11.71	11.38	11.37	11.29	11.02	10.96	10.71	10.41	10.38	10.33	10.31	10.06	10.05	10.21	10.16	10.49	10.62	10.79	10.45	10.42	10.58	10.59	10.43	10.64	10.54	10.23	9.9	9.71	9.96	9.88	9.73	9.72	9.61
Science	46	14.24	13.86	13.51	13.2	13.26	13.27	12.98	12.82	12.68	12.56	12.37	12.18	12.12	12.06	12.02	11.9	11.58	11.37	11.29	11.03	10.97	10.72	10.43	10.39	10.36	10.36	10.11	10.1	10.26	10.22	10.53	10.66	10.82	10.48	10.5	10.63	10.65	10.51	10.79	10.72	10.43	10.1	9.91	10.15	10.08	9.93	9.98	9.85
Science	47	14.77	14.86	14.39	14.38	14.32	14.23	14.04	13.88	13.74	13.62	13.15	12.96	12.54	12.49	12.12	12	11.68	11.49	11.41	11.25	11.19	10.95	10.66	10.62	10.59	10.65	10.4	10.39	10.43	10.39	10.6	10.73	10.89	10.55	10.63	10.76	10.74	10.64	10.99	10.94	10.68	10.35	10.16	10.41	10.35	10.16	10.26	10.13
Science	48	14.77	14.86	14.39	14.38	14.32	14.23	14.04	13.88	13.74	13.62	13.15	12.96	12.68	12.62	12.26	12.2	11.88	11.79	11.71	11.64	11.58	11.4	11.11	10.93	10.91	11.03	10.72	10.71	10.65	10.61	10.73	10.86	10.95	10.61	10.76	10.89	10.84	10.76	11.18	11.15	10.92	10.59	10.4	10.65	10.59	10.38	10.5	10.36
Science	49	14.77	14.86	14.39	14.38	14.32	14.23	14.04	13.88	13.74	13.62	13.15	12.96	12.79	12.91	12.54	12.63	12.3	12.21	12.13	12.06	12	11.89	11.62	11.34	11.13	11.29	10.84	10.83	10.78	10.75	10.91	11.04	11.07	10.71	10.93	11.06	10.99	10.94	11.44	11.4	11.18	10.81	10.63	10.87	10.83	10.6	10.73	10.58
Science	50 (Median, Q2)	14.77	14.86	14.39	14.38	14.32	14.23	14.04	13.88	13.74	13.62	13.15	12.96	12.79	12.97	12.61	12.72	12.39	12.3	12.22	12.15	12.09	12.04	11.84	11.56	11.29	11.45	10.98	10.97	10.91	10.95	11.16	11.28	11.25	10.81	11.1	11.23	11.19	11.17	11.74	11.71	11.45	11.04	10.85	11.1	11.07	10.81	10.96	10.8
Science	51	14.77	14.86	14.85	14.79	14.69	14.57	14.38	14.21	14.08	13.96	13.48	13.4	13.23	13.08	12.74	12.85	12.52	12.43	12.35	12.28	12.23	12.17	11.94	11.75	11.48	11.61	11.21	11.24	11.18	11.28	11.54	11.66	11.63	11.18	11.51	11.64	11.59	11.55	12.1	12.07	11.75	11.36	11.17	11.42	11.34	10.99	11.16	11
Science	52	14.77	14.86	14.85	14.79	14.69	14.57	14.38	14.21	14.08	13.96	13.48	13.55	13.37	13.22	13.04	13.14	12.84	12.75	12.67	12.6	12.54	12.49	12.13	12.03	11.77	11.75	11.41	11.46	11.41	11.53	11.82	11.95	11.92	11.5	11.87	12	11.96	11.87	12.42	12.38	12.04	11.68	11.49	11.74	11.61	11.17	11.36	11.2
Science	53	14.77	14.86	14.85	14.79	14.69	14.57	14.38	14.21	14.08	13.96	13.48	13.55	13.37	13.22	13.09	13.2	13.01	12.92	12.84	12.77	12.71	12.66	12.31	12.22	11.95	11.87	11.58	11.56	11.5	11.62	11.91	12.04	12.01	11.64	12.15	12.28	12.23	12.14	12.67	12.66	12.32	12.03	11.84	12.09	11.91	11.38	11.59	11.43
Science	54	14.96	15.02	15	14.92	14.8	14.67	14.48	14.32	14.18	13.96	13.48	13.55	13.37	13.22	13.09	13.2	13.1	13.01	12.93	12.86	12.8	12.75	12.39	12.3	12.03	11.96	11.66	11.6	11.54	11.67	11.96	12.08	12.08	11.77	12.41	12.55	12.5	12.44	12.95	13.03	12.69	12.46	12.3	12.51	12.29	11.66	11.89	11.73
Science	55	15.5	15.48	15.4	15.27	15.13	14.96	14.77	14.61	14.47	14.13	13.66	13.72	13.55	13.48	13.35	13.46	13.35	13.26	13.27	13.2	12.97	12.92	12.56	12.47	12.12	12.04	11.75	11.72	11.67	11.71	12	12.12	12.17	11.92	12.63	12.77	12.72	12.68	13.18	13.34	13.01	12.79	12.65	12.82	12.55	11.87	12.13	11.97
Science	56	15.91	15.83	15.71	15.55	15.72	15.5	15.31	15.16	15.02	14.78	14.3	14.36	14.19	14.28	14.15	13.95	13.84	13.84	13.71	13.64	13.31	13.26	12.91	12.81	12.31	12.23	11.94	11.95	11.81	11.75	12.06	12.19	12.28	12.06	12.77	12.94	12.89	12.85	13.34	13.57	13.28	13.04	12.92	13.04	12.75	12.09	12.33	12.17
Science	57	16.29	16.16	15.99	15.8	15.95	15.71	15.52	15.21	15.16	14.91	14.43	14.5	14.33	14.41	14.28	14.08	13.97	14.1	13.95	13.79	13.47	13.42	13.06	12.97	12.46	12.39	12.09	12.15	11.88	11.81	12.16	12.29	12.42	12.2	12.91	13.1	13.07	13.03	13.51	13.82	13.55	13.26	13.17	13.25	12.97	12.33	12.56	12.38
Science	58	16.65	16.47	16.26	16.04	16.16	15.91	15.72	15.4	15.54	15.3	14.62	14.69	14.52	14.6	14.47	14.27	14.16	14.29	14.14	13.79	13.51	13.46	13.1	13.01	12.5	12.43	12.13	12.23	11.96	11.95	12.35	12.44	12.56	12.34	13.06	13.28	13.27	13.23	13.7	14.09	13.78	13.45	13.38	13.51	13.25	12.62	12.84	12.64
Science	59	17.65	17.33	17.01	17.11	17.12	16.78	16.59	16.27	16.41	16.17	15.31	15.01	14.84	14.93	14.47	14.27	14.16	14.29	14.14	13.79	13.59	13.54	13.18	13.09	12.58	12.51	12.21	12.33	12.06	12.11	12.55	12.56	12.68	12.46	13.18	13.43	13.45	13.41	13.89	14.31	13.96	13.63	13.59	13.76	13.53	12.91	13.12	12.91
Science	60	17.82	17.47	17.14	17.22	17.22	17.17	16.89	16.58	16.72	16.47	15.82	15.52	15.35	15.44	14.98	14.78	14.37	14.5	14.35	14	13.88	13.62	13.26	13.17	12.7	12.63	12.33	12.45	12.18	12.26	12.71	12.63	12.76	12.54	13.25	13.5	13.54	13.5	14.01	14.46	14.09	13.81	13.79	14.01	13.81	13.21	13.4	13.18
Science	61	19.1	18.57	18.1	18.07	17.99	17.87	17.22	16.91	16.72	16.47	15.88	15.57	15.4	15.49	15.03	14.88	14.47	14.6	14.44	14.16	14.03	13.72	13.37	13.28	12.88	12.81	12.47	12.58	12.36	12.43	12.83	12.8	12.93	12.71	13.42	13.59	13.66	13.62	14.14	14.57	14.2	13.99	13.94	14.21	14.04	13.45	13.64	13.41
Science	62	19.24	18.69	18.21	18.17	18.08	17.95	17.6	17.28	17.01	16.76	16.17	15.87	15.7	15.78	15.33	15.31	14.9	14.74	14.58	14.4	14.27	13.96	13.61	13.51	13.19	13.12	12.64	12.75	12.57	12.65	12.94	12.97	13.09	12.87	13.59	13.69	13.77	13.73	14.27	14.68	14.32	14.17	14.1	14.41	14.27	13.69	13.89	13.65
Science	63	19.24	19	18.48	18.41	18.29	18.15	17.79	17.48	17.21	16.96	16.37	16.07	15.78	15.87	15.42	15.44	15.03	14.86	14.76	14.63	14.5	14.22	13.87	13.69	13.36	13.3	12.78	12.89	12.75	12.83	13.08	13.15	13.25	13.03	13.74	13.84	13.94	13.9	14.45	14.85	14.43	14.32	14.22	14.58	14.46	13.9	14.1	13.85
Science	64	19.24	19.24	18.69	18.6	18.46	18.3	17.94	17.63	17.36	17.15	16.55	16.25	15.97	16.06	15.6	15.63	15.22	15.05	15.05	14.92	14.76	14.54	14.19	13.85	13.53	13.53	13.06	13.18	13.08	13.12	13.42	13.5	13.54	13.31	14.04	14.14	14.2	14.1	14.67	15.05	14.58	14.43	14.33	14.74	14.65	14.11	14.31	14.05
Science	65	19.24	19.24	19.06	18.92	19.1	18.88	18.53	18.22	17.94	17.95	17.36	17.05	16.78	16.6	16.14	15.85	15.47	15.3	15.36	15.22	14.84	14.69	14.34	14.04	13.72	13.78	13.39	13.48	13.38	13.42	13.76	13.84	13.81	13.58	14.3	14.4	14.43	14.26	14.84	15.25	14.76	14.56	14.49	14.95	14.88	14.38	14.58	14.31
Science	66	19.24	19.24	19.15	19.01	19.18	18.95	18.6	18.49	18.22	18.24	17.65	17.36	17.08	16.84	16.51	16.28	16.02	15.85	15.7	15.56	15.17	15.08	14.79	14.58	14.26	14.23	13.83	13.8	13.71	13.74	14.12	14.21	14.12	13.82	14.48	14.61	14.61	14.39	14.99	15.42	14.96	14.72	14.7	15.2	15.16	14.7	14.87	14.59
Science	67	19.24	19.24	19.15	19.01	19.18	18.95	18.6	18.57	18.29	18.32	17.72	17.66	17.39	17.14	16.92	16.82	16.64	16.47	16.28	16.18	15.78	15.76	15.31	15.16	14.87	14.74	14.2	14.09	13.99	14	14.39	14.48	14.34	13.97	14.61	14.74	14.77	14.55	15.16	15.62	15.19	14.91	14.94	15.47	15.45	15.03	15.17	14.9
Science	68	19.24	19.24	19.15	19.01	19.18	18.95	18.6	18.57	18.29	18.32	17.72	17.67	17.4	17.15	16.92	16.86	16.68	16.51	16.42	16.41	16.02	16.06	15.64	15.5	15.28	15.15	14.58	14.47	14.38	14.28	14.62	14.7	14.55	14.17	14.84	14.93	14.98	14.76	15.38	15.87	15.47	15.18	15.26	15.79	15.77	15.38	15.51	15.26
Science	69	19.82	19.74	19.58	19.39	19.52	19.26	18.91	18.57	18.37	18.39	17.79	17.74	17.47	17.22	17	16.93	16.75	16.58	16.57	16.56	16.17	16.26	15.84	15.69	15.55	15.46	14.88	14.78	14.68	14.5	14.81	14.9	14.75	14.4	15.1	15.14	15.19	14.97	15.61	16.12	15.75	15.45	15.57	16.1	16.08	15.73	15.85	15.62
Science	70	20.04	19.92	19.75	19.54	19.65	19.38	19.03	18.57	18.57	18.59	18.15	18.1	17.83	17.58	17.35	17.29	17.11	17.05	17.03	16.83	16.44	16.36	15.95	15.8	15.67	15.63	15.06	14.95	14.75	14.57	14.93	15.01	14.91	14.59	15.33	15.39	15.4	15.18	15.83	16.37	16.03	15.72	15.89	16.42	16.4	16.08	16.19	15.98
Science	71	21.77	21.41	21.05	20.7	20.69	20.33	19.98	19.52	19.14	18.97	18.26	18.21	17.93	17.84	17.62	17.56	17.37	17.42	17.41	17.2	16.81	16.63	16.22	16.07	15.77	15.8	15.23	15.14	14.83	14.65	15.05	15.14	15.03	14.74	15.51	15.6	15.57	15.35	16.05	16.62	16.31	15.99	16.19	16.76	16.74	16.47	16.57	16.38
Science	72	22.21	21.79	21.38	20.99	20.96	20.81	20.75	20.29	19.88	19.51	18.79	18.74	18.47	18.46	18.23	18.17	17.74	17.5	17.49	17.28	16.89	16.71	16.3	16.15	15.82	15.87	15.3	15.3	14.98	14.8	15.25	15.34	15.23	14.97	15.77	15.85	15.82	15.6	16.27	16.87	16.59	16.25	16.48	17.08	17.05	16.81	16.9	16.73
Science	73	22.21	21.79	21.38	21.38	21.31	21.19	21.13	20.67	20.26	19.89	19.17	19.12	18.85	18.84	18.29	18.23	17.84	17.69	17.68	17.47	17.12	16.94	16.53	16.38	16.13	16.19	15.61	15.6	15.23	15.05	15.54	15.59	15.48	15.22	16.05	16.09	16.07	15.86	16.5	17.09	16.83	16.48	16.73	17.34	17.32	17.11	17.19	17.04
Science	74	22.21	21.79	21.38	21.38	21.31	21.19	21.14	20.68	20.26	19.89	19.18	19.13	18.92	18.91	18.36	18.33	18.06	18.03	18.02	17.81	17.54	17.36	17.02	16.81	16.63	16.69	16.13	16.07	15.63	15.45	15.99	15.98	15.91	15.58	16.41	16.39	16.41	16.18	16.8	17.37	17.11	16.75	16.99	17.58	17.56	17.37	17.46	17.34
Science	75 (Q3)	22.88	22.36	21.88	21.83	21.71	21.56	21.5	21.04	20.63	20.25	19.54	19.19	19.16	19.15	18.6	18.71	18.44	18.42	18.4	18.2	18.01	17.83	17.5	17.11	17.01	17.06	16.5	16.52	16.12	15.94	16.48	16.45	16.42	16.02	16.85	16.79	16.82	16.5	17.09	17.64	17.38	17.05	17.27	17.82	17.81	17.63	17.75	17.65
Science	76	23.65	23.37	23.22	23.02	22.79	22.54	22.06	21.6	21.21	20.84	20.12	19.96	19.71	19.49	18.94	19.1	18.84	18.81	18.8	18.67	18.48	18.3	17.85	17.46	17.31	17.37	16.89	16.91	16.55	16.37	16.81	16.82	16.84	16.37	17.2	17.09	17.13	16.7	17.35	17.88	17.63	17.33	17.52	18.03	18.03	17.87	18.01	17.92
Science	77	23.71	23.62	23.45	23.22	23.12	22.83	22.32	21.86	21.7	21.33	20.61	20.45	20.07	19.97	19.42	19.45	19.18	19.15	19.14	18.88	18.69	18.52	18.14	17.74	17.56	17.62	17.18	17.2	16.88	16.71	17.04	17.09	17.18	16.63	17.46	17.3	17.34	16.9	17.61	18.13	17.87	17.61	17.79	18.24	18.25	18.1	18.27	18.2
Science	78	23.71	23.62	23.45	23.22	23.31	23.01	22.5	22.16	22.02	21.65	21.1	20.94	20.56	20.46	19.91	19.76	19.49	19.46	19.42	19.15	18.96	18.62	18.31	18	17.9	18.01	17.57	17.59	17.31	17.04	17.37	17.42	17.6	17	17.78	17.57	17.55	17.17	17.93	18.44	18.18	17.95	18.15	18.52	18.52	18.36	18.56	18.51
Science	79	23.71	23.62	23.45	23.22	23.31	23.01	22.5	22.32	22.34	21.97	21.52	21.35	20.98	20.87	20.32	20.17	19.91	19.95	19.85	19.42	19.23	18.85	18.57	18.35	18.29	18.47	18.03	18.05	17.74	17.37	17.7	17.75	17.97	17.43	18.14	17.93	17.84	17.52	18.34	18.83	18.57	18.38	18.6	18.88	18.81	18.63	18.86	18.82
Science	80	24.88	24.63	24.32	24	24.02	23.65	23.37	22.94	23.07	22.81	21.98	21.81	21.58	21.48	21.02	20.87	20.65	20.61	20.52	19.97	19.67	19.35	19.08	18.72	18.66	18.81	18.44	18.45	18.05	17.66	17.99	18.04	18.29	17.83	18.57	18.38	18.23	17.91	18.75	19.2	18.94	18.75	19	19.19	19.04	18.84	19.1	19.07
Science	81	25.48	25.14	25.24	25.21	25.38	25.19	24.97	24.36	24.5	24.24	23.41	23.25	23.11	22.67	22.03	21.73	21.32	21.22	21.13	20.58	20.12	19.87	19.59	19.14	19.08	19.09	18.69	18.63	18.22	17.84	18.17	18.26	18.45	18.08	18.85	18.69	18.54	18.21	19.01	19.46	19.2	19.01	19.23	19.44	19.21	18.99	19.24	19.23
Science	82	25.93	25.52	25.57	25.51	25.71	25.5	25.28	24.67	24.81	24.31	23.47	23.31	23.18	22.74	22.1	21.86	21.58	21.47	21.46	20.91	20.45	20.26	19.98	19.53	19.56	19.56	19.07	18.93	18.52	18.12	18.45	18.59	18.72	18.43	19.24	19.03	18.88	18.57	19.33	19.78	19.47	19.28	19.47	19.69	19.39	19.15	19.38	19.38
Science	83	26.25	26	25.99	25.88	26.05	25.8	25.58	24.98	24.94	24.44	23.61	23.45	23.19	22.75	22.17	21.94	21.77	21.67	21.76	21.21	20.83	20.7	20.42	19.97	20.07	20	19.51	19.29	18.89	18.44	18.77	18.88	18.95	18.75	19.62	19.36	19.22	18.94	19.66	20.1	19.76	19.57	19.8	20.03	19.65	19.37	19.59	19.61
Science	84	26.91	26.91	26.79	26.59	26.69	26.38	26.35	25.84	25.56	25.06	24.47	24.42	23.93	23.49	23.06	22.94	22.81	22.52	22.43	21.94	21.73	21.43	21.05	20.66	20.79	20.58	19.98	19.79	19.38	18.95	19.22	19.22	19.25	19.06	19.94	19.69	19.54	19.3	19.95	20.39	20.03	19.89	20.18	20.39	19.99	19.67	19.88	19.95
Science	85	27.59	27.49	27.3	27.04	27.09	26.75	26.83	26.07	25.79	25.23	24.66	24.84	24.36	24.02	23.74	23.89	23.77	23.42	23.27	22.88	22.83	22.53	21.99	21.7	21.71	21.36	20.53	20.43	19.97	19.54	19.7	19.59	19.65	19.38	20.25	20.02	19.88	19.61	20.17	20.66	20.33	20.25	20.62	20.78	20.39	20.04	20.23	20.36
Science	86	28.85	28.58	28.25	27.89	27.86	27.72	27.79	27.03	26.86	26.07	25.5	25.48	25	24.8	24.62	24.84	24.44	24.24	24.14	23.75	23.68	23.38	22.75	22.49	22.38	21.95	21.13	21.1	20.51	20.02	20.12	19.97	20.08	19.74	20.63	20.44	20.26	19.96	20.44	20.98	20.68	20.63	21.06	21.2	20.83	20.43	20.62	20.81
Science	87	29.11	28.79	28.44	28.05	28.01	27.89	27.94	27.18	27.07	26.44	25.87	25.85	25.37	25.16	24.99	25.22	24.8	24.61	24.62	24.15	23.99	23.69	23.14	22.88	22.77	22.47	21.7	21.76	21.14	20.58	20.63	20.43	20.57	20.16	21.14	20.98	20.67	20.39	20.79	21.39	21.19	21.16	21.67	21.83	21.5	21.04	21.21	21.46
Science	88	30.43	29.93	29.43	29.11	28.96	28.75	28.38	27.63	27.21	26.59	26.01	25.99	25.6	25.4	25.18	25.55	25.13	24.99	25.04	24.68	24.6	24.39	23.91	23.56	23.45	23.18	22.33	22.44	21.77	21.22	21.22	20.94	20.98	20.51	21.59	21.46	21.07	20.85	21.21	21.86	21.78	21.77	22.4	22.62	22.32	21.79	21.93	22.19
Science	89	30.46	29.95	29.91	29.76	29.89	29.6	29.42	28.66	28.25	27.62	27.05	27.03	26.79	26.38	26.11	26.31	25.88	25.68	25.73	25.47	25.47	25.46	25.05	24.54	24.3	23.97	23.06	23.16	22.4	21.91	21.84	21.49	21.34	20.8	21.98	21.88	21.51	21.36	21.71	22.37	22.42	22.43	23.09	23.37	23.1	22.5	22.61	22.83
Science	90	30.46	29.95	29.91	29.76	29.89	29.6	29.51	28.78	28.56	27.93	27.41	27.39	27.15	26.93	26.66	27	26.57	26.31	26.33	25.93	26.02	26.14	25.8	25.29	24.87	24.54	23.52	23.62	22.87	22.45	22.32	21.89	21.55	20.96	22.25	22.17	21.9	21.85	22.2	22.86	23.03	23.11	23.77	24.1	23.84	23.17	23.24	23.44
Science	91	31.43	31.06	31.03	30.75	30.78	30.41	29.99	29.31	29.18	28.69	28.38	28.35	28.08	27.91	27.64	28	27.69	27.44	27.21	26.73	26.67	26.7	26.43	25.8	25.21	24.88	23.83	23.81	23.1	22.74	22.62	22.28	21.97	21.34	22.72	22.71	22.53	22.62	23.09	23.73	24.01	24.16	24.72	24.96	24.71	23.98	23.99	24.15
Science	92	32.79	32.5	32.61	32.16	32.14	31.89	31.34	30.44	30.4	30.04	29.54	29.68	29.34	28.94	28.68	28.95	28.88	28.62	28.46	27.88	27.7	27.73	27.17	26.48	25.89	25.59	24.55	24.06	23.4	23.03	22.91	22.67	22.49	21.82	23.21	23.26	23.14	23.49	24.06	24.68	24.96	25.22	25.68	25.84	25.6	24.93	24.88	25
Science	93	33.93	33.48	33.46	32.92	33.08	32.8	32.25	31.35	31.48	30.96	30.27	30.39	30.05	29.94	29.81	29.86	30.11	29.95	29.99	29.23	28.95	28.98	28.35	27.84	26.97	26.6	25.56	24.73	23.97	23.46	23.36	23.21	23.19	22.47	23.75	23.85	23.76	24.36	25.01	25.66	25.94	26.37	26.74	26.81	26.58	25.96	25.86	25.95
Science	94	35.13	34.51	34.77	34.08	34.28	33.92	33.38	32.66	32.49	32.27	31.58	31.7	31.53	31.31	31.38	31.29	31.75	31.49	31.57	30.84	30.11	30.26	29.7	29.18	28.2	27.7	26.65	25.63	24.75	24.08	23.99	23.94	23.85	23.09	24.28	24.36	24.29	25.15	25.87	26.54	26.82	27.41	27.68	27.76	27.54	26.98	26.91	26.98
Science	95	36.1	35.36	35.57	35.13	35.41	35.22	34.34	33.71	33.44	33.45	33.06	33.19	33.27	33.05	33.14	32.87	33.17	32.83	33.12	32.48	31.54	31.81	31.36	30.65	29.72	29.07	28.19	27.1	26.22	25.31	25.17	25.22	24.68	23.87	25.03	25.09	24.89	25.85	26.64	27.35	27.62	28.37	28.54	28.67	28.44	27.95	27.95	28.06
Science	96	37.2	36.83	36.86	36.33	36.49	36.21	35.44	34.8	34.9	34.95	34.81	34.83	34.87	34.84	35.06	34.92	35.21	34.49	34.96	34.1	33.27	33.66	33.34	32.45	31.41	30.78	30.38	29.34	28.46	27.3	27.06	27.05	26.07	25.17	26.46	26.66	26.29	26.79	27.64	28.37	28.85	29.72	29.79	29.98	29.74	29.14	29.06	29.2
Science	97	38.95	38.79	39.03	38.31	38.62	38.14	37.86	37.18	37.46	37.5	37.21	37.04	36.79	36.44	36.77	36.46	36.92	35.62	36.14	35.5	34.83	35.58	35.34	34.63	33.65	33.06	33.13	32.06	31.32	29.92	29.39	29.3	27.9	26.91	28.39	28.73	28.19	28.14	28.99	29.57	30.42	31.22	31.21	31.38	31.11	30.26	30.11	30.29
Science	98	41.66	41.33	41.25	40.64	40.71	40.04	39.53	38.76	38.98	38.72	38.44	38.45	38.21	38.08	38.26	38.09	38.79	37.59	38.28	37.83	37.31	38.88	38.55	37.88	36.84	36.13	36.33	35.14	34.3	32.64	31.86	31.5	29.46	28.43	30.11	30.49	29.95	29.7	30.53	30.97	32.14	32.84	32.78	32.77	32.48	31.39	31.16	31.38
Science	99	46.28	45.71	45.77	45.6	45.8	44.93	44.26	43.41	43.17	42.68	42.43	42.28	42.01	42.02	41.5	41.07	41.75	40.75	42.39	41.78	41.35	43.45	43.15	42.32	40.95	40.18	40.13	38.83	37.72	35.18	34.33	33.53	30.84	29.8	31.76	32.04	31.53	31.27	32.09	32.39	33.87	34.47	34.36	34.16	33.85	32.52	32.21	32.46
Science	100 (Maximum)	57.31	55.17	54.29	53.42	53.59	52.36	52.34	51.13	49.47	46.37	46.88	46.66	46.75	47.88	47.15	46.45	47.03	45.94	48.09	47.68	47.51	49.36	48.66	47.57	45.22	44.45	44.06	42.64	41.15	37.71	36.8	35.56	32.23	31.17	33.41	33.59	33.1	32.85	33.66	33.81	35.59	36.09	35.93	35.55	35.23	33.65	33.26	33.55
MCB	1	2	1.71	1.7	1.51	1.36	1.23	1.2	0.77	0.69	0.61	0.14	0.14	0.14	0.2	0.2	0.2	0.38	0.38	0.38	0.39	0.45	0.45	0.65	0.65	0.45	0.63	0.81	0.63	0.65	0.82	0.97	1.07	1.19	1	1.13	1.28	1.25	1.17	1.32	1.44	1.41	1.26	1.15	1.16	1.29	1.16	1.12	0.97
MCB	2	2.5	2.14	2.27	2.02	1.82	1.82	1.97	1.75	1.59	1.45	1.04	1.04	1.04	0.99	1.22	1.41	1.46	1.25	1.06	1.27	1.47	1.52	1.71	1.71	1.66	1.61	1.6	1.55	1.73	1.86	1.82	1.78	1.74	1.69	1.84	1.81	1.78	1.74	1.71	1.68	1.66	1.63	1.6	1.58	1.57	1.54	1.52	1.55
MCB	3	3.01	2.58	2.72	2.42	2.18	2.28	2.48	2.33	2.08	1.91	1.52	1.52	1.66	1.56	1.8	2.02	1.94	1.87	1.79	2	2.16	2.1	2.38	2.42	2.37	2.5	2.45	2.4	2.36	2.36	2.35	2.31	2.28	2.16	2.12	2.13	1.92	1.89	1.86	1.9	1.83	1.76	1.73	1.71	1.68	1.66	1.59	1.7
MCB	4	3.52	3.01	3.1	2.8	2.69	2.75	2.91	2.76	2.43	2.42	1.93	1.93	2.18	2.08	2.28	2.35	2.27	2.19	2.12	2.33	2.26	2.2	2.59	2.53	2.48	2.61	2.56	2.51	2.47	2.59	2.72	2.84	2.96	2.73	2.85	2.97	2.75	2.86	2.83	2.94	2.74	2.6	2.41	2.23	2.33	2.15	1.98	2.08
MCB	5	3.88	3.33	3.38	3.26	3.28	3.28	3.42	3.27	2.85	2.77	2.27	2.34	2.59	2.52	2.54	2.45	2.37	2.29	2.22	2.43	2.36	2.3	2.61	2.56	2.48	2.61	2.74	2.69	2.65	2.77	2.9	3.02	3.14	2.91	3.03	3.15	2.93	2.87	2.98	3.09	3.04	2.98	2.79	2.67	2.77	2.73	2.62	2.72
MCB	6	4.22	3.62	3.63	3.62	3.61	3.58	3.68	3.63	3.31	3.15	2.66	2.91	3.15	3.3	3.2	3.12	3.23	3.37	3.3	3.33	3.45	3.39	3.52	3.47	3.36	3.49	3.62	3.38	3.12	3.14	3.27	3.2	3.32	3.09	3.21	3.15	3.08	3.02	3.13	3.24	3.19	3.13	3.08	3.03	3.13	3.08	3.04	3
MCB	7	4.58	3.93	3.9	3.86	3.82	3.78	3.85	3.98	3.68	3.45	2.95	3.19	3.44	3.58	3.58	3.5	3.64	3.78	3.63	3.56	3.7	3.64	3.77	3.9	3.8	3.84	3.96	3.7	3.43	3.35	3.47	3.39	3.51	3.28	3.21	3.15	3.08	3.03	3.15	3.26	3.2	3.15	3.09	3.07	3.18	3.13	3.08	3.16
MCB	8	5.12	4.39	4.3	4.22	4.14	4.07	4.11	4.24	3.86	3.56	3.06	3.19	3.5	3.64	3.78	3.7	3.84	3.98	3.83	3.97	4.11	4.24	4.38	4.45	4.34	4.24	4.37	4.1	3.99	3.9	3.82	3.74	3.67	3.53	3.46	3.39	3.32	3.41	3.52	3.49	3.44	3.38	3.33	3.41	3.42	3.38	3.33	3.41
MCB	9	5.65	5.03	4.86	4.72	4.79	4.66	4.66	4.8	4.33	3.96	3.46	3.49	3.87	4.01	4.15	3.88	4.02	4.16	4.02	4.16	4.29	4.43	4.56	4.45	4.34	4.24	4.37	4.27	4.18	4.1	4.02	3.94	3.86	3.79	3.72	3.65	3.58	3.67	3.61	3.69	3.63	3.58	3.52	3.61	3.56	3.51	3.46	3.54
MCB	10	6.19	5.69	5.44	5.23	5.4	5.42	5.4	5.53	4.98	4.67	4.17	4.1	4.35	4.49	4.63	4.46	4.38	4.52	4.38	4.52	4.52	4.65	4.79	4.68	4.57	4.47	4.37	4.27	4.18	4.27	4.18	4.27	4.29	4.21	4.3	4.23	4.16	4.25	4.19	4.27	4.04	3.99	3.77	3.76	3.71	3.51	3.46	3.54
MCB	11	6.59	6.2	5.89	5.63	5.76	5.84	5.92	6.05	5.42	5.17	4.93	4.82	4.96	5.11	5.25	5.08	4.91	4.92	4.77	4.91	4.78	4.65	4.79	4.68	4.57	4.65	4.55	4.46	4.37	4.45	4.53	4.61	4.7	4.62	4.71	4.64	4.39	4.48	4.41	4.5	4.27	4.19	4.09	4.01	3.96	3.76	3.71	3.79
MCB	12	6.82	6.39	6.13	5.85	5.95	6.02	6.22	6.36	5.72	5.46	5.22	5.11	5.25	5.34	5.48	5.31	5.15	4.99	4.85	4.91	4.78	4.65	4.92	4.81	4.7	4.78	4.68	4.59	4.5	4.58	4.66	4.75	4.83	4.78	4.86	4.95	4.7	4.78	4.72	4.81	4.58	4.5	4.42	4.34	4.23	4.05	3.95	4.03
MCB	13	7.11	6.64	6.55	6.22	6.29	6.32	6.49	6.63	6.11	5.85	5.57	5.46	5.6	5.54	5.68	5.51	5.35	5.19	5.05	4.91	4.98	4.86	5.18	5.07	4.96	5.04	5	4.91	4.82	4.9	4.99	4.87	4.95	4.84	4.92	5.01	4.76	4.78	4.87	4.95	4.73	4.64	4.56	4.49	4.41	4.34	4.27	4.35
MCB	14	7.53	7	7.05	6.66	6.69	6.69	6.84	6.97	6.37	6.11	5.74	5.6	5.75	5.55	5.69	5.52	5.36	5.19	5.05	5.11	5.18	5.06	5.39	5.27	5.17	5.25	5.33	5.23	5.14	5.23	5.11	4.99	5.07	4.96	5.04	5.13	5.02	4.93	5.01	5.1	5.01	4.93	4.85	4.77	4.7	4.62	4.55	4.49
MCB	15	8.1	7.49	7.48	7.04	7.03	7	7.37	7.51	6.82	6.56	6.1	6.08	6.23	6.03	6.17	6	5.84	5.64	5.49	5.56	5.63	5.51	5.61	5.59	5.56	5.64	5.72	5.62	5.49	5.57	5.45	5.33	5.41	5.3	5.29	5.3	5.2	5.1	5.19	5.1	5.01	4.93	4.85	4.77	4.7	4.63	4.56	4.49
MCB	16	8.58	7.9	7.84	7.37	7.32	7.26	7.63	7.73	7.04	6.79	6.23	6.14	6.4	6.2	6.35	6.17	6.01	5.78	5.69	5.76	5.83	5.91	5.98	5.94	6.02	6.1	6.18	6.09	5.95	6.05	5.92	5.8	5.69	5.58	5.47	5.37	5.27	5.18	5.26	5.17	5.01	4.93	4.85	4.81	4.73	4.66	4.59	4.52
MCB	17	9.04	8.46	8.33	7.8	7.71	7.62	7.96	8	7.31	7.06	6.44	6.24	6.53	6.33	6.47	6.3	6.31	6.08	6.14	6.21	6.28	6.36	6.43	6.26	6.34	6.42	6.5	6.24	6.1	6.14	6.02	5.9	5.78	5.67	5.64	5.54	5.44	5.34	5.43	5.34	5.08	5	5.05	5.11	5.03	4.91	4.84	4.77
MCB	18	9.25	8.84	8.66	8.31	8.17	8.03	8.34	8.33	7.64	7.38	6.77	6.55	6.7	6.51	6.47	6.3	6.36	6.13	6.2	6.26	6.34	6.41	6.48	6.32	6.39	6.65	6.73	6.59	6.46	6.5	6.37	6.42	6.3	6.19	6.24	6.14	5.86	5.76	5.67	5.58	5.33	5.36	5.25	5.31	5.32	5.22	5.15	5.12
MCB	19	9.41	9.17	8.95	8.75	8.56	8.39	8.67	8.6	7.91	7.65	7.17	6.95	6.98	6.93	6.98	7.03	7.09	6.86	6.93	7	7.07	7.01	7.08	6.91	6.85	6.88	6.73	6.59	6.46	6.5	6.37	6.42	6.3	6.19	6.24	6.14	5.86	5.89	5.8	5.81	5.56	5.61	5.5	5.56	5.62	5.52	5.45	5.51
MCB	20	9.58	9.31	9.07	8.85	8.66	8.48	8.72	8.82	8.36	8.37	8.01	7.79	7.83	7.87	7.92	7.97	8.03	7.8	7.64	7.49	7.29	7.11	7.18	7.01	6.85	6.88	6.73	6.59	6.46	6.5	6.37	6.42	6.3	6.19	6.24	6.14	5.86	5.91	5.82	5.87	5.62	5.67	5.57	5.62	5.68	5.58	5.51	5.57
MCB	21	9.89	9.57	9.32	9.08	8.86	8.66	8.87	8.97	8.48	8.49	8.13	7.91	7.95	7.98	8.03	8.09	8.15	7.92	7.7	7.49	7.29	7.11	7.18	7.01	6.85	6.88	6.73	6.59	6.46	6.5	6.54	6.58	6.47	6.51	6.56	6.45	6.17	6.23	6.19	6.24	5.99	5.88	5.77	5.83	5.74	5.64	5.69	5.74
MCB	22	10.2	9.84	9.75	9.46	9.21	8.97	9.15	9.2	8.62	8.63	8.28	8.24	8.27	8.16	8.21	8.27	8.33	8.1	7.88	7.88	7.68	7.5	7.39	7.22	7.06	7.09	7.12	6.98	6.84	6.88	6.72	6.76	6.81	6.85	6.9	6.8	6.52	6.39	6.45	6.5	6.24	6.13	6.12	6.02	5.92	5.82	5.88	5.94
MCB	23	10.51	10.11	10.19	9.85	9.64	9.59	9.73	9.73	9.06	9.08	8.72	8.75	8.79	8.53	8.58	8.55	8.4	8.17	7.95	7.95	7.75	7.57	7.39	7.22	7.06	7.09	7.12	6.98	7.02	7.05	6.89	6.93	6.98	7.02	7.07	6.97	6.69	6.56	6.62	6.5	6.38	6.27	6.3	6.2	6.1	6	6.06	6.12
MCB	24	10.73	10.3	10.4	10.04	10.03	10.02	10.14	10.13	9.38	9.39	9.04	9.07	9.11	8.81	8.86	8.64	8.4	8.17	7.95	7.95	7.89	7.71	7.6	7.43	7.39	7.41	7.45	7.3	7.34	7.38	7.22	7.12	7.17	7.14	7.19	7.12	6.84	6.72	6.77	6.65	6.54	6.43	6.46	6.35	6.25	6.16	6.06	6.12
MCB	25 (Q1)	10.94	10.48	10.56	10.18	10.19	10.18	10.41	10.39	9.57	9.58	9.22	9.25	9.29	9	9.05	8.79	8.55	8.17	7.95	7.95	7.96	7.77	7.79	7.71	7.74	7.76	7.8	7.65	7.69	7.73	7.57	7.41	7.45	7.3	7.26	7.12	6.84	6.75	6.8	6.69	6.57	6.46	6.49	6.39	6.29	6.19	6.1	6.16
MCB	26	11.17	10.67	10.73	10.33	10.33	10.3	10.65	10.63	9.81	9.82	9.37	9.4	9.44	9.14	9.19	8.94	8.69	8.17	8.16	8.16	8.17	8.18	8.19	8.22	8.24	8.27	8.3	8.16	8.19	8.02	7.86	7.7	7.55	7.4	7.41	7.28	7	7.02	7.07	6.95	6.84	6.73	6.76	6.65	6.55	6.3	6.21	6.27
MCB	27	11.39	10.86	10.89	10.48	10.46	10.42	10.74	10.72	9.9	9.91	9.37	9.4	9.44	9.14	9.19	8.94	8.69	8.17	8.16	8.16	8.17	8.18	8.19	8.22	8.24	8.27	8.3	8.16	8.19	8.02	7.86	7.7	7.55	7.4	7.41	7.28	7	7.02	7.07	6.95	6.84	6.73	6.76	6.65	6.55	6.34	6.24	6.3
MCB	28	11.62	11.25	11.24	10.78	10.74	10.67	10.95	10.94	10.11	10.12	9.49	9.52	9.44	9.14	9.19	8.94	8.69	8.17	8.16	8.16	8.17	8.18	8.19	8.22	8.24	8.45	8.48	8.34	8.38	8.2	8.04	7.88	7.89	7.74	7.75	7.62	7.3	7.32	7.52	7.54	7.43	7.32	7.34	7.08	6.98	6.86	6.77	6.68
MCB	29	11.84	11.65	11.58	11.24	11.15	11.04	11.29	11.51	10.68	10.69	9.97	10.14	9.92	9.63	9.56	9.3	9.17	8.64	8.41	8.41	8.41	8.42	8.3	8.32	8.35	8.56	8.59	8.45	8.49	8.32	8.15	8.02	8.03	7.88	7.89	7.76	7.44	7.46	7.55	7.57	7.46	7.35	7.35	7.09	7.04	6.92	6.83	6.74
MCB	30	11.93	11.87	11.78	11.62	11.49	11.36	11.57	11.85	11.02	11.03	10.29	10.58	10.27	10.21	9.97	9.94	9.92	9.39	9.1	9.1	9.11	9.12	8.88	8.9	8.69	8.9	8.7	8.51	8.55	8.5	8.33	8.34	8.34	8.2	8.21	8.07	7.76	7.78	7.8	7.83	7.59	7.62	7.49	7.23	7.26	7.14	7.04	6.95
MCB	31	11.99	11.92	11.82	11.7	11.56	11.42	11.61	11.88	11.09	11.25	10.51	10.8	10.59	10.54	10.46	10.43	10.41	10.1	9.81	9.77	9.63	9.64	9.41	9.32	9.11	9.11	8.92	8.73	8.55	8.55	8.38	8.39	8.39	8.4	8.42	8.28	7.97	7.99	8.01	8.03	7.75	7.78	7.65	7.38	7.26	7.14	7.04	6.95
MCB	32	12.04	11.97	11.86	11.74	11.6	11.45	11.61	11.88	11.33	11.61	11.13	11.41	11.35	11.29	11.25	11.22	11.2	10.89	10.6	10.32	10.06	9.81	9.58	9.35	9.14	9.11	8.94	8.75	8.57	8.57	8.4	8.41	8.41	8.42	8.44	8.3	7.99	7.99	8.01	8.03	7.89	7.92	7.79	7.59	7.46	7.34	7.35	7.26
MCB	33	12.1	12.02	11.91	11.78	11.63	11.48	11.61	11.88	11.33	11.61	11.13	11.41	11.35	11.29	11.25	11.22	11.2	10.89	10.6	10.32	10.06	9.81	9.58	9.35	9.14	9.11	9.1	8.91	8.73	8.73	8.56	8.56	8.57	8.58	8.59	8.46	8.15	8.13	8.16	8.18	8.04	8.06	7.93	7.8	7.68	7.56	7.59	7.51
MCB	34	12.16	12.07	11.95	11.82	11.67	11.52	11.61	11.88	11.33	11.61	11.14	11.42	11.35	11.3	11.25	11.22	11.2	10.89	10.6	10.32	10.06	9.81	9.73	9.5	9.29	9.26	9.24	9.06	8.88	8.87	8.71	8.71	8.72	8.58	8.59	8.46	8.15	8.13	8.24	8.27	8.12	8.15	8.02	7.89	7.76	7.64	7.68	7.7
MCB	35	12.32	12.21	12.09	12.16	11.98	11.8	11.86	12.13	11.58	11.86	11.38	11.61	11.54	11.47	11.25	11.22	11.2	10.89	10.6	10.32	10.06	9.81	9.77	9.55	9.33	9.31	9.29	9.1	8.92	8.92	8.92	8.92	8.93	8.75	8.76	8.62	8.31	8.3	8.47	8.49	8.35	8.21	8.21	8.08	8	7.88	7.91	7.95
MCB	36	12.57	12.42	12.48	12.68	12.56	12.54	12.57	12.84	12.29	12.57	12.09	12.22	12.15	12.18	11.81	11.68	11.44	11.13	10.84	10.67	10.41	10.16	10.12	9.89	9.44	9.42	9.4	9.21	9.2	9.19	9.08	9.09	9.09	8.91	8.92	8.79	8.47	8.46	8.63	8.49	8.35	8.21	8.21	8.08	8.09	7.97	8	8.04
MCB	37	12.82	12.64	12.87	13.03	13.08	13.11	13.1	13.37	12.82	13.1	12.62	12.64	12.58	12.45	12.09	11.76	11.65	11.35	11.05	10.99	10.93	10.85	10.81	10.77	10.5	10.48	10.46	10.06	10.05	10.05	9.84	9.64	9.48	9.29	9.27	8.97	8.65	8.64	8.81	8.66	8.52	8.38	8.38	8.25	8.26	7.99	8.04	8.08
MCB	38	13.14	12.92	13.15	13.28	13.33	13.33	13.49	13.76	13.21	13.49	12.97	12.89	12.82	12.67	12.31	11.96	11.86	11.35	11.27	11.2	11.14	11.09	11.05	11.01	10.75	10.72	10.7	10.3	10.29	10.07	9.87	9.67	9.62	9.43	9.41	9.24	8.93	8.92	9.08	8.94	8.79	8.66	8.66	8.39	8.4	8.12	8.13	8.17
MCB	39	13.38	13.12	13.33	13.44	13.47	13.46	13.69	13.96	13.41	13.68	13.06	12.98	12.92	12.77	12.4	12.28	12.18	11.58	11.5	11.43	11.37	11.32	11.28	11.24	10.97	11.13	10.89	10.48	10.47	10.25	10.05	9.85	9.82	9.64	9.62	9.45	8.95	8.94	9.11	8.96	8.82	8.68	8.68	8.49	8.49	8.21	8.23	8.28
MCB	40	13.74	13.43	13.6	13.68	13.69	13.65	13.85	14.12	13.57	13.77	13.06	12.98	12.92	12.77	12.4	12.28	12.18	11.58	11.5	11.43	11.37	11.32	11.28	11.24	10.97	11.13	10.89	10.65	10.64	10.43	10.22	10.02	9.99	9.97	9.94	9.77	9.28	9.27	9.26	9.25	9.11	8.97	8.98	8.82	8.67	8.4	8.41	8.57
MCB	41	14.25	13.86	13.98	14.01	13.99	13.93	14.09	14.36	13.73	13.86	13.3	13.21	13.15	13	12.63	12.51	12.41	11.81	11.73	11.66	11.6	11.32	11.28	11.24	10.97	11.13	10.89	10.65	10.64	10.43	10.22	10.19	10.15	10.13	10.11	9.94	9.44	9.43	9.42	9.42	9.27	9.15	8.99	8.83	8.68	8.46	8.47	8.63
MCB	42	14.7	14.25	14.32	14.31	14.26	14.18	14.31	14.58	13.86	13.95	13.35	13.5	13.44	13.29	12.92	12.8	12.7	12.13	12.05	11.98	11.89	11.58	11.31	11.27	11	11.16	10.92	10.68	10.64	10.43	10.22	10.19	10.15	10.13	10.11	9.94	9.44	9.43	9.42	9.42	9.27	9.27	9.21	9.05	8.9	8.76	8.77	8.93
MCB	43	15.04	14.54	14.57	14.54	14.47	14.36	14.46	14.73	13.93	14.19	13.59	13.76	13.89	13.74	13.37	13.26	13.15	12.77	12.69	12.62	12.29	11.98	11.69	11.46	11.19	11.35	11.1	10.87	10.64	10.43	10.22	10.19	10.15	10.13	10.11	9.94	9.59	9.72	9.72	9.71	9.62	9.62	9.59	9.47	9.32	9.18	9.19	9.2
MCB	44	15.38	14.83	14.83	14.77	14.67	14.55	14.62	14.89	14	14.19	13.59	13.76	13.94	13.79	13.43	13.31	13.2	12.82	12.74	12.67	12.35	12.04	11.74	11.46	11.19	11.35	11.28	11.05	10.82	10.61	10.4	10.36	10.33	10.31	10.28	10.11	9.77	9.72	9.8	9.8	9.8	9.8	9.77	9.75	9.6	9.45	9.47	9.48
MCB	45	15.72	15.12	15.25	15.14	15	14.85	14.89	15.16	14.28	14.39	13.79	13.96	14.14	13.87	13.66	13.54	13.44	13.06	13.1	12.95	12.62	12.31	12.02	11.74	11.47	11.48	11.41	11.17	10.95	10.62	10.57	10.54	10.51	10.48	10.46	10.32	9.97	9.93	10.06	10.06	10.05	9.88	9.86	9.84	9.7	9.56	9.54	9.55
MCB	46	15.91	15.28	15.59	15.44	15.28	15.23	15.23	15.5	14.81	14.85	14.26	14.43	14.61	14.37	14.23	14.12	13.89	13.5	13.63	13.29	12.96	12.65	12.36	12.08	11.63	11.56	11.49	11.26	11.21	10.95	10.91	10.87	10.84	10.81	10.79	10.77	10.42	10.38	10.52	10.34	10.17	10	9.98	9.96	9.94	9.8	9.65	9.67
MCB	47	16.1	15.45	15.83	15.66	15.47	15.58	15.67	16.18	15.49	15.46	14.87	15.04	15.22	14.97	14.84	14.72	14.31	13.8	13.7	13.56	13.24	12.93	12.82	12.73	12.41	12.33	12.27	12.03	11.98	11.72	11.47	11.44	11.41	11.19	10.97	10.77	10.42	10.38	10.52	10.34	10.17	10	9.98	9.96	9.94	9.8	9.65	9.67
MCB	48	16.29	15.61	15.97	15.96	15.74	15.83	16.06	16.61	15.92	15.82	15.23	15.4	15.58	15.33	15.05	14.94	14.53	13.85	13.7	13.56	13.24	13.12	13.02	12.93	12.61	12.53	12.47	12.23	12.18	11.92	11.67	11.64	11.48	11.26	11.05	10.85	10.5	10.46	10.59	10.42	10.25	10.19	10.17	10.07	10.05	9.91	9.77	9.78
MCB	49	16.61	15.89	16.22	16.39	16.13	16.18	16.38	16.93	16.24	16.07	15.48	15.57	15.75	15.5	15.05	14.94	14.68	14.01	13.85	13.72	13.39	13.28	13.17	13.08	12.76	12.69	12.62	12.23	12.18	11.92	11.67	11.8	11.73	11.51	11.45	11.25	10.9	10.86	10.99	10.82	10.65	10.62	10.43	10.25	10.23	9.93	9.81	9.82
MCB	50 (Median, Q2)	17	16.22	16.5	16.65	16.37	16.4	16.56	17.12	16.43	16.19	15.59	15.58	15.76	15.51	15.05	15.05	14.87	14.19	14.04	13.9	13.57	13.46	13.36	13.26	12.94	12.87	12.69	12.23	12.18	11.92	11.67	11.8	11.73	11.67	11.61	11.4	11.06	11.01	11.15	10.97	10.8	10.77	10.59	10.41	10.23	9.93	9.92	9.93
MCB	51	17.38	16.54	16.79	16.91	16.81	16.8	16.93	17.49	16.8	16.49	15.89	15.77	15.95	15.71	15.25	15.16	14.98	14.3	14.15	14.01	13.75	13.64	13.53	13.44	13.12	13.23	12.93	12.48	12.42	12.17	11.92	11.98	11.91	11.85	11.79	11.7	11.32	11.28	11.41	11.38	11.34	11.31	11.13	11	10.82	10.52	10.4	10.26
MCB	52	17.71	16.83	17.04	17.13	17.14	17.1	17.2	17.76	17.07	16.68	16.35	16.15	16.33	16.09	15.63	15.42	15.24	14.56	14.41	14.27	14.15	13.77	13.67	13.58	13.26	13.37	13.07	12.67	12.62	12.36	12.11	12.04	11.97	11.9	11.85	11.79	11.41	11.37	11.45	11.42	11.38	11.36	11.17	11.12	10.95	10.65	10.49	10.37
MCB	53	17.9	16.99	17.18	17.25	17.25	17.2	17.27	17.83	17.14	16.68	16.35	16.15	16.33	16.09	15.63	15.42	15.24	14.56	14.41	14.27	14.15	13.77	13.67	13.58	13.26	13.37	13.25	12.97	12.91	12.79	12.54	12.46	12.39	12.33	12.27	12.22	11.84	11.72	11.68	11.65	11.49	11.46	11.27	11.23	11.05	10.82	10.66	10.64
MCB	54	18.1	17.16	17.33	17.39	17.38	17.31	17.35	17.9	17.21	16.68	16.35	16.15	16.33	16.09	15.63	15.42	15.24	14.6	14.45	14.31	14.19	13.81	13.71	13.62	13.3	13.4	13.29	13.01	12.91	12.82	12.58	12.5	12.43	12.37	12.31	12.26	11.88	11.8	11.77	11.73	11.53	11.5	11.32	11.27	11.22	11.05	10.88	10.87
MCB	55	18.53	17.53	17.66	17.68	17.63	17.55	17.56	18.05	17.36	16.76	16.35	16.23	16.41	16.4	15.94	15.74	15.55	15.09	14.94	14.8	14.68	14.31	14.13	14.13	13.57	13.68	13.56	13.28	13.02	12.93	12.68	12.6	12.53	12.47	12.32	12.27	11.89	11.81	11.77	11.73	11.53	11.5	11.32	11.27	11.23	11.06	10.89	10.88
MCB	56	18.99	17.93	18	17.98	17.91	17.8	17.77	18.45	17.76	17.09	16.58	16.64	16.82	16.82	16.39	16.18	16.08	15.62	15.23	15.09	14.96	14.59	14.24	14.33	13.77	13.85	13.73	13.37	13.28	13.19	12.94	12.86	12.95	13.05	12.8	12.75	12.37	12.29	12.25	12.05	11.85	11.82	11.63	11.43	11.23	11.06	10.89	10.88
MCB	57	19.45	18.37	18.39	18.33	18.22	18.08	18.02	18.69	18	17.25	16.66	16.72	16.87	16.86	16.64	16.43	16.47	16.01	15.57	15.64	15.52	15.14	14.98	15.08	14.62	14.49	14.37	13.87	13.77	13.68	13.29	13.26	13.35	13.25	13.07	12.92	12.62	12.54	12.5	12.3	12.1	12.01	11.9	11.7	11.5	11.26	11.1	11.01
MCB	58	19.86	18.92	18.87	18.76	18.61	18.43	18.37	18.98	18.43	17.62	16.93	16.99	17.01	17	16.78	16.58	16.61	16.15	15.72	15.64	15.52	15.14	14.98	15.08	14.7	14.58	14.46	13.96	13.86	13.77	13.48	13.57	13.66	13.56	13.47	13.23	13	12.92	13.03	12.82	12.62	12.43	12.22	12.01	11.81	11.49	11.32	11.2
MCB	59	20.22	19.44	19.49	19.42	19.2	18.97	18.91	19.46	19.05	18.16	17.45	17.47	17.6	17.47	17.16	17.18	17.22	16.76	16.47	16.27	16.14	15.79	15.63	15.48	15.1	14.98	14.63	14.13	14.03	13.79	13.5	13.59	13.66	13.56	13.47	13.23	13	12.92	13.03	12.82	12.62	12.55	12.34	12.13	11.93	11.69	11.52	11.49
MCB	60	20.65	19.89	20.09	20.16	19.94	19.7	19.64	20.14	19.72	18.77	18.05	17.97	18.04	17.77	17.28	17.24	17.22	16.76	16.53	16.33	16.2	16.03	15.86	15.72	15.34	15.21	14.87	14.37	14.27	13.97	13.68	13.77	13.66	13.56	13.47	13.32	13.09	13.13	13.24	13.03	12.83	12.78	12.56	12.36	12.16	11.96	11.71	11.67
MCB	61	21.22	20.39	20.62	20.71	20.65	20.58	20.52	20.96	20.46	19.45	18.73	18.54	18.62	18.27	17.72	17.49	17.23	16.77	16.55	16.34	16.2	16.03	15.86	15.72	15.34	15.4	15.05	14.72	14.63	14.33	14.04	14.12	14.02	13.92	13.82	13.74	13.32	13.4	13.33	13.12	12.92	12.87	12.65	12.45	12.25	12.05	11.85	11.82
MCB	62	21.76	20.85	21.02	21.06	21.03	20.93	20.97	21.37	20.8	19.96	19.25	18.95	19.03	18.68	18.14	17.85	17.58	17.14	16.92	16.71	16.32	16.14	15.98	15.83	15.46	15.51	15.17	14.84	14.8	14.67	14.38	14.46	14.36	14.26	14.16	14.08	13.66	13.74	13.67	13.29	12.92	12.87	12.65	12.45	12.25	12.13	11.95	11.91
MCB	63	22.05	21.1	21.24	21.26	21.2	21.09	21.33	21.73	21.07	20.17	19.46	19.15	19.23	18.88	18.33	18.04	17.78	17.24	17.02	16.81	16.45	16.27	16.11	15.97	15.59	15.65	15.3	14.97	14.83	14.7	14.41	14.46	14.36	14.26	14.16	14.08	13.66	13.74	13.67	13.31	13.08	13.02	12.81	12.61	12.41	12.35	12.16	12.13
MCB	64	22.33	21.34	21.45	21.45	21.37	21.33	21.57	21.97	21.23	20.26	19.54	19.24	19.31	18.97	18.42	18.13	17.78	17.24	17.02	16.81	16.62	16.44	16.28	16.13	15.94	16	15.84	15.51	15.36	15.23	14.94	14.83	14.72	14.62	14.53	14.25	13.84	13.74	13.67	13.43	13.2	13.15	12.93	12.86	12.66	12.59	12.4	12.37
MCB	65	22.61	21.58	21.66	21.64	21.54	21.7	21.94	22.34	21.52	20.47	19.76	19.68	19.76	19.41	18.86	18.8	18.45	17.92	17.69	17.69	17.5	17.33	17.13	17.08	16.89	16.94	16.55	16	15.86	15.73	15.4	15.28	15.17	15	14.81	14.54	14.13	14.02	13.95	13.71	13.49	13.27	13.15	13.08	12.76	12.7	12.51	12.48
MCB	66	22.99	21.9	21.94	21.89	21.77	21.91	22.14	22.55	21.64	20.61	20.15	20.05	20.37	20.02	19.47	19.41	19.06	18.52	18.36	18.36	18.09	17.65	17.43	17.23	17.04	17.1	16.71	16.16	16.01	15.82	15.49	15.37	15.43	15.29	15.16	14.89	14.57	14.46	14.54	14.3	14.08	13.85	13.78	13.55	13.28	13.06	12.87	12.76
MCB	67	23.48	22.32	22.31	22.21	22.06	22.17	22.41	22.82	21.82	20.93	20.44	20.24	20.56	20.21	19.9	19.83	19.49	18.95	18.94	18.94	18.48	18.08	17.86	17.65	17.46	17.28	16.89	16.52	16.37	16.03	15.7	15.58	15.6	15.46	15.34	15.06	14.8	14.7	14.6	14.36	14.13	13.91	13.83	13.69	13.46	13.24	13.06	12.99
MCB	68	23.99	22.76	22.69	22.55	22.37	22.45	22.69	23.09	22.27	21.38	20.8	20.49	20.81	20.47	20.15	20.09	19.74	19.2	19.19	18.94	18.48	18.24	18.02	17.82	17.63	17.45	17.06	16.68	16.62	16.28	15.94	15.95	15.8	15.66	15.54	15.26	15	14.99	14.89	14.57	14.34	14.23	14.04	13.94	13.71	13.5	13.31	13.25
MCB	69	24.49	23.19	23.07	22.89	22.67	22.73	22.96	23.37	22.49	21.59	20.93	20.51	20.83	20.63	20.31	20.25	19.9	19.36	19.35	19.07	18.62	18.38	18.16	17.95	17.63	17.45	17.06	16.68	16.71	16.53	16.2	16.25	16.1	15.97	15.84	15.72	15.46	15.5	15.4	15.02	14.76	14.68	14.44	14.34	14.11	13.98	13.65	13.59
MCB	70	24.81	23.47	23.31	23.14	23.03	23.06	23.3	23.7	22.74	21.84	21.08	20.92	21.24	21.14	20.79	20.6	20.25	19.72	19.7	19.43	18.97	18.73	18.26	18.05	17.66	17.48	17.09	16.72	16.75	16.57	16.24	16.29	16.17	16.19	16.06	15.91	15.64	15.68	15.58	15.32	15.06	14.98	14.74	14.65	14.27	14.18	13.84	13.79
MCB	71	24.95	23.58	23.41	23.44	23.51	23.5	23.75	24.21	23.24	22.35	21.52	21.35	21.68	21.57	21.05	20.67	20.32	19.99	19.92	19.64	19.19	18.95	18.48	18.27	18.03	18.03	17.82	17.44	17.25	17.08	16.91	16.96	16.97	16.99	16.87	16.56	16.12	15.98	15.88	15.61	15.36	15.11	14.87	14.74	14.44	14.35	14.13	14.07
MCB	72	24.98	23.61	23.44	23.61	23.67	23.63	24.12	24.81	23.85	22.95	22.12	21.96	22.28	22.17	21.53	21.15	20.81	20.22	19.92	19.64	19.19	18.95	18.67	18.46	18.22	18.23	18.01	17.64	17.45	17.35	17.19	17.23	17.25	17.07	16.95	16.64	16.2	16.06	15.96	15.69	15.36	15.11	14.9	14.77	14.52	14.43	14.22	14.17
MCB	73	25.25	23.84	23.64	23.79	23.92	23.86	24.34	25.03	24.24	23.4	22.57	22.41	22.73	22.62	21.98	21.52	21.4	20.78	20.66	20.24	19.68	19.44	19.16	19.15	18.9	18.91	18.7	18.1	17.91	17.73	17.54	17.67	17.69	17.51	17.2	16.89	16.45	16.31	16.21	15.94	15.52	15.27	15	14.88	14.63	14.54	14.33	14.27
MCB	74	25.56	24.32	24.06	24.16	24.46	24.36	24.81	25.5	24.81	23.93	23.21	23.05	23.24	23.13	22.49	21.92	21.79	21.18	21.09	20.75	20.22	19.87	19.59	19.57	19.33	19.33	19.04	18.45	18.26	18.04	17.67	17.67	17.69	17.51	17.33	17.07	16.77	16.78	16.77	16.5	16.08	15.83	15.56	15.44	15.26	15.03	14.78	14.58
MCB	75 (Q3)	25.88	24.8	24.59	24.64	24.93	24.79	25.2	25.89	25.2	24.18	23.6	23.44	23.5	23.31	22.67	22.21	22.08	21.47	21.38	21.04	20.51	20.02	19.74	19.72	19.48	19.48	19.04	18.45	18.43	18.21	17.84	17.85	17.86	17.72	17.68	17.52	17.23	17.24	17.28	16.84	16.42	16.17	15.9	15.78	15.62	15.26	14.9	14.7
MCB	76	26.67	25.61	25.5	25.45	25.66	25.45	25.83	26.52	25.67	24.5	23.84	23.67	23.89	23.56	23.04	22.57	22.45	21.83	21.75	21.4	20.88	20.58	20.3	20.04	19.86	19.75	19.31	18.71	18.69	18.47	18.1	18.11	17.93	17.91	17.9	17.68	17.38	17.39	17.44	17	16.6	16.44	16.17	16.13	15.86	15.46	15.15	15.02
MCB	77	27.46	26.29	26.24	26.1	26.25	25.99	26.34	27.03	26.11	24.8	24.05	23.89	24.1	23.66	23.25	22.79	22.67	22.05	21.97	21.52	20.99	20.69	20.41	20.34	20.28	20.12	19.68	19.26	19.24	19.02	18.65	18.67	18.49	18.47	18.27	17.93	17.57	17.58	17.45	17.05	16.77	16.66	16.38	16.39	16.17	15.77	15.54	15.46
MCB	78	28.22	26.94	26.81	26.61	26.83	26.51	26.83	27.52	26.61	25.18	24.33	24.17	24.39	23.95	23.54	22.96	22.84	22.22	22.19	21.57	21.04	20.74	20.64	20.57	20.51	20.47	20.03	19.6	19.59	19.32	18.95	19.12	18.93	18.74	18.54	18.2	17.72	17.73	17.6	17.31	17.02	16.91	16.48	16.49	16.35	15.95	15.71	15.64
MCB	79	28.88	27.63	27.42	27.15	27.53	27.15	27.43	28.12	27.05	25.54	24.61	24.45	24.58	24.38	23.97	23.2	23.3	22.68	22.81	22.19	21.66	21.36	21.28	21.21	20.91	20.86	20.6	19.96	19.94	19.68	19.31	19.48	19.45	19.24	19.04	18.7	18.23	18.2	18.16	17.86	17.41	17.43	17.08	16.93	16.79	16.4	16.16	16.08
MCB	80	29.4	28.28	27.98	27.81	28.13	27.88	28.13	28.88	27.64	26.06	25.11	24.95	24.96	24.75	24.22	23.44	23.35	22.74	22.81	22.31	21.79	21.65	21.56	21.49	21.19	21.15	20.88	20.24	20.36	20.1	19.6	19.77	19.59	19.38	19.18	18.96	18.48	18.46	18.48	18.04	17.73	17.76	17.46	17.31	17.17	16.78	16.42	16.34
MCB	81	29.74	28.77	28.42	28.41	28.67	28.49	28.9	29.88	28.55	27.17	26.22	26.08	26.18	26.08	25.46	24.68	24.47	23.88	23.72	23.31	22.72	22.62	22.52	22.22	21.85	21.72	21.45	20.81	20.75	20.49	20.07	20.04	19.82	19.76	19.56	19.34	19.01	18.99	19	18.54	18.22	18.09	17.79	17.64	17.35	16.95	16.57	16.34
MCB	82	30.08	29.27	28.85	28.82	29.04	28.82	29.31	30.28	28.88	27.43	26.47	26.57	26.56	26.6	26.1	25.55	25.34	24.65	24.49	24.08	23.49	23.39	23.24	22.92	22.57	22.29	21.8	21.33	21.27	21.01	20.6	20.56	20.34	20.1	20.05	19.68	19.35	19.33	19.17	18.7	18.39	18.25	17.95	17.8	17.5	16.95	16.67	16.53
MCB	83	30.47	29.8	29.32	29.23	29.41	29.16	29.62	30.59	29.1	27.62	26.93	26.99	26.86	26.89	26.4	25.85	25.64	24.95	24.79	24.38	23.75	23.39	23.24	23.11	22.76	22.48	21.99	21.57	21.51	21.25	20.84	20.97	20.76	20.51	20.28	19.9	19.57	19.7	19.49	19.16	18.85	18.71	18.26	18.21	17.91	17.36	17.1	17
MCB	84	31	30.42	29.97	30.02	30.15	30.04	30.53	31.5	29.93	28.61	27.91	27.87	27.64	27.59	27.16	26.58	26.39	25.85	25.9	25.49	24.63	24.47	24.32	24.19	23.84	23.33	22.84	22.32	22.05	21.57	21.16	21.29	21.03	20.78	20.55	20.17	19.85	19.97	19.63	19.31	19.11	18.97	18.51	18.34	18.08	17.64	17.46	17.36
MCB	85	31.57	30.91	30.8	30.95	31.2	31.09	31.77	32.72	31.32	29.92	29.23	29.33	29.1	28.76	28.17	27.4	27.12	26.35	26.4	25.95	25.09	25	24.6	24.47	24.3	23.97	23.48	22.97	22.69	22.22	21.76	21.89	21.56	21.31	21.08	20.67	20.16	20.29	20.1	19.78	19.6	19.3	18.85	18.67	18.5	18.19	17.91	17.84
MCB	86	32.23	31.47	31.68	31.74	32.01	31.83	32.47	33.36	31.9	30.52	29.82	29.83	29.59	29.2	28.61	27.75	27.46	26.69	26.75	26.27	25.33	25.36	24.97	24.84	24.43	24.1	23.79	23.45	23.17	22.82	22.41	22.61	22.15	21.91	21.83	21.42	21.06	21.15	20.78	20.58	20.28	20.02	19.51	19.33	19.16	18.72	18.49	18.38
MCB	87	32.92	32.07	32.22	32.26	32.48	32.26	32.83	33.8	32.25	30.98	30.55	30.44	30.23	29.84	29.44	28.58	28.29	27.69	27.83	27.34	26.42	26.2	25.8	25.66	25.26	24.88	24.57	24.23	23.95	23.44	23.15	23.24	22.94	22.85	22.75	22.36	21.82	21.91	21.55	21.19	20.85	20.52	20.04	19.7	19.38	18.93	18.76	18.76
MCB	88	33.62	32.66	32.75	32.93	33.28	32.98	33.5	34.56	32.94	31.6	31.16	31.18	31.19	30.79	30.22	29.41	29.12	28.57	28.55	28.28	27.35	27.13	26.57	26.39	26.11	25.72	25.19	24.86	24.54	24.02	23.69	23.78	23.48	23.33	23.06	22.68	22.28	22.37	22.14	21.78	21.53	21.03	20.55	20.26	19.93	19.49	19.21	19.06
MCB	89	34.33	33.27	33.4	33.73	34.15	33.77	34.22	35.23	33.52	32.1	31.67	31.86	31.87	31.61	30.88	29.93	29.86	29.31	29.29	29.01	28.09	28.06	27.36	27.17	26.72	26.33	25.8	25.41	25.09	24.74	24.41	24.5	24.16	23.88	23.61	23.16	22.77	23.01	22.61	22.25	22.02	21.53	21.05	20.69	20.36	19.92	19.74	19.59
MCB	90	35.09	34.08	34.32	34.75	35.07	34.7	35.08	36.04	34.25	32.68	32.51	32.63	32.54	32.14	31.23	30.28	30.13	29.57	29.55	29.28	28.56	28.27	27.56	27.38	26.92	26.72	26.36	26.21	26.05	25.7	25.37	25.35	25.02	24.81	24.54	24.1	23.52	23.69	23.19	22.68	22.45	21.96	21.38	21.03	20.62	20.3	20.12	19.97
MCB	91	35.87	34.96	35.22	35.67	35.9	35.69	36.09	36.98	35.03	33.47	33.29	33.42	33.19	32.7	31.92	30.97	30.58	30.17	30.36	30.29	29.43	29.34	28.77	28.59	28.27	27.83	27.47	27.44	27.07	26.68	26.3	26.36	25.82	25.55	25.34	24.9	24.33	24.54	24.14	23.81	23.41	22.89	22.36	22.13	21.67	21.42	21.21	21.11
MCB	92	36.76	35.91	36.05	36.41	36.58	36.53	37.09	38.18	36.19	34.61	34.55	34.67	34.71	34.21	33.44	32.64	32.02	31.39	31.33	31.13	30.14	29.87	29.36	28.99	28.72	28.28	27.76	27.72	27.37	27.03	26.66	26.87	26.34	26.02	25.71	25.23	24.72	24.93	24.62	24.36	23.97	23.44	22.8	22.57	22.22	21.88	21.68	21.6
MCB	93	37.81	36.8	36.83	37.11	37.42	37.35	37.84	38.95	36.94	35.21	35.06	35.43	35.58	35.32	34.69	33.76	33.31	32.86	32.98	32.74	31.91	31.64	30.87	30.39	30.06	29.51	29.1	29.02	28.82	28.38	28.07	28.13	27.62	27.3	26.99	26.44	25.98	26.01	25.67	25.08	24.65	24.01	23.47	23.14	22.79	22.45	22.14	21.99
MCB	94	39	37.82	37.72	37.9	38.25	38.1	38.53	39.82	37.65	35.78	35.51	35.79	35.94	35.92	35.47	34.56	34.14	33.73	33.66	33.52	32.74	32.52	31.75	31.45	31.04	30.6	30.24	30.3	30.06	29.79	29.38	29.55	29.14	29.02	28.67	28	27.27	27.26	26.74	26.16	25.7	25.15	24.46	24	23.46	23.1	22.83	22.89
MCB	95	40.2	39.1	38.85	39.17	39.39	39.15	39.71	41.11	38.85	37.04	36.78	36.95	37.03	37.02	36.48	35.67	35.44	34.83	34.87	34.65	33.87	33.65	33.08	32.89	32.73	32.24	31.78	31.68	31.52	31.04	30.63	30.89	30.31	30.15	29.62	28.85	28.17	28.16	27.61	27.16	26.91	26.36	25.37	24.92	24.37	24	23.63	23.66
MCB	96	41.81	41.09	40.84	41.37	41.55	41.11	41.86	43.25	40.84	39.17	38.98	39.05	38.9	38.69	38.03	37.14	37.42	36.83	37.09	37.11	36.2	35.96	35.58	35.57	35.56	35.13	34.66	34.26	33.9	33.32	32.73	32.88	32.24	32	31.31	30.4	29.64	29.72	29.03	28.55	28.44	27.72	26.86	26.41	25.86	25.31	24.99	24.99
MCB	97	43.23	42.91	42.84	43.24	43.44	43.04	43.98	45.47	42.85	41.32	41.43	41.76	41.82	41.56	40.84	40.02	40.75	40.28	40.61	40.95	39.82	39.57	38.96	38.61	38.53	38.12	37.49	36.54	35.93	35.5	34.38	34.63	33.97	33.87	33.22	32.24	31.54	31.62	30.9	30.38	30.16	29.65	28.86	28.28	27.52	26.95	26.59	26.89
MCB	98	44.75	44.4	44.66	44.86	45.12	44.79	45.93	47.67	44.74	43.1	43.54	44.37	44.46	44.23	43.97	43.56	44.53	44.3	44.43	44.67	43.76	43.3	42.12	41.93	41.7	41.01	40.67	39.42	38.81	38.42	37.5	37.95	37.3	37.39	36.88	35.69	35.06	34.36	33.63	32.69	32.45	31.78	30.53	29.86	28.79	27.76	27.39	27.81
MCB	99	46.27	45.7	46.6	46.58	47.15	46.8	48.12	50.24	47.74	45.96	46.85	47.79	48.22	47.96	47.94	47.96	49.21	49.46	50.01	49.81	49.92	49.2	48.08	48.16	47.7	47.69	46.58	45.39	44.46	43.57	42.39	41.99	41.51	41.81	41.3	39.8	38.51	38.77	37.67	36.75	36.31	36.13	34.88	34	32.6	31.6	31.36	31.64
MCB	100 (Maximum)	47.79	47.01	48.54	48.31	49.34	48.79	50.3	53.68	52.58	51.73	53.4	54.7	56.02	55.41	55.39	55.51	57.12	57.62	58.21	57.66	57.84	57.92	57.83	57.41	57.45	57.8	56.98	56.16	56.79	55.63	53.65	53.1	52.99	52.16	51.27	50.24	50.31	51.1	49.41	46.56	45.1	44.6	43.28	40.8	39.44	38.71	37.61	36.27
mBio	1	0.28	0.24	0.21	0.19	0.17	0.28	0.28	0.28	0.28	0.28	0.31	0.31	0.31	0.31	0.31	0.31	0.18	0.18	0.18	0.18	0.18	0	0.19	0.23	0.41	0.41	0.59	0.77	0.78	0.78	0.94	1.11	1.27	1.23	1.35	1.16	1.16	0.98	0.81	0.9	1.04	0.98	0.82	0.79	0.72	0.57	0.57	0.76
mBio	2	0.57	0.49	0.43	0.38	0.34	0.57	0.65	0.77	0.77	0.89	0.84	0.84	1.02	1.24	1.24	1.24	0.98	1.09	1.18	1.18	1.16	0.9	1.09	1.1	1.07	1.07	1.25	1.44	1.42	1.21	1.38	1.44	1.6	1.56	1.53	1.62	1.62	1.44	1.36	1.33	1.47	1.5	1.44	1.41	1.39	1.29	1.01	1.26
mBio	3	0.79	0.68	0.59	0.53	0.56	0.89	1.16	1.45	1.45	1.71	1.6	1.54	1.79	2.03	2.07	2.12	1.74	1.87	1.79	1.79	1.73	1.59	1.79	1.73	1.68	1.72	1.77	2.12	1.89	1.7	2.02	1.99	2.02	1.99	1.95	2.07	2.03	1.85	1.64	1.66	1.78	1.73	1.7	1.67	1.65	1.62	1.43	1.64
mBio	4	1.2	1.03	0.9	0.8	0.95	1.38	1.67	1.87	1.91	2.18	2.06	1.92	2.17	2.6	2.8	2.82	2.31	2.45	2.37	2.41	2.34	2.28	2.42	2.36	2.16	2.14	2.26	2.61	2.35	2.31	2.56	2.69	2.66	2.62	2.61	2.68	2.65	2.3	2.09	2.21	2.18	2.12	2	2.03	2.09	2.05	1.98	2.08
mBio	5	1.69	1.45	1.27	1.13	1.36	1.84	2.14	2.2	2.46	2.89	2.77	2.7	2.94	3.42	3.66	3.57	3.14	3.28	3.21	3.15	2.93	2.87	2.81	2.75	2.64	2.59	2.72	2.89	2.63	2.59	2.71	2.83	2.96	3.06	3.18	3.11	3.08	2.72	2.52	2.63	2.64	2.58	2.53	2.48	2.47	2.3	2.25	2.35
mBio	6	2.11	1.81	1.67	1.48	1.68	2.13	2.43	2.45	2.73	3.2	3.15	3.04	3.28	3.7	3.94	3.85	3.46	3.6	3.44	3.37	3.04	2.91	2.85	2.79	2.69	2.64	2.76	2.89	2.71	2.67	2.79	2.92	3.04	3.16	3.28	3.21	3.26	2.98	2.81	2.84	2.95	2.89	2.87	2.82	2.89	2.73	2.69	2.71
mBio	7	2.53	2.17	2.23	1.98	2.13	2.54	2.83	2.97	3.24	3.57	3.71	3.59	3.84	4.08	4.31	4.23	3.85	3.99	3.63	3.56	3.23	2.91	2.85	2.8	2.69	2.64	2.76	2.95	2.86	2.82	2.94	3.07	3.19	3.31	3.43	3.36	3.48	3.33	3.21	3.15	3.26	3.21	3.29	3.24	3.32	3.26	3.26	3.21
mBio	8	2.79	2.39	2.56	2.27	2.39	2.78	3.11	3.24	3.52	3.71	3.85	3.84	4.08	4.22	4.46	4.57	4.19	4.29	3.93	3.86	3.73	3.55	3.39	3.41	3.31	3.29	3.22	3.52	3.43	3.39	3.51	3.44	3.42	3.54	3.58	3.51	3.59	3.53	3.29	3.23	3.34	3.29	3.37	3.32	3.4	3.35	3.41	3.37
mBio	9	3.01	2.81	2.92	2.6	2.68	3.04	3.49	3.62	3.9	4.04	4.18	4.32	4.42	4.56	4.91	5.05	4.66	4.58	4.22	4.16	4.02	3.9	3.59	3.72	3.61	3.63	3.54	3.84	3.75	3.71	3.83	3.75	3.67	3.79	3.72	3.75	3.69	3.62	3.39	3.33	3.44	3.38	3.47	3.42	3.5	3.45	3.47	3.43
mBio	10	3.28	3.31	3.36	2.98	3.03	3.36	3.77	3.96	4.23	4.37	4.48	4.62	4.55	4.69	5.16	5.3	5.05	4.89	4.67	4.6	4.47	4.35	4.09	4.22	4.12	4.01	3.92	4.09	4	3.76	4.04	3.97	3.9	3.96	3.89	3.97	3.91	3.84	3.61	3.55	3.73	3.53	3.69	3.63	3.78	3.73	3.77	3.77
mBio	11	4.11	4.07	4.02	3.74	3.71	3.98	4.27	4.67	4.82	4.96	4.91	4.99	4.88	5.02	5.36	5.5	5.34	5.19	4.78	4.71	4.58	4.46	4.34	4.47	4.36	4.26	4.28	4.36	4.27	4.09	4.38	4.46	4.42	4.47	4.4	4.48	4.47	4.29	4.14	4.08	4.25	4.03	4.09	4.01	4.12	4.07	4.13	4.15
mBio	12	5.14	4.96	4.8	4.58	4.48	4.69	4.88	5.3	5.29	5.43	5.23	5.16	5.06	5.2	5.41	5.54	5.36	5.21	4.78	4.92	4.79	4.66	4.54	4.68	4.57	4.47	4.55	4.63	4.7	4.62	4.84	4.93	5.01	5.09	5.02	5.19	5.27	5.03	4.94	4.75	4.84	4.47	4.53	4.41	4.57	4.52	4.5	4.43
mBio	13	5.79	5.51	5.29	5.1	5.09	5.37	5.51	5.92	5.86	6.1	5.86	5.66	5.55	5.78	5.92	5.92	5.62	5.46	5.03	5.1	4.92	4.8	4.68	4.81	4.81	4.7	4.78	4.86	4.95	4.86	5.11	5.14	5.22	5.31	5.24	5.29	5.37	5.27	5.18	5.09	5.17	4.85	4.91	4.83	5.02	4.97	4.88	4.81
mBio	14	5.83	5.55	5.32	5.12	5.26	5.65	5.79	6.21	6.34	6.75	6.51	6.29	6.23	6.61	6.75	6.62	6.19	6.1	5.67	5.53	5.34	5.21	5.09	5.28	5.12	5.02	5.1	5.18	5.2	5.2	5.45	5.33	5.42	5.5	5.39	5.44	5.53	5.43	5.34	5.25	5.24	4.99	5.05	4.97	5.16	5.05	4.95	4.88
mBio	15	5.83	5.55	5.32	5.12	5.3	5.73	5.86	6.28	6.42	6.82	6.59	6.36	6.51	6.89	7.03	6.86	6.39	6.45	6.02	5.89	5.69	5.57	5.45	5.52	5.36	5.26	5.34	5.42	5.29	5.37	5.62	5.5	5.58	5.66	5.56	5.61	5.69	5.6	5.5	5.42	5.33	5.08	5.14	5.06	5.25	5.11	5.02	4.95
mBio	16	5.83	5.55	5.32	5.28	5.44	5.86	5.99	6.41	6.55	6.95	6.81	6.59	6.73	7.11	7.12	7.12	6.66	6.72	6.29	6.15	5.96	5.81	5.69	5.77	5.61	5.58	5.48	5.57	5.43	5.51	5.76	5.64	5.65	5.74	5.63	5.68	5.69	5.6	5.5	5.42	5.41	5.17	5.22	5.15	5.33	5.29	5.19	5.12
mBio	17	5.92	5.62	5.38	5.5	5.64	6.04	6.17	6.59	6.72	7.08	7.11	7.03	7.18	7.56	7.44	7.49	7.03	7.09	6.66	6.52	6.33	6.14	5.87	5.95	5.84	5.92	5.95	6.18	6.04	6.13	6.37	6.25	6.14	6.22	6.12	6.12	6.02	5.74	5.5	5.42	5.47	5.22	5.28	5.2	5.4	5.44	5.37	5.32
mBio	18	6.18	5.85	5.58	5.75	5.87	6.24	6.37	6.79	6.93	7.15	7.17	7.2	7.34	7.72	7.54	7.59	7.32	7.39	6.96	6.95	6.75	6.57	6.26	6.34	6.36	6.44	6.47	6.53	6.4	6.48	6.6	6.48	6.37	6.38	6.28	6.14	6.04	5.77	5.5	5.42	5.47	5.24	5.39	5.31	5.59	5.65	5.64	5.66
mBio	19	6.44	6.07	5.81	5.95	6.05	6.41	6.59	7.01	7.14	7.22	7.24	7.27	7.41	7.77	7.59	7.64	7.4	7.41	6.98	7.05	6.86	6.67	6.49	6.57	6.59	6.67	6.71	6.74	6.6	6.69	6.73	6.64	6.53	6.42	6.31	6.17	6.14	5.87	5.6	5.51	5.57	5.44	5.6	5.54	5.86	5.92	5.96	5.95
mBio	20	6.56	6.17	6.14	6.25	6.31	6.65	7.02	7.44	7.57	7.59	7.61	7.64	7.88	8.06	7.87	7.93	7.68	7.51	7.25	7.32	7.12	6.94	6.76	6.74	6.76	6.84	6.87	6.91	6.88	6.79	6.83	6.87	6.76	6.65	6.54	6.41	6.46	6.24	5.98	5.84	5.9	5.79	5.82	5.85	6.17	6.22	6.26	6.17
mBio	21	6.79	6.37	6.5	6.57	6.61	6.91	7.34	7.63	7.77	7.78	7.8	7.83	8.22	8.26	8.08	8.13	7.89	7.66	7.44	7.51	7.31	7.13	6.95	6.78	6.81	6.89	6.92	6.95	6.99	6.86	6.9	6.94	6.83	6.72	6.71	6.57	6.62	6.5	6.27	6.15	6.21	6.1	6.13	6.18	6.5	6.55	6.59	6.5
mBio	22	7.03	6.58	6.68	6.73	6.75	7.04	7.47	7.63	7.77	7.78	7.8	7.83	8.22	8.26	8.08	8.13	7.89	7.85	7.64	7.91	7.71	7.65	7.47	7.3	7.33	7.41	7.44	7.47	7.31	7.33	7.17	7.21	6.98	6.87	6.91	6.8	6.85	6.72	6.6	6.48	6.39	6.29	6.31	6.37	6.69	6.72	6.74	6.65
mBio	23	7.27	6.78	6.95	6.97	6.96	7.24	7.66	7.69	7.88	7.89	7.91	7.94	8.33	8.51	8.33	8.56	8.32	8.3	8.09	8.31	8.27	8.28	8.1	7.93	7.76	7.83	7.69	7.72	7.54	7.58	7.42	7.31	7	6.89	6.93	6.95	7	6.87	6.75	6.63	6.52	6.52	6.55	6.6	6.92	6.96	6.84	6.8
mBio	24	7.7	7.15	7.52	7.48	7.42	7.65	8.08	8.06	8.32	8.4	8.43	8.46	8.85	8.89	8.77	9.06	8.81	8.8	8.58	8.59	8.52	8.53	8.31	8.14	8	8.02	7.82	7.86	7.68	7.71	7.55	7.39	7.08	7.05	7.1	7.03	7.08	6.96	6.83	6.72	6.66	6.69	6.71	6.77	7.01	7.04	6.93	6.96
mBio	25 (Q1)	8.25	7.62	8.06	7.96	7.85	8.05	8.47	8.46	8.56	8.84	8.86	8.96	9.35	9.3	9.35	9.63	9.61	9.59	9.37	9.37	9.11	9.12	8.69	8.62	8.59	8.44	8.24	8.05	7.87	7.91	7.75	7.59	7.28	7.32	7.28	7.11	7.16	7.03	6.91	6.79	6.82	6.84	6.98	7.03	7.2	7.23	7.11	7.15
mBio	26	8.69	8	8.39	8.25	8.12	8.29	8.71	8.9	8.9	9.18	9.2	9.17	9.55	9.5	9.55	9.83	9.81	9.8	9.37	9.37	9.11	9.12	8.77	8.79	8.76	8.77	8.57	8.39	8.22	8.26	8.22	8.06	7.83	7.8	7.66	7.49	7.38	7.25	7.13	7	7.02	6.93	7.09	7.07	7.23	7.26	7.14	7.18
mBio	27	8.77	8.2	8.56	8.4	8.37	8.62	9.05	9.32	9.32	9.6	9.66	9.58	9.89	9.83	9.88	10.06	9.93	9.92	9.42	9.42	9.16	9.12	8.89	8.91	8.88	8.91	8.71	8.52	8.52	8.55	8.55	8.4	8.24	8.1	8.08	7.91	7.78	7.78	7.65	7.36	7.39	7.25	7.42	7.31	7.48	7.39	7.27	7.3
mBio	28	8.77	8.47	8.8	8.61	8.7	9.05	9.48	9.75	9.75	10.03	10.28	10.2	10.42	10.37	10.42	10.48	10.23	10.21	9.71	9.71	9.45	9.23	8.99	8.93	8.9	8.93	8.71	8.59	8.59	8.62	8.62	8.47	8.31	8.17	8.18	8.01	7.88	7.9	7.71	7.42	7.44	7.3	7.47	7.37	7.53	7.41	7.29	7.34
mBio	29	9.01	8.82	9.11	8.89	9.03	9.43	9.85	10.12	9.99	10.27	10.55	10.47	10.76	10.7	10.75	10.94	10.61	10.6	10.24	10.24	9.98	9.73	9.5	9.27	9.24	9.27	8.86	8.85	8.84	8.73	8.73	8.57	8.42	8.27	8.28	8.11	7.98	8	7.71	7.42	7.44	7.3	7.47	7.44	7.6	7.48	7.37	7.48
mBio	30	9.47	9.22	9.45	9.2	9.31	9.68	10.01	10.28	9.99	10.27	10.55	10.47	10.76	10.7	10.75	10.95	10.62	10.61	10.32	10.32	10.06	9.81	9.57	9.35	9.32	9.35	8.92	8.91	8.9	8.73	8.73	8.57	8.42	8.27	8.28	8.11	7.98	8	7.71	7.43	7.46	7.32	7.48	7.51	7.68	7.56	7.49	7.65
mBio	31	9.9	9.58	9.77	9.48	9.57	9.91	10.14	10.41	9.99	10.27	10.55	10.47	10.76	10.7	10.83	11.02	10.7	10.68	10.39	10.39	10.13	9.88	9.65	9.42	9.39	9.35	8.92	8.91	8.9	8.73	8.73	8.57	8.42	8.27	8.28	8.23	8.1	8.12	7.82	7.66	7.68	7.54	7.71	7.74	7.9	7.87	7.75	7.91
mBio	32	10.1	9.75	9.92	9.62	9.69	10.02	10.28	10.55	10.13	10.41	10.69	10.61	10.9	10.84	11.13	11.32	11	10.84	10.55	10.55	10.49	10.39	10.15	9.92	9.9	9.69	9.27	9.25	9.25	9.12	9.12	8.81	8.52	8.43	8.44	8.42	8.34	8.36	8.18	8.03	8.04	7.9	8.02	8.05	8.15	8.16	8.02	8.14
mBio	33	10.3	9.93	10.07	9.75	9.81	10.13	10.43	10.7	10.29	10.57	10.85	10.77	11.05	11.08	11.36	11.56	11.23	10.93	10.64	10.84	10.78	10.73	10.49	10.26	10.15	9.95	9.69	9.67	9.67	9.66	9.46	9.26	8.91	8.92	8.94	8.92	8.93	8.79	8.64	8.49	8.49	8.35	8.35	8.38	8.39	8.4	8.26	8.27
mBio	34	10.54	10.13	10.26	9.92	9.96	10.27	10.53	10.8	10.39	10.57	10.89	10.81	11.09	11.27	11.55	11.75	11.43	11.12	10.83	11.03	10.97	10.89	10.65	10.62	10.35	10.14	9.9	9.88	9.88	9.87	9.67	9.47	9.12	9.13	9.1	9.09	9.1	8.95	8.79	8.65	8.64	8.5	8.51	8.54	8.54	8.4	8.26	8.27
mBio	35	11.04	10.56	10.89	10.47	10.46	10.72	10.98	11.31	10.9	10.99	11.36	11.28	11.57	11.57	11.85	12.05	11.72	11.47	11.26	11.46	11.35	11.08	10.95	10.91	10.64	10.44	10.19	10.18	10.12	9.98	9.77	9.57	9.33	9.24	9.22	9.2	9.21	9.06	8.9	8.76	8.75	8.69	8.76	8.67	8.68	8.54	8.4	8.41
mBio	36	11.59	11.03	11.5	11.18	11.1	11.3	11.56	12.09	11.68	11.83	12.08	12.2	12.48	12.33	12.49	12.68	12.36	12.27	11.93	12.13	11.83	11.52	11.27	11.24	10.97	10.76	10.52	10.51	10.28	10.07	9.86	9.66	9.47	9.29	9.26	9.24	9.26	9.1	8.95	8.8	8.8	8.8	8.94	8.82	8.82	8.7	8.6	8.61
mBio	37	11.78	11.2	11.65	11.47	11.36	11.54	11.8	12.35	11.94	12.09	12.25	12.43	12.71	12.56	12.58	12.78	12.66	12.57	12.2	12.41	12.08	11.77	11.48	11.44	11.26	11.05	10.81	10.59	10.37	10.15	10.05	9.85	9.66	9.48	9.45	9.35	9.37	9.21	9.06	8.98	8.98	8.87	9.01	8.97	8.98	8.95	8.91	8.92
mBio	38	11.78	11.2	11.65	11.55	11.43	11.6	11.86	12.42	12.01	12.16	12.32	12.5	12.78	12.63	12.59	12.94	12.83	12.77	12.4	12.6	12.28	11.97	11.67	11.63	11.55	11.35	10.95	10.71	10.47	10.26	10.22	10.02	9.83	9.64	9.62	9.42	9.43	9.28	9.12	9.11	9.11	8.94	9.08	9.09	9.09	9.08	9.07	9.08
mBio	39	11.78	11.2	11.65	11.55	11.43	11.6	11.86	12.42	12.23	12.38	12.54	12.71	13	12.85	12.81	13.23	13.12	13.25	12.89	12.98	12.65	12.34	12.04	12.01	11.92	11.72	11.25	11.01	10.74	10.53	10.38	10.18	9.99	9.84	9.82	9.68	9.7	9.54	9.39	9.22	9.21	9.05	9.19	9.19	9.21	9.2	9.12	9.14
mBio	40	11.78	11.2	11.65	11.55	11.43	11.6	11.86	12.42	12.28	12.43	12.59	12.77	13.25	13.1	13.05	13.48	13.37	13.5	13.14	13.27	12.95	12.64	12.34	12.11	12.03	11.82	11.35	11.29	11.02	10.8	10.56	10.36	10.17	10.14	10.12	10.06	10.14	10.1	9.89	9.83	9.82	9.66	9.8	9.8	9.78	9.77	9.6	9.63
mBio	41	11.78	11.25	11.69	11.59	11.46	11.63	11.9	12.45	12.31	12.46	12.63	12.8	13.3	13.14	13.1	13.59	13.48	13.61	13.24	13.38	13.06	12.87	12.57	12.29	12.21	12.03	11.5	11.44	11.17	11.06	10.81	10.61	10.3	10.27	10.25	10.2	10.34	10.33	10.14	10.11	10.12	9.95	10.18	10.19	10.17	10.15	9.99	9.98
mBio	42	11.78	11.52	11.93	11.8	11.65	11.8	12.07	12.62	12.48	12.64	12.8	12.97	13.3	13.14	13.16	13.81	13.71	13.83	13.47	13.61	13.28	13.17	12.87	12.7	12.61	12.53	11.85	11.79	11.52	11.47	11.22	11.03	10.77	10.74	10.62	10.56	10.55	10.52	10.34	10.3	10.27	10.11	10.38	10.25	10.23	10.22	10.08	10.06
mBio	43	11.78	11.75	12.13	11.97	11.83	11.97	12.23	12.79	12.65	12.8	12.96	13.13	13.31	13.16	13.35	13.98	13.87	14	13.64	13.77	13.45	13.33	13.04	12.95	12.86	12.62	12.1	12.04	11.77	11.72	11.47	11.27	11.04	11.02	10.81	10.75	10.74	10.55	10.36	10.33	10.3	10.13	10.41	10.25	10.23	10.22	10.14	10.15
mBio	44	11.94	11.88	12.25	12.08	12.07	12.19	12.45	12.92	12.78	12.93	13.09	13.27	13.45	13.3	13.49	13.99	13.88	14.01	13.65	13.78	13.66	13.55	13.39	13.3	13.21	12.96	12.44	12.38	12.11	12.06	11.81	11.48	11.25	11.09	10.88	10.82	10.81	10.62	10.44	10.4	10.37	10.21	10.41	10.27	10.26	10.24	10.2	10.29
mBio	45	12.25	12.15	12.48	12.28	12.4	12.48	12.75	13.2	13.06	13.32	13.48	13.62	13.8	13.65	13.84	14.21	14.1	14.23	13.75	13.89	13.66	13.55	13.44	13.35	13.27	13.01	12.49	12.43	12.16	12.11	11.87	11.63	11.54	11.34	11.13	11.1	11.09	10.9	10.72	10.68	10.65	10.49	10.6	10.41	10.4	10.39	10.32	10.44
mBio	46	12.74	12.57	12.85	12.77	12.87	13.01	13.28	13.77	13.72	14.14	14.3	14.3	14.48	14.33	14.39	14.73	14.61	14.73	14.2	14.27	13.88	13.77	13.67	13.57	13.49	13.23	12.71	12.57	12.3	12.14	11.87	11.63	11.56	11.5	11.34	11.44	11.43	11.24	11.05	11.02	10.99	10.82	10.93	10.75	10.7	10.65	10.46	10.58
mBio	47	13.34	13.08	13.3	13.33	13.37	13.6	13.88	14.29	14.43	14.84	14.9	14.92	15.09	15.1	15.03	15.37	15.26	15.36	14.93	15	14.61	14.49	14.24	14.15	13.91	13.65	13.13	12.85	12.58	12.32	11.95	11.72	11.65	11.58	11.53	11.62	11.61	11.42	11.24	11.23	11.2	10.99	11.1	10.92	10.88	10.82	10.63	10.75
mBio	48	13.72	13.41	13.58	13.66	13.67	13.95	14.42	14.83	14.96	15.38	15.29	15.35	15.53	15.62	15.48	15.88	15.7	15.61	15.18	15.25	14.85	14.74	14.39	14.29	14.14	13.88	13.29	13.01	12.74	12.48	12.28	12.04	11.97	11.91	11.85	11.79	11.84	11.68	11.6	11.71	11.68	11.4	11.51	11.33	11.28	11.24	11.06	11.1
mBio	49	14.02	13.67	13.81	13.86	13.86	14.11	14.67	15.07	15.17	15.66	15.44	15.5	15.68	15.77	15.64	16.2	16.02	15.85	15.42	15.48	15.02	14.9	14.55	14.46	14.32	14.06	13.32	13.03	12.76	12.51	12.38	12.14	12.08	12.01	11.95	11.87	12	11.96	11.92	12.03	12	11.64	11.75	11.57	11.53	11.49	11.3	11.32
mBio	50 (Median, Q2)	14.32	13.92	14.26	14.27	14.22	14.44	15	15.4	15.34	16.02	15.81	15.87	16.17	16.09	15.96	16.52	16.33	16.17	15.73	15.8	15.14	15.03	14.67	14.65	14.51	14.25	13.51	13.22	12.95	12.7	12.57	12.33	12.26	12.2	11.95	11.87	12	11.96	11.92	12.03	12	11.64	11.82	11.64	11.59	11.55	11.37	11.46
mBio	51	14.61	14.17	14.72	14.67	14.58	14.77	15.33	15.73	15.5	16.19	16.03	16.09	16.51	16.27	16.3	16.86	16.68	16.61	16.17	16.24	15.58	15.42	15.06	14.91	14.78	14.35	13.6	13.32	12.95	12.7	12.58	12.34	12.27	12.21	11.96	11.88	12.01	11.97	11.93	12.04	12	11.67	11.92	11.74	11.69	11.74	11.62	11.71
[truncated: 149 more rows]
[truncated: 183 more columns]
