# Supplementary material for: Self-referencing rates in biological disciplines
Source: Front Res Metr Anal. 2023 Sep 22;8:1215401. doi: 10.3389/frma.2023.1215401 (PMC10556682; doi:10.3389/frma.2023.1215401)
Supplement: Supplementary Table S5 — Self-referencing rate values at percentiles as a function of number of authors. For each journal, publications were binned based on the number of authors on each publication. Self-referencing rates were then calculated at each percentile (from 1–100) separately for each number-of-authors bin. For columns 3–103, the column header indicates the number of authors, with values corresponding to the self-referencing rate estimated for the percentile indicated in column 2. Key percentile markers (25th, 50th, and 75th percentiles) are those shown in Figure 3. The 100th percentile represents the maximum self-referencing rate. Self-referencing rates within each number-of-authors column were smoothed using a sliding mean (see Materials and Methods). “nd” represents “no data”. [file Table_5.XLSX]

## Sheet: TableS5
		Number of Authors --->
Journal	Percentile	1	2	3	4	5	6	7	8	9	10	11	12	13	14	15	16	17	18	19	20	21	22	23	24	25	26	27	28	29	30	31	32	33	34	35	36	37	38	39	40	41	42	43	44	45	46	47	48
JCellBiol	1	0.49	0.69	0.81	0.72	0.79	0.86	1	1.23	1.49	1.74	1.81	1.86	1.69	2.01	2.48	3.34	3.79	4.04	4.19	4.34	4.53	4.87	5.11	nd	nd	nd	nd	nd	nd	nd	nd	nd	nd	nd	nd	nd	nd	nd	nd	nd	nd	nd	nd	nd	nd	nd	nd	nd
JCellBiol	2	0.88	1.09	1.25	1.28	1.31	1.45	1.61	1.92	2.19	2.35	2.4	2.42	2.21	2.47	2.81	3.66	4	4.24	4.32	4.47	4.62	4.93	5.17	nd	nd	nd	nd	nd	nd	nd	nd	nd	nd	nd	nd	nd	nd	nd	nd	nd	nd	nd	nd	nd	nd	nd	nd	nd
JCellBiol	3	1.1	1.33	1.53	1.57	1.61	1.75	1.95	2.28	2.54	2.75	2.78	2.77	2.52	2.74	3.06	3.89	4.2	4.41	4.49	4.65	4.71	4.99	5.23	nd	nd	nd	nd	nd	nd	nd	nd	nd	nd	nd	nd	nd	nd	nd	nd	nd	nd	nd	nd	nd	nd	nd	nd	nd
JCellBiol	4	1.64	1.85	2	2.08	2.11	2.22	2.45	2.72	2.89	3.1	3.13	3.08	2.8	3.01	3.27	4.06	4.36	4.55	4.59	4.76	4.79	5.06	5.3	nd	nd	nd	nd	nd	nd	nd	nd	nd	nd	nd	nd	nd	nd	nd	nd	nd	nd	nd	nd	nd	nd	nd	nd	nd
JCellBiol	5	1.85	2.08	2.25	2.39	2.45	2.57	2.84	3.09	3.24	3.45	3.46	3.4	3.09	3.26	3.47	4.21	4.47	4.63	4.67	4.84	4.86	5.13	5.37	nd	nd	nd	nd	nd	nd	nd	nd	nd	nd	nd	nd	nd	nd	nd	nd	nd	nd	nd	nd	nd	nd	nd	nd	nd
JCellBiol	6	2.09	2.31	2.5	2.69	2.76	2.86	3.18	3.41	3.58	3.77	3.77	3.69	3.39	3.53	3.68	4.4	4.65	4.77	4.8	4.95	4.98	5.23	5.48	nd	nd	nd	nd	nd	nd	nd	nd	nd	nd	nd	nd	nd	nd	nd	nd	nd	nd	nd	nd	nd	nd	nd	nd	nd
JCellBiol	7	2.28	2.51	2.71	2.9	2.97	3.11	3.46	3.72	3.93	4.11	4.14	4.05	3.75	3.87	4.02	4.72	4.91	5.02	5.03	5.12	5.17	5.38	5.61	nd	nd	nd	nd	nd	nd	nd	nd	nd	nd	nd	nd	nd	nd	nd	nd	nd	nd	nd	nd	nd	nd	nd	nd	nd
JCellBiol	8	2.47	2.71	2.93	3.14	3.21	3.36	3.71	3.96	4.19	4.36	4.4	4.33	4.04	4.12	4.25	4.94	5.11	5.22	5.23	5.29	5.34	5.54	5.75	nd	nd	nd	nd	nd	nd	nd	nd	nd	nd	nd	nd	nd	nd	nd	nd	nd	nd	nd	nd	nd	nd	nd	nd	nd
JCellBiol	9	2.65	2.91	3.12	3.33	3.43	3.57	3.96	4.2	4.44	4.6	4.61	4.56	4.27	4.34	4.47	5.13	5.28	5.36	5.39	5.44	5.49	5.7	5.89	nd	nd	nd	nd	nd	nd	nd	nd	nd	nd	nd	nd	nd	nd	nd	nd	nd	nd	nd	nd	nd	nd	nd	nd	nd
JCellBiol	10	2.84	3.1	3.31	3.53	3.62	3.78	4.17	4.42	4.67	4.81	4.81	4.76	4.46	4.53	4.64	5.29	5.42	5.51	5.52	5.56	5.62	5.84	6.01	nd	nd	nd	nd	nd	nd	nd	nd	nd	nd	nd	nd	nd	nd	nd	nd	nd	nd	nd	nd	nd	nd	nd	nd	nd
JCellBiol	11	3.04	3.3	3.55	3.77	3.85	3.99	4.4	4.65	4.88	5.03	5.02	4.97	4.67	4.69	4.81	5.47	5.58	5.67	5.68	5.71	5.76	5.97	6.14	nd	nd	nd	nd	nd	nd	nd	nd	nd	nd	nd	nd	nd	nd	nd	nd	nd	nd	nd	nd	nd	nd	nd	nd	nd
JCellBiol	12	3.26	3.52	3.8	4.02	4.1	4.27	4.68	4.93	5.15	5.3	5.27	5.21	4.9	4.88	5.01	5.65	5.73	5.82	5.83	5.85	5.9	6.11	6.27	nd	nd	nd	nd	nd	nd	nd	nd	nd	nd	nd	nd	nd	nd	nd	nd	nd	nd	nd	nd	nd	nd	nd	nd	nd
JCellBiol	13	3.38	3.67	3.94	4.17	4.24	4.4	4.82	5.06	5.29	5.43	5.41	5.35	5.02	5	5.14	5.79	5.87	5.96	5.97	5.99	6.04	6.24	6.41	nd	nd	nd	nd	nd	nd	nd	nd	nd	nd	nd	nd	nd	nd	nd	nd	nd	nd	nd	nd	nd	nd	nd	nd	nd
JCellBiol	14	3.56	3.85	4.14	4.37	4.45	4.61	5.04	5.28	5.52	5.67	5.64	5.57	5.23	5.19	5.34	5.98	6.04	6.13	6.15	6.14	6.17	6.37	6.54	nd	nd	nd	nd	nd	nd	nd	nd	nd	nd	nd	nd	nd	nd	nd	nd	nd	nd	nd	nd	nd	nd	nd	nd	nd
JCellBiol	15	3.75	4.05	4.34	4.59	4.65	4.81	5.27	5.49	5.71	5.87	5.83	5.74	5.4	5.35	5.5	6.15	6.19	6.27	6.3	6.31	6.31	6.52	6.69	nd	nd	nd	nd	nd	nd	nd	nd	nd	nd	nd	nd	nd	nd	nd	nd	nd	nd	nd	nd	nd	nd	nd	nd	nd
JCellBiol	16	4.09	4.37	4.63	4.88	4.93	5.06	5.44	5.66	5.88	6.02	6	5.91	5.58	5.52	5.67	6.33	6.37	6.45	6.49	6.49	6.51	6.71	6.87	nd	nd	nd	nd	nd	nd	nd	nd	nd	nd	nd	nd	nd	nd	nd	nd	nd	nd	nd	nd	nd	nd	nd	nd	nd
JCellBiol	17	4.37	4.61	4.87	5.1	5.15	5.28	5.61	5.82	6.04	6.16	6.16	6.12	5.8	5.73	5.91	6.56	6.59	6.66	6.72	6.72	6.77	6.96	7.08	nd	nd	nd	nd	nd	nd	nd	nd	nd	nd	nd	nd	nd	nd	nd	nd	nd	nd	nd	nd	nd	nd	nd	nd	nd
JCellBiol	18	4.53	4.77	5.01	5.28	5.34	5.47	5.79	6.01	6.23	6.34	6.31	6.34	6.02	5.96	6.12	6.77	6.78	6.84	6.9	6.92	6.99	7.21	7.28	nd	nd	nd	nd	nd	nd	nd	nd	nd	nd	nd	nd	nd	nd	nd	nd	nd	nd	nd	nd	nd	nd	nd	nd	nd
JCellBiol	19	4.71	4.96	5.2	5.47	5.53	5.65	5.98	6.19	6.4	6.49	6.46	6.52	6.21	6.14	6.32	6.96	6.97	7.02	7.08	7.12	7.21	7.44	7.48	nd	nd	nd	nd	nd	nd	nd	nd	nd	nd	nd	nd	nd	nd	nd	nd	nd	nd	nd	nd	nd	nd	nd	nd	nd
JCellBiol	20	4.9	5.15	5.39	5.65	5.72	5.84	6.18	6.38	6.58	6.66	6.68	6.73	6.42	6.34	6.54	7.18	7.18	7.22	7.28	7.33	7.44	7.59	7.64	nd	nd	nd	nd	nd	nd	nd	nd	nd	nd	nd	nd	nd	nd	nd	nd	nd	nd	nd	nd	nd	nd	nd	nd	nd
JCellBiol	21	5.07	5.32	5.57	5.82	5.89	6.01	6.38	6.63	6.8	6.88	6.94	6.98	6.68	6.58	6.78	7.41	7.4	7.42	7.43	7.51	7.61	7.71	7.77	nd	nd	nd	nd	nd	nd	nd	nd	nd	nd	nd	nd	nd	nd	nd	nd	nd	nd	nd	nd	nd	nd	nd	nd	nd
JCellBiol	22	5.26	5.5	5.75	6.02	6.11	6.21	6.56	6.83	6.99	7.07	7.12	7.15	6.86	6.75	6.94	7.56	7.54	7.56	7.54	7.62	7.72	7.83	7.89	nd	nd	nd	nd	nd	nd	nd	nd	nd	nd	nd	nd	nd	nd	nd	nd	nd	nd	nd	nd	nd	nd	nd	nd	nd
JCellBiol	23	5.49	5.72	5.96	6.21	6.3	6.39	6.71	7	7.14	7.22	7.24	7.26	6.98	6.87	7.05	7.67	7.64	7.67	7.64	7.72	7.83	7.94	8.01	nd	nd	nd	nd	nd	nd	nd	nd	nd	nd	nd	nd	nd	nd	nd	nd	nd	nd	nd	nd	nd	nd	nd	nd	nd
JCellBiol	24	5.7	5.93	6.15	6.42	6.51	6.6	6.92	7.23	7.36	7.46	7.46	7.47	7.21	7.1	7.27	7.88	7.83	7.85	7.79	7.87	7.95	8.08	8.15	nd	nd	nd	nd	nd	nd	nd	nd	nd	nd	nd	nd	nd	nd	nd	nd	nd	nd	nd	nd	nd	nd	nd	nd	nd
JCellBiol	25 (Q1)	5.89	6.12	6.33	6.6	6.7	6.79	7.09	7.42	7.54	7.66	7.66	7.66	7.47	7.35	7.51	8.12	8.06	8.07	8.01	8.11	8.16	8.29	8.38	nd	nd	nd	nd	nd	nd	nd	nd	nd	nd	nd	nd	nd	nd	nd	nd	nd	nd	nd	nd	nd	nd	nd	nd	nd
JCellBiol	26	6.1	6.32	6.52	6.78	6.87	6.96	7.27	7.59	7.72	7.83	7.84	7.81	7.69	7.58	7.73	8.33	8.26	8.26	8.21	8.29	8.34	8.47	8.57	nd	nd	nd	nd	nd	nd	nd	nd	nd	nd	nd	nd	nd	nd	nd	nd	nd	nd	nd	nd	nd	nd	nd	nd	nd
JCellBiol	27	6.23	6.44	6.63	6.88	6.98	7.07	7.39	7.72	7.89	8	8.01	7.98	7.95	7.84	7.99	8.58	8.5	8.48	8.42	8.48	8.53	8.65	8.77	nd	nd	nd	nd	nd	nd	nd	nd	nd	nd	nd	nd	nd	nd	nd	nd	nd	nd	nd	nd	nd	nd	nd	nd	nd
JCellBiol	28	6.38	6.6	6.78	7.04	7.13	7.23	7.55	7.88	8.03	8.14	8.16	8.12	8.15	8.05	8.2	8.78	8.68	8.66	8.61	8.68	8.73	8.85	8.98	nd	nd	nd	nd	nd	nd	nd	nd	nd	nd	nd	nd	nd	nd	nd	nd	nd	nd	nd	nd	nd	nd	nd	nd	nd
JCellBiol	29	6.58	6.78	6.96	7.23	7.31	7.41	7.73	8.05	8.19	8.29	8.29	8.26	8.34	8.25	8.38	8.95	8.83	8.81	8.76	8.84	8.9	9.04	9.17	nd	nd	nd	nd	nd	nd	nd	nd	nd	nd	nd	nd	nd	nd	nd	nd	nd	nd	nd	nd	nd	nd	nd	nd	nd
JCellBiol	30	6.78	6.98	7.16	7.42	7.49	7.6	7.89	8.2	8.35	8.43	8.42	8.4	8.47	8.39	8.51	9.08	8.94	8.91	8.88	8.94	9.02	9.16	9.28	nd	nd	nd	nd	nd	nd	nd	nd	nd	nd	nd	nd	nd	nd	nd	nd	nd	nd	nd	nd	nd	nd	nd	nd	nd
JCellBiol	31	6.95	7.15	7.37	7.62	7.67	7.77	8.05	8.35	8.49	8.58	8.56	8.55	8.62	8.52	8.64	9.2	9.06	9.03	8.99	9.07	9.14	9.28	9.39	nd	nd	nd	nd	nd	nd	nd	nd	nd	nd	nd	nd	nd	nd	nd	nd	nd	nd	nd	nd	nd	nd	nd	nd	nd
JCellBiol	32	7.09	7.29	7.52	7.77	7.83	7.93	8.21	8.51	8.64	8.73	8.72	8.7	8.77	8.68	8.79	9.33	9.17	9.14	9.11	9.19	9.25	9.39	9.49	nd	nd	nd	nd	nd	nd	nd	nd	nd	nd	nd	nd	nd	nd	nd	nd	nd	nd	nd	nd	nd	nd	nd	nd	nd
JCellBiol	33	7.2	7.4	7.63	7.89	7.94	8.07	8.37	8.67	8.78	8.91	8.89	8.88	8.95	8.87	8.97	9.5	9.31	9.26	9.23	9.32	9.35	9.49	9.58	nd	nd	nd	nd	nd	nd	nd	nd	nd	nd	nd	nd	nd	nd	nd	nd	nd	nd	nd	nd	nd	nd	nd	nd	nd
JCellBiol	34	7.29	7.51	7.76	8.01	8.1	8.23	8.55	8.85	8.97	9.1	9.08	9.07	9.14	9.05	9.15	9.64	9.45	9.39	9.36	9.45	9.47	9.61	9.71	nd	nd	nd	nd	nd	nd	nd	nd	nd	nd	nd	nd	nd	nd	nd	nd	nd	nd	nd	nd	nd	nd	nd	nd	nd
JCellBiol	35	7.47	7.67	7.91	8.17	8.27	8.4	8.72	9.02	9.12	9.24	9.22	9.2	9.28	9.21	9.3	9.77	9.58	9.51	9.49	9.59	9.62	9.75	9.85	nd	nd	nd	nd	nd	nd	nd	nd	nd	nd	nd	nd	nd	nd	nd	nd	nd	nd	nd	nd	nd	nd	nd	nd	nd
JCellBiol	36	7.73	7.92	8.15	8.4	8.47	8.59	8.88	9.15	9.26	9.38	9.36	9.32	9.41	9.35	9.43	9.9	9.72	9.66	9.65	9.74	9.76	9.88	9.99	nd	nd	nd	nd	nd	nd	nd	nd	nd	nd	nd	nd	nd	nd	nd	nd	nd	nd	nd	nd	nd	nd	nd	nd	nd
JCellBiol	37	7.94	8.14	8.36	8.61	8.67	8.79	9.05	9.32	9.42	9.53	9.53	9.49	9.56	9.51	9.57	10.04	9.87	9.81	9.79	9.89	9.92	10	10.11	nd	nd	nd	nd	nd	nd	nd	nd	nd	nd	nd	nd	nd	nd	nd	nd	nd	nd	nd	nd	nd	nd	nd	nd	nd
JCellBiol	38	8.1	8.29	8.53	8.77	8.83	8.96	9.23	9.51	9.61	9.71	9.73	9.67	9.75	9.68	9.74	10.18	10.02	9.96	9.93	10.02	10.06	10.11	10.23	nd	nd	nd	nd	nd	nd	nd	nd	nd	nd	nd	nd	nd	nd	nd	nd	nd	nd	nd	nd	nd	nd	nd	nd	nd
JCellBiol	39	8.27	8.46	8.69	8.93	9	9.12	9.39	9.67	9.76	9.86	9.86	9.78	9.87	9.8	9.85	10.29	10.14	10.07	10.04	10.12	10.17	10.23	10.35	nd	nd	nd	nd	nd	nd	nd	nd	nd	nd	nd	nd	nd	nd	nd	nd	nd	nd	nd	nd	nd	nd	nd	nd	nd
JCellBiol	40	8.44	8.63	8.85	9.11	9.17	9.29	9.56	9.83	9.94	10.04	10.02	9.92	10.01	9.94	9.97	10.4	10.26	10.18	10.16	10.22	10.28	10.35	10.48	nd	nd	nd	nd	nd	nd	nd	nd	nd	nd	nd	nd	nd	nd	nd	nd	nd	nd	nd	nd	nd	nd	nd	nd	nd
JCellBiol	41	8.65	8.84	9.09	9.31	9.37	9.49	9.75	10.01	10.13	10.21	10.2	10.11	10.2	10.1	10.14	10.56	10.43	10.35	10.33	10.38	10.44	10.51	10.63	nd	nd	nd	nd	nd	nd	nd	nd	nd	nd	nd	nd	nd	nd	nd	nd	nd	nd	nd	nd	nd	nd	nd	nd	nd
JCellBiol	42	8.81	8.98	9.25	9.5	9.55	9.67	9.94	10.18	10.3	10.38	10.37	10.35	10.46	10.34	10.34	10.76	10.63	10.54	10.54	10.6	10.67	10.76	10.81	nd	nd	nd	nd	nd	nd	nd	nd	nd	nd	nd	nd	nd	nd	nd	nd	nd	nd	nd	nd	nd	nd	nd	nd	nd
JCellBiol	43	8.99	9.16	9.41	9.66	9.7	9.83	10.1	10.34	10.49	10.57	10.55	10.59	10.7	10.59	10.59	11	10.88	10.78	10.78	10.81	10.89	11	11	nd	nd	nd	nd	nd	nd	nd	nd	nd	nd	nd	nd	nd	nd	nd	nd	nd	nd	nd	nd	nd	nd	nd	nd	nd
JCellBiol	44	9.23	9.39	9.62	9.89	9.95	10.05	10.34	10.57	10.73	10.81	10.75	10.84	10.95	10.83	10.81	11.19	11.09	10.98	10.99	11	11.08	11.22	11.17	nd	nd	nd	nd	nd	nd	nd	nd	nd	nd	nd	nd	nd	nd	nd	nd	nd	nd	nd	nd	nd	nd	nd	nd	nd
JCellBiol	45	9.46	9.61	9.83	10.08	10.14	10.25	10.51	10.73	10.9	10.97	10.89	10.98	11.09	10.97	10.94	11.31	11.21	11.11	11.12	11.13	11.21	11.35	11.29	nd	nd	nd	nd	nd	nd	nd	nd	nd	nd	nd	nd	nd	nd	nd	nd	nd	nd	nd	nd	nd	nd	nd	nd	nd
JCellBiol	46	9.72	9.87	10.06	10.3	10.36	10.47	10.71	10.92	11.08	11.15	11.06	11.12	11.23	11.11	11.07	11.43	11.33	11.23	11.26	11.26	11.32	11.47	11.41	nd	nd	nd	nd	nd	nd	nd	nd	nd	nd	nd	nd	nd	nd	nd	nd	nd	nd	nd	nd	nd	nd	nd	nd	nd
JCellBiol	47	9.88	10.01	10.2	10.44	10.5	10.61	10.86	11.07	11.24	11.31	11.19	11.26	11.38	11.25	11.21	11.56	11.47	11.36	11.38	11.38	11.43	11.58	11.52	nd	nd	nd	nd	nd	nd	nd	nd	nd	nd	nd	nd	nd	nd	nd	nd	nd	nd	nd	nd	nd	nd	nd	nd	nd
JCellBiol	48	10.11	10.22	10.39	10.63	10.7	10.81	11.01	11.22	11.38	11.45	11.34	11.39	11.52	11.39	11.33	11.65	11.58	11.46	11.47	11.47	11.52	11.68	11.62	nd	nd	nd	nd	nd	nd	nd	nd	nd	nd	nd	nd	nd	nd	nd	nd	nd	nd	nd	nd	nd	nd	nd	nd	nd
JCellBiol	49	10.28	10.4	10.57	10.83	10.91	11	11.2	11.4	11.54	11.6	11.47	11.53	11.64	11.49	11.41	11.71	11.66	11.52	11.54	11.54	11.6	11.76	11.7	nd	nd	nd	nd	nd	nd	nd	nd	nd	nd	nd	nd	nd	nd	nd	nd	nd	nd	nd	nd	nd	nd	nd	nd	nd
JCellBiol	50 (Median, Q2)	10.49	10.61	10.79	11.04	11.11	11.19	11.38	11.68	11.82	11.87	11.71	11.76	11.85	11.68	11.59	11.88	11.85	11.71	11.61	11.61	11.67	11.84	11.79	nd	nd	nd	nd	nd	nd	nd	nd	nd	nd	nd	nd	nd	nd	nd	nd	nd	nd	nd	nd	nd	nd	nd	nd	nd
JCellBiol	51	10.67	10.8	10.96	11.21	11.28	11.36	11.55	11.85	11.98	12.03	11.85	11.88	11.96	11.79	11.68	11.97	11.94	11.8	11.7	11.7	11.74	11.91	11.86	nd	nd	nd	nd	nd	nd	nd	nd	nd	nd	nd	nd	nd	nd	nd	nd	nd	nd	nd	nd	nd	nd	nd	nd	nd
JCellBiol	52	10.89	11	11.17	11.43	11.48	11.55	11.73	12.04	12.16	12.19	12.03	12.03	12.11	11.91	11.78	12.07	12.05	11.9	11.79	11.79	11.82	11.98	11.94	nd	nd	nd	nd	nd	nd	nd	nd	nd	nd	nd	nd	nd	nd	nd	nd	nd	nd	nd	nd	nd	nd	nd	nd	nd
JCellBiol	53	11.12	11.26	11.42	11.66	11.7	11.78	11.93	12.25	12.35	12.37	12.2	12.18	12.23	12.02	11.89	12.16	12.14	11.99	11.87	11.87	11.91	12.07	12.03	nd	nd	nd	nd	nd	nd	nd	nd	nd	nd	nd	nd	nd	nd	nd	nd	nd	nd	nd	nd	nd	nd	nd	nd	nd
JCellBiol	54	11.31	11.48	11.64	11.87	11.93	12.01	12.18	12.48	12.57	12.57	12.4	12.36	12.4	12.17	12.03	12.27	12.26	12.09	11.97	11.98	12.03	12.17	12.14	nd	nd	nd	nd	nd	nd	nd	nd	nd	nd	nd	nd	nd	nd	nd	nd	nd	nd	nd	nd	nd	nd	nd	nd	nd
JCellBiol	55	11.41	11.59	11.77	12	12.06	12.15	12.34	12.65	12.73	12.72	12.55	12.51	12.56	12.32	12.17	12.4	12.39	12.21	12.09	12.1	12.16	12.3	12.27	nd	nd	nd	nd	nd	nd	nd	nd	nd	nd	nd	nd	nd	nd	nd	nd	nd	nd	nd	nd	nd	nd	nd	nd	nd
JCellBiol	56	11.62	11.8	11.98	12.2	12.27	12.35	12.56	12.89	13	12.96	12.78	12.73	12.79	12.55	12.39	12.6	12.61	12.41	12.26	12.23	12.3	12.45	12.43	nd	nd	nd	nd	nd	nd	nd	nd	nd	nd	nd	nd	nd	nd	nd	nd	nd	nd	nd	nd	nd	nd	nd	nd	nd
JCellBiol	57	11.89	12.06	12.24	12.46	12.52	12.59	12.8	13.12	13.22	13.16	12.94	12.88	12.95	12.72	12.54	12.74	12.75	12.55	12.4	12.36	12.43	12.59	12.59	nd	nd	nd	nd	nd	nd	nd	nd	nd	nd	nd	nd	nd	nd	nd	nd	nd	nd	nd	nd	nd	nd	nd	nd	nd
JCellBiol	58	12.11	12.28	12.45	12.65	12.72	12.77	12.99	13.31	13.44	13.37	13.14	13.07	13.12	12.9	12.72	12.9	12.94	12.71	12.56	12.47	12.53	12.71	12.71	nd	nd	nd	nd	nd	nd	nd	nd	nd	nd	nd	nd	nd	nd	nd	nd	nd	nd	nd	nd	nd	nd	nd	nd	nd
JCellBiol	59	12.3	12.44	12.63	12.84	12.94	13	13.24	13.55	13.67	13.64	13.4	13.33	13.37	13.16	12.96	13.1	13.14	12.89	12.73	12.65	12.65	12.82	12.82	nd	nd	nd	nd	nd	nd	nd	nd	nd	nd	nd	nd	nd	nd	nd	nd	nd	nd	nd	nd	nd	nd	nd	nd	nd
JCellBiol	60	12.52	12.69	12.85	13.08	13.16	13.21	13.48	13.77	13.86	13.88	13.66	13.57	13.58	13.4	13.17	13.31	13.36	13.08	12.93	12.87	12.79	12.93	12.94	nd	nd	nd	nd	nd	nd	nd	nd	nd	nd	nd	nd	nd	nd	nd	nd	nd	nd	nd	nd	nd	nd	nd	nd	nd
JCellBiol	61	12.7	12.86	13.02	13.25	13.33	13.41	13.69	13.98	14.09	14.13	13.89	13.8	13.81	13.63	13.4	13.53	13.55	13.25	13.1	13.04	12.93	13.06	13.08	nd	nd	nd	nd	nd	nd	nd	nd	nd	nd	nd	nd	nd	nd	nd	nd	nd	nd	nd	nd	nd	nd	nd	nd	nd
JCellBiol	62	12.91	13.06	13.22	13.44	13.54	13.62	13.9	14.2	14.3	14.36	14.11	14.01	14	13.84	13.6	13.7	13.73	13.41	13.25	13.2	13.05	13.2	13.22	nd	nd	nd	nd	nd	nd	nd	nd	nd	nd	nd	nd	nd	nd	nd	nd	nd	nd	nd	nd	nd	nd	nd	nd	nd
JCellBiol	63	13.12	13.26	13.43	13.66	13.76	13.83	14.11	14.41	14.48	14.56	14.31	14.2	14.21	14.05	13.8	13.89	13.93	13.6	13.44	13.4	13.25	13.39	13.42	nd	nd	nd	nd	nd	nd	nd	nd	nd	nd	nd	nd	nd	nd	nd	nd	nd	nd	nd	nd	nd	nd	nd	nd	nd
JCellBiol	64	13.37	13.5	13.66	13.87	13.96	14.02	14.29	14.59	14.67	14.74	14.49	14.37	14.39	14.24	13.99	14.09	14.15	13.81	13.65	13.61	13.45	13.59	13.62	nd	nd	nd	nd	nd	nd	nd	nd	nd	nd	nd	nd	nd	nd	nd	nd	nd	nd	nd	nd	nd	nd	nd	nd	nd
JCellBiol	65	13.61	13.75	13.9	14.1	14.17	14.26	14.49	14.78	14.86	14.93	14.69	14.57	14.6	14.43	14.19	14.3	14.34	14	13.86	13.81	13.66	13.77	13.79	nd	nd	nd	nd	nd	nd	nd	nd	nd	nd	nd	nd	nd	nd	nd	nd	nd	nd	nd	nd	nd	nd	nd	nd	nd
JCellBiol	66	13.85	13.98	14.13	14.32	14.39	14.46	14.67	14.93	15.02	15.12	14.9	14.8	14.84	14.65	14.41	14.52	14.58	14.24	14.1	14.04	13.88	13.96	13.97	nd	nd	nd	nd	nd	nd	nd	nd	nd	nd	nd	nd	nd	nd	nd	nd	nd	nd	nd	nd	nd	nd	nd	nd	nd
JCellBiol	67	14.16	14.27	14.43	14.61	14.68	14.73	14.93	15.2	15.31	15.37	15.14	15.05	15.1	14.88	14.63	14.74	14.81	14.46	14.31	14.23	14.07	14.17	14.15	nd	nd	nd	nd	nd	nd	nd	nd	nd	nd	nd	nd	nd	nd	nd	nd	nd	nd	nd	nd	nd	nd	nd	nd	nd
JCellBiol	68	14.37	14.46	14.63	14.81	14.87	14.93	15.11	15.38	15.5	15.56	15.31	15.25	15.3	15.06	14.81	14.91	14.99	14.64	14.48	14.39	14.24	14.35	14.31	nd	nd	nd	nd	nd	nd	nd	nd	nd	nd	nd	nd	nd	nd	nd	nd	nd	nd	nd	nd	nd	nd	nd	nd	nd
JCellBiol	69	14.7	14.78	14.94	15.1	15.15	15.23	15.41	15.66	15.76	15.81	15.57	15.52	15.57	15.31	15.06	15.17	15.2	14.83	14.68	14.6	14.47	14.55	14.47	nd	nd	nd	nd	nd	nd	nd	nd	nd	nd	nd	nd	nd	nd	nd	nd	nd	nd	nd	nd	nd	nd	nd	nd	nd
JCellBiol	70	14.97	15.03	15.19	15.36	15.4	15.49	15.67	15.9	15.99	16.01	15.81	15.81	15.85	15.57	15.3	15.41	15.44	15.04	14.9	14.82	14.7	14.75	14.64	nd	nd	nd	nd	nd	nd	nd	nd	nd	nd	nd	nd	nd	nd	nd	nd	nd	nd	nd	nd	nd	nd	nd	nd	nd
JCellBiol	71	15.24	15.31	15.48	15.66	15.68	15.78	16	16.24	16.37	16.36	16.16	16.21	16.24	15.93	15.73	15.84	15.85	15.42	15.27	15.16	15.06	15.09	14.95	nd	nd	nd	nd	nd	nd	nd	nd	nd	nd	nd	nd	nd	nd	nd	nd	nd	nd	nd	nd	nd	nd	nd	nd	nd
JCellBiol	72	15.49	15.54	15.73	15.9	15.91	16	16.27	16.54	16.65	16.64	16.45	16.51	16.57	16.24	16.11	16.24	16.25	15.75	15.6	15.52	15.44	15.47	15.32	nd	nd	nd	nd	nd	nd	nd	nd	nd	nd	nd	nd	nd	nd	nd	nd	nd	nd	nd	nd	nd	nd	nd	nd	nd
JCellBiol	73	15.77	15.83	16	16.16	16.16	16.24	16.52	16.76	16.86	16.83	16.63	16.71	16.81	16.48	16.44	16.57	16.59	16.06	15.92	15.85	15.79	15.87	15.73	nd	nd	nd	nd	nd	nd	nd	nd	nd	nd	nd	nd	nd	nd	nd	nd	nd	nd	nd	nd	nd	nd	nd	nd	nd
JCellBiol	74	16.03	16.08	16.24	16.41	16.43	16.52	16.8	17.03	17.15	17.1	16.89	16.95	17.11	16.82	16.86	16.96	16.97	16.44	16.33	16.24	16.21	16.33	16.21	nd	nd	nd	nd	nd	nd	nd	nd	nd	nd	nd	nd	nd	nd	nd	nd	nd	nd	nd	nd	nd	nd	nd	nd	nd
JCellBiol	75 (Q3)	16.31	16.36	16.52	16.71	16.71	16.79	17.05	17.29	17.4	17.34	17.13	17.18	17.38	17.14	17.22	17.33	17.35	16.81	16.72	16.65	16.65	16.79	16.7	nd	nd	nd	nd	nd	nd	nd	nd	nd	nd	nd	nd	nd	nd	nd	nd	nd	nd	nd	nd	nd	nd	nd	nd	nd
JCellBiol	76	16.69	16.69	16.84	17.02	17.03	17.12	17.35	17.57	17.68	17.59	17.38	17.44	17.71	17.51	17.67	17.75	17.74	17.24	17.17	17.13	17.19	17.38	17.28	nd	nd	nd	nd	nd	nd	nd	nd	nd	nd	nd	nd	nd	nd	nd	nd	nd	nd	nd	nd	nd	nd	nd	nd	nd
JCellBiol	77	16.99	17	17.14	17.32	17.33	17.4	17.61	17.82	17.94	17.84	17.64	17.75	18	17.84	18.08	18.14	18.14	17.67	17.61	17.56	17.66	17.88	17.76	nd	nd	nd	nd	nd	nd	nd	nd	nd	nd	nd	nd	nd	nd	nd	nd	nd	nd	nd	nd	nd	nd	nd	nd	nd
JCellBiol	78	17.28	17.27	17.42	17.6	17.59	17.66	17.89	18.15	18.31	18.2	17.99	18.14	18.37	18.26	18.57	18.61	18.62	18.18	18.08	17.99	18.12	18.36	18.23	nd	nd	nd	nd	nd	nd	nd	nd	nd	nd	nd	nd	nd	nd	nd	nd	nd	nd	nd	nd	nd	nd	nd	nd	nd
JCellBiol	79	17.58	17.56	17.7	17.88	17.94	18	18.24	18.54	18.72	18.59	18.37	18.54	18.76	18.69	19.08	19.04	19.04	18.64	18.51	18.41	18.58	18.86	18.7	nd	nd	nd	nd	nd	nd	nd	nd	nd	nd	nd	nd	nd	nd	nd	nd	nd	nd	nd	nd	nd	nd	nd	nd	nd
JCellBiol	80	17.9	17.86	18.02	18.24	18.28	18.31	18.55	18.84	18.99	18.84	18.6	18.8	19.01	18.97	19.39	19.34	19.36	19.01	18.89	18.81	19.02	19.36	19.18	nd	nd	nd	nd	nd	nd	nd	nd	nd	nd	nd	nd	nd	nd	nd	nd	nd	nd	nd	nd	nd	nd	nd	nd	nd
JCellBiol	81	18.26	18.21	18.35	18.54	18.59	18.61	18.9	19.19	19.37	19.17	18.87	19.12	19.31	19.31	19.75	19.67	19.68	19.33	19.23	19.12	19.35	19.73	19.52	nd	nd	nd	nd	nd	nd	nd	nd	nd	nd	nd	nd	nd	nd	nd	nd	nd	nd	nd	nd	nd	nd	nd	nd	nd
JCellBiol	82	18.59	18.56	18.7	18.9	18.97	19	19.29	19.57	19.75	19.55	19.24	19.55	19.7	19.73	20.15	20	20	19.67	19.56	19.46	19.7	20.1	19.84	nd	nd	nd	nd	nd	nd	nd	nd	nd	nd	nd	nd	nd	nd	nd	nd	nd	nd	nd	nd	nd	nd	nd	nd	nd
JCellBiol	83	19.04	19.01	19.18	19.35	19.42	19.52	19.78	20.06	20.21	19.98	19.66	20.04	20.15	20.12	20.53	20.36	20.26	19.97	19.84	19.75	20	20.4	20.08	nd	nd	nd	nd	nd	nd	nd	nd	nd	nd	nd	nd	nd	nd	nd	nd	nd	nd	nd	nd	nd	nd	nd	nd	nd
JCellBiol	84	19.59	19.54	19.7	19.88	19.94	20.02	20.26	20.59	20.76	20.53	20.15	20.59	20.66	20.59	20.97	20.76	20.65	20.36	20.16	20.04	20.27	20.7	20.32	nd	nd	nd	nd	nd	nd	nd	nd	nd	nd	nd	nd	nd	nd	nd	nd	nd	nd	nd	nd	nd	nd	nd	nd	nd
JCellBiol	85	20.02	19.97	20.15	20.3	20.35	20.43	20.69	21.08	21.33	21.09	20.67	21.12	21.16	21.04	21.42	21.18	21.06	20.74	20.48	20.29	20.49	20.94	20.53	nd	nd	nd	nd	nd	nd	nd	nd	nd	nd	nd	nd	nd	nd	nd	nd	nd	nd	nd	nd	nd	nd	nd	nd	nd
JCellBiol	86	20.66	20.62	20.77	20.93	20.93	20.97	21.15	21.52	21.74	21.45	20.96	21.42	21.41	21.26	21.59	21.34	21.22	20.95	20.68	20.49	20.7	21.18	20.76	nd	nd	nd	nd	nd	nd	nd	nd	nd	nd	nd	nd	nd	nd	nd	nd	nd	nd	nd	nd	nd	nd	nd	nd	nd
JCellBiol	87	21.55	21.45	21.53	21.71	21.7	21.72	21.77	22.09	22.34	21.99	21.41	21.86	21.86	21.69	21.96	21.65	21.5	21.28	21.01	20.75	20.98	21.49	21.05	nd	nd	nd	nd	nd	nd	nd	nd	nd	nd	nd	nd	nd	nd	nd	nd	nd	nd	nd	nd	nd	nd	nd	nd	nd
JCellBiol	88	22.11	22.01	22.08	22.34	22.35	22.38	22.45	22.73	22.97	22.59	22	22.48	22.49	22.28	22.46	22.12	21.92	21.71	21.46	21.18	21.44	21.98	21.49	nd	nd	nd	nd	nd	nd	nd	nd	nd	nd	nd	nd	nd	nd	nd	nd	nd	nd	nd	nd	nd	nd	nd	nd	nd
JCellBiol	89	22.88	22.81	22.84	23.08	23.05	23.1	23.14	23.37	23.57	23.11	22.55	23.13	23.1	22.85	22.99	22.73	22.47	22.31	22.06	21.8	22.12	22.64	22.05	nd	nd	nd	nd	nd	nd	nd	nd	nd	nd	nd	nd	nd	nd	nd	nd	nd	nd	nd	nd	nd	nd	nd	nd	nd
JCellBiol	90	23.65	23.57	23.53	23.78	23.77	23.8	23.8	23.95	24.13	23.61	23.17	23.84	23.81	23.55	23.64	23.39	23.11	22.97	22.77	22.55	22.95	23.31	22.62	nd	nd	nd	nd	nd	nd	nd	nd	nd	nd	nd	nd	nd	nd	nd	nd	nd	nd	nd	nd	nd	nd	nd	nd	nd
JCellBiol	91	24.75	24.61	24.54	24.78	24.74	24.69	24.59	24.72	24.8	24.25	23.85	24.62	24.57	24.23	24.26	24.05	23.78	23.59	23.42	23.25	23.67	23.92	23.14	nd	nd	nd	nd	nd	nd	nd	nd	nd	nd	nd	nd	nd	nd	nd	nd	nd	nd	nd	nd	nd	nd	nd	nd	nd
JCellBiol	92	25.63	25.52	25.55	25.71	25.59	25.52	25.41	25.48	25.53	24.92	24.51	25.35	25.2	24.74	24.76	24.63	24.32	24.12	23.95	23.82	24.26	24.48	23.63	nd	nd	nd	nd	nd	nd	nd	nd	nd	nd	nd	nd	nd	nd	nd	nd	nd	nd	nd	nd	nd	nd	nd	nd	nd
JCellBiol	93	26.79	26.84	26.74	26.85	26.69	26.61	26.56	26.67	26.66	25.93	25.49	26.32	25.97	25.5	25.48	25.39	25	24.74	24.5	24.33	24.81	25.04	24.11	nd	nd	nd	nd	nd	nd	nd	nd	nd	nd	nd	nd	nd	nd	nd	nd	nd	nd	nd	nd	nd	nd	nd	nd	nd
JCellBiol	94	27.66	27.8	27.68	27.81	27.72	27.61	27.56	27.63	27.7	26.9	26.38	27.22	26.74	26.22	26.11	25.97	25.54	25.33	25.07	24.79	25.31	25.58	24.59	nd	nd	nd	nd	nd	nd	nd	nd	nd	nd	nd	nd	nd	nd	nd	nd	nd	nd	nd	nd	nd	nd	nd	nd	nd
JCellBiol	95	29.13	29.3	29.21	29.28	29.08	28.89	28.9	28.9	28.88	27.97	27.35	28.19	27.57	26.92	26.73	26.66	26.21	25.86	25.6	25.27	25.83	26.05	25.03	nd	nd	nd	nd	nd	nd	nd	nd	nd	nd	nd	nd	nd	nd	nd	nd	nd	nd	nd	nd	nd	nd	nd	nd	nd
JCellBiol	96	30.99	31.09	30.97	31.07	30.77	30.6	30.6	30.46	30.33	29.34	28.69	29.55	28.81	28.04	27.69	27.65	27.05	26.44	26.19	25.85	26.38	26.52	25.47	nd	nd	nd	nd	nd	nd	nd	nd	nd	nd	nd	nd	nd	nd	nd	nd	nd	nd	nd	nd	nd	nd	nd	nd	nd
JCellBiol	97	32.41	32.5	32.3	32.42	32.14	32.09	32.17	32.1	32.03	31.01	30.39	31.14	30.28	29.46	28.99	28.91	28.08	27.4	27.03	26.51	27.05	27	25.9	nd	nd	nd	nd	nd	nd	nd	nd	nd	nd	nd	nd	nd	nd	nd	nd	nd	nd	nd	nd	nd	nd	nd	nd	nd
JCellBiol	98	36.15	35.85	35.52	35.4	35.12	34.95	34.33	34.24	34.24	32.83	32.25	33	32.05	31.04	30.49	30.24	29.28	28.48	28	27.2	27.82	27.55	26.38	nd	nd	nd	nd	nd	nd	nd	nd	nd	nd	nd	nd	nd	nd	nd	nd	nd	nd	nd	nd	nd	nd	nd	nd	nd
JCellBiol	99	40.51	40.15	39.61	39.59	39.52	39.78	38.99	38.61	38.52	37.09	36.07	36.59	35.29	34.06	33.09	32.36	30.59	29.71	28.98	28.08	28.49	28.09	26.85	nd	nd	nd	nd	nd	nd	nd	nd	nd	nd	nd	nd	nd	nd	nd	nd	nd	nd	nd	nd	nd	nd	nd	nd	nd
JCellBiol	100 (Maximum)	54.47	56.89	55.18	54.3	53.01	52.74	51.49	51.92	50.27	47.94	45.29	44.46	40.12	38.24	36.58	35.72	33.28	32.21	30.18	29.09	29.15	28.64	27.32	nd	nd	nd	nd	nd	nd	nd	nd	nd	nd	nd	nd	nd	nd	nd	nd	nd	nd	nd	nd	nd	nd	nd	nd	nd
Cell	1	0.07	0.31	0.27	0.27	0.42	0.53	0.62	0.82	1.02	1.16	1.37	1.52	1.63	1.86	2.01	2	2.07	2.3	2.37	2.38	2.4	2.23	2.52	2.45	2.38	2.39	2.55	2.59	2.59	2.64	3.21	3.41	4.1	4.37	4.55	5.38	5.64	5.66	6.28	6.27	6.32	6.19	6.91	7.75	7.16	7.03	6.5	6.66
Cell	2	0.71	0.89	0.94	1	1.1	1.16	1.26	1.48	1.63	1.83	2	2.05	2.19	2.32	2.38	2.38	2.5	2.74	2.8	2.78	2.75	2.59	2.9	2.8	2.73	2.74	2.9	2.87	2.82	2.88	3.42	3.63	4.28	4.51	4.68	5.51	5.76	5.78	6.42	6.41	6.45	6.31	7.03	7.86	7.28	7.13	6.61	6.76
Cell	3	1.18	1.35	1.42	1.45	1.52	1.55	1.62	1.88	2.03	2.2	2.32	2.42	2.53	2.63	2.68	2.7	2.84	3.08	3.14	3.09	3.05	2.89	3.17	3.09	3.01	3.04	3.19	3.13	3.06	3.11	3.64	3.84	4.46	4.65	4.82	5.64	5.88	5.91	6.56	6.55	6.57	6.42	7.14	7.98	7.4	7.23	6.71	6.86
Cell	4	1.85	2	2.05	2.07	2.13	2.12	2.18	2.36	2.5	2.58	2.66	2.77	2.85	2.9	2.92	2.93	3.07	3.27	3.34	3.31	3.25	3.1	3.38	3.31	3.24	3.29	3.42	3.34	3.27	3.31	3.84	4.04	4.62	4.79	4.95	5.77	6	6.03	6.7	6.69	6.7	6.53	7.26	8.09	7.52	7.33	6.82	6.96
Cell	5	2.15	2.27	2.3	2.31	2.41	2.44	2.41	2.62	2.77	2.87	2.99	3.08	3.16	3.2	3.22	3.21	3.29	3.48	3.54	3.49	3.43	3.21	3.51	3.44	3.38	3.44	3.56	3.48	3.41	3.45	3.98	4.17	4.76	4.91	5.09	5.89	6.11	6.16	6.83	6.82	6.82	6.64	7.37	8.2	7.64	7.43	6.93	7.05
Cell	6	2.5	2.58	2.61	2.63	2.73	2.77	2.71	2.89	3.05	3.14	3.23	3.31	3.39	3.45	3.48	3.47	3.51	3.67	3.72	3.67	3.63	3.4	3.72	3.65	3.56	3.61	3.71	3.63	3.57	3.61	4.14	4.32	4.91	5.05	5.24	6.02	6.23	6.28	6.97	6.96	6.95	6.76	7.49	8.31	7.76	7.54	7.04	7.15
Cell	7	2.8	2.93	2.95	2.97	3.06	3.11	3.06	3.21	3.36	3.43	3.53	3.62	3.65	3.74	3.77	3.76	3.77	3.9	3.94	3.92	3.88	3.62	3.93	3.87	3.74	3.78	3.89	3.81	3.74	3.81	4.3	4.46	5.05	5.19	5.39	6.15	6.35	6.41	7.11	7.1	7.07	6.87	7.6	8.43	7.88	7.64	7.14	7.25
Cell	8	2.94	3.12	3.14	3.15	3.25	3.32	3.26	3.46	3.61	3.68	3.81	3.9	3.89	4.02	4.05	4.01	3.99	4.12	4.12	4.13	4.11	3.81	4.11	4.04	3.9	3.94	4.06	3.98	3.91	3.99	4.45	4.58	5.18	5.32	5.53	6.26	6.47	6.54	7.25	7.24	7.2	6.98	7.72	8.54	8	7.74	7.25	7.34
Cell	9	3.1	3.27	3.28	3.35	3.44	3.52	3.47	3.66	3.82	3.9	4.02	4.1	4.13	4.25	4.24	4.22	4.16	4.3	4.33	4.35	4.34	4.06	4.35	4.26	4.14	4.17	4.3	4.2	4.15	4.2	4.63	4.74	5.31	5.45	5.68	6.38	6.6	6.68	7.41	7.38	7.32	7.09	7.83	8.65	8.12	7.84	7.36	7.44
Cell	10	3.33	3.48	3.5	3.57	3.67	3.76	3.7	3.87	4.05	4.11	4.21	4.32	4.43	4.53	4.54	4.53	4.47	4.61	4.67	4.7	4.71	4.45	4.69	4.54	4.44	4.43	4.52	4.41	4.36	4.39	4.81	4.9	5.44	5.58	5.82	6.5	6.73	6.82	7.56	7.52	7.45	7.21	7.95	8.76	8.24	7.94	7.47	7.54
Cell	11	3.56	3.72	3.75	3.84	3.94	4.03	3.95	4.09	4.26	4.3	4.41	4.53	4.63	4.72	4.71	4.73	4.65	4.8	4.87	4.91	4.93	4.69	4.93	4.76	4.66	4.64	4.71	4.58	4.54	4.58	4.99	5.06	5.58	5.72	5.96	6.62	6.86	6.97	7.72	7.65	7.57	7.32	8.06	8.88	8.36	8.05	7.57	7.64
Cell	12	3.83	4.01	4.02	4.1	4.19	4.27	4.2	4.32	4.49	4.52	4.61	4.71	4.78	4.87	4.89	4.88	4.83	4.97	5.04	5.07	5.1	4.88	5.11	4.96	4.86	4.82	4.89	4.75	4.71	4.74	5.16	5.22	5.72	5.85	6.08	6.72	6.97	7.1	7.86	7.78	7.68	7.42	8.15	8.97	8.46	8.15	7.68	7.73
Cell	13	3.95	4.14	4.15	4.22	4.31	4.39	4.31	4.45	4.61	4.64	4.75	4.85	4.93	5.01	5.05	5.04	4.98	5.15	5.21	5.24	5.27	5.06	5.28	5.12	5.04	4.98	5.06	4.91	4.85	4.91	5.33	5.39	5.85	5.99	6.2	6.83	7.08	7.23	8	7.9	7.79	7.51	8.25	9.05	8.56	8.25	7.79	7.83
Cell	14	4.1	4.28	4.3	4.38	4.48	4.57	4.5	4.64	4.81	4.84	4.95	5.03	5.11	5.19	5.22	5.18	5.11	5.28	5.32	5.35	5.38	5.19	5.42	5.27	5.18	5.12	5.21	5.06	5	5.07	5.51	5.56	5.99	6.13	6.32	6.93	7.2	7.36	8.13	8.02	7.9	7.61	8.34	9.14	8.66	8.35	7.9	7.93
Cell	15	4.3	4.51	4.51	4.58	4.7	4.78	4.72	4.83	5	5.03	5.13	5.21	5.25	5.35	5.37	5.3	5.22	5.39	5.44	5.45	5.48	5.32	5.54	5.4	5.31	5.25	5.35	5.19	5.15	5.22	5.67	5.72	6.12	6.25	6.43	7.02	7.31	7.49	8.27	8.14	8.01	7.7	8.43	9.23	8.75	8.46	8	8.03
Cell	16	4.52	4.73	4.73	4.78	4.89	4.97	4.89	4.99	5.15	5.19	5.28	5.37	5.39	5.48	5.55	5.48	5.42	5.59	5.63	5.63	5.67	5.53	5.73	5.6	5.52	5.41	5.51	5.33	5.29	5.36	5.82	5.86	6.23	6.37	6.53	7.1	7.4	7.6	8.39	8.25	8.11	7.8	8.52	9.32	8.85	8.56	8.11	8.12
Cell	17	4.76	4.97	4.94	5	5.09	5.16	5.09	5.2	5.35	5.39	5.47	5.58	5.59	5.67	5.75	5.68	5.65	5.78	5.81	5.81	5.84	5.69	5.88	5.76	5.7	5.56	5.67	5.46	5.42	5.51	5.98	5.98	6.35	6.47	6.62	7.17	7.49	7.7	8.5	8.36	8.21	7.89	8.61	9.41	8.94	8.66	8.21	8.22
Cell	18	4.9	5.11	5.1	5.17	5.26	5.32	5.25	5.37	5.53	5.57	5.67	5.78	5.78	5.89	5.95	5.87	5.87	5.99	6.01	6	6.05	5.89	6.08	5.97	5.88	5.72	5.85	5.61	5.56	5.66	6.12	6.1	6.45	6.56	6.7	7.24	7.58	7.79	8.59	8.46	8.3	7.97	8.68	9.48	9.03	8.74	8.31	8.3
Cell	19	5.06	5.3	5.26	5.34	5.43	5.49	5.43	5.57	5.73	5.75	5.85	5.95	5.94	6.09	6.14	6.06	6.07	6.18	6.18	6.18	6.27	6.11	6.31	6.19	6.07	5.91	6.04	5.77	5.72	5.81	6.27	6.22	6.56	6.66	6.79	7.31	7.66	7.88	8.69	8.56	8.39	8.06	8.76	9.56	9.11	8.83	8.4	8.38
Cell	20	5.34	5.56	5.5	5.58	5.66	5.71	5.61	5.74	5.91	5.92	6.01	6.09	6.08	6.25	6.28	6.18	6.21	6.32	6.33	6.33	6.42	6.26	6.47	6.34	6.22	6.06	6.21	5.92	5.86	5.94	6.39	6.34	6.66	6.75	6.88	7.38	7.75	7.96	8.78	8.65	8.49	8.14	8.84	9.63	9.2	8.92	8.5	8.47
Cell	21	5.65	5.86	5.78	5.84	5.91	5.94	5.81	5.95	6.12	6.12	6.21	6.27	6.24	6.4	6.42	6.32	6.36	6.48	6.48	6.47	6.54	6.35	6.57	6.44	6.34	6.17	6.33	6.04	5.96	6.04	6.5	6.45	6.77	6.85	6.97	7.45	7.84	8.05	8.88	8.75	8.58	8.22	8.92	9.71	9.28	9.01	8.59	8.55
Cell	22	5.84	6.05	5.97	6.02	6.08	6.1	5.98	6.1	6.28	6.26	6.35	6.4	6.37	6.51	6.54	6.44	6.48	6.63	6.63	6.61	6.67	6.47	6.7	6.57	6.47	6.29	6.46	6.17	6.05	6.13	6.59	6.54	6.87	6.95	7.05	7.53	7.93	8.15	8.97	8.84	8.67	8.3	8.99	9.79	9.37	9.1	8.69	8.63
Cell	23	5.95	6.18	6.12	6.18	6.23	6.25	6.14	6.26	6.43	6.41	6.54	6.58	6.53	6.65	6.68	6.6	6.63	6.78	6.78	6.75	6.83	6.58	6.82	6.7	6.6	6.4	6.56	6.28	6.13	6.22	6.69	6.64	6.96	7.03	7.15	7.62	8.04	8.25	9.08	8.95	8.77	8.4	9.09	9.89	9.47	9.19	8.78	8.72
Cell	24	6.14	6.37	6.31	6.35	6.39	6.4	6.28	6.38	6.57	6.55	6.66	6.71	6.65	6.75	6.81	6.74	6.77	6.92	6.9	6.87	6.93	6.68	6.91	6.8	6.71	6.49	6.63	6.36	6.23	6.33	6.81	6.75	7.08	7.14	7.27	7.74	8.17	8.39	9.22	9.07	8.88	8.5	9.2	9.99	9.59	9.28	8.88	8.8
Cell	25 (Q1)	6.29	6.52	6.47	6.52	6.56	6.55	6.43	6.52	6.7	6.69	6.81	6.83	6.76	6.85	6.93	6.87	6.91	7.05	7.03	6.99	7.05	6.78	7.03	6.93	6.83	6.56	6.71	6.45	6.34	6.44	6.94	6.87	7.19	7.25	7.4	7.86	8.31	8.53	9.35	9.18	8.99	8.6	9.31	10.1	9.7	9.37	8.97	8.89
Cell	26	6.37	6.6	6.55	6.61	6.67	6.66	6.54	6.65	6.82	6.83	6.94	6.97	6.89	6.98	7.05	6.98	7.01	7.15	7.1	7.06	7.1	6.84	7.1	7	6.91	6.64	6.78	6.52	6.43	6.54	7.04	6.97	7.29	7.34	7.51	7.98	8.45	8.68	9.5	9.32	9.13	8.73	9.44	10.23	9.85	9.49	9.1	9
Cell	27	6.45	6.68	6.65	6.75	6.82	6.85	6.72	6.82	7.01	7.04	7.17	7.19	7.11	7.19	7.24	7.16	7.15	7.28	7.24	7.19	7.21	6.92	7.2	7.11	7	6.73	6.85	6.6	6.54	6.63	7.14	7.07	7.39	7.43	7.62	8.1	8.59	8.83	9.65	9.46	9.27	8.86	9.58	10.37	9.99	9.61	9.22	9.12
Cell	28	6.61	6.83	6.81	6.93	7.01	7.04	6.91	7.02	7.2	7.25	7.35	7.37	7.28	7.39	7.41	7.32	7.3	7.44	7.4	7.35	7.33	7.05	7.34	7.26	7.12	6.84	6.95	6.7	6.64	6.73	7.25	7.17	7.48	7.52	7.73	8.22	8.72	8.98	9.8	9.59	9.41	8.99	9.71	10.5	10.13	9.72	9.35	9.24
Cell	29	6.79	7.01	6.99	7.1	7.19	7.21	7.08	7.18	7.33	7.4	7.49	7.52	7.42	7.51	7.52	7.43	7.44	7.58	7.54	7.51	7.46	7.2	7.48	7.41	7.27	6.99	7.09	6.82	6.76	6.85	7.36	7.29	7.58	7.62	7.84	8.35	8.86	9.13	9.95	9.73	9.54	9.12	9.84	10.63	10.27	9.84	9.47	9.35
Cell	30	6.96	7.17	7.14	7.24	7.34	7.36	7.23	7.33	7.46	7.52	7.62	7.66	7.56	7.65	7.67	7.56	7.6	7.74	7.7	7.67	7.66	7.4	7.69	7.62	7.47	7.18	7.28	6.97	6.93	7.02	7.52	7.41	7.69	7.7	7.95	8.46	9	9.28	10.11	9.86	9.68	9.24	9.98	10.77	10.42	9.96	9.6	9.47
Cell	31	7.11	7.31	7.27	7.37	7.46	7.49	7.37	7.48	7.6	7.65	7.74	7.78	7.68	7.78	7.8	7.71	7.78	7.9	7.88	7.86	7.88	7.63	7.94	7.86	7.71	7.41	7.49	7.14	7.13	7.18	7.68	7.53	7.79	7.77	8.05	8.58	9.13	9.42	10.25	10	9.82	9.37	10.11	10.9	10.56	10.07	9.72	9.59
Cell	32	7.25	7.44	7.4	7.51	7.6	7.63	7.51	7.6	7.7	7.77	7.86	7.91	7.81	7.92	7.96	7.9	8.01	8.13	8.13	8.12	8.16	7.91	8.23	8.15	8	7.66	7.7	7.32	7.31	7.33	7.83	7.64	7.88	7.85	8.15	8.68	9.25	9.56	10.39	10.14	9.96	9.5	10.24	11.03	10.7	10.19	9.85	9.7
Cell	33	7.39	7.56	7.51	7.6	7.69	7.72	7.62	7.72	7.8	7.88	7.95	8	7.9	8.01	8.08	8.04	8.16	8.28	8.26	8.26	8.33	8.08	8.41	8.33	8.2	7.83	7.85	7.45	7.44	7.46	7.96	7.74	7.97	7.93	8.26	8.78	9.37	9.69	10.53	10.27	10.1	9.63	10.38	11.17	10.85	10.31	9.98	9.82
Cell	34	7.5	7.66	7.61	7.7	7.8	7.82	7.72	7.82	7.89	7.97	8.06	8.1	8	8.1	8.17	8.13	8.27	8.4	8.38	8.38	8.48	8.23	8.54	8.48	8.38	8	8.01	7.6	7.58	7.6	8.11	7.85	8.06	8.03	8.35	8.87	9.48	9.81	10.65	10.4	10.23	9.75	10.5	11.3	10.98	10.43	10.11	9.95
Cell	35	7.69	7.85	7.8	7.89	7.99	8.04	7.93	8.02	8.1	8.16	8.25	8.29	8.18	8.27	8.33	8.28	8.38	8.51	8.51	8.51	8.63	8.39	8.67	8.64	8.55	8.17	8.17	7.77	7.75	7.75	8.26	7.96	8.16	8.14	8.44	8.95	9.58	9.93	10.77	10.52	10.36	9.87	10.62	11.42	11.12	10.56	10.25	10.08
Cell	36	7.84	7.98	7.94	8.06	8.19	8.22	8.13	8.22	8.29	8.36	8.44	8.51	8.4	8.51	8.54	8.45	8.55	8.66	8.67	8.65	8.78	8.54	8.8	8.79	8.7	8.31	8.31	7.92	7.91	7.88	8.4	8.08	8.26	8.24	8.52	9.03	9.68	10.05	10.9	10.65	10.48	9.99	10.74	11.55	11.25	10.69	10.39	10.21
Cell	37	8.12	8.23	8.16	8.27	8.38	8.41	8.29	8.4	8.45	8.51	8.58	8.66	8.56	8.69	8.71	8.62	8.73	8.81	8.82	8.79	8.91	8.69	8.93	8.94	8.85	8.45	8.45	8.06	8.04	7.99	8.52	8.2	8.37	8.35	8.61	9.11	9.77	10.17	11.02	10.77	10.61	10.1	10.86	11.67	11.39	10.82	10.53	10.34
Cell	38	8.33	8.43	8.37	8.46	8.57	8.58	8.44	8.55	8.61	8.65	8.73	8.78	8.68	8.8	8.82	8.74	8.84	8.92	8.96	8.92	9.03	8.81	9.07	9.07	8.98	8.58	8.57	8.19	8.16	8.07	8.61	8.3	8.46	8.43	8.69	9.18	9.87	10.29	11.14	10.89	10.74	10.22	10.98	11.8	11.53	10.95	10.66	10.48
Cell	39	8.42	8.54	8.49	8.59	8.69	8.69	8.56	8.66	8.72	8.77	8.84	8.9	8.82	8.94	8.97	8.88	8.99	9.09	9.13	9.09	9.2	8.98	9.22	9.19	9.1	8.68	8.67	8.29	8.25	8.13	8.68	8.38	8.53	8.5	8.76	9.26	9.96	10.4	11.26	11.01	10.87	10.34	11.1	11.92	11.66	11.08	10.8	10.61
Cell	40	8.6	8.71	8.66	8.78	8.88	8.87	8.73	8.82	8.88	8.92	8.99	9.05	8.97	9.15	9.17	9.08	9.19	9.3	9.36	9.31	9.41	9.19	9.41	9.37	9.22	8.78	8.76	8.38	8.32	8.19	8.74	8.44	8.58	8.56	8.83	9.33	10.05	10.51	11.37	11.14	10.99	10.46	11.22	12.05	11.8	11.21	10.94	10.74
Cell	41	8.83	8.96	8.94	9.04	9.13	9.13	8.99	9.06	9.12	9.17	9.27	9.3	9.21	9.36	9.37	9.27	9.37	9.49	9.54	9.49	9.56	9.32	9.53	9.47	9.33	8.88	8.86	8.49	8.41	8.27	8.82	8.52	8.65	8.63	8.91	9.41	10.16	10.64	11.49	11.26	11.12	10.58	11.34	12.18	11.93	11.34	11.08	10.87
Cell	42	9	9.12	9.12	9.21	9.29	9.27	9.13	9.19	9.25	9.29	9.37	9.41	9.31	9.44	9.44	9.35	9.46	9.58	9.64	9.59	9.65	9.42	9.62	9.56	9.43	8.98	8.97	8.6	8.52	8.37	8.93	8.64	8.76	8.74	9.02	9.52	10.28	10.76	11.61	11.39	11.26	10.7	11.47	12.3	12.07	11.47	11.22	11
Cell	43	9.12	9.24	9.25	9.35	9.44	9.42	9.28	9.34	9.45	9.48	9.55	9.6	9.52	9.62	9.61	9.52	9.63	9.74	9.82	9.72	9.78	9.55	9.73	9.68	9.56	9.1	9.13	8.77	8.7	8.54	9.09	8.8	8.91	8.9	9.16	9.68	10.46	10.9	11.74	11.53	11.39	10.82	11.59	12.43	12.2	11.6	11.36	11.13
Cell	44	9.27	9.38	9.38	9.48	9.55	9.53	9.38	9.41	9.51	9.57	9.65	9.69	9.63	9.73	9.73	9.64	9.77	9.88	9.98	9.88	9.92	9.69	9.87	9.81	9.69	9.22	9.31	8.94	8.87	8.7	9.26	8.96	9.06	9.06	9.3	9.84	10.63	11.04	11.86	11.67	11.52	10.94	11.71	12.55	12.34	11.73	11.5	11.27
Cell	45	9.52	9.63	9.61	9.68	9.74	9.71	9.55	9.58	9.69	9.73	9.79	9.82	9.74	9.85	9.88	9.79	9.94	10.04	10.19	10.08	10.1	9.91	10.07	10.03	9.9	9.41	9.56	9.19	9.1	8.9	9.46	9.17	9.22	9.23	9.46	10.01	10.81	11.18	12	11.82	11.66	11.07	11.84	12.68	12.48	11.86	11.64	11.4
Cell	46	9.72	9.83	9.8	9.9	9.97	9.93	9.75	9.76	9.86	9.91	9.97	9.98	9.91	10	10.04	9.92	10.1	10.24	10.43	10.3	10.32	10.18	10.33	10.29	10.17	9.64	9.84	9.45	9.33	9.08	9.66	9.37	9.38	9.39	9.63	10.19	11	11.34	12.15	11.98	11.81	11.21	11.97	12.82	12.62	11.99	11.77	11.53
Cell	47	9.9	10	9.96	10.06	10.12	10.08	9.88	9.89	10	10.05	10.1	10.11	10.05	10.15	10.17	10.08	10.28	10.47	10.65	10.51	10.52	10.42	10.56	10.49	10.36	9.84	10.07	9.67	9.51	9.27	9.85	9.58	9.54	9.57	9.82	10.39	11.22	11.52	12.32	12.13	11.96	11.36	12.11	12.95	12.77	12.12	11.91	11.66
Cell	48	10.12	10.21	10.18	10.28	10.34	10.3	10.11	10.12	10.22	10.29	10.34	10.35	10.3	10.36	10.38	10.29	10.48	10.69	10.85	10.7	10.67	10.59	10.72	10.64	10.54	10.01	10.29	9.89	9.71	9.48	10.07	9.81	9.73	9.76	10.03	10.6	11.44	11.7	12.5	12.29	12.11	11.5	12.24	13.09	12.91	12.25	12.05	11.79
Cell	49	10.26	10.33	10.33	10.41	10.48	10.44	10.26	10.27	10.39	10.45	10.51	10.5	10.45	10.5	10.54	10.43	10.62	10.85	11	10.85	10.85	10.76	10.89	10.8	10.72	10.17	10.5	10.12	9.93	9.71	10.3	10.01	9.93	9.96	10.25	10.81	11.66	11.89	12.67	12.45	12.26	11.64	12.37	13.22	13.06	12.38	12.19	11.93
Cell	50 (Median, Q2)	10.45	10.54	10.55	10.65	10.71	10.64	10.46	10.48	10.57	10.63	10.66	10.65	10.58	10.59	10.67	10.56	10.75	11.01	11.15	11.01	11.08	11	11.13	11.03	10.98	10.36	10.75	10.39	10.2	9.98	10.57	10.21	10.13	10.16	10.47	11.02	11.88	12.07	12.85	12.61	12.41	11.78	12.51	13.36	13.21	12.51	12.33	12.06
Cell	51	10.67	10.73	10.73	10.89	10.93	10.87	10.71	10.74	10.84	10.9	10.92	10.9	10.85	10.87	10.89	10.78	10.95	11.18	11.34	11.2	11.32	11.22	11.34	11.22	11.19	10.59	10.98	10.62	10.46	10.22	10.8	10.38	10.3	10.33	10.65	11.22	12.06	12.26	13.05	12.78	12.55	11.92	12.63	13.49	13.35	12.66	12.46	12.19
Cell	52	10.9	10.96	10.94	11.09	11.13	11.06	10.89	10.93	11.01	11.08	11.07	11.06	11.01	11.04	11.06	10.94	11.11	11.33	11.52	11.37	11.53	11.43	11.53	11.41	11.39	10.81	11.19	10.82	10.68	10.42	11.01	10.55	10.47	10.5	10.83	11.42	12.23	12.44	13.26	12.96	12.7	12.05	12.76	13.62	13.49	12.81	12.58	12.33
Cell	53	11.12	11.16	11.15	11.32	11.35	11.29	11.13	11.17	11.25	11.32	11.3	11.29	11.24	11.27	11.26	11.15	11.31	11.51	11.7	11.55	11.72	11.6	11.69	11.57	11.54	10.99	11.35	10.95	10.84	10.6	11.19	10.73	10.63	10.65	11	11.62	12.4	12.62	13.46	13.13	12.84	12.19	12.89	13.75	13.63	12.96	12.71	12.47
Cell	54	11.32	11.33	11.33	11.49	11.53	11.47	11.26	11.3	11.39	11.46	11.45	11.45	11.4	11.42	11.43	11.33	11.5	11.7	11.9	11.73	11.9	11.78	11.86	11.74	11.7	11.15	11.48	11.07	10.98	10.76	11.35	10.89	10.78	10.79	11.15	11.81	12.57	12.8	13.66	13.31	12.98	12.33	13.01	13.88	13.77	13.11	12.83	12.6
Cell	55	11.53	11.54	11.57	11.72	11.74	11.68	11.45	11.48	11.55	11.64	11.61	11.62	11.55	11.54	11.61	11.57	11.72	11.93	12.13	11.96	12.13	12.02	12.1	11.98	11.94	11.35	11.61	11.2	11.1	10.9	11.5	11.04	10.9	10.91	11.29	12	12.73	12.97	13.85	13.48	13.13	12.46	13.14	14.01	13.92	13.25	12.96	12.74
Cell	56	11.73	11.73	11.76	11.9	11.94	11.87	11.64	11.69	11.74	11.85	11.84	11.88	11.8	11.79	11.85	11.87	12.02	12.25	12.43	12.28	12.41	12.28	12.32	12.19	12.15	11.57	11.76	11.34	11.22	11.06	11.64	11.22	11.07	11.06	11.45	12.2	12.91	13.15	14.05	13.68	13.29	12.62	13.26	14.13	14.05	13.4	13.08	12.87
Cell	57	11.89	11.89	11.9	12.05	12.07	12.01	11.8	11.87	11.92	12.04	12.02	12.04	11.97	11.97	12.02	12.08	12.21	12.44	12.59	12.43	12.56	12.44	12.49	12.35	12.3	11.74	11.89	11.46	11.33	11.2	11.77	11.42	11.27	11.24	11.63	12.43	13.11	13.36	14.29	13.9	13.48	12.8	13.37	14.24	14.18	13.55	13.21	13.01
Cell	58	12.04	12.02	12.05	12.21	12.24	12.18	11.98	12.07	12.12	12.23	12.21	12.26	12.21	12.19	12.23	12.27	12.39	12.61	12.74	12.59	12.72	12.59	12.63	12.46	12.4	11.9	12.05	11.62	11.49	11.38	11.94	11.67	11.5	11.47	11.86	12.7	13.32	13.58	14.53	14.12	13.68	12.99	13.48	14.35	14.3	13.7	13.33	13.15
Cell	59	12.2	12.2	12.29	12.44	12.46	12.44	12.25	12.33	12.38	12.48	12.48	12.54	12.49	12.42	12.44	12.47	12.54	12.76	12.88	12.75	12.88	12.73	12.72	12.54	12.47	12.04	12.2	11.77	11.64	11.56	12.11	11.91	11.74	11.71	12.1	12.99	13.55	13.79	14.76	14.34	13.87	13.17	13.59	14.46	14.42	13.85	13.46	13.28
Cell	60	12.45	12.46	12.53	12.68	12.7	12.67	12.48	12.56	12.63	12.71	12.7	12.75	12.68	12.6	12.61	12.63	12.69	12.91	13.04	12.91	13	12.85	12.82	12.63	12.56	12.18	12.37	11.93	11.81	11.74	12.28	12.16	11.98	11.96	12.34	13.28	13.78	14	14.99	14.56	14.07	13.35	13.7	14.57	14.55	14	13.58	13.42
Cell	61	12.62	12.65	12.71	12.88	12.92	12.88	12.72	12.79	12.84	12.92	12.92	12.97	12.87	12.82	12.8	12.79	12.87	13.07	13.18	13.06	13.14	13.08	13.04	12.85	12.74	12.42	12.64	12.18	12.06	12.01	12.55	12.51	12.26	12.24	12.62	13.61	14.04	14.24	15.25	14.81	14.3	13.56	13.83	14.68	14.67	14.15	13.71	13.55
Cell	62	12.8	12.84	12.92	13.07	13.1	13.05	12.88	12.95	12.99	13.07	13.07	13.11	13	12.93	12.94	12.93	13.02	13.23	13.32	13.22	13.29	13.32	13.3	13.09	12.98	12.69	12.94	12.45	12.34	12.31	12.85	12.88	12.55	12.51	12.89	13.93	14.3	14.48	15.5	15.06	14.52	13.78	13.97	14.79	14.8	14.3	13.84	13.69
Cell	63	12.99	13.03	13.11	13.26	13.28	13.24	13.08	13.15	13.25	13.34	13.33	13.33	13.22	13.14	13.15	13.14	13.21	13.39	13.48	13.33	13.4	13.53	13.53	13.32	13.21	12.97	13.24	12.75	12.63	12.62	13.15	13.25	12.84	12.78	13.16	14.24	14.55	14.7	15.75	15.3	14.75	13.99	14.11	14.91	14.92	14.44	13.96	13.83
Cell	64	13.22	13.25	13.32	13.49	13.51	13.46	13.34	13.41	13.5	13.57	13.56	13.55	13.43	13.33	13.32	13.34	13.42	13.54	13.63	13.47	13.55	13.78	13.81	13.58	13.47	13.29	13.54	13.04	12.92	12.91	13.46	13.62	13.14	13.05	13.42	14.55	14.79	14.93	15.99	15.55	14.98	14.2	14.25	15.02	15.05	14.59	14.09	13.96
Cell	65	13.48	13.53	13.57	13.77	13.78	13.7	13.61	13.68	13.75	13.83	13.83	13.79	13.65	13.55	13.52	13.59	13.67	13.77	13.84	13.66	13.73	13.95	13.99	13.76	13.65	13.5	13.73	13.22	13.08	13.09	13.66	13.88	13.43	13.31	13.68	14.86	15.04	15.15	16.24	15.8	15.2	14.42	14.39	15.13	15.17	14.74	14.21	14.1
Cell	66	13.68	13.74	13.77	13.98	13.97	13.89	13.84	13.94	14.02	14.08	14.06	14.02	13.86	13.76	13.72	13.82	13.89	13.97	14	13.82	13.88	14.11	14.16	13.92	13.81	13.7	13.92	13.41	13.25	13.28	13.84	14.13	13.71	13.57	13.94	15.16	15.29	15.38	16.49	16.04	15.43	14.63	14.53	15.24	15.29	14.89	14.34	14.23
Cell	67	13.9	13.96	14	14.2	14.17	14.13	14.09	14.2	14.26	14.3	14.35	14.29	14.17	14.06	14	14.14	14.18	14.23	14.25	14.11	14.17	14.33	14.4	14.12	14	13.94	14.16	13.63	13.47	13.51	14.03	14.37	13.97	13.8	14.18	15.44	15.52	15.59	16.71	16.27	15.64	14.82	14.67	15.35	15.42	15.03	14.46	14.36
Cell	68	14.16	14.22	14.28	14.47	14.43	14.42	14.42	14.52	14.57	14.58	14.63	14.59	14.48	14.36	14.3	14.45	14.45	14.47	14.47	14.38	14.44	14.57	14.64	14.33	14.18	14.16	14.41	13.86	13.68	13.76	14.23	14.55	14.18	14	14.38	15.7	15.72	15.76	16.9	16.46	15.8	14.97	14.82	15.47	15.54	15.16	14.56	14.47
Cell	69	14.59	14.62	14.68	14.85	14.8	14.76	14.74	14.82	14.86	14.86	14.92	14.87	14.75	14.61	14.54	14.69	14.69	14.66	14.65	14.59	14.64	14.8	14.86	14.54	14.38	14.41	14.66	14.12	13.93	14.03	14.47	14.79	14.39	14.2	14.6	15.95	15.92	15.93	17.09	16.65	15.96	15.12	14.97	15.59	15.66	15.29	14.66	14.59
Cell	70	14.86	14.9	14.93	15.12	15.07	15	14.93	15	15.04	15.04	15.1	15.04	14.91	14.78	14.69	14.83	14.83	14.8	14.79	14.74	14.78	14.98	15.04	14.73	14.56	14.62	14.9	14.36	14.17	14.3	14.73	15.05	14.62	14.43	14.83	16.22	16.14	16.12	17.3	16.84	16.12	15.26	15.12	15.71	15.77	15.41	14.77	14.7
Cell	71	15.16	15.17	15.18	15.39	15.34	15.25	15.14	15.21	15.23	15.23	15.28	15.24	15.11	15	14.88	15.02	15.05	15.01	14.99	14.96	14.99	15.22	15.27	14.94	14.76	14.87	15.17	14.6	14.43	14.59	15.02	15.33	14.86	14.67	15.08	16.5	16.38	16.32	17.52	17.03	16.28	15.41	15.27	15.83	15.89	15.54	14.87	14.81
Cell	72	15.42	15.44	15.45	15.69	15.62	15.53	15.41	15.52	15.55	15.55	15.59	15.55	15.4	15.32	15.16	15.31	15.35	15.31	15.23	15.19	15.24	15.52	15.55	15.25	15.03	15.18	15.5	14.91	14.76	14.95	15.39	15.67	15.18	14.96	15.35	16.82	16.63	16.55	17.76	17.25	16.47	15.56	15.42	15.95	16.01	15.67	14.98	14.92
Cell	73	15.66	15.69	15.69	15.95	15.89	15.83	15.72	15.84	15.89	15.87	15.95	15.9	15.74	15.67	15.52	15.63	15.66	15.6	15.49	15.46	15.51	15.76	15.79	15.5	15.27	15.44	15.8	15.18	15.04	15.26	15.73	15.98	15.51	15.27	15.65	17.15	16.91	16.79	18.01	17.48	16.67	15.71	15.58	16.07	16.13	15.8	15.08	15.04
Cell	74	16.1	16.13	16.14	16.36	16.29	16.22	16.15	16.27	16.28	16.26	16.37	16.31	16.13	16.02	15.92	16.02	16.04	15.98	15.81	15.76	15.83	16.03	16.07	15.8	15.57	15.73	16.13	15.48	15.33	15.56	16.07	16.29	15.84	15.58	15.94	17.48	17.19	17.04	18.27	17.71	16.87	15.85	15.73	16.19	16.25	15.92	15.18	15.15
Cell	75 (Q3)	16.56	16.57	16.54	16.74	16.66	16.59	16.5	16.62	16.56	16.52	16.62	16.54	16.36	16.25	16.17	16.26	16.28	16.26	16.09	16.04	16.09	16.3	16.34	16.06	15.83	16.01	16.43	15.77	15.59	15.82	16.37	16.58	16.15	15.88	16.23	17.82	17.46	17.28	18.53	17.95	17.08	16	15.88	16.31	16.37	16.05	15.29	15.26
Cell	76	16.82	16.87	16.84	17.04	16.96	16.93	16.83	16.96	16.9	16.88	16.96	16.91	16.71	16.57	16.48	16.57	16.52	16.48	16.31	16.28	16.3	16.5	16.5	16.23	16.01	16.23	16.63	15.98	15.81	16.03	16.61	16.81	16.41	16.16	16.5	18.13	17.72	17.55	18.8	18.26	17.37	16.24	16.11	16.51	16.55	16.22	15.43	15.41
Cell	77	17.28	17.3	17.28	17.47	17.38	17.31	17.17	17.33	17.24	17.22	17.29	17.23	17.01	16.83	16.72	16.85	16.81	16.75	16.55	16.52	16.48	16.71	16.7	16.46	16.23	16.51	16.84	16.18	16.03	16.26	16.88	17.08	16.66	16.44	16.77	18.44	17.97	17.81	19.08	18.57	17.66	16.47	16.35	16.71	16.73	16.39	15.57	15.56
Cell	78	17.51	17.51	17.52	17.69	17.62	17.59	17.45	17.59	17.55	17.55	17.62	17.55	17.32	17.16	17.06	17.21	17.14	17.06	16.85	16.79	16.77	17	17.01	16.79	16.52	16.84	17.1	16.44	16.28	16.52	17.16	17.34	16.91	16.7	17.02	18.74	18.21	18.07	19.34	18.89	17.95	16.71	16.59	16.92	16.91	16.57	15.71	15.71
Cell	79	17.78	17.76	17.79	17.94	17.87	17.84	17.69	17.81	17.79	17.85	17.89	17.81	17.66	17.51	17.42	17.58	17.52	17.45	17.24	17.16	17.12	17.39	17.41	17.13	16.81	17.15	17.38	16.69	16.52	16.78	17.45	17.59	17.15	16.96	17.28	19.05	18.48	18.35	19.64	19.24	18.28	16.98	16.84	17.14	17.11	16.74	15.84	15.86
Cell	80	18.12	18.21	18.25	18.39	18.3	18.23	18.08	18.18	18.19	18.31	18.35	18.24	18.04	17.84	17.73	17.89	17.88	17.81	17.59	17.47	17.41	17.7	17.72	17.44	17.13	17.47	17.68	16.94	16.76	17.04	17.75	17.85	17.4	17.22	17.52	19.33	18.76	18.63	19.93	19.59	18.61	17.25	17.09	17.36	17.3	16.91	15.98	16.02
Cell	81	18.43	18.49	18.57	18.78	18.68	18.59	18.46	18.53	18.51	18.64	18.73	18.6	18.4	18.18	18	18.15	18.18	18.1	17.9	17.79	17.74	18	18.01	17.8	17.45	17.79	17.99	17.2	17	17.28	18.01	18.1	17.63	17.46	17.72	19.58	19	18.88	20.2	19.92	18.91	17.5	17.32	17.58	17.5	17.08	16.12	16.17
Cell	82	18.79	18.82	18.91	19.1	19.01	18.92	18.77	18.85	18.88	18.99	19.06	18.92	18.71	18.5	18.31	18.43	18.45	18.39	18.17	18.03	17.98	18.25	18.28	18.13	17.75	18.08	18.27	17.47	17.24	17.5	18.26	18.34	17.87	17.7	17.93	19.83	19.24	19.14	20.47	20.25	19.22	17.75	17.55	17.8	17.69	17.25	16.26	16.32
Cell	83	19.31	19.32	19.46	19.65	19.54	19.42	19.26	19.33	19.4	19.42	19.53	19.4	19.16	18.9	18.68	18.78	18.8	18.81	18.66	18.45	18.41	18.65	18.67	18.58	18.17	18.49	18.67	17.85	17.52	17.73	18.51	18.59	18.1	17.94	18.13	20.08	19.49	19.39	20.74	20.58	19.52	18	17.78	18.02	17.89	17.42	16.4	16.47
Cell	84	19.77	19.87	19.98	20.14	20.02	19.94	19.81	19.83	19.86	19.88	20.01	19.91	19.57	19.33	19.11	19.19	19.15	19.22	19.12	18.92	18.92	19.09	19.1	19.04	18.6	18.9	19.09	18.26	17.83	17.97	18.77	18.83	18.33	18.16	18.36	20.35	19.75	19.64	21.01	20.9	19.84	18.26	18.02	18.25	18.09	17.61	16.55	16.63
Cell	85	20.21	20.33	20.43	20.57	20.45	20.35	20.22	20.19	20.23	20.23	20.38	20.27	19.91	19.8	19.62	19.68	19.64	19.71	19.65	19.48	19.57	19.74	19.83	19.74	19.16	19.4	19.63	18.79	18.38	18.47	19.29	19.25	18.69	18.44	18.67	20.68	20.07	19.94	21.32	21.23	20.16	18.53	18.26	18.48	18.3	17.79	16.71	16.8
Cell	86	20.79	20.88	20.97	21.1	20.98	20.87	20.71	20.6	20.65	20.62	20.72	20.58	20.27	20.17	20.01	20.03	19.96	20.04	20.01	19.84	20.07	20.26	20.45	20.28	19.68	19.95	20.21	19.37	19.05	19.11	20.01	19.86	19.24	18.91	19.16	21.19	20.51	20.36	21.76	21.6	20.53	18.79	18.51	18.72	18.51	17.98	16.86	16.97
Cell	87	21.37	21.44	21.55	21.74	21.6	21.45	21.29	21.16	21.14	21.07	21.2	21.05	20.7	20.54	20.32	20.32	20.23	20.28	20.26	20.09	20.41	20.64	20.89	20.73	20.16	20.62	20.92	20.07	19.87	19.89	21.02	20.76	20.08	19.67	19.95	21.99	21.08	20.9	22.32	22.1	21.03	19.06	18.75	18.95	18.73	18.17	17.02	17.14
Cell	88	21.93	21.97	22.13	22.27	22.11	21.95	21.77	21.64	21.56	21.46	21.59	21.38	21.03	20.8	20.59	20.64	20.65	20.66	20.66	20.48	20.91	21.17	21.44	21.25	20.69	21.36	21.63	20.66	20.57	20.56	21.91	21.56	20.82	20.43	20.73	22.8	21.65	21.44	22.88	22.6	21.52	19.32	19	19.19	18.94	18.36	17.17	17.3
Cell	89	22.73	22.7	22.8	23.01	22.89	22.7	22.44	22.25	22.16	22.01	22.12	21.88	21.53	21.28	20.98	21	21.15	21.15	21.22	21.03	21.54	21.87	22.12	21.91	21.39	22.27	22.51	21.37	21.39	21.27	22.82	22.38	21.55	21.18	21.52	23.6	22.22	21.99	23.44	23.1	22.02	19.59	19.24	19.43	19.15	18.55	17.33	17.47
Cell	90	23.44	23.36	23.43	23.6	23.49	23.28	22.9	22.67	22.56	22.42	22.56	22.39	22.01	21.75	21.5	21.48	21.65	21.63	21.78	21.66	22.23	22.59	22.73	22.52	21.99	23.03	23.31	22.11	22.24	22.01	23.71	23.19	22.28	21.93	22.31	24.42	22.81	22.55	24.03	23.62	22.54	19.88	19.49	19.67	19.37	18.73	17.48	17.64
Cell	91	24.47	24.55	24.6	24.72	24.61	24.35	23.79	23.53	23.44	23.31	23.41	23.14	22.58	22.27	22.02	21.91	22.03	22	22.12	22.05	22.62	23.06	23.26	23.04	22.46	23.67	24	22.88	23.11	22.85	24.7	24.13	23.13	22.75	23.16	25.33	23.48	23.2	24.61	24.14	23.06	20.16	19.75	19.91	19.59	18.92	17.64	17.81
Cell	92	25.98	26.03	25.95	26.08	25.88	25.55	24.84	24.55	24.35	24.39	24.43	24	23.34	23.09	22.76	22.6	22.69	22.62	22.72	22.65	23.06	23.56	23.83	23.6	22.93	24.33	24.69	23.65	23.98	23.69	25.72	25.12	24.02	23.58	24.02	26.24	24.16	23.85	25.2	24.67	23.58	20.45	20	20.16	19.81	19.11	17.79	17.98
Cell	93	26.89	26.94	26.94	26.99	26.86	26.47	25.7	25.36	25.1	25.1	25.04	24.6	23.91	23.52	23.19	22.91	22.98	22.88	22.97	22.91	23.38	23.91	24.25	24	23.33	24.92	25.32	24.35	24.69	24.39	26.63	26	24.86	24.35	24.8	27.07	24.77	24.45	25.73	25.21	24.09	20.74	20.25	20.4	20.03	19.3	17.95	18.15
Cell	94	27.82	27.82	27.85	28.03	28.1	27.64	26.87	26.59	26.28	26.32	26.1	25.6	24.91	24.49	23.99	23.44	23.5	23.43	23.5	23.44	23.84	24.38	24.89	24.62	23.88	25.52	25.97	25.04	25.35	25.03	27.48	26.81	25.63	24.97	25.43	27.74	25.36	25.02	26.24	25.75	24.61	21.02	20.51	20.64	20.24	19.49	18.1	18.32
Cell	95	29.16	29.15	29.23	29.4	29.43	29.02	28.27	27.97	27.56	27.34	27.22	26.73	26.19	25.76	25.24	24.61	24.56	24.43	24.46	24.38	24.83	25.29	26.04	25.53	24.69	26.34	26.82	25.92	26.19	25.86	28.52	27.79	26.57	25.64	26.11	28.42	25.95	25.59	26.74	26.3	25.13	21.31	20.76	20.89	20.46	19.67	18.26	18.48
Cell	96	30.52	30.52	30.54	30.72	30.74	30.54	29.7	29.38	29.08	28.77	28.49	28.22	27.95	27.69	27.09	26.36	26.05	25.89	25.89	25.68	26.16	26.62	27.35	26.48	25.6	27.29	27.81	26.93	27.19	26.85	29.71	28.93	27.67	26.46	26.95	29.1	26.54	26.16	27.24	26.84	25.65	21.6	21.01	21.13	20.68	19.86	18.41	18.65
Cell	97	32.63	32.78	32.79	32.79	32.75	32.54	31.71	31.43	31.12	30.65	30.31	30.06	29.55	29.15	28.56	27.71	27.24	27.03	26.98	26.69	27.19	27.7	28.25	27.34	26.63	28.34	28.89	28.08	28.34	27.93	31	30.17	28.76	27.28	27.79	29.77	27.12	26.72	27.75	27.38	26.16	21.88	21.27	21.37	20.9	20.05	18.57	18.82
Cell	98	35.05	35.25	35.49	35.35	35.64	35.63	34.84	34.6	34.15	33.77	33.23	32.62	31.92	31.17	30.68	29.32	28.41	28.15	28.02	27.79	28.17	28.71	29.4	28.46	27.92	29.49	30.06	29.31	29.54	29.07	32.26	31.42	29.85	28.11	28.63	30.45	27.71	27.29	28.25	27.93	26.68	22.17	21.52	21.62	21.12	20.24	18.72	18.99
Cell	99	41.62	41.89	41.75	41.31	41.61	41.15	39.7	38.77	37.96	37.28	36.52	35.93	34.8	33.78	33.32	31.48	30.52	30.24	29.78	29.58	29.8	30.44	30.95	29.82	29.43	30.75	31.28	30.58	30.72	30.22	33.53	32.66	30.94	28.93	29.48	31.13	28.3	27.86	28.76	28.47	27.2	22.46	21.77	21.86	21.34	20.42	18.88	19.16
Cell	100 (Maximum)	50.1	50.51	50	49.33	50.95	50.18	48.03	47.3	46.25	44.3	43.24	42.28	41.74	40.35	39.51	35.83	34.37	34.02	32.7	32.08	32.24	32.9	33.66	31.09	30.79	32	32.51	31.86	31.89	31.37	34.79	33.9	32.04	29.75	30.32	31.8	28.89	28.43	29.26	29.01	27.72	22.74	22.02	22.1	21.56	20.61	19.03	19.33
PlosBiol	1	0	0	0.14	0.18	0.16	0.34	0.47	0.47	0.6	0.83	0.96	1.13	1.18	1.15	1.26	1.31	1.18	1.41	1.55	2.06	2	2.02	2.35	2.95	4.01	4.06	4.41	4.64	4.7	5.04	4.81	5.01	5.21	5.37	5.52	5.68	nd	nd	nd	nd	nd	nd	nd	nd	nd	nd	nd	nd
PlosBiol	2	0.22	0.19	0.35	0.48	0.53	0.68	0.83	0.96	1.14	1.41	1.54	1.72	1.82	1.82	1.84	1.84	1.77	2	2.02	2.49	2.41	2.31	2.64	3.19	4.18	4.25	4.56	4.73	4.8	5.14	4.9	5.1	5.3	5.45	5.6	5.75	nd	nd	nd	nd	nd	nd	nd	nd	nd	nd	nd	nd
PlosBiol	3	0.49	0.61	0.76	0.87	1.01	1.15	1.3	1.49	1.69	2.01	2.13	2.19	2.21	2.24	2.25	2.17	2.13	2.36	2.34	2.79	2.68	2.58	2.91	3.42	4.35	4.44	4.71	4.83	4.9	5.23	5	5.19	5.38	5.53	5.68	5.83	nd	nd	nd	nd	nd	nd	nd	nd	nd	nd	nd	nd
PlosBiol	4	0.65	0.79	0.95	1.05	1.19	1.34	1.51	1.74	1.95	2.24	2.36	2.41	2.43	2.46	2.45	2.41	2.4	2.62	2.57	3.01	2.91	2.81	3.12	3.61	4.52	4.62	4.86	4.93	5	5.33	5.09	5.28	5.46	5.61	5.76	5.91	nd	nd	nd	nd	nd	nd	nd	nd	nd	nd	nd	nd
PlosBiol	5	0.82	0.99	1.15	1.27	1.42	1.62	1.79	2.04	2.27	2.51	2.62	2.69	2.68	2.73	2.7	2.66	2.65	2.88	2.81	3.25	3.15	3.05	3.34	3.81	4.7	4.81	5	5.02	5.09	5.43	5.18	5.37	5.55	5.69	5.84	5.98	nd	nd	nd	nd	nd	nd	nd	nd	nd	nd	nd	nd
PlosBiol	6	1.17	1.33	1.46	1.58	1.72	1.9	2.11	2.4	2.53	2.74	2.86	2.91	2.91	2.97	2.92	2.9	2.95	3.14	3.06	3.49	3.4	3.28	3.57	4.02	4.87	4.99	5.15	5.12	5.19	5.52	5.28	5.45	5.63	5.77	5.92	6.06	nd	nd	nd	nd	nd	nd	nd	nd	nd	nd	nd	nd
PlosBiol	7	1.32	1.54	1.65	1.81	1.96	2.13	2.35	2.68	2.82	3.02	3.13	3.14	3.12	3.24	3.14	3.1	3.2	3.38	3.27	3.69	3.61	3.5	3.79	4.21	5	5.14	5.3	5.22	5.29	5.62	5.37	5.54	5.71	5.85	5.99	6.13	nd	nd	nd	nd	nd	nd	nd	nd	nd	nd	nd	nd
PlosBiol	8	1.65	1.85	1.94	2.07	2.23	2.38	2.61	2.87	3.02	3.21	3.31	3.31	3.28	3.45	3.35	3.29	3.45	3.63	3.49	3.9	3.81	3.72	4	4.4	5.15	5.29	5.45	5.31	5.39	5.71	5.47	5.63	5.8	5.93	6.07	6.21	nd	nd	nd	nd	nd	nd	nd	nd	nd	nd	nd	nd
PlosBiol	9	1.82	2.01	2.1	2.23	2.4	2.59	2.83	3.07	3.22	3.41	3.51	3.5	3.48	3.66	3.57	3.49	3.61	3.79	3.66	4.05	3.97	3.88	4.15	4.54	5.25	5.4	5.55	5.41	5.49	5.81	5.56	5.72	5.88	6.01	6.15	6.29	nd	nd	nd	nd	nd	nd	nd	nd	nd	nd	nd	nd
PlosBiol	10	1.94	2.15	2.29	2.4	2.56	2.75	3.02	3.25	3.41	3.58	3.67	3.67	3.64	3.8	3.71	3.64	3.75	3.91	3.77	4.16	4.08	4.01	4.27	4.63	5.32	5.48	5.63	5.5	5.58	5.9	5.65	5.81	5.96	6.1	6.23	6.36	nd	nd	nd	nd	nd	nd	nd	nd	nd	nd	nd	nd
PlosBiol	11	2.07	2.32	2.46	2.58	2.74	2.92	3.22	3.47	3.62	3.78	3.86	3.87	3.82	3.97	3.89	3.79	3.9	4.04	3.88	4.27	4.2	4.14	4.37	4.73	5.4	5.57	5.71	5.6	5.68	5.99	5.74	5.89	6.05	6.18	6.31	6.44	nd	nd	nd	nd	nd	nd	nd	nd	nd	nd	nd	nd
PlosBiol	12	2.26	2.49	2.66	2.76	2.9	3.08	3.41	3.68	3.82	3.96	4.01	4.04	4	4.18	4.09	4.01	4.1	4.21	4.05	4.43	4.37	4.31	4.52	4.86	5.48	5.65	5.8	5.69	5.77	6.08	5.83	5.98	6.13	6.26	6.39	6.51	nd	nd	nd	nd	nd	nd	nd	nd	nd	nd	nd	nd
PlosBiol	13	2.5	2.73	2.91	3.02	3.14	3.31	3.66	3.89	4.01	4.18	4.22	4.26	4.2	4.4	4.3	4.22	4.31	4.41	4.23	4.62	4.54	4.48	4.66	5	5.56	5.74	5.88	5.78	5.87	6.17	5.92	6.07	6.21	6.34	6.46	6.59	nd	nd	nd	nd	nd	nd	nd	nd	nd	nd	nd	nd
PlosBiol	14	2.69	2.91	3.09	3.2	3.31	3.48	3.84	4.08	4.15	4.32	4.37	4.4	4.33	4.58	4.47	4.4	4.48	4.57	4.38	4.77	4.69	4.63	4.8	5.14	5.65	5.83	5.96	5.87	5.96	6.27	6.01	6.15	6.29	6.42	6.54	6.67	nd	nd	nd	nd	nd	nd	nd	nd	nd	nd	nd	nd
PlosBiol	15	2.86	3.11	3.28	3.38	3.48	3.64	4.03	4.28	4.33	4.49	4.54	4.54	4.44	4.68	4.59	4.52	4.59	4.66	4.47	4.86	4.78	4.73	4.9	5.23	5.74	5.92	6.04	5.96	6.06	6.35	6.1	6.24	6.38	6.5	6.62	6.74	nd	nd	nd	nd	nd	nd	nd	nd	nd	nd	nd	nd
PlosBiol	16	3.08	3.32	3.47	3.6	3.69	3.84	4.24	4.48	4.53	4.67	4.73	4.72	4.62	4.86	4.75	4.68	4.75	4.81	4.61	4.99	4.91	4.83	4.99	5.32	5.82	6	6.11	6.05	6.15	6.44	6.19	6.33	6.46	6.58	6.7	6.82	nd	nd	nd	nd	nd	nd	nd	nd	nd	nd	nd	nd
PlosBiol	17	3.38	3.6	3.73	3.9	3.97	4.1	4.41	4.66	4.72	4.9	5.04	5.05	4.93	5.17	5.02	4.95	5.03	5.08	4.88	5.24	5.13	4.96	5.11	5.43	5.92	6.1	6.21	6.14	6.24	6.53	6.28	6.41	6.54	6.66	6.78	6.89	nd	nd	nd	nd	nd	nd	nd	nd	nd	nd	nd	nd
PlosBiol	18	3.59	3.81	3.91	4.07	4.14	4.27	4.59	4.81	4.9	5.11	5.3	5.3	5.18	5.42	5.28	5.21	5.32	5.34	5.15	5.48	5.34	5.11	5.25	5.57	6.06	6.24	6.33	6.23	6.33	6.61	6.37	6.5	6.63	6.74	6.86	6.97	nd	nd	nd	nd	nd	nd	nd	nd	nd	nd	nd	nd
PlosBiol	19	3.79	3.99	4.11	4.26	4.32	4.47	4.74	4.97	5.11	5.33	5.51	5.52	5.39	5.61	5.48	5.43	5.55	5.56	5.36	5.64	5.49	5.27	5.4	5.72	6.21	6.39	6.46	6.32	6.42	6.7	6.46	6.59	6.71	6.82	6.93	7.05	nd	nd	nd	nd	nd	nd	nd	nd	nd	nd	nd	nd
PlosBiol	20	4.01	4.21	4.33	4.47	4.53	4.68	4.92	5.13	5.28	5.51	5.69	5.69	5.55	5.76	5.63	5.59	5.74	5.74	5.56	5.83	5.65	5.44	5.57	5.88	6.36	6.53	6.58	6.41	6.52	6.79	6.56	6.67	6.79	6.9	7.01	7.12	nd	nd	nd	nd	nd	nd	nd	nd	nd	nd	nd	nd
PlosBiol	21	4.15	4.35	4.48	4.63	4.7	4.84	5.07	5.28	5.42	5.67	5.85	5.85	5.7	5.91	5.81	5.77	5.96	5.97	5.79	6.05	5.86	5.64	5.77	6.07	6.53	6.68	6.71	6.5	6.61	6.88	6.65	6.76	6.88	6.98	7.09	7.2	nd	nd	nd	nd	nd	nd	nd	nd	nd	nd	nd	nd
PlosBiol	22	4.27	4.47	4.61	4.77	4.82	4.97	5.19	5.42	5.57	5.84	6.02	6.05	5.91	6.11	6.04	6.02	6.24	6.25	6.06	6.3	6.1	5.88	5.97	6.25	6.71	6.83	6.84	6.59	6.71	6.97	6.74	6.85	6.96	7.06	7.17	7.28	nd	nd	nd	nd	nd	nd	nd	nd	nd	nd	nd	nd
PlosBiol	23	4.48	4.67	4.8	4.95	5	5.15	5.35	5.56	5.71	5.99	6.16	6.22	6.09	6.33	6.3	6.29	6.54	6.56	6.37	6.59	6.38	6.16	6.21	6.47	6.88	6.97	6.96	6.68	6.79	7.06	6.84	6.94	7.04	7.15	7.25	7.35	nd	nd	nd	nd	nd	nd	nd	nd	nd	nd	nd	nd
PlosBiol	24	4.57	4.76	4.9	5.05	5.12	5.26	5.47	5.67	5.81	6.11	6.28	6.37	6.26	6.53	6.54	6.52	6.82	6.83	6.64	6.86	6.64	6.42	6.45	6.68	7.04	7.1	7.08	6.76	6.88	7.15	6.93	7.03	7.13	7.23	7.33	7.43	nd	nd	nd	nd	nd	nd	nd	nd	nd	nd	nd	nd
PlosBiol	25 (Q1)	4.8	4.97	5.11	5.25	5.31	5.45	5.65	5.85	5.98	6.28	6.41	6.48	6.37	6.68	6.72	6.7	7.03	7.04	6.84	7.06	6.84	6.64	6.66	6.88	7.2	7.22	7.2	6.85	6.96	7.24	7.02	7.12	7.21	7.31	7.41	7.5	nd	nd	nd	nd	nd	nd	nd	nd	nd	nd	nd	nd
PlosBiol	26	4.96	5.13	5.27	5.4	5.46	5.61	5.81	6.03	6.15	6.45	6.57	6.62	6.51	6.84	6.92	6.9	7.22	7.21	6.99	7.2	6.99	6.79	6.81	7.03	7.3	7.3	7.27	6.93	7.05	7.33	7.12	7.2	7.29	7.39	7.48	7.58	nd	nd	nd	nd	nd	nd	nd	nd	nd	nd	nd	nd
PlosBiol	27	5.1	5.29	5.44	5.59	5.67	5.8	6	6.26	6.38	6.67	6.79	6.86	6.73	7.08	7.17	7.12	7.43	7.43	7.15	7.35	7.15	6.96	6.95	7.16	7.39	7.37	7.34	7.02	7.13	7.42	7.21	7.29	7.37	7.47	7.56	7.65	nd	nd	nd	nd	nd	nd	nd	nd	nd	nd	nd	nd
PlosBiol	28	5.24	5.43	5.59	5.74	5.81	5.93	6.12	6.37	6.5	6.79	6.9	7.01	6.87	7.25	7.32	7.26	7.58	7.58	7.3	7.49	7.31	7.12	7.07	7.27	7.46	7.46	7.42	7.11	7.23	7.52	7.32	7.39	7.46	7.55	7.64	7.73	nd	nd	nd	nd	nd	nd	nd	nd	nd	nd	nd	nd
PlosBiol	29	5.48	5.68	5.82	5.97	6.03	6.14	6.32	6.55	6.65	6.94	7.05	7.17	7.02	7.39	7.44	7.38	7.69	7.69	7.4	7.6	7.45	7.24	7.15	7.34	7.53	7.55	7.51	7.21	7.33	7.63	7.43	7.49	7.54	7.63	7.71	7.8	nd	nd	nd	nd	nd	nd	nd	nd	nd	nd	nd	nd
PlosBiol	30	5.65	5.87	6.01	6.17	6.23	6.35	6.54	6.75	6.84	7.13	7.24	7.35	7.18	7.53	7.55	7.49	7.77	7.76	7.47	7.67	7.53	7.32	7.23	7.41	7.61	7.64	7.6	7.31	7.43	7.74	7.55	7.58	7.62	7.71	7.79	7.88	nd	nd	nd	nd	nd	nd	nd	nd	nd	nd	nd	nd
PlosBiol	31	5.85	6.05	6.19	6.34	6.39	6.51	6.72	6.92	7.01	7.3	7.4	7.49	7.31	7.65	7.67	7.61	7.87	7.83	7.53	7.73	7.61	7.41	7.3	7.49	7.69	7.74	7.68	7.41	7.53	7.85	7.67	7.68	7.7	7.79	7.87	7.95	nd	nd	nd	nd	nd	nd	nd	nd	nd	nd	nd	nd
PlosBiol	32	5.97	6.17	6.31	6.46	6.54	6.66	6.89	7.1	7.18	7.45	7.55	7.64	7.45	7.78	7.78	7.7	7.94	7.89	7.58	7.78	7.7	7.49	7.38	7.57	7.76	7.83	7.77	7.51	7.63	7.95	7.78	7.78	7.78	7.87	7.95	8.03	nd	nd	nd	nd	nd	nd	nd	nd	nd	nd	nd	nd
PlosBiol	33	6.11	6.31	6.45	6.6	6.7	6.82	7.06	7.27	7.33	7.59	7.69	7.77	7.57	7.89	7.89	7.77	8.01	7.96	7.64	7.84	7.78	7.57	7.46	7.64	7.84	7.92	7.86	7.61	7.73	8.06	7.9	7.88	7.87	7.95	8.02	8.1	nd	nd	nd	nd	nd	nd	nd	nd	nd	nd	nd	nd
PlosBiol	34	6.21	6.41	6.55	6.7	6.82	6.95	7.21	7.41	7.47	7.72	7.85	7.93	7.72	8.03	8.03	7.9	8.13	8.06	7.74	7.94	7.91	7.69	7.57	7.74	7.94	8.03	7.96	7.71	7.83	8.17	8.01	7.98	7.95	8.02	8.1	8.18	nd	nd	nd	nd	nd	nd	nd	nd	nd	nd	nd	nd
PlosBiol	35	6.36	6.58	6.73	6.87	6.98	7.11	7.37	7.56	7.61	7.85	8.01	8.07	7.87	8.17	8.17	8.05	8.28	8.21	7.89	8.09	8.09	7.84	7.72	7.86	8.06	8.15	8.07	7.82	7.94	8.27	8.12	8.07	8.02	8.1	8.17	8.25	nd	nd	nd	nd	nd	nd	nd	nd	nd	nd	nd	nd
PlosBiol	36	6.49	6.71	6.86	6.99	7.1	7.23	7.48	7.69	7.76	8.01	8.17	8.23	8.06	8.35	8.36	8.24	8.48	8.42	8.07	8.24	8.26	8.01	7.87	7.98	8.17	8.27	8.19	7.93	8.04	8.38	8.24	8.17	8.1	8.18	8.25	8.32	nd	nd	nd	nd	nd	nd	nd	nd	nd	nd	nd	nd
PlosBiol	37	6.63	6.84	6.99	7.13	7.25	7.38	7.63	7.84	7.93	8.19	8.35	8.4	8.27	8.55	8.56	8.43	8.67	8.61	8.27	8.39	8.4	8.16	8.02	8.09	8.27	8.37	8.29	8.02	8.14	8.47	8.33	8.26	8.18	8.25	8.32	8.39	nd	nd	nd	nd	nd	nd	nd	nd	nd	nd	nd	nd
PlosBiol	38	6.75	6.96	7.1	7.24	7.35	7.49	7.74	7.93	8.04	8.29	8.44	8.5	8.4	8.68	8.7	8.57	8.82	8.76	8.43	8.54	8.55	8.32	8.17	8.19	8.37	8.47	8.38	8.11	8.22	8.55	8.42	8.34	8.26	8.33	8.39	8.46	nd	nd	nd	nd	nd	nd	nd	nd	nd	nd	nd	nd
PlosBiol	39	6.86	7.07	7.23	7.38	7.49	7.62	7.89	8.1	8.2	8.47	8.61	8.66	8.6	8.87	8.87	8.75	8.99	8.94	8.58	8.7	8.7	8.48	8.32	8.28	8.47	8.58	8.47	8.2	8.31	8.64	8.51	8.43	8.34	8.4	8.47	8.53	nd	nd	nd	nd	nd	nd	nd	nd	nd	nd	nd	nd
PlosBiol	40	7.08	7.28	7.42	7.57	7.68	7.81	8.08	8.28	8.37	8.62	8.77	8.82	8.76	9.02	9.02	8.89	9.13	9.08	8.71	8.82	8.82	8.6	8.42	8.38	8.56	8.68	8.57	8.29	8.39	8.72	8.6	8.51	8.42	8.48	8.54	8.6	nd	nd	nd	nd	nd	nd	nd	nd	nd	nd	nd	nd
PlosBiol	41	7.26	7.45	7.6	7.77	7.87	8	8.24	8.43	8.52	8.78	8.94	8.98	8.91	9.14	9.12	8.99	9.24	9.19	8.82	8.93	8.93	8.69	8.5	8.46	8.65	8.78	8.66	8.38	8.48	8.8	8.69	8.59	8.5	8.56	8.62	8.67	nd	nd	nd	nd	nd	nd	nd	nd	nd	nd	nd	nd
PlosBiol	42	7.47	7.64	7.79	7.94	8.04	8.16	8.39	8.58	8.67	8.95	9.1	9.14	9.07	9.29	9.26	9.13	9.39	9.32	8.96	9.07	9.05	8.8	8.61	8.55	8.74	8.89	8.75	8.47	8.56	8.89	8.78	8.68	8.58	8.63	8.69	8.75	nd	nd	nd	nd	nd	nd	nd	nd	nd	nd	nd	nd
PlosBiol	43	7.61	7.8	7.96	8.1	8.22	8.33	8.57	8.75	8.84	9.15	9.31	9.34	9.26	9.46	9.42	9.29	9.55	9.49	9.13	9.21	9.17	8.92	8.71	8.65	8.83	9	8.85	8.57	8.65	8.97	8.87	8.76	8.66	8.71	8.76	8.82	nd	nd	nd	nd	nd	nd	nd	nd	nd	nd	nd	nd
PlosBiol	44	7.78	7.97	8.15	8.3	8.41	8.52	8.75	8.92	9.03	9.33	9.51	9.55	9.47	9.64	9.58	9.45	9.73	9.65	9.3	9.37	9.34	9.06	8.83	8.75	8.94	9.12	8.95	8.67	8.75	9.07	8.95	8.84	8.73	8.79	8.84	8.89	nd	nd	nd	nd	nd	nd	nd	nd	nd	nd	nd	nd
PlosBiol	45	8.05	8.23	8.39	8.53	8.63	8.78	9.02	9.15	9.26	9.52	9.72	9.77	9.68	9.85	9.77	9.66	9.88	9.81	9.45	9.53	9.5	9.19	8.95	8.86	9.05	9.24	9.06	8.77	8.84	9.17	9.04	8.93	8.81	8.86	8.91	8.96	nd	nd	nd	nd	nd	nd	nd	nd	nd	nd	nd	nd
PlosBiol	46	8.25	8.42	8.57	8.7	8.8	8.95	9.17	9.29	9.39	9.63	9.83	9.89	9.79	9.95	9.88	9.77	9.99	9.92	9.56	9.65	9.63	9.32	9.06	8.96	9.14	9.36	9.16	8.87	8.93	9.26	9.12	9.01	8.89	8.94	8.98	9.03	nd	nd	nd	nd	nd	nd	nd	nd	nd	nd	nd	nd
PlosBiol	47	8.44	8.61	8.76	8.87	8.98	9.14	9.36	9.48	9.57	9.8	9.98	10.04	9.93	10.09	10.01	9.89	10.11	10.05	9.68	9.78	9.75	9.45	9.17	9.06	9.24	9.47	9.25	8.96	9.01	9.35	9.2	9.08	8.97	9.01	9.06	9.1	nd	nd	nd	nd	nd	nd	nd	nd	nd	nd	nd	nd
PlosBiol	48	8.61	8.78	8.93	9.03	9.12	9.29	9.49	9.61	9.7	9.93	10.1	10.19	10.09	10.23	10.15	10.04	10.26	10.21	9.84	9.93	9.89	9.59	9.27	9.15	9.32	9.56	9.34	9.05	9.09	9.44	9.27	9.16	9.05	9.09	9.13	9.17	nd	nd	nd	nd	nd	nd	nd	nd	nd	nd	nd	nd
PlosBiol	49	8.8	8.95	9.12	9.22	9.32	9.48	9.7	9.8	9.88	10.09	10.27	10.4	10.3	10.41	10.32	10.2	10.42	10.37	9.99	10.1	10.05	9.74	9.36	9.23	9.41	9.66	9.43	9.14	9.17	9.53	9.35	9.24	9.13	9.17	9.21	9.25	nd	nd	nd	nd	nd	nd	nd	nd	nd	nd	nd	nd
PlosBiol	50 (Median, Q2)	8.95	9.11	9.27	9.37	9.46	9.63	9.83	9.92	9.99	10.21	10.39	10.56	10.46	10.56	10.46	10.34	10.55	10.52	10.13	10.24	10.19	9.89	9.45	9.31	9.49	9.75	9.53	9.23	9.25	9.61	9.42	9.31	9.21	9.24	9.28	9.32	nd	nd	nd	nd	nd	nd	nd	nd	nd	nd	nd	nd
PlosBiol	51	9.17	9.31	9.46	9.54	9.63	9.79	9.99	10.08	10.16	10.36	10.52	10.7	10.59	10.7	10.6	10.47	10.68	10.63	10.23	10.35	10.28	9.98	9.52	9.39	9.56	9.82	9.6	9.3	9.31	9.68	9.47	9.36	9.26	9.29	9.33	9.37	nd	nd	nd	nd	nd	nd	nd	nd	nd	nd	nd	nd
PlosBiol	52	9.29	9.43	9.61	9.71	9.79	9.95	10.18	10.27	10.35	10.56	10.72	10.89	10.77	10.86	10.75	10.61	10.8	10.74	10.34	10.45	10.37	10.06	9.59	9.46	9.63	9.88	9.67	9.37	9.37	9.74	9.52	9.41	9.31	9.35	9.38	9.42	nd	nd	nd	nd	nd	nd	nd	nd	nd	nd	nd	nd
PlosBiol	53	9.46	9.6	9.76	9.89	10	10.15	10.39	10.48	10.55	10.76	10.91	11.09	10.96	11.05	10.9	10.72	10.91	10.84	10.43	10.55	10.46	10.15	9.66	9.53	9.7	9.94	9.74	9.44	9.43	9.81	9.57	9.46	9.36	9.4	9.44	9.48	nd	nd	nd	nd	nd	nd	nd	nd	nd	nd	nd	nd
PlosBiol	54	9.65	9.79	9.94	10.08	10.2	10.34	10.57	10.68	10.77	10.97	11.1	11.29	11.16	11.25	11.07	10.88	11.06	11	10.56	10.65	10.57	10.24	9.73	9.59	9.76	10.01	9.81	9.51	9.49	9.87	9.62	9.51	9.41	9.45	9.49	9.53	nd	nd	nd	nd	nd	nd	nd	nd	nd	nd	nd	nd
PlosBiol	55	9.89	10.02	10.15	10.32	10.44	10.57	10.78	10.88	10.97	11.17	11.28	11.48	11.36	11.44	11.23	11.02	11.19	11.13	10.68	10.77	10.7	10.36	9.82	9.67	9.84	10.08	9.89	9.6	9.57	9.95	9.68	9.57	9.45	9.5	9.54	9.59	nd	nd	nd	nd	nd	nd	nd	nd	nd	nd	nd	nd
PlosBiol	56	10.08	10.19	10.34	10.51	10.63	10.75	10.95	11.04	11.13	11.32	11.42	11.65	11.54	11.61	11.39	11.17	11.33	11.27	10.81	10.9	10.84	10.51	9.93	9.76	9.94	10.17	9.99	9.7	9.66	10.04	9.76	9.63	9.5	9.55	9.59	9.64	nd	nd	nd	nd	nd	nd	nd	nd	nd	nd	nd	nd
PlosBiol	57	10.39	10.47	10.64	10.81	10.93	11.07	11.27	11.35	11.41	11.57	11.65	11.89	11.79	11.83	11.58	11.34	11.45	11.39	10.95	11.05	11	10.67	10.05	9.88	10.04	10.28	10.1	9.81	9.77	10.13	9.83	9.69	9.55	9.6	9.65	9.69	nd	nd	nd	nd	nd	nd	nd	nd	nd	nd	nd	nd
PlosBiol	58	10.62	10.71	10.87	11.03	11.13	11.26	11.44	11.49	11.54	11.7	11.79	12.06	11.94	11.98	11.72	11.48	11.6	11.54	11.12	11.21	11.17	10.81	10.16	9.98	10.13	10.37	10.2	9.9	9.86	10.2	9.91	9.76	9.6	9.65	9.7	9.75	nd	nd	nd	nd	nd	nd	nd	nd	nd	nd	nd	nd
PlosBiol	59	10.78	10.86	11.03	11.21	11.31	11.44	11.64	11.68	11.72	11.9	12.01	12.28	12.18	12.21	11.93	11.68	11.78	11.7	11.3	11.38	11.34	10.95	10.27	10.07	10.22	10.45	10.29	10	9.95	10.27	9.99	9.82	9.65	9.7	9.75	9.8	nd	nd	nd	nd	nd	nd	nd	nd	nd	nd	nd	nd
PlosBiol	60	11.1	11.21	11.36	11.52	11.62	11.74	11.92	11.96	11.99	12.16	12.24	12.52	12.4	12.44	12.14	11.87	11.94	11.86	11.45	11.54	11.5	11.11	10.39	10.17	10.31	10.54	10.39	10.09	10.04	10.34	10.07	9.89	9.7	9.75	9.8	9.86	nd	nd	nd	nd	nd	nd	nd	nd	nd	nd	nd	nd
PlosBiol	61	11.34	11.46	11.59	11.75	11.85	11.97	12.12	12.24	12.28	12.46	12.53	12.8	12.68	12.73	12.42	12.12	12.18	12.1	11.62	11.67	11.65	11.24	10.51	10.26	10.4	10.62	10.48	10.19	10.13	10.42	10.15	9.95	9.75	9.8	9.86	9.91	nd	nd	nd	nd	nd	nd	nd	nd	nd	nd	nd	nd
PlosBiol	62	11.53	11.67	11.77	11.92	12.02	12.16	12.32	12.45	12.49	12.66	12.72	12.97	12.87	12.93	12.61	12.3	12.33	12.25	11.78	11.81	11.81	11.39	10.64	10.35	10.48	10.7	10.57	10.29	10.22	10.49	10.22	10.01	9.8	9.86	9.91	9.96	nd	nd	nd	nd	nd	nd	nd	nd	nd	nd	nd	nd
PlosBiol	63	11.77	11.92	12.02	12.15	12.24	12.36	12.57	12.69	12.72	12.86	12.91	13.14	13.07	13.12	12.8	12.49	12.5	12.38	11.92	11.95	11.97	11.53	10.78	10.44	10.57	10.79	10.67	10.38	10.32	10.56	10.3	10.08	9.85	9.91	9.96	10.02	nd	nd	nd	nd	nd	nd	nd	nd	nd	nd	nd	nd
PlosBiol	64	12	12.12	12.21	12.34	12.42	12.57	12.79	12.91	12.95	13.08	13.13	13.35	13.31	13.36	13.03	12.71	12.69	12.54	12.08	12.08	12.1	11.65	10.89	10.52	10.64	10.86	10.75	10.47	10.4	10.62	10.37	10.13	9.9	9.96	10.01	10.07	nd	nd	nd	nd	nd	nd	nd	nd	nd	nd	nd	nd
PlosBiol	65	12.31	12.41	12.49	12.6	12.66	12.81	13.03	13.16	13.18	13.31	13.35	13.55	13.52	13.56	13.21	12.89	12.84	12.68	12.22	12.22	12.22	11.75	10.97	10.58	10.71	10.92	10.82	10.54	10.46	10.66	10.41	10.18	9.95	10.01	10.07	10.12	nd	nd	nd	nd	nd	nd	nd	nd	nd	nd	nd	nd
PlosBiol	66	12.55	12.64	12.7	12.81	12.86	13.07	13.3	13.45	13.5	13.62	13.66	13.84	13.82	13.86	13.5	13.17	13.05	12.87	12.4	12.36	12.35	11.84	11.06	10.65	10.77	10.98	10.89	10.61	10.52	10.7	10.46	10.23	10	10.06	10.12	10.18	nd	nd	nd	nd	nd	nd	nd	nd	nd	nd	nd	nd
PlosBiol	67	12.86	12.94	13.02	13.14	13.19	13.39	13.58	13.74	13.77	13.9	13.94	14.1	14.08	14.09	13.74	13.39	13.24	13.07	12.58	12.53	12.51	11.97	11.18	10.77	10.88	11.06	10.97	10.69	10.59	10.75	10.51	10.28	10.05	10.12	10.18	10.24	nd	nd	nd	nd	nd	nd	nd	nd	nd	nd	nd	nd
PlosBiol	68	13.11	13.19	13.27	13.38	13.45	13.64	13.8	13.96	14	14.11	14.16	14.29	14.25	14.28	14.01	13.62	13.47	13.33	12.85	12.78	12.73	12.19	11.41	10.99	11.08	11.16	11.08	10.8	10.68	10.8	10.56	10.34	10.12	10.18	10.24	10.31	nd	nd	nd	nd	nd	nd	nd	nd	nd	nd	nd	nd
PlosBiol	69	13.36	13.43	13.54	13.62	13.69	13.87	14.04	14.18	14.24	14.37	14.39	14.53	14.49	14.5	14.33	13.92	13.77	13.61	13.16	13.03	12.97	12.42	11.63	11.21	11.28	11.26	11.18	10.9	10.76	10.85	10.62	10.4	10.18	10.25	10.31	10.38	nd	nd	nd	nd	nd	nd	nd	nd	nd	nd	nd	nd
PlosBiol	70	13.6	13.69	13.76	13.87	13.95	14.11	14.29	14.42	14.49	14.61	14.61	14.77	14.69	14.72	14.61	14.19	14.02	13.88	13.43	13.27	13.19	12.65	11.84	11.42	11.48	11.36	11.29	11.01	10.84	10.91	10.68	10.46	10.24	10.31	10.38	10.45	nd	nd	nd	nd	nd	nd	nd	nd	nd	nd	nd	nd
PlosBiol	71	13.87	13.93	14	14.13	14.2	14.38	14.56	14.72	14.77	14.88	14.86	15.02	14.96	14.98	14.95	14.52	14.31	14.19	13.71	13.54	13.45	12.9	12.08	11.64	11.7	11.47	11.39	11.12	10.92	10.96	10.73	10.52	10.31	10.38	10.45	10.52	nd	nd	nd	nd	nd	nd	nd	nd	nd	nd	nd	nd
PlosBiol	72	14.06	14.14	14.21	14.33	14.43	14.61	14.81	14.99	15.04	15.13	15.09	15.24	15.24	15.25	15.31	14.87	14.64	14.53	14.05	13.89	13.8	13.25	12.43	11.92	11.96	11.63	11.53	11.26	11.04	11.05	10.79	10.58	10.37	10.44	10.51	10.58	nd	nd	nd	nd	nd	nd	nd	nd	nd	nd	nd	nd
PlosBiol	73	14.37	14.44	14.5	14.65	14.75	14.97	15.14	15.3	15.34	15.42	15.35	15.49	15.55	15.56	15.66	15.24	14.94	14.85	14.39	14.27	14.18	13.62	12.8	12.21	12.26	11.82	11.69	11.42	11.18	11.17	10.85	10.64	10.43	10.51	10.58	10.65	nd	nd	nd	nd	nd	nd	nd	nd	nd	nd	nd	nd
PlosBiol	74	14.63	14.69	14.78	14.94	15.06	15.27	15.42	15.58	15.62	15.69	15.59	15.72	15.79	15.77	15.93	15.51	15.19	15.13	14.68	14.6	14.5	13.93	13.11	12.5	12.54	12.01	11.86	11.59	11.33	11.3	10.91	10.7	10.5	10.57	10.65	10.72	nd	nd	nd	nd	nd	nd	nd	nd	nd	nd	nd	nd
PlosBiol	75 (Q3)	14.86	15.03	15.11	15.29	15.45	15.65	15.79	15.94	15.96	16.04	15.95	16.07	16.08	16.04	16.25	15.79	15.45	15.4	14.98	14.96	14.84	14.23	13.42	12.78	12.82	12.2	12.02	11.76	11.48	11.42	10.97	10.77	10.56	10.64	10.72	10.79	nd	nd	nd	nd	nd	nd	nd	nd	nd	nd	nd	nd
PlosBiol	76	15.27	15.43	15.48	15.61	15.79	15.99	16.12	16.28	16.28	16.31	16.27	16.34	16.34	16.29	16.59	16.13	15.76	15.74	15.29	15.32	15.21	14.52	13.71	13.06	13.11	12.46	12.26	11.98	11.7	11.63	11.12	10.92	10.72	10.81	10.89	10.97	nd	nd	nd	nd	nd	nd	nd	nd	nd	nd	nd	nd
PlosBiol	77	15.58	15.74	15.78	15.94	16.12	16.39	16.51	16.64	16.62	16.68	16.68	16.71	16.69	16.62	16.96	16.5	16.04	16.04	15.6	15.69	15.53	14.8	13.99	13.33	13.39	12.71	12.49	12.21	11.91	11.83	11.27	11.08	10.88	10.97	11.06	11.15	nd	nd	nd	nd	nd	nd	nd	nd	nd	nd	nd	nd
PlosBiol	78	15.93	16.13	16.13	16.27	16.44	16.71	16.8	16.94	16.92	17.02	17	17.01	16.95	16.89	17.3	16.83	16.34	16.4	15.98	16.11	15.86	15.13	14.3	13.64	13.7	12.99	12.77	12.49	12.15	12.03	11.42	11.23	11.05	11.14	11.24	11.33	nd	nd	nd	nd	nd	nd	nd	nd	nd	nd	nd	nd
PlosBiol	79	16.25	16.43	16.46	16.58	16.71	17.04	17.15	17.28	17.25	17.4	17.35	17.35	17.27	17.21	17.69	17.24	16.68	16.85	16.52	16.67	16.36	15.62	14.78	14.12	14.15	13.42	13.19	12.9	12.46	12.23	11.57	11.39	11.21	11.31	11.41	11.51	nd	nd	nd	nd	nd	nd	nd	nd	nd	nd	nd	nd
PlosBiol	80	16.58	16.74	16.73	16.84	17.01	17.32	17.45	17.6	17.58	17.7	17.65	17.62	17.53	17.51	18.07	17.57	17.02	17.25	17.03	17.2	16.85	16.1	15.25	14.6	14.61	13.84	13.61	13.32	12.77	12.43	11.72	11.54	11.37	11.48	11.58	11.69	nd	nd	nd	nd	nd	nd	nd	nd	nd	nd	nd	nd
PlosBiol	81	17.06	17.25	17.24	17.31	17.47	17.78	17.97	18.07	18.07	18.17	18.09	18.05	17.89	17.85	18.44	17.93	17.33	17.62	17.5	17.66	17.31	16.52	15.68	15.03	15.02	14.27	14.03	13.73	13.08	12.64	11.87	11.7	11.53	11.64	11.76	11.87	nd	nd	nd	nd	nd	nd	nd	nd	nd	nd	nd	nd
PlosBiol	82	17.47	17.7	17.73	17.77	17.93	18.28	18.61	18.72	18.73	18.8	18.74	18.66	18.45	18.35	18.96	18.43	17.76	18.02	17.99	18.11	17.75	16.94	16.09	15.45	15.44	14.69	14.45	14.15	13.4	12.84	12.02	11.86	11.69	11.81	11.93	12.05	nd	nd	nd	nd	nd	nd	nd	nd	nd	nd	nd	nd
PlosBiol	83	17.8	18.05	18.11	18.13	18.26	18.61	18.92	19.03	19.14	19.18	19.14	19.03	18.78	18.64	19.28	18.81	18.13	18.49	18.55	18.62	18.27	17.42	16.57	15.92	15.92	15.18	14.88	14.58	13.72	13.06	12.19	12.02	11.85	11.98	12.11	12.23	nd	nd	nd	nd	nd	nd	nd	nd	nd	nd	nd	nd
PlosBiol	84	18.15	18.41	18.47	18.49	18.62	18.98	19.28	19.38	19.5	19.52	19.49	19.38	19.13	18.95	19.62	19.21	18.63	19.12	19.26	19.33	18.99	18.1	17.24	16.57	16.58	15.85	15.46	15.01	14.04	13.27	12.35	12.18	12.02	12.15	12.28	12.41	nd	nd	nd	nd	nd	nd	nd	nd	nd	nd	nd	nd
PlosBiol	85	18.62	18.86	18.97	18.97	19.13	19.46	19.7	19.92	20.03	20.02	19.97	19.84	19.58	19.35	20.02	19.65	19.28	19.89	20	20.09	19.75	18.85	17.99	17.29	17.31	16.59	16.12	15.43	14.37	13.49	12.52	12.35	12.18	12.31	12.45	12.59	nd	nd	nd	nd	nd	nd	nd	nd	nd	nd	nd	nd
PlosBiol	86	19.29	19.51	19.64	19.59	19.75	20.04	20.26	20.48	20.65	20.61	20.5	20.23	19.97	19.67	20.37	20.04	19.88	20.6	20.78	20.85	20.49	19.59	18.73	18.01	18.02	17.32	16.76	15.85	14.68	13.69	12.68	12.51	12.34	12.48	12.63	12.77	nd	nd	nd	nd	nd	nd	nd	nd	nd	nd	nd	nd
PlosBiol	87	19.81	20.01	20.15	20.1	20.27	20.6	20.8	21	21.2	21.12	21.04	20.75	20.5	20.15	20.85	20.55	20.54	21.35	21.63	21.61	21.25	20.31	19.44	18.68	18.71	18.02	17.37	16.24	14.96	13.87	12.84	12.67	12.5	12.65	12.8	12.95	nd	nd	nd	nd	nd	nd	nd	nd	nd	nd	nd	nd
PlosBiol	88	20.73	20.83	20.96	20.89	21	21.33	21.4	21.56	21.77	21.64	21.57	21.29	21.05	20.64	21.31	21.1	21.25	22.13	22.5	22.4	22.04	21.04	20.15	19.35	19.39	18.72	17.99	16.63	15.25	14.04	13.01	12.84	12.66	12.82	12.97	13.13	nd	nd	nd	nd	nd	nd	nd	nd	nd	nd	nd	nd
PlosBiol	89	21.32	21.4	21.49	21.44	21.56	21.86	21.85	22.02	22.18	22.05	21.94	21.68	21.46	21.03	21.67	21.65	21.99	22.98	23.41	23.33	22.95	21.93	21.01	20.16	20.21	19.57	18.61	17.03	15.53	14.21	13.17	13	12.82	12.98	13.15	13.31	nd	nd	nd	nd	nd	nd	nd	nd	nd	nd	nd	nd
PlosBiol	90	22.29	22.36	22.39	22.26	22.31	22.56	22.5	22.64	22.72	22.54	22.34	22.06	21.83	21.35	22.01	22.25	22.81	23.94	24.43	24.34	23.94	22.91	21.97	21.06	21.12	20.5	19.28	17.48	15.81	14.38	13.34	13.16	12.98	13.15	13.32	13.49	nd	nd	nd	nd	nd	nd	nd	nd	nd	nd	nd	nd
PlosBiol	91	22.99	23.08	23.12	22.99	23	23.22	23.21	23.32	23.38	23.17	22.93	22.62	22.32	21.79	22.41	22.9	23.64	24.87	25.45	25.34	24.91	23.83	22.88	21.97	22.03	21.43	19.95	17.92	16.1	14.56	13.51	13.33	13.15	13.32	13.49	13.67	nd	nd	nd	nd	nd	nd	nd	nd	nd	nd	nd	nd
PlosBiol	92	23.85	23.95	23.96	23.84	23.79	23.96	23.89	23.98	24.01	23.68	23.46	23.11	22.73	22.17	22.75	23.49	24.37	25.77	26.42	26.3	25.85	24.73	23.76	22.85	22.9	22.32	20.58	18.39	16.41	14.75	13.7	13.5	13.31	13.49	13.67	13.85	nd	nd	nd	nd	nd	nd	nd	nd	nd	nd	nd	nd
PlosBiol	93	24.84	24.93	24.94	24.87	24.98	25.11	25.02	25.06	25.07	24.7	24.47	24.06	23.64	23.07	23.55	24.33	25.18	26.66	27.41	27.26	26.79	25.57	24.6	23.65	23.63	23.08	21.07	18.85	16.71	14.95	13.89	13.68	13.47	13.66	13.84	14.03	nd	nd	nd	nd	nd	nd	nd	nd	nd	nd	nd	nd
PlosBiol	94	25.71	26	26.42	26.26	26.36	26.45	26.37	26.45	26.4	25.96	25.74	25.29	24.77	23.89	24.47	25.4	26.21	27.83	28.61	28.45	27.95	26.63	25.63	24.59	24.5	23.85	21.57	19.31	17.02	15.14	14.08	13.86	13.63	13.82	14.02	14.21	nd	nd	nd	nd	nd	nd	nd	nd	nd	nd	nd	nd
PlosBiol	95	27.24	27.48	28.05	27.92	27.87	27.92	27.8	27.78	27.73	27.18	26.98	26.35	25.83	24.85	25.49	26.52	27.28	28.97	29.81	29.59	29.11	27.68	26.64	25.5	25.28	24.45	22.07	19.78	17.32	15.34	14.27	14.03	13.79	13.99	14.19	14.39	nd	nd	nd	nd	nd	nd	nd	nd	nd	nd	nd	nd
PlosBiol	96	28.43	29	29.51	29.52	29.42	29.37	29.31	29.32	29.24	28.66	28.38	27.78	27.1	26.21	26.84	27.87	28.61	30.33	31.17	30.89	30.42	28.88	27.73	26.44	26.04	25.03	22.57	20.24	17.63	15.53	14.46	14.21	13.95	14.16	14.36	14.57	nd	nd	nd	nd	nd	nd	nd	nd	nd	nd	nd	nd
PlosBiol	97	30.5	30.87	31.65	31.6	31.5	31.36	31.37	31.6	31.91	31.02	30.86	30.32	29.74	28.68	29.39	30.34	31.02	32.8	33.33	32.29	31.83	30.08	28.83	27.38	26.8	25.61	23.07	20.7	17.93	15.73	14.66	14.38	14.11	14.33	14.54	14.75	nd	nd	nd	nd	nd	nd	nd	nd	nd	nd	nd	nd
PlosBiol	98	33.62	33.74	34.36	34.34	34.14	33.84	33.74	33.67	34.37	34.03	33.93	33.17	32.67	31.88	32.54	33.42	34.05	35.9	36.43	34.68	33.55	31.58	30.17	28.52	27.55	26.2	23.57	21.17	18.24	15.92	14.85	14.56	14.28	14.49	14.71	14.93	nd	nd	nd	nd	nd	nd	nd	nd	nd	nd	nd	nd
PlosBiol	99	40.24	39.96	40.2	39.86	39.57	38.96	37.86	37.39	37.61	37.68	37.22	36.22	35.61	34.98	35.62	36.17	36.66	38.61	38.99	37.21	35.5	33.22	31.6	29.72	28.31	26.78	24.07	21.63	18.54	16.12	15.04	14.74	14.44	14.66	14.88	15.11	nd	nd	nd	nd	nd	nd	nd	nd	nd	nd	nd	nd
PlosBiol	100 (Maximum)	50.15	49.97	49.97	50.2	50.92	49.76	49.06	48.21	48.15	47.5	46.98	44.75	43.42	42.51	42.02	40.81	40.85	41.83	41.43	39.57	37.46	34.85	33.03	30.92	29.06	27.36	24.57	22.1	18.85	16.32	15.23	14.91	14.6	14.83	15.06	15.29	nd	nd	nd	nd	nd	nd	nd	nd	nd	nd	nd	nd
PlosCompBiol	1	0	0	0	0	0	0	0.23	0.28	0.34	0.34	0.38	0.43	0.45	0.45	1.8	1.98	2.19	2.15	2.38	nd	nd	nd	nd	nd	nd	nd	nd	nd	nd	nd	nd	nd	nd	nd	nd	nd	nd	nd	nd	nd	nd	nd	nd	nd	nd	nd	nd	nd
PlosCompBiol	2	0	0	0	0	0	0	0.24	0.34	0.46	0.46	0.54	0.63	0.67	0.67	2.02	2.22	2.47	2.45	2.64	nd	nd	nd	nd	nd	nd	nd	nd	nd	nd	nd	nd	nd	nd	nd	nd	nd	nd	nd	nd	nd	nd	nd	nd	nd	nd	nd	nd	nd
PlosCompBiol	3	0	0	0	0	0	0.05	0.29	0.44	0.63	0.63	0.75	0.88	0.94	0.94	2.29	2.52	2.74	2.75	2.91	nd	nd	nd	nd	nd	nd	nd	nd	nd	nd	nd	nd	nd	nd	nd	nd	nd	nd	nd	nd	nd	nd	nd	nd	nd	nd	nd	nd	nd
PlosCompBiol	4	0	0	0	0.16	0.14	0.26	0.52	0.7	0.93	0.93	1.09	1.27	1.35	1.35	2.58	2.84	2.99	3	3.16	nd	nd	nd	nd	nd	nd	nd	nd	nd	nd	nd	nd	nd	nd	nd	nd	nd	nd	nd	nd	nd	nd	nd	nd	nd	nd	nd	nd	nd
PlosCompBiol	5	0.09	0.08	0.2	0.36	0.4	0.54	0.84	1.02	1.28	1.31	1.51	1.67	1.76	1.67	2.88	3.1	3.22	3.22	3.39	nd	nd	nd	nd	nd	nd	nd	nd	nd	nd	nd	nd	nd	nd	nd	nd	nd	nd	nd	nd	nd	nd	nd	nd	nd	nd	nd	nd	nd
PlosCompBiol	6	0.25	0.21	0.38	0.53	0.63	0.76	1.07	1.26	1.54	1.63	1.87	1.97	2.08	1.95	3.15	3.32	3.45	3.46	3.65	nd	nd	nd	nd	nd	nd	nd	nd	nd	nd	nd	nd	nd	nd	nd	nd	nd	nd	nd	nd	nd	nd	nd	nd	nd	nd	nd	nd	nd
PlosCompBiol	7	0.71	0.83	0.95	1.07	1.17	1.26	1.58	1.79	2.09	2.13	2.28	2.38	2.37	2.21	3.4	3.53	3.68	3.7	3.91	nd	nd	nd	nd	nd	nd	nd	nd	nd	nd	nd	nd	nd	nd	nd	nd	nd	nd	nd	nd	nd	nd	nd	nd	nd	nd	nd	nd	nd
PlosCompBiol	8	0.84	0.97	1.09	1.26	1.36	1.44	1.77	2	2.32	2.38	2.55	2.66	2.66	2.47	3.61	3.75	3.92	3.95	4.16	nd	nd	nd	nd	nd	nd	nd	nd	nd	nd	nd	nd	nd	nd	nd	nd	nd	nd	nd	nd	nd	nd	nd	nd	nd	nd	nd	nd	nd
PlosCompBiol	9	1.21	1.31	1.41	1.58	1.67	1.75	2.1	2.35	2.57	2.64	2.8	2.89	2.89	2.7	3.81	3.94	4.1	4.13	4.33	nd	nd	nd	nd	nd	nd	nd	nd	nd	nd	nd	nd	nd	nd	nd	nd	nd	nd	nd	nd	nd	nd	nd	nd	nd	nd	nd	nd	nd
PlosCompBiol	10	1.32	1.43	1.53	1.7	1.81	1.91	2.28	2.55	2.77	2.84	2.98	3.07	3.08	2.87	3.97	4.09	4.22	4.24	4.42	nd	nd	nd	nd	nd	nd	nd	nd	nd	nd	nd	nd	nd	nd	nd	nd	nd	nd	nd	nd	nd	nd	nd	nd	nd	nd	nd	nd	nd
PlosCompBiol	11	1.44	1.6	1.7	1.85	1.98	2.08	2.48	2.76	2.98	3.04	3.17	3.25	3.23	3.01	4.11	4.21	4.33	4.33	4.52	nd	nd	nd	nd	nd	nd	nd	nd	nd	nd	nd	nd	nd	nd	nd	nd	nd	nd	nd	nd	nd	nd	nd	nd	nd	nd	nd	nd	nd
PlosCompBiol	12	1.52	1.68	1.8	1.99	2.11	2.25	2.67	2.95	3.19	3.25	3.36	3.45	3.43	3.2	4.27	4.37	4.45	4.43	4.62	nd	nd	nd	nd	nd	nd	nd	nd	nd	nd	nd	nd	nd	nd	nd	nd	nd	nd	nd	nd	nd	nd	nd	nd	nd	nd	nd	nd	nd
PlosCompBiol	13	1.83	1.99	2.1	2.28	2.39	2.53	2.96	3.16	3.42	3.46	3.55	3.64	3.62	3.36	4.41	4.52	4.58	4.56	4.75	nd	nd	nd	nd	nd	nd	nd	nd	nd	nd	nd	nd	nd	nd	nd	nd	nd	nd	nd	nd	nd	nd	nd	nd	nd	nd	nd	nd	nd
PlosCompBiol	14	1.98	2.13	2.25	2.42	2.53	2.68	3.13	3.3	3.57	3.63	3.71	3.81	3.8	3.52	4.57	4.67	4.73	4.71	4.92	nd	nd	nd	nd	nd	nd	nd	nd	nd	nd	nd	nd	nd	nd	nd	nd	nd	nd	nd	nd	nd	nd	nd	nd	nd	nd	nd	nd	nd
PlosCompBiol	15	2.1	2.28	2.4	2.58	2.76	2.9	3.36	3.52	3.82	3.88	3.95	4.06	4.03	3.74	4.77	4.81	4.86	4.84	5.06	nd	nd	nd	nd	nd	nd	nd	nd	nd	nd	nd	nd	nd	nd	nd	nd	nd	nd	nd	nd	nd	nd	nd	nd	nd	nd	nd	nd	nd
PlosCompBiol	16	2.29	2.46	2.57	2.75	2.95	3.08	3.56	3.7	4.01	4.07	4.11	4.22	4.19	3.88	4.9	4.92	4.97	4.94	5.17	nd	nd	nd	nd	nd	nd	nd	nd	nd	nd	nd	nd	nd	nd	nd	nd	nd	nd	nd	nd	nd	nd	nd	nd	nd	nd	nd	nd	nd
PlosCompBiol	17	2.61	2.76	2.88	3.03	3.23	3.38	3.77	3.9	4.19	4.26	4.3	4.42	4.37	4.04	5.06	5.06	5.09	5.04	5.28	nd	nd	nd	nd	nd	nd	nd	nd	nd	nd	nd	nd	nd	nd	nd	nd	nd	nd	nd	nd	nd	nd	nd	nd	nd	nd	nd	nd	nd
PlosCompBiol	18	2.75	2.89	3.01	3.16	3.37	3.55	3.95	4.07	4.35	4.42	4.46	4.57	4.52	4.21	5.23	5.22	5.21	5.16	5.42	nd	nd	nd	nd	nd	nd	nd	nd	nd	nd	nd	nd	nd	nd	nd	nd	nd	nd	nd	nd	nd	nd	nd	nd	nd	nd	nd	nd	nd
PlosCompBiol	19	2.91	3.05	3.17	3.32	3.53	3.73	4.11	4.22	4.51	4.56	4.61	4.71	4.64	4.36	5.36	5.35	5.32	5.27	5.54	nd	nd	nd	nd	nd	nd	nd	nd	nd	nd	nd	nd	nd	nd	nd	nd	nd	nd	nd	nd	nd	nd	nd	nd	nd	nd	nd	nd	nd
PlosCompBiol	20	3.1	3.25	3.36	3.49	3.69	3.89	4.26	4.36	4.65	4.69	4.74	4.83	4.74	4.48	5.48	5.48	5.44	5.4	5.69	nd	nd	nd	nd	nd	nd	nd	nd	nd	nd	nd	nd	nd	nd	nd	nd	nd	nd	nd	nd	nd	nd	nd	nd	nd	nd	nd	nd	nd
PlosCompBiol	21	3.26	3.41	3.51	3.68	3.87	4.07	4.43	4.53	4.83	4.87	4.91	4.99	4.89	4.66	5.62	5.62	5.58	5.55	5.85	nd	nd	nd	nd	nd	nd	nd	nd	nd	nd	nd	nd	nd	nd	nd	nd	nd	nd	nd	nd	nd	nd	nd	nd	nd	nd	nd	nd	nd
PlosCompBiol	22	3.37	3.52	3.64	3.82	4.02	4.2	4.57	4.67	4.99	5.01	5.06	5.16	5.05	4.83	5.78	5.77	5.74	5.72	6.02	nd	nd	nd	nd	nd	nd	nd	nd	nd	nd	nd	nd	nd	nd	nd	nd	nd	nd	nd	nd	nd	nd	nd	nd	nd	nd	nd	nd	nd
PlosCompBiol	23	3.54	3.7	3.81	3.99	4.19	4.37	4.73	4.83	5.15	5.19	5.24	5.35	5.23	5.04	5.97	5.97	5.94	5.9	6.21	nd	nd	nd	nd	nd	nd	nd	nd	nd	nd	nd	nd	nd	nd	nd	nd	nd	nd	nd	nd	nd	nd	nd	nd	nd	nd	nd	nd	nd
PlosCompBiol	24	3.72	3.89	4	4.18	4.39	4.56	4.95	5.04	5.35	5.39	5.43	5.55	5.41	5.23	6.14	6.14	6.12	6.06	6.38	nd	nd	nd	nd	nd	nd	nd	nd	nd	nd	nd	nd	nd	nd	nd	nd	nd	nd	nd	nd	nd	nd	nd	nd	nd	nd	nd	nd	nd
PlosCompBiol	25 (Q1)	3.9	4.06	4.16	4.33	4.52	4.71	5.1	5.17	5.47	5.51	5.55	5.69	5.54	5.39	6.3	6.3	6.28	6.21	6.54	nd	nd	nd	nd	nd	nd	nd	nd	nd	nd	nd	nd	nd	nd	nd	nd	nd	nd	nd	nd	nd	nd	nd	nd	nd	nd	nd	nd	nd
PlosCompBiol	26	4.04	4.2	4.31	4.5	4.7	4.91	5.31	5.37	5.67	5.71	5.75	5.9	5.73	5.6	6.48	6.48	6.43	6.36	6.7	nd	nd	nd	nd	nd	nd	nd	nd	nd	nd	nd	nd	nd	nd	nd	nd	nd	nd	nd	nd	nd	nd	nd	nd	nd	nd	nd	nd	nd
PlosCompBiol	27	4.19	4.34	4.45	4.64	4.85	5.05	5.44	5.5	5.79	5.82	5.86	6.02	5.85	5.73	6.61	6.6	6.54	6.49	6.84	nd	nd	nd	nd	nd	nd	nd	nd	nd	nd	nd	nd	nd	nd	nd	nd	nd	nd	nd	nd	nd	nd	nd	nd	nd	nd	nd	nd	nd
PlosCompBiol	28	4.35	4.51	4.63	4.81	5.03	5.26	5.65	5.7	5.99	6.02	6.05	6.21	6.03	5.93	6.8	6.78	6.7	6.63	7.01	nd	nd	nd	nd	nd	nd	nd	nd	nd	nd	nd	nd	nd	nd	nd	nd	nd	nd	nd	nd	nd	nd	nd	nd	nd	nd	nd	nd	nd
PlosCompBiol	29	4.51	4.66	4.79	4.97	5.19	5.41	5.81	5.85	6.14	6.17	6.2	6.37	6.19	6.11	6.97	6.95	6.87	6.79	7.19	nd	nd	nd	nd	nd	nd	nd	nd	nd	nd	nd	nd	nd	nd	nd	nd	nd	nd	nd	nd	nd	nd	nd	nd	nd	nd	nd	nd	nd
PlosCompBiol	30	4.68	4.82	4.93	5.12	5.33	5.55	5.94	5.96	6.27	6.29	6.31	6.48	6.32	6.27	7.11	7.09	7.02	6.95	7.37	nd	nd	nd	nd	nd	nd	nd	nd	nd	nd	nd	nd	nd	nd	nd	nd	nd	nd	nd	nd	nd	nd	nd	nd	nd	nd	nd	nd	nd
PlosCompBiol	31	4.84	4.98	5.08	5.26	5.46	5.68	6.06	6.08	6.39	6.41	6.42	6.59	6.45	6.42	7.26	7.26	7.2	7.13	7.55	nd	nd	nd	nd	nd	nd	nd	nd	nd	nd	nd	nd	nd	nd	nd	nd	nd	nd	nd	nd	nd	nd	nd	nd	nd	nd	nd	nd	nd
PlosCompBiol	32	5.01	5.13	5.23	5.39	5.59	5.79	6.17	6.2	6.49	6.52	6.53	6.69	6.57	6.57	7.42	7.43	7.38	7.3	7.74	nd	nd	nd	nd	nd	nd	nd	nd	nd	nd	nd	nd	nd	nd	nd	nd	nd	nd	nd	nd	nd	nd	nd	nd	nd	nd	nd	nd	nd
PlosCompBiol	33	5.17	5.29	5.37	5.53	5.72	5.92	6.3	6.32	6.62	6.65	6.66	6.8	6.7	6.73	7.56	7.58	7.54	7.48	7.93	nd	nd	nd	nd	nd	nd	nd	nd	nd	nd	nd	nd	nd	nd	nd	nd	nd	nd	nd	nd	nd	nd	nd	nd	nd	nd	nd	nd	nd
PlosCompBiol	34	5.3	5.44	5.53	5.7	5.88	6.07	6.45	6.5	6.8	6.84	6.83	6.97	6.88	6.9	7.71	7.73	7.71	7.65	8.07	nd	nd	nd	nd	nd	nd	nd	nd	nd	nd	nd	nd	nd	nd	nd	nd	nd	nd	nd	nd	nd	nd	nd	nd	nd	nd	nd	nd	nd
PlosCompBiol	35	5.47	5.61	5.7	5.86	6.05	6.24	6.62	6.69	6.98	7.03	7.01	7.14	7.06	7.07	7.88	7.9	7.87	7.82	8.18	nd	nd	nd	nd	nd	nd	nd	nd	nd	nd	nd	nd	nd	nd	nd	nd	nd	nd	nd	nd	nd	nd	nd	nd	nd	nd	nd	nd	nd
PlosCompBiol	36	5.6	5.73	5.82	5.98	6.15	6.35	6.72	6.85	7.13	7.18	7.15	7.27	7.21	7.22	8.02	8.05	8.02	7.98	8.28	nd	nd	nd	nd	nd	nd	nd	nd	nd	nd	nd	nd	nd	nd	nd	nd	nd	nd	nd	nd	nd	nd	nd	nd	nd	nd	nd	nd	nd
PlosCompBiol	37	5.83	5.95	6.04	6.19	6.34	6.54	6.89	7.03	7.3	7.35	7.3	7.4	7.35	7.34	8.14	8.18	8.14	8.12	8.38	nd	nd	nd	nd	nd	nd	nd	nd	nd	nd	nd	nd	nd	nd	nd	nd	nd	nd	nd	nd	nd	nd	nd	nd	nd	nd	nd	nd	nd
PlosCompBiol	38	5.99	6.11	6.21	6.36	6.5	6.7	7.02	7.16	7.43	7.47	7.41	7.5	7.47	7.44	8.23	8.28	8.23	8.22	8.48	nd	nd	nd	nd	nd	nd	nd	nd	nd	nd	nd	nd	nd	nd	nd	nd	nd	nd	nd	nd	nd	nd	nd	nd	nd	nd	nd	nd	nd
PlosCompBiol	39	6.16	6.3	6.38	6.51	6.65	6.87	7.17	7.31	7.57	7.61	7.53	7.62	7.6	7.56	8.35	8.4	8.32	8.32	8.59	nd	nd	nd	nd	nd	nd	nd	nd	nd	nd	nd	nd	nd	nd	nd	nd	nd	nd	nd	nd	nd	nd	nd	nd	nd	nd	nd	nd	nd
PlosCompBiol	40	6.33	6.48	6.57	6.7	6.86	7.09	7.4	7.53	7.77	7.81	7.72	7.81	7.79	7.74	8.51	8.54	8.44	8.43	8.69	nd	nd	nd	nd	nd	nd	nd	nd	nd	nd	nd	nd	nd	nd	nd	nd	nd	nd	nd	nd	nd	nd	nd	nd	nd	nd	nd	nd	nd
PlosCompBiol	41	6.46	6.63	6.73	6.88	7.03	7.26	7.57	7.7	7.94	7.98	7.88	7.97	7.95	7.88	8.63	8.66	8.56	8.53	8.8	nd	nd	nd	nd	nd	nd	nd	nd	nd	nd	nd	nd	nd	nd	nd	nd	nd	nd	nd	nd	nd	nd	nd	nd	nd	nd	nd	nd	nd
PlosCompBiol	42	6.61	6.81	6.92	7.1	7.24	7.46	7.77	7.9	8.13	8.17	8.06	8.15	8.13	8.04	8.76	8.78	8.68	8.64	8.92	nd	nd	nd	nd	nd	nd	nd	nd	nd	nd	nd	nd	nd	nd	nd	nd	nd	nd	nd	nd	nd	nd	nd	nd	nd	nd	nd	nd	nd
PlosCompBiol	43	6.78	6.97	7.08	7.24	7.38	7.61	7.94	8.06	8.29	8.34	8.23	8.3	8.3	8.2	8.91	8.95	8.84	8.78	9.06	nd	nd	nd	nd	nd	nd	nd	nd	nd	nd	nd	nd	nd	nd	nd	nd	nd	nd	nd	nd	nd	nd	nd	nd	nd	nd	nd	nd	nd
PlosCompBiol	44	6.93	7.11	7.22	7.41	7.53	7.78	8.13	8.24	8.5	8.55	8.43	8.49	8.51	8.4	9.09	9.13	9	8.92	9.2	nd	nd	nd	nd	nd	nd	nd	nd	nd	nd	nd	nd	nd	nd	nd	nd	nd	nd	nd	nd	nd	nd	nd	nd	nd	nd	nd	nd	nd
PlosCompBiol	45	7.09	7.27	7.4	7.59	7.72	7.97	8.32	8.44	8.71	8.76	8.64	8.69	8.71	8.57	9.25	9.28	9.15	9.06	9.34	nd	nd	nd	nd	nd	nd	nd	nd	nd	nd	nd	nd	nd	nd	nd	nd	nd	nd	nd	nd	nd	nd	nd	nd	nd	nd	nd	nd	nd
PlosCompBiol	46	7.31	7.47	7.58	7.75	7.91	8.15	8.47	8.58	8.87	8.92	8.8	8.84	8.87	8.74	9.41	9.42	9.29	9.2	9.48	nd	nd	nd	nd	nd	nd	nd	nd	nd	nd	nd	nd	nd	nd	nd	nd	nd	nd	nd	nd	nd	nd	nd	nd	nd	nd	nd	nd	nd
PlosCompBiol	47	7.5	7.66	7.81	7.98	8.15	8.36	8.68	8.79	9.1	9.15	9.03	9.06	9.09	8.91	9.56	9.56	9.45	9.36	9.65	nd	nd	nd	nd	nd	nd	nd	nd	nd	nd	nd	nd	nd	nd	nd	nd	nd	nd	nd	nd	nd	nd	nd	nd	nd	nd	nd	nd	nd
PlosCompBiol	48	7.65	7.82	7.99	8.14	8.3	8.5	8.82	8.93	9.25	9.3	9.17	9.22	9.25	9.05	9.7	9.7	9.61	9.52	9.81	nd	nd	nd	nd	nd	nd	nd	nd	nd	nd	nd	nd	nd	nd	nd	nd	nd	nd	nd	nd	nd	nd	nd	nd	nd	nd	nd	nd	nd
PlosCompBiol	49	7.78	7.97	8.16	8.32	8.48	8.68	9.01	9.11	9.44	9.5	9.39	9.44	9.47	9.24	9.88	9.87	9.78	9.69	9.99	nd	nd	nd	nd	nd	nd	nd	nd	nd	nd	nd	nd	nd	nd	nd	nd	nd	nd	nd	nd	nd	nd	nd	nd	nd	nd	nd	nd	nd
PlosCompBiol	50 (Median, Q2)	7.96	8.13	8.35	8.49	8.67	8.86	9.19	9.28	9.63	9.69	9.58	9.65	9.69	9.42	10.06	10.04	9.96	9.86	10.17	nd	nd	nd	nd	nd	nd	nd	nd	nd	nd	nd	nd	nd	nd	nd	nd	nd	nd	nd	nd	nd	nd	nd	nd	nd	nd	nd	nd	nd
PlosCompBiol	51	8.13	8.31	8.52	8.67	8.86	9.04	9.37	9.46	9.82	9.89	9.81	9.87	9.91	9.64	10.27	10.24	10.18	10.09	10.41	nd	nd	nd	nd	nd	nd	nd	nd	nd	nd	nd	nd	nd	nd	nd	nd	nd	nd	nd	nd	nd	nd	nd	nd	nd	nd	nd	nd	nd
PlosCompBiol	52	8.31	8.48	8.67	8.86	9.03	9.2	9.52	9.61	9.97	10.05	10	10.08	10.12	9.85	10.45	10.44	10.39	10.31	10.65	nd	nd	nd	nd	nd	nd	nd	nd	nd	nd	nd	nd	nd	nd	nd	nd	nd	nd	nd	nd	nd	nd	nd	nd	nd	nd	nd	nd	nd
PlosCompBiol	53	8.55	8.71	8.89	9.07	9.23	9.4	9.68	9.76	10.14	10.21	10.19	10.26	10.31	10.04	10.64	10.63	10.58	10.51	10.87	nd	nd	nd	nd	nd	nd	nd	nd	nd	nd	nd	nd	nd	nd	nd	nd	nd	nd	nd	nd	nd	nd	nd	nd	nd	nd	nd	nd	nd
PlosCompBiol	54	8.79	8.96	9.13	9.29	9.44	9.61	9.86	9.93	10.32	10.37	10.38	10.44	10.49	10.2	10.8	10.81	10.75	10.7	11.07	nd	nd	nd	nd	nd	nd	nd	nd	nd	nd	nd	nd	nd	nd	nd	nd	nd	nd	nd	nd	nd	nd	nd	nd	nd	nd	nd	nd	nd
PlosCompBiol	55	9	9.18	9.35	9.5	9.66	9.84	10.08	10.12	10.53	10.58	10.61	10.68	10.71	10.41	11.02	11.01	10.93	10.91	11.31	nd	nd	nd	nd	nd	nd	nd	nd	nd	nd	nd	nd	nd	nd	nd	nd	nd	nd	nd	nd	nd	nd	nd	nd	nd	nd	nd	nd	nd
PlosCompBiol	56	9.18	9.36	9.53	9.71	9.89	10.09	10.31	10.34	10.77	10.8	10.86	10.94	10.98	10.67	11.24	11.22	11.12	11.12	11.54	nd	nd	nd	nd	nd	nd	nd	nd	nd	nd	nd	nd	nd	nd	nd	nd	nd	nd	nd	nd	nd	nd	nd	nd	nd	nd	nd	nd	nd
PlosCompBiol	57	9.38	9.59	9.75	9.95	10.13	10.35	10.53	10.55	10.99	11.03	11.12	11.24	11.25	10.93	11.49	11.46	11.33	11.35	11.8	nd	nd	nd	nd	nd	nd	nd	nd	nd	nd	nd	nd	nd	nd	nd	nd	nd	nd	nd	nd	nd	nd	nd	nd	nd	nd	nd	nd	nd
PlosCompBiol	58	9.62	9.83	9.98	10.19	10.37	10.6	10.78	10.8	11.24	11.27	11.39	11.51	11.53	11.19	11.74	11.71	11.57	11.6	12.06	nd	nd	nd	nd	nd	nd	nd	nd	nd	nd	nd	nd	nd	nd	nd	nd	nd	nd	nd	nd	nd	nd	nd	nd	nd	nd	nd	nd	nd
PlosCompBiol	59	9.79	10.03	10.16	10.39	10.56	10.78	10.97	10.99	11.42	11.46	11.59	11.71	11.73	11.39	11.91	11.9	11.77	11.78	12.25	nd	nd	nd	nd	nd	nd	nd	nd	nd	nd	nd	nd	nd	nd	nd	nd	nd	nd	nd	nd	nd	nd	nd	nd	nd	nd	nd	nd	nd
PlosCompBiol	60	10.03	10.24	10.39	10.61	10.8	11.06	11.25	11.26	11.67	11.71	11.85	11.96	11.99	11.63	12.15	12.12	11.94	11.95	12.41	nd	nd	nd	nd	nd	nd	nd	nd	nd	nd	nd	nd	nd	nd	nd	nd	nd	nd	nd	nd	nd	nd	nd	nd	nd	nd	nd	nd	nd
PlosCompBiol	61	10.22	10.44	10.59	10.8	10.98	11.27	11.46	11.47	11.88	11.91	12.06	12.16	12.2	11.82	12.34	12.31	12.1	12.1	12.58	nd	nd	nd	nd	nd	nd	nd	nd	nd	nd	nd	nd	nd	nd	nd	nd	nd	nd	nd	nd	nd	nd	nd	nd	nd	nd	nd	nd	nd
PlosCompBiol	62	10.41	10.63	10.78	10.97	11.17	11.45	11.63	11.63	12.03	12.06	12.21	12.31	12.35	11.96	12.5	12.45	12.25	12.25	12.74	nd	nd	nd	nd	nd	nd	nd	nd	nd	nd	nd	nd	nd	nd	nd	nd	nd	nd	nd	nd	nd	nd	nd	nd	nd	nd	nd	nd	nd
PlosCompBiol	63	10.61	10.88	11.02	11.21	11.41	11.67	11.85	11.84	12.23	12.26	12.43	12.5	12.52	12.11	12.64	12.58	12.4	12.41	12.9	nd	nd	nd	nd	nd	nd	nd	nd	nd	nd	nd	nd	nd	nd	nd	nd	nd	nd	nd	nd	nd	nd	nd	nd	nd	nd	nd	nd	nd
PlosCompBiol	64	10.82	11.12	11.24	11.41	11.62	11.86	12.04	12.02	12.41	12.43	12.61	12.65	12.66	12.25	12.79	12.71	12.54	12.55	13.06	nd	nd	nd	nd	nd	nd	nd	nd	nd	nd	nd	nd	nd	nd	nd	nd	nd	nd	nd	nd	nd	nd	nd	nd	nd	nd	nd	nd	nd
PlosCompBiol	65	11.02	11.32	11.44	11.62	11.84	12.06	12.26	12.23	12.61	12.62	12.79	12.83	12.84	12.42	12.94	12.86	12.7	12.69	13.21	nd	nd	nd	nd	nd	nd	nd	nd	nd	nd	nd	nd	nd	nd	nd	nd	nd	nd	nd	nd	nd	nd	nd	nd	nd	nd	nd	nd	nd
PlosCompBiol	66	11.18	11.49	11.62	11.79	12.01	12.22	12.45	12.4	12.77	12.78	12.97	13.01	13.02	12.58	13.1	13.02	12.87	12.83	13.37	nd	nd	nd	nd	nd	nd	nd	nd	nd	nd	nd	nd	nd	nd	nd	nd	nd	nd	nd	nd	nd	nd	nd	nd	nd	nd	nd	nd	nd
PlosCompBiol	67	11.49	11.81	11.9	12.06	12.33	12.53	12.76	12.68	13.05	13.05	13.24	13.24	13.25	12.82	13.34	13.2	13.05	13.02	13.57	nd	nd	nd	nd	nd	nd	nd	nd	nd	nd	nd	nd	nd	nd	nd	nd	nd	nd	nd	nd	nd	nd	nd	nd	nd	nd	nd	nd	nd
PlosCompBiol	68	11.73	12.05	12.13	12.27	12.53	12.74	12.98	12.9	13.26	13.25	13.47	13.49	13.5	13.06	13.59	13.47	13.32	13.28	13.86	nd	nd	nd	nd	nd	nd	nd	nd	nd	nd	nd	nd	nd	nd	nd	nd	nd	nd	nd	nd	nd	nd	nd	nd	nd	nd	nd	nd	nd
PlosCompBiol	69	12.02	12.35	12.42	12.56	12.79	12.99	13.31	13.21	13.56	13.54	13.79	13.84	13.85	13.39	13.91	13.82	13.69	13.55	14.15	nd	nd	nd	nd	nd	nd	nd	nd	nd	nd	nd	nd	nd	nd	nd	nd	nd	nd	nd	nd	nd	nd	nd	nd	nd	nd	nd	nd	nd
PlosCompBiol	70	12.39	12.66	12.71	12.86	13.07	13.24	13.57	13.47	13.8	13.76	14.04	14.13	14.16	13.7	14.19	14.12	14.03	13.81	14.42	nd	nd	nd	nd	nd	nd	nd	nd	nd	nd	nd	nd	nd	nd	nd	nd	nd	nd	nd	nd	nd	nd	nd	nd	nd	nd	nd	nd	nd
PlosCompBiol	71	12.65	12.9	12.96	13.1	13.3	13.46	13.84	13.72	14.02	13.99	14.27	14.39	14.44	13.96	14.45	14.39	14.31	14.04	14.68	nd	nd	nd	nd	nd	nd	nd	nd	nd	nd	nd	nd	nd	nd	nd	nd	nd	nd	nd	nd	nd	nd	nd	nd	nd	nd	nd	nd	nd
PlosCompBiol	72	12.9	13.16	13.24	13.38	13.57	13.73	14.14	13.98	14.29	14.22	14.53	14.65	14.69	14.19	14.67	14.61	14.53	14.21	14.87	nd	nd	nd	nd	nd	nd	nd	nd	nd	nd	nd	nd	nd	nd	nd	nd	nd	nd	nd	nd	nd	nd	nd	nd	nd	nd	nd	nd	nd
PlosCompBiol	73	13.14	13.41	13.47	13.62	13.81	14	14.44	14.27	14.55	14.47	14.81	14.91	14.95	14.45	14.92	14.85	14.73	14.39	15.07	nd	nd	nd	nd	nd	nd	nd	nd	nd	nd	nd	nd	nd	nd	nd	nd	nd	nd	nd	nd	nd	nd	nd	nd	nd	nd	nd	nd	nd
PlosCompBiol	74	13.44	13.75	13.78	13.93	14.18	14.4	14.89	14.68	14.95	14.86	15.22	15.3	15.31	14.8	15.25	15.14	14.98	14.58	15.27	nd	nd	nd	nd	nd	nd	nd	nd	nd	nd	nd	nd	nd	nd	nd	nd	nd	nd	nd	nd	nd	nd	nd	nd	nd	nd	nd	nd	nd
PlosCompBiol	75 (Q3)	13.7	14.04	14.09	14.26	14.5	14.7	15.22	14.98	15.24	15.14	15.53	15.58	15.58	15.05	15.46	15.34	15.19	14.77	15.47	nd	nd	nd	nd	nd	nd	nd	nd	nd	nd	nd	nd	nd	nd	nd	nd	nd	nd	nd	nd	nd	nd	nd	nd	nd	nd	nd	nd	nd
PlosCompBiol	76	13.96	14.28	14.34	14.54	14.75	14.92	15.44	15.18	15.42	15.32	15.7	15.73	15.74	15.19	15.58	15.47	15.34	14.91	15.63	nd	nd	nd	nd	nd	nd	nd	nd	nd	nd	nd	nd	nd	nd	nd	nd	nd	nd	nd	nd	nd	nd	nd	nd	nd	nd	nd	nd	nd
PlosCompBiol	77	14.22	14.56	14.61	14.8	15	15.17	15.68	15.41	15.64	15.52	15.89	15.92	15.93	15.36	15.75	15.63	15.51	15.07	15.78	nd	nd	nd	nd	nd	nd	nd	nd	nd	nd	nd	nd	nd	nd	nd	nd	nd	nd	nd	nd	nd	nd	nd	nd	nd	nd	nd	nd	nd
PlosCompBiol	78	14.56	14.87	14.88	15.08	15.32	15.48	15.98	15.71	15.95	15.79	16.16	16.18	16.2	15.64	16	15.85	15.72	15.26	15.97	nd	nd	nd	nd	nd	nd	nd	nd	nd	nd	nd	nd	nd	nd	nd	nd	nd	nd	nd	nd	nd	nd	nd	nd	nd	nd	nd	nd	nd
PlosCompBiol	79	15	15.34	15.33	15.5	15.7	15.86	16.35	16.05	16.28	16.16	16.5	16.5	16.48	15.91	16.27	16.14	16	15.53	16.25	nd	nd	nd	nd	nd	nd	nd	nd	nd	nd	nd	nd	nd	nd	nd	nd	nd	nd	nd	nd	nd	nd	nd	nd	nd	nd	nd	nd	nd
PlosCompBiol	80	15.35	15.7	15.7	15.88	16.08	16.21	16.69	16.37	16.6	16.55	16.86	16.91	16.88	16.28	16.6	16.47	16.36	15.91	16.65	nd	nd	nd	nd	nd	nd	nd	nd	nd	nd	nd	nd	nd	nd	nd	nd	nd	nd	nd	nd	nd	nd	nd	nd	nd	nd	nd	nd	nd
PlosCompBiol	81	15.67	16.03	16.02	16.2	16.47	16.57	17.04	16.68	16.91	16.9	17.21	17.32	17.28	16.66	16.97	16.78	16.69	16.28	17.08	nd	nd	nd	nd	nd	nd	nd	nd	nd	nd	nd	nd	nd	nd	nd	nd	nd	nd	nd	nd	nd	nd	nd	nd	nd	nd	nd	nd	nd
PlosCompBiol	82	15.99	16.32	16.31	16.48	16.78	16.87	17.32	16.93	17.2	17.26	17.52	17.69	17.66	17.03	17.34	17.13	17.05	16.68	17.54	nd	nd	nd	nd	nd	nd	nd	nd	nd	nd	nd	nd	nd	nd	nd	nd	nd	nd	nd	nd	nd	nd	nd	nd	nd	nd	nd	nd	nd
PlosCompBiol	83	16.36	16.73	16.72	16.87	17.18	17.28	17.72	17.29	17.57	17.68	17.92	18.15	18.1	17.44	17.74	17.51	17.43	17.11	18.02	nd	nd	nd	nd	nd	nd	nd	nd	nd	nd	nd	nd	nd	nd	nd	nd	nd	nd	nd	nd	nd	nd	nd	nd	nd	nd	nd	nd	nd
PlosCompBiol	84	16.88	17.22	17.19	17.35	17.65	17.74	18.09	17.68	17.98	18.18	18.43	18.68	18.62	17.96	18.22	18.01	17.93	17.67	18.59	nd	nd	nd	nd	nd	nd	nd	nd	nd	nd	nd	nd	nd	nd	nd	nd	nd	nd	nd	nd	nd	nd	nd	nd	nd	nd	nd	nd	nd
PlosCompBiol	85	17.42	17.79	17.75	17.99	18.25	18.49	18.81	18.42	18.72	18.98	19.26	19.5	19.4	18.71	18.88	18.71	18.47	18.27	19.16	nd	nd	nd	nd	nd	nd	nd	nd	nd	nd	nd	nd	nd	nd	nd	nd	nd	nd	nd	nd	nd	nd	nd	nd	nd	nd	nd	nd	nd
PlosCompBiol	86	18.06	18.43	18.4	18.62	18.84	19.07	19.32	18.95	19.2	19.52	19.83	20.08	19.95	19.24	19.37	19.21	18.97	18.82	19.67	nd	nd	nd	nd	nd	nd	nd	nd	nd	nd	nd	nd	nd	nd	nd	nd	nd	nd	nd	nd	nd	nd	nd	nd	nd	nd	nd	nd	nd
PlosCompBiol	87	18.71	19.05	18.97	19.26	19.47	19.69	19.93	19.62	19.83	20.23	20.52	20.76	20.62	19.91	19.95	19.81	19.57	19.42	20.18	nd	nd	nd	nd	nd	nd	nd	nd	nd	nd	nd	nd	nd	nd	nd	nd	nd	nd	nd	nd	nd	nd	nd	nd	nd	nd	nd	nd	nd
PlosCompBiol	88	19.25	19.58	19.5	19.82	20.07	20.3	20.52	20.37	20.53	20.9	21.23	21.51	21.35	20.63	20.61	20.44	20.19	20.01	20.52	nd	nd	nd	nd	nd	nd	nd	nd	nd	nd	nd	nd	nd	nd	nd	nd	nd	nd	nd	nd	nd	nd	nd	nd	nd	nd	nd	nd	nd
PlosCompBiol	89	20.08	20.39	20.26	20.58	20.85	21.02	21.11	21.08	21.23	21.59	21.95	22.19	21.99	21.27	21.18	20.98	20.78	20.65	20.91	nd	nd	nd	nd	nd	nd	nd	nd	nd	nd	nd	nd	nd	nd	nd	nd	nd	nd	nd	nd	nd	nd	nd	nd	nd	nd	nd	nd	nd
PlosCompBiol	90	20.93	21.19	21.04	21.49	21.69	21.8	21.85	21.97	22.12	22.42	22.78	22.95	22.73	21.98	21.73	21.56	21.41	21.32	21.34	nd	nd	nd	nd	nd	nd	nd	nd	nd	nd	nd	nd	nd	nd	nd	nd	nd	nd	nd	nd	nd	nd	nd	nd	nd	nd	nd	nd	nd
PlosCompBiol	91	21.99	22.19	22.11	22.61	22.7	22.76	22.69	22.84	23.01	23.26	23.59	23.76	23.51	22.65	22.28	22.15	22.02	21.87	21.77	nd	nd	nd	nd	nd	nd	nd	nd	nd	nd	nd	nd	nd	nd	nd	nd	nd	nd	nd	nd	nd	nd	nd	nd	nd	nd	nd	nd	nd
PlosCompBiol	92	22.89	23.08	23.08	23.49	23.52	23.59	23.55	23.7	23.86	24	24.33	24.63	24.32	23.36	22.98	22.9	22.75	22.59	22.4	nd	nd	nd	nd	nd	nd	nd	nd	nd	nd	nd	nd	nd	nd	nd	nd	nd	nd	nd	nd	nd	nd	nd	nd	nd	nd	nd	nd	nd
PlosCompBiol	93	23.73	23.89	23.83	24.19	24.21	24.3	24.25	24.46	24.58	24.64	24.91	25.62	25.27	24.31	23.92	23.87	23.72	23.63	23.4	nd	nd	nd	nd	nd	nd	nd	nd	nd	nd	nd	nd	nd	nd	nd	nd	nd	nd	nd	nd	nd	nd	nd	nd	nd	nd	nd	nd	nd
PlosCompBiol	94	24.9	25.1	25.19	25.48	25.44	25.47	25.62	25.92	25.94	25.85	26.02	27.15	26.69	25.54	25.11	25.1	25.03	24.74	24.38	nd	nd	nd	nd	nd	nd	nd	nd	nd	nd	nd	nd	nd	nd	nd	nd	nd	nd	nd	nd	nd	nd	nd	nd	nd	nd	nd	nd	nd
PlosCompBiol	95	26.14	26.35	26.49	26.69	26.58	26.52	26.93	27.34	27.21	27.04	27.12	28.6	28.04	26.78	26.31	26.38	26.43	25.88	25.36	nd	nd	nd	nd	nd	nd	nd	nd	nd	nd	nd	nd	nd	nd	nd	nd	nd	nd	nd	nd	nd	nd	nd	nd	nd	nd	nd	nd	nd
PlosCompBiol	96	27.48	27.82	27.93	28.22	28	27.9	28.27	28.78	28.57	28.25	28.26	30.05	29.32	27.97	27.31	27.44	27.5	26.97	26.28	nd	nd	nd	nd	nd	nd	nd	nd	nd	nd	nd	nd	nd	nd	nd	nd	nd	nd	nd	nd	nd	nd	nd	nd	nd	nd	nd	nd	nd
PlosCompBiol	97	29.54	30.19	30.27	30.41	30.01	29.84	30	30.53	30.15	29.82	29.73	31.4	30.3	28.8	28.06	28.22	28.23	27.7	26.75	nd	nd	nd	nd	nd	nd	nd	nd	nd	nd	nd	nd	nd	nd	nd	nd	nd	nd	nd	nd	nd	nd	nd	nd	nd	nd	nd	nd	nd
PlosCompBiol	98	32.47	33.03	33.17	33.39	32.73	32.4	32	32.57	31.9	31.53	31.36	32.92	31.64	29.87	28.82	29.02	29	28.49	27.22	nd	nd	nd	nd	nd	nd	nd	nd	nd	nd	nd	nd	nd	nd	nd	nd	nd	nd	nd	nd	nd	nd	nd	nd	nd	nd	nd	nd	nd
PlosCompBiol	99	37.37	37.81	38.52	38.32	37.21	36.82	36.4	36.86	35.62	34.89	34.5	35.41	33.78	31.2	30.01	30.29	29.99	29.28	27.69	nd	nd	nd	nd	nd	nd	nd	nd	nd	nd	nd	nd	nd	nd	nd	nd	nd	nd	nd	nd	nd	nd	nd	nd	nd	nd	nd	nd	nd
PlosCompBiol	100 (Maximum)	58.95	58.01	58.26	57.34	54.46	53.83	53.52	51.13	47.93	44.23	41.6	41.47	38.78	34.72	32.34	32.72	31.08	30.07	28.16	nd	nd	nd	nd	nd	nd	nd	nd	nd	nd	nd	nd	nd	nd	nd	nd	nd	nd	nd	nd	nd	nd	nd	nd	nd	nd	nd	nd	nd
PlosPath	1	0.01	0.01	0.01	0.1	0.09	0.22	0.34	0.48	0.65	0.77	0.8	0.79	0.79	1.04	1.15	1.29	1.39	1.78	1.74	2	2.24	2.96	3.44	3.68	3.68	3.68	4.47	5	4.98	5.37	5.45	5.64	5.51	5.39	5.27	5.26	5.25	nd	nd	nd	nd	nd	nd	nd	nd	nd	nd	nd
PlosPath	2	0.42	0.57	0.7	0.79	0.87	0.94	1.13	1.32	1.51	1.64	1.67	1.58	1.55	1.73	1.84	1.87	1.98	2.31	2.32	2.56	2.81	3.45	3.9	4.04	3.97	3.92	4.71	5.22	5.24	5.54	5.63	5.81	5.69	5.57	5.44	5.45	5.45	nd	nd	nd	nd	nd	nd	nd	nd	nd	nd	nd
PlosPath	3	0.55	0.74	0.89	1.02	1.12	1.22	1.44	1.66	1.86	2.02	2.04	2.08	2.06	2.28	2.36	2.5	2.56	2.87	2.96	3.19	3.44	4.05	4.34	4.44	4.32	4.27	4.93	5.44	5.49	5.71	5.81	5.98	5.86	5.74	5.62	5.63	5.65	nd	nd	nd	nd	nd	nd	nd	nd	nd	nd	nd
PlosPath	4	0.91	1.09	1.27	1.38	1.48	1.58	1.81	2.06	2.31	2.39	2.38	2.49	2.52	2.69	2.78	3.05	3.09	3.4	3.55	3.75	3.96	4.57	4.77	4.82	4.69	4.64	5.16	5.68	5.75	5.88	5.99	6.15	6.03	5.92	5.8	5.82	5.84	nd	nd	nd	nd	nd	nd	nd	nd	nd	nd	nd
PlosPath	5	1.12	1.3	1.49	1.63	1.77	1.88	2.16	2.44	2.72	2.82	2.82	2.9	2.98	3.13	3.22	3.49	3.49	3.77	3.98	4.13	4.32	4.91	5.1	5.08	4.96	4.88	5.38	5.9	5.98	6.05	6.17	6.32	6.2	6.09	5.98	6.01	6.04	nd	nd	nd	nd	nd	nd	nd	nd	nd	nd	nd
PlosPath	6	1.68	1.86	2.02	2.15	2.27	2.37	2.71	2.94	3.18	3.24	3.21	3.27	3.32	3.45	3.54	3.78	3.79	4.02	4.2	4.35	4.53	5.13	5.3	5.27	5.15	5.05	5.58	6.07	6.18	6.24	6.35	6.49	6.38	6.27	6.16	6.19	6.23	nd	nd	nd	nd	nd	nd	nd	nd	nd	nd	nd
PlosPath	7	1.93	2.09	2.27	2.43	2.53	2.62	2.99	3.21	3.42	3.49	3.45	3.52	3.57	3.67	3.72	3.97	3.99	4.21	4.38	4.57	4.75	5.34	5.49	5.46	5.35	5.26	5.79	6.27	6.39	6.45	6.52	6.66	6.55	6.44	6.34	6.38	6.43	nd	nd	nd	nd	nd	nd	nd	nd	nd	nd	nd
PlosPath	8	2.11	2.28	2.48	2.66	2.79	2.89	3.28	3.51	3.72	3.8	3.76	3.83	3.88	3.96	3.98	4.22	4.2	4.42	4.59	4.79	4.97	5.56	5.71	5.66	5.56	5.46	6	6.48	6.62	6.68	6.72	6.83	6.72	6.62	6.51	6.57	6.62	nd	nd	nd	nd	nd	nd	nd	nd	nd	nd	nd
PlosPath	9	2.29	2.46	2.67	2.86	2.97	3.08	3.49	3.7	3.93	4.03	4.05	4.1	4.14	4.22	4.23	4.48	4.45	4.68	4.85	5.07	5.25	5.77	5.92	5.87	5.77	5.68	6.22	6.7	6.86	6.92	6.92	7.01	6.91	6.81	6.71	6.76	6.82	nd	nd	nd	nd	nd	nd	nd	nd	nd	nd	nd
PlosPath	10	2.45	2.64	2.85	3.04	3.16	3.27	3.68	3.9	4.14	4.23	4.28	4.34	4.37	4.42	4.43	4.68	4.64	4.88	5.08	5.32	5.53	6.02	6.15	6.09	6	5.92	6.47	6.95	7.12	7.16	7.14	7.2	7.1	7	6.91	6.96	7.02	nd	nd	nd	nd	nd	nd	nd	nd	nd	nd	nd
PlosPath	11	2.62	2.82	3.03	3.2	3.32	3.43	3.87	4.08	4.31	4.41	4.45	4.51	4.54	4.61	4.61	4.87	4.82	5.05	5.29	5.56	5.8	6.29	6.41	6.34	6.23	6.17	6.74	7.21	7.4	7.41	7.35	7.39	7.3	7.2	7.1	7.17	7.23	nd	nd	nd	nd	nd	nd	nd	nd	nd	nd	nd
PlosPath	12	2.87	3.07	3.28	3.45	3.57	3.67	4.14	4.33	4.54	4.61	4.69	4.74	4.77	4.87	4.86	5.1	5.06	5.28	5.55	5.85	6.11	6.58	6.68	6.6	6.46	6.41	7	7.45	7.67	7.64	7.58	7.6	7.5	7.41	7.31	7.37	7.44	nd	nd	nd	nd	nd	nd	nd	nd	nd	nd	nd
PlosPath	13	3.37	3.53	3.72	3.87	3.97	4.06	4.37	4.57	4.77	4.83	4.91	4.97	5	5.08	5.07	5.3	5.26	5.48	5.79	6.1	6.38	6.84	6.95	6.85	6.71	6.66	7.27	7.7	7.94	7.86	7.8	7.8	7.7	7.61	7.52	7.58	7.65	nd	nd	nd	nd	nd	nd	nd	nd	nd	nd	nd
PlosPath	14	3.56	3.75	3.93	4.09	4.19	4.27	4.59	4.78	4.99	5.07	5.15	5.2	5.23	5.31	5.28	5.5	5.49	5.68	6.05	6.36	6.63	7.1	7.21	7.1	6.96	6.91	7.53	7.94	8.21	8.09	8.02	8	7.91	7.81	7.72	7.79	7.86	nd	nd	nd	nd	nd	nd	nd	nd	nd	nd	nd
PlosPath	15	3.79	3.97	4.14	4.29	4.39	4.5	4.79	4.99	5.19	5.27	5.36	5.42	5.47	5.53	5.5	5.72	5.7	5.89	6.26	6.59	6.86	7.29	7.4	7.27	7.15	7.1	7.74	8.12	8.41	8.3	8.22	8.2	8.11	8.02	7.93	8	8.07	nd	nd	nd	nd	nd	nd	nd	nd	nd	nd	nd
PlosPath	16	4.03	4.18	4.35	4.49	4.6	4.7	5	5.2	5.37	5.46	5.55	5.63	5.67	5.73	5.74	5.95	5.96	6.13	6.49	6.83	7.08	7.5	7.59	7.48	7.36	7.28	7.92	8.27	8.6	8.49	8.41	8.4	8.31	8.23	8.14	8.21	8.28	nd	nd	nd	nd	nd	nd	nd	nd	nd	nd	nd
PlosPath	17	4.25	4.39	4.55	4.68	4.79	4.9	5.18	5.36	5.56	5.65	5.74	5.82	5.86	5.91	5.96	6.19	6.21	6.38	6.73	7.05	7.29	7.71	7.8	7.68	7.57	7.45	8.1	8.41	8.77	8.68	8.59	8.6	8.51	8.42	8.34	8.41	8.49	nd	nd	nd	nd	nd	nd	nd	nd	nd	nd	nd
PlosPath	18	4.45	4.6	4.75	4.88	4.98	5.08	5.39	5.59	5.78	5.88	5.95	6.01	6.03	6.07	6.14	6.35	6.42	6.56	6.89	7.19	7.42	7.85	7.93	7.82	7.71	7.59	8.26	8.53	8.92	8.83	8.76	8.78	8.69	8.61	8.52	8.61	8.69	nd	nd	nd	nd	nd	nd	nd	nd	nd	nd	nd
PlosPath	19	4.58	4.76	4.92	5.06	5.17	5.27	5.6	5.79	5.99	6.09	6.15	6.21	6.21	6.27	6.33	6.53	6.61	6.74	7.07	7.34	7.56	8.01	8.06	7.96	7.82	7.71	8.4	8.65	9.06	8.99	8.93	8.96	8.87	8.79	8.7	8.8	8.9	nd	nd	nd	nd	nd	nd	nd	nd	nd	nd	nd
PlosPath	20	4.76	4.94	5.11	5.24	5.35	5.44	5.77	5.98	6.16	6.28	6.34	6.42	6.41	6.49	6.55	6.75	6.82	6.95	7.29	7.56	7.75	8.18	8.2	8.11	7.95	7.83	8.54	8.79	9.23	9.14	9.09	9.14	9.06	8.97	8.89	8.99	9.1	nd	nd	nd	nd	nd	nd	nd	nd	nd	nd	nd
PlosPath	21	4.97	5.15	5.32	5.45	5.55	5.64	5.97	6.2	6.4	6.52	6.61	6.68	6.67	6.76	6.82	7.03	7.08	7.2	7.53	7.77	7.95	8.38	8.37	8.28	8.1	7.98	8.7	8.95	9.42	9.31	9.28	9.34	9.25	9.16	9.07	9.19	9.3	nd	nd	nd	nd	nd	nd	nd	nd	nd	nd	nd
PlosPath	22	5.1	5.3	5.47	5.6	5.71	5.8	6.15	6.38	6.59	6.71	6.8	6.87	6.85	6.93	6.99	7.22	7.33	7.43	7.77	8	8.18	8.62	8.61	8.51	8.34	8.22	8.93	9.13	9.63	9.5	9.49	9.55	9.45	9.35	9.25	9.38	9.51	nd	nd	nd	nd	nd	nd	nd	nd	nd	nd	nd
PlosPath	23	5.29	5.48	5.63	5.77	5.87	5.96	6.3	6.53	6.74	6.85	6.93	6.99	6.97	7.06	7.11	7.37	7.54	7.64	8	8.22	8.41	8.88	8.86	8.78	8.62	8.5	9.2	9.33	9.87	9.73	9.73	9.79	9.69	9.58	9.48	9.62	9.75	nd	nd	nd	nd	nd	nd	nd	nd	nd	nd	nd
PlosPath	24	5.49	5.67	5.83	5.96	6.05	6.14	6.48	6.71	6.88	6.97	7.06	7.13	7.15	7.21	7.26	7.53	7.71	7.81	8.18	8.4	8.63	9.11	9.05	8.98	8.82	8.72	9.43	9.54	10.11	9.96	9.99	10.04	9.93	9.82	9.71	9.86	10.02	nd	nd	nd	nd	nd	nd	nd	nd	nd	nd	nd
PlosPath	25 (Q1)	5.67	5.86	6.03	6.16	6.24	6.33	6.67	6.9	7.07	7.16	7.25	7.34	7.36	7.4	7.44	7.71	7.88	7.95	8.32	8.54	8.77	9.26	9.18	9.12	8.98	8.89	9.62	9.73	10.32	10.19	10.25	10.29	10.18	10.06	9.95	10.11	10.28	nd	nd	nd	nd	nd	nd	nd	nd	nd	nd	nd
PlosPath	26	5.84	6.03	6.2	6.34	6.42	6.51	6.84	7.07	7.26	7.38	7.46	7.53	7.57	7.6	7.61	7.88	8.05	8.13	8.49	8.66	8.89	9.39	9.34	9.3	9.17	9.09	9.84	9.94	10.57	10.46	10.53	10.58	10.46	10.34	10.22	10.39	10.55	nd	nd	nd	nd	nd	nd	nd	nd	nd	nd	nd
PlosPath	27	6.02	6.2	6.39	6.53	6.62	6.72	7.06	7.3	7.47	7.59	7.68	7.76	7.8	7.81	7.82	8.06	8.22	8.27	8.62	8.79	9.03	9.54	9.49	9.48	9.35	9.28	10.05	10.15	10.81	10.72	10.82	10.87	10.75	10.62	10.5	10.67	10.83	nd	nd	nd	nd	nd	nd	nd	nd	nd	nd	nd
PlosPath	28	6.2	6.38	6.56	6.7	6.78	6.87	7.21	7.43	7.61	7.71	7.8	7.88	7.92	7.93	7.93	8.17	8.34	8.39	8.73	8.88	9.15	9.68	9.64	9.66	9.54	9.48	10.28	10.36	11.05	10.98	11.11	11.15	11.03	10.9	10.78	10.94	11.1	nd	nd	nd	nd	nd	nd	nd	nd	nd	nd	nd
PlosPath	29	6.38	6.57	6.76	6.89	6.97	7.07	7.41	7.64	7.82	7.9	7.99	8.07	8.1	8.1	8.11	8.34	8.52	8.57	8.89	9.04	9.31	9.87	9.83	9.88	9.77	9.72	10.53	10.59	11.31	11.25	11.41	11.46	11.33	11.21	11.08	11.24	11.4	nd	nd	nd	nd	nd	nd	nd	nd	nd	nd	nd
PlosPath	30	6.6	6.77	6.97	7.09	7.17	7.27	7.61	7.85	8.02	8.09	8.16	8.22	8.26	8.28	8.26	8.49	8.69	8.73	9.06	9.2	9.46	10.05	10.03	10.11	10.01	9.97	10.81	10.83	11.58	11.53	11.71	11.79	11.66	11.54	11.41	11.57	11.74	nd	nd	nd	nd	nd	nd	nd	nd	nd	nd	nd
PlosPath	31	6.69	6.87	7.07	7.2	7.3	7.39	7.73	7.99	8.16	8.23	8.3	8.37	8.42	8.43	8.41	8.62	8.84	8.87	9.2	9.33	9.59	10.18	10.17	10.28	10.22	10.19	11.04	11.04	11.83	11.78	11.99	12.1	11.98	11.86	11.74	11.9	12.07	nd	nd	nd	nd	nd	nd	nd	nd	nd	nd	nd
PlosPath	32	6.85	7.03	7.22	7.35	7.45	7.56	7.9	8.17	8.35	8.42	8.49	8.57	8.65	8.65	8.63	8.83	9.05	9.07	9.38	9.49	9.75	10.33	10.33	10.43	10.42	10.4	11.27	11.26	12.08	12.04	12.27	12.4	12.29	12.18	12.06	12.23	12.4	nd	nd	nd	nd	nd	nd	nd	nd	nd	nd	nd
PlosPath	33	7.15	7.32	7.5	7.61	7.71	7.81	8.08	8.34	8.52	8.6	8.67	8.76	8.85	8.84	8.81	9.01	9.22	9.24	9.55	9.65	9.89	10.47	10.47	10.6	10.62	10.61	11.49	11.48	12.33	12.29	12.55	12.71	12.6	12.5	12.39	12.56	12.73	nd	nd	nd	nd	nd	nd	nd	nd	nd	nd	nd
PlosPath	34	7.43	7.61	7.78	7.89	7.99	8.07	8.29	8.55	8.73	8.81	8.88	8.96	9.03	9.03	8.99	9.19	9.38	9.4	9.71	9.79	10.02	10.6	10.6	10.74	10.78	10.77	11.64	11.64	12.52	12.48	12.76	12.93	12.83	12.73	12.63	12.81	12.98	nd	nd	nd	nd	nd	nd	nd	nd	nd	nd	nd
PlosPath	35	7.59	7.77	7.94	8.04	8.14	8.22	8.47	8.73	8.89	8.96	9.02	9.1	9.15	9.15	9.11	9.33	9.51	9.52	9.83	9.91	10.13	10.71	10.71	10.85	10.92	10.9	11.77	11.77	12.67	12.64	12.93	13.12	13.02	12.92	12.82	13.01	13.2	nd	nd	nd	nd	nd	nd	nd	nd	nd	nd	nd
PlosPath	36	7.82	8	8.16	8.26	8.34	8.43	8.66	8.92	9.09	9.19	9.23	9.3	9.34	9.33	9.29	9.52	9.7	9.71	10.01	10.06	10.24	10.83	10.82	10.96	11.07	11.05	11.91	11.91	12.82	12.8	13.11	13.31	13.21	13.11	13.02	13.21	13.41	nd	nd	nd	nd	nd	nd	nd	nd	nd	nd	nd
PlosPath	37	8.01	8.2	8.35	8.43	8.53	8.6	8.8	9.07	9.23	9.33	9.41	9.47	9.51	9.51	9.46	9.68	9.86	9.89	10.18	10.22	10.4	10.95	10.93	11.07	11.21	11.18	12.05	12.05	12.97	12.97	13.29	13.49	13.4	13.31	13.21	13.42	13.62	nd	nd	nd	nd	nd	nd	nd	nd	nd	nd	nd
PlosPath	38	8.2	8.39	8.54	8.63	8.72	8.79	8.97	9.25	9.4	9.49	9.55	9.63	9.66	9.66	9.61	9.81	9.98	10.02	10.27	10.31	10.5	11.06	11.02	11.17	11.34	11.3	12.18	12.18	13.12	13.13	13.46	13.68	13.59	13.5	13.4	13.62	13.83	nd	nd	nd	nd	nd	nd	nd	nd	nd	nd	nd
PlosPath	39	8.43	8.6	8.75	8.82	8.91	8.99	9.16	9.46	9.6	9.7	9.74	9.8	9.85	9.85	9.82	10.01	10.16	10.2	10.46	10.49	10.67	11.24	11.2	11.31	11.52	11.45	12.35	12.36	13.31	13.29	13.64	13.87	13.78	13.69	13.6	13.82	14.05	nd	nd	nd	nd	nd	nd	nd	nd	nd	nd	nd
PlosPath	40	8.63	8.8	8.95	9.02	9.1	9.18	9.34	9.64	9.77	9.85	9.91	9.94	10.02	10.02	10	10.18	10.3	10.35	10.64	10.68	10.87	11.42	11.38	11.47	11.7	11.61	12.53	12.54	13.51	13.46	13.82	14.05	13.97	13.88	13.79	14.02	14.26	nd	nd	nd	nd	nd	nd	nd	nd	nd	nd	nd
PlosPath	41	8.87	9.06	9.2	9.26	9.34	9.41	9.53	9.82	9.93	10.03	10.11	10.15	10.21	10.22	10.19	10.35	10.49	10.54	10.86	10.9	11.07	11.59	11.54	11.62	11.86	11.78	12.7	12.71	13.7	13.62	13.98	14.23	14.15	14.06	13.98	14.23	14.47	nd	nd	nd	nd	nd	nd	nd	nd	nd	nd	nd
PlosPath	42	9.03	9.2	9.35	9.4	9.48	9.56	9.7	10	10.1	10.18	10.27	10.33	10.38	10.41	10.38	10.54	10.67	10.71	11.06	11.1	11.26	11.77	11.7	11.79	12.05	11.96	12.88	12.88	13.9	13.79	14.16	14.41	14.33	14.26	14.18	14.43	14.68	nd	nd	nd	nd	nd	nd	nd	nd	nd	nd	nd
PlosPath	43	9.25	9.41	9.54	9.59	9.68	9.76	9.89	10.18	10.26	10.33	10.41	10.46	10.5	10.54	10.5	10.67	10.79	10.84	11.23	11.27	11.43	11.93	11.86	11.97	12.25	12.16	13.07	13.06	14.09	13.96	14.34	14.6	14.53	14.46	14.4	14.65	14.89	nd	nd	nd	nd	nd	nd	nd	nd	nd	nd	nd
PlosPath	44	9.42	9.57	9.69	9.73	9.84	9.91	10.04	10.33	10.4	10.46	10.54	10.57	10.61	10.65	10.61	10.8	10.93	10.97	11.36	11.41	11.57	12.06	12.02	12.12	12.39	12.3	13.19	13.17	14.22	14.09	14.46	14.73	14.67	14.61	14.55	14.79	15.04	nd	nd	nd	nd	nd	nd	nd	nd	nd	nd	nd
PlosPath	45	9.61	9.77	9.89	9.93	10.04	10.1	10.21	10.51	10.58	10.63	10.71	10.76	10.8	10.83	10.77	10.98	11.11	11.15	11.54	11.57	11.74	12.22	12.16	12.27	12.52	12.44	13.31	13.28	14.36	14.22	14.6	14.88	14.82	14.76	14.71	14.95	15.19	nd	nd	nd	nd	nd	nd	nd	nd	nd	nd	nd
PlosPath	46	9.85	10	10.12	10.14	10.24	10.3	10.39	10.69	10.77	10.82	10.91	10.96	10.99	11.01	10.95	11.15	11.29	11.33	11.71	11.72	11.88	12.34	12.28	12.39	12.64	12.55	13.43	13.4	14.49	14.35	14.74	15.02	14.97	14.92	14.87	15.11	15.35	nd	nd	nd	nd	nd	nd	nd	nd	nd	nd	nd
PlosPath	47	10	10.16	10.28	10.32	10.42	10.48	10.55	10.86	10.95	10.99	11.09	11.14	11.16	11.17	11.1	11.28	11.42	11.47	11.85	11.84	11.99	12.43	12.38	12.52	12.76	12.67	13.55	13.5	14.62	14.48	14.88	15.17	15.13	15.08	15.04	15.28	15.51	nd	nd	nd	nd	nd	nd	nd	nd	nd	nd	nd
PlosPath	48	10.29	10.44	10.55	10.57	10.65	10.72	10.75	11.04	11.13	11.2	11.29	11.32	11.32	11.33	11.24	11.43	11.57	11.6	11.99	11.97	12.09	12.52	12.47	12.62	12.86	12.77	13.66	13.6	14.75	14.62	15.02	15.32	15.28	15.24	15.21	15.44	15.67	nd	nd	nd	nd	nd	nd	nd	nd	nd	nd	nd
PlosPath	49	10.48	10.62	10.73	10.75	10.83	10.89	10.91	11.21	11.31	11.4	11.49	11.52	11.6	11.59	11.49	11.67	11.82	11.83	12.2	12.16	12.26	12.66	12.63	12.71	12.95	12.86	13.77	13.69	14.88	14.75	15.16	15.47	15.44	15.4	15.37	15.6	15.83	nd	nd	nd	nd	nd	nd	nd	nd	nd	nd	nd
PlosPath	50 (Median, Q2)	10.8	10.92	11.01	11.02	11.08	11.14	11.16	11.45	11.56	11.63	11.72	11.76	11.86	11.84	11.75	11.92	12.06	12.07	12.4	12.33	12.41	12.8	12.75	12.81	13.04	12.95	13.86	13.78	15	14.88	15.3	15.62	15.59	15.56	15.54	15.76	15.99	nd	nd	nd	nd	nd	nd	nd	nd	nd	nd	nd
PlosPath	51	11	11.11	11.2	11.22	11.28	11.33	11.34	11.62	11.77	11.86	11.95	11.98	12.1	12.09	11.98	12.13	12.29	12.28	12.6	12.5	12.56	12.93	12.88	12.93	13.15	13.04	13.98	13.88	15.11	14.99	15.4	15.73	15.7	15.68	15.65	15.88	16.1	nd	nd	nd	nd	nd	nd	nd	nd	nd	nd	nd
PlosPath	52	11.4	11.49	11.56	11.56	11.6	11.64	11.56	11.83	11.97	12.07	12.18	12.21	12.31	12.32	12.2	12.34	12.48	12.45	12.76	12.67	12.71	13.03	13	13.06	13.24	13.13	14.08	13.99	15.21	15.11	15.5	15.84	15.82	15.79	15.77	15.99	16.21	nd	nd	nd	nd	nd	nd	nd	nd	nd	nd	nd
PlosPath	53	11.63	11.72	11.8	11.81	11.86	11.89	11.82	12.06	12.2	12.29	12.41	12.43	12.52	12.52	12.37	12.49	12.62	12.56	12.86	12.78	12.81	13.12	13.1	13.17	13.33	13.22	14.17	14.09	15.32	15.22	15.61	15.95	15.93	15.91	15.89	16.1	16.31	nd	nd	nd	nd	nd	nd	nd	nd	nd	nd	nd
PlosPath	54	11.83	11.93	12	12.02	12.07	12.11	12.06	12.3	12.43	12.51	12.64	12.67	12.76	12.76	12.61	12.72	12.83	12.75	13.03	12.96	12.97	13.27	13.23	13.31	13.46	13.33	14.29	14.2	15.42	15.34	15.71	16.06	16.04	16.02	16.01	16.21	16.42	nd	nd	nd	nd	nd	nd	nd	nd	nd	nd	nd
PlosPath	55	12.03	12.14	12.22	12.23	12.26	12.31	12.26	12.47	12.59	12.68	12.81	12.86	12.92	12.89	12.77	12.89	12.98	12.92	13.2	13.13	13.12	13.41	13.37	13.46	13.62	13.45	14.42	14.33	15.53	15.45	15.82	16.17	16.16	16.14	16.12	16.32	16.53	nd	nd	nd	nd	nd	nd	nd	nd	nd	nd	nd
PlosPath	56	12.24	12.36	12.47	12.47	12.5	12.54	12.52	12.73	12.85	12.92	13.04	13.09	13.13	13.07	12.97	13.08	13.18	13.11	13.36	13.3	13.28	13.55	13.52	13.62	13.78	13.57	14.55	14.44	15.62	15.56	15.91	16.28	16.26	16.25	16.23	16.43	16.63	nd	nd	nd	nd	nd	nd	nd	nd	nd	nd	nd
PlosPath	57	12.48	12.61	12.72	12.73	12.75	12.79	12.77	12.94	13.05	13.14	13.25	13.28	13.3	13.21	13.12	13.23	13.32	13.26	13.51	13.44	13.4	13.68	13.66	13.76	13.92	13.68	14.66	14.55	15.71	15.65	16.01	16.38	16.36	16.35	16.34	16.53	16.72	nd	nd	nd	nd	nd	nd	nd	nd	nd	nd	nd
PlosPath	58	12.76	12.87	12.98	12.99	13	13.03	13.01	13.17	13.25	13.34	13.44	13.46	13.48	13.38	13.27	13.38	13.46	13.4	13.64	13.59	13.53	13.81	13.8	13.89	14.06	13.82	14.81	14.7	15.83	15.78	16.13	16.5	16.49	16.47	16.46	16.65	16.83	nd	nd	nd	nd	nd	nd	nd	nd	nd	nd	nd
PlosPath	59	13	13.11	13.21	13.21	13.23	13.25	13.23	13.4	13.47	13.57	13.68	13.72	13.73	13.62	13.5	13.58	13.67	13.6	13.83	13.76	13.7	13.95	13.92	14.01	14.19	13.96	14.96	14.84	15.95	15.9	16.25	16.61	16.6	16.59	16.58	16.76	16.95	nd	nd	nd	nd	nd	nd	nd	nd	nd	nd	nd
PlosPath	60	13.25	13.35	13.47	13.48	13.49	13.5	13.5	13.65	13.69	13.79	13.9	13.95	13.97	13.84	13.68	13.77	13.86	13.81	14.02	13.95	13.9	14.13	14.08	14.15	14.34	14.11	15.1	14.98	16.06	16.01	16.36	16.71	16.7	16.69	16.68	16.87	17.06	nd	nd	nd	nd	nd	nd	nd	nd	nd	nd	nd
PlosPath	61	13.53	13.63	13.72	13.74	13.74	13.74	13.77	13.88	13.94	14.02	14.12	14.18	14.2	14.1	13.93	14.06	14.16	14.08	14.29	14.2	14.15	14.43	14.34	14.41	14.58	14.33	15.28	15.15	16.23	16.19	16.55	16.89	16.86	16.82	16.79	16.98	17.17	nd	nd	nd	nd	nd	nd	nd	nd	nd	nd	nd
PlosPath	62	13.92	13.99	14.05	14.08	14.06	14.07	14.02	14.13	14.2	14.28	14.4	14.43	14.46	14.4	14.21	14.38	14.44	14.35	14.55	14.44	14.39	14.71	14.63	14.68	14.81	14.55	15.47	15.33	16.41	16.38	16.74	17.08	17.02	16.96	16.9	17.09	17.28	nd	nd	nd	nd	nd	nd	nd	nd	nd	nd	nd
PlosPath	63	14.16	14.24	14.29	14.31	14.31	14.31	14.26	14.39	14.45	14.49	14.58	14.62	14.64	14.61	14.43	14.57	14.64	14.54	14.72	14.63	14.59	14.95	14.87	14.91	15.01	14.74	15.67	15.52	16.59	16.57	16.93	17.27	17.18	17.09	17	17.2	17.39	nd	nd	nd	nd	nd	nd	nd	nd	nd	nd	nd
PlosPath	64	14.39	14.47	14.51	14.54	14.54	14.54	14.52	14.66	14.71	14.74	14.83	14.88	14.89	14.87	14.66	14.79	14.87	14.74	14.91	14.82	14.78	15.19	15.08	15.11	15.21	14.94	15.87	15.71	16.78	16.75	17.12	17.46	17.34	17.22	17.11	17.31	17.51	nd	nd	nd	nd	nd	nd	nd	nd	nd	nd	nd
PlosPath	65	14.61	14.71	14.75	14.79	14.79	14.78	14.74	14.88	14.91	14.94	15.04	15.07	15.07	15.05	14.81	14.95	15.03	14.9	15.07	14.98	14.93	15.41	15.28	15.31	15.41	15.14	16.05	15.89	16.96	16.93	17.3	17.64	17.5	17.36	17.22	17.42	17.62	nd	nd	nd	nd	nd	nd	nd	nd	nd	nd	nd
PlosPath	66	14.99	15.07	15.11	15.16	15.14	15.12	15.02	15.16	15.2	15.22	15.31	15.31	15.32	15.28	15.01	15.16	15.24	15.11	15.27	15.18	15.13	15.64	15.49	15.5	15.61	15.34	16.24	16.06	17.13	17.1	17.47	17.83	17.66	17.49	17.32	17.53	17.73	nd	nd	nd	nd	nd	nd	nd	nd	nd	nd	nd
PlosPath	67	15.28	15.35	15.39	15.47	15.44	15.4	15.31	15.45	15.5	15.5	15.59	15.59	15.62	15.6	15.3	15.44	15.53	15.4	15.57	15.46	15.4	15.95	15.79	15.77	15.86	15.59	16.49	16.3	17.34	17.31	17.68	18.06	17.86	17.67	17.47	17.69	17.9	nd	nd	nd	nd	nd	nd	nd	nd	nd	nd	nd
PlosPath	68	15.46	15.55	15.6	15.66	15.63	15.59	15.49	15.65	15.7	15.68	15.79	15.83	15.88	15.87	15.6	15.74	15.87	15.83	16	15.88	15.83	16.41	16.19	16.18	16.24	16.01	16.91	16.67	17.61	17.57	17.97	18.36	18.15	17.93	17.72	17.94	18.17	nd	nd	nd	nd	nd	nd	nd	nd	nd	nd	nd
PlosPath	69	15.89	15.96	16	16.04	16	15.95	15.78	15.93	15.97	15.94	16.05	16.11	16.15	16.17	15.88	16.01	16.18	16.25	16.43	16.29	16.23	16.86	16.59	16.61	16.63	16.47	17.35	17.05	17.87	17.83	18.25	18.67	18.44	18.2	17.96	18.2	18.44	nd	nd	nd	nd	nd	nd	nd	nd	nd	nd	nd
PlosPath	70	16.17	16.24	16.26	16.31	16.26	16.22	16.03	16.19	16.23	16.22	16.33	16.43	16.45	16.52	16.22	16.35	16.55	16.72	16.9	16.73	16.63	17.3	16.98	17.02	17	16.91	17.78	17.42	18.14	18.09	18.53	18.98	18.72	18.46	18.21	18.46	18.71	nd	nd	nd	nd	nd	nd	nd	nd	nd	nd	nd
PlosPath	71	16.52	16.59	16.6	16.63	16.58	16.53	16.3	16.47	16.5	16.51	16.6	16.7	16.7	16.77	16.45	16.67	16.86	17.01	17.2	17	16.89	17.53	17.18	17.27	17.25	17.21	17.97	17.62	18.34	18.28	18.73	19.19	18.94	18.7	18.45	18.71	18.98	nd	nd	nd	nd	nd	nd	nd	nd	nd	nd	nd
PlosPath	72	16.88	16.94	16.94	16.97	16.9	16.85	16.55	16.74	16.78	16.75	16.85	16.94	16.92	16.98	16.66	17.01	17.18	17.32	17.53	17.32	17.21	17.82	17.46	17.58	17.57	17.59	18.21	17.86	18.58	18.48	18.94	19.42	19.18	18.94	18.7	18.98	19.26	nd	nd	nd	nd	nd	nd	nd	nd	nd	nd	nd
PlosPath	73	17.11	17.19	17.17	17.21	17.15	17.12	16.84	17.05	17.06	17.03	17.1	17.22	17.17	17.25	16.93	17.3	17.45	17.57	17.83	17.63	17.52	18.1	17.72	17.89	17.88	17.94	18.51	18.14	18.87	18.7	19.17	19.65	19.42	19.19	18.97	19.26	19.55	nd	nd	nd	nd	nd	nd	nd	nd	nd	nd	nd
PlosPath	74	17.43	17.52	17.47	17.53	17.49	17.45	17.18	17.4	17.43	17.39	17.46	17.57	17.52	17.62	17.28	17.62	17.76	17.89	18.21	17.99	17.86	18.41	18	18.18	18.18	18.28	18.84	18.46	19.17	18.93	19.4	19.88	19.66	19.45	19.23	19.54	19.85	nd	nd	nd	nd	nd	nd	nd	nd	nd	nd	nd
PlosPath	75 (Q3)	17.83	17.91	17.85	17.91	17.87	17.83	17.55	17.77	17.78	17.73	17.81	18.03	17.99	18.07	17.73	18.06	18.2	18.36	18.73	18.49	18.35	18.86	18.31	18.5	18.51	18.65	19.2	18.8	19.46	19.15	19.63	20.11	19.9	19.7	19.49	19.82	20.14	nd	nd	nd	nd	nd	nd	nd	nd	nd	nd	nd
PlosPath	76	18.32	18.36	18.28	18.35	18.31	18.27	17.94	18.14	18.1	18.08	18.16	18.39	18.33	18.41	18.05	18.37	18.51	18.68	19.13	18.88	18.7	19.19	18.73	18.96	18.99	19.16	19.69	19.26	19.87	19.52	20.01	20.51	20.32	20.14	19.95	20.22	20.49	nd	nd	nd	nd	nd	nd	nd	nd	nd	nd	nd
PlosPath	77	18.69	18.76	18.69	18.76	18.7	18.65	18.31	18.52	18.5	18.46	18.53	18.72	18.66	18.72	18.35	18.68	18.82	19	19.47	19.21	19.02	19.51	19.15	19.39	19.42	19.64	20.14	19.68	20.26	19.88	20.39	20.91	20.74	20.57	20.41	20.63	20.85	nd	nd	nd	nd	nd	nd	nd	nd	nd	nd	nd
PlosPath	78	19.23	19.3	19.18	19.25	19.17	19.13	18.79	18.98	18.94	18.9	18.96	19.12	19.05	19.12	18.75	19.09	19.21	19.33	19.82	19.55	19.36	19.81	19.56	19.8	19.83	20.09	20.55	20.09	20.65	20.24	20.78	21.31	21.16	21.01	20.87	21.04	21.21	nd	nd	nd	nd	nd	nd	nd	nd	nd	nd	nd
PlosPath	79	19.61	19.71	19.59	19.64	19.56	19.52	19.2	19.38	19.33	19.3	19.37	19.52	19.42	19.48	19.14	19.48	19.56	19.66	20.18	19.91	19.69	20.09	19.94	20.2	20.25	20.53	20.96	20.5	21.04	20.61	21.18	21.72	21.59	21.46	21.33	21.46	21.58	nd	nd	nd	nd	nd	nd	nd	nd	nd	nd	nd
PlosPath	80	20.25	20.31	20.14	20.18	20.1	20.02	19.57	19.75	19.7	19.66	19.73	19.88	19.82	19.86	19.53	19.83	19.92	20	20.52	20.24	20.03	20.4	20.35	20.6	20.67	20.96	21.39	20.92	21.44	20.99	21.59	22.12	22.02	21.91	21.8	21.87	21.95	nd	nd	nd	nd	nd	nd	nd	nd	nd	nd	nd
PlosPath	81	20.55	20.59	20.47	20.52	20.5	20.41	20.01	20.23	20.13	20.11	20.18	20.33	20.28	20.27	19.97	20.2	20.28	20.34	20.86	20.56	20.36	20.75	20.8	21.07	21.17	21.46	21.88	21.4	21.9	21.43	22.08	22.61	22.5	22.38	22.27	22.29	22.32	nd	nd	nd	nd	nd	nd	nd	nd	nd	nd	nd
PlosPath	82	21.09	21.1	20.97	20.99	20.99	20.9	20.5	20.71	20.59	20.58	20.59	20.82	20.75	20.71	20.51	20.75	20.8	20.81	21.33	21.02	20.8	21.23	21.29	21.61	21.73	21.98	22.33	21.85	22.32	21.88	22.56	23.1	22.98	22.86	22.74	22.71	22.69	nd	nd	nd	nd	nd	nd	nd	nd	nd	nd	nd
PlosPath	83	21.69	21.65	21.49	21.49	21.48	21.41	20.93	21.15	21.02	21.01	21.04	21.26	21.18	21.15	21.05	21.33	21.32	21.33	21.82	21.47	21.24	21.68	21.84	22.19	22.3	22.49	22.78	22.3	22.75	22.32	23.04	23.58	23.45	23.33	23.2	23.13	23.05	nd	nd	nd	nd	nd	nd	nd	nd	nd	nd	nd
PlosPath	84	22.45	22.35	22.18	22.19	22.16	22.07	21.54	21.7	21.52	21.51	21.52	21.72	21.64	21.59	21.45	21.72	21.68	21.67	22.17	21.9	21.66	22.11	22.28	22.66	22.76	23	23.24	22.76	23.19	22.78	23.45	23.98	23.85	23.71	23.58	23.48	23.39	nd	nd	nd	nd	nd	nd	nd	nd	nd	nd	nd
PlosPath	85	23.11	22.97	22.76	22.8	22.76	22.64	21.99	22.11	21.92	21.91	21.91	22.07	21.99	21.93	21.74	22.01	21.96	21.97	22.48	22.28	22.07	22.53	22.72	23.13	23.24	23.52	23.73	23.24	23.64	23.24	23.82	24.34	24.2	24.05	23.9	23.81	23.71	nd	nd	nd	nd	nd	nd	nd	nd	nd	nd	nd
PlosPath	86	23.65	23.5	23.27	23.3	23.27	23.17	22.53	22.6	22.43	22.43	22.39	22.54	22.42	22.4	22.22	22.61	22.51	22.52	23.02	22.89	22.64	23.12	23.34	23.78	23.86	24.15	24.21	23.7	24.07	23.7	24.19	24.7	24.54	24.38	24.22	24.13	24.03	nd	nd	nd	nd	nd	nd	nd	nd	nd	nd	nd
PlosPath	87	24.13	23.99	23.8	23.8	23.75	23.64	23.02	23.07	22.92	22.92	22.85	22.99	22.87	22.88	22.73	23.26	23.15	23.14	23.64	23.57	23.26	23.79	23.99	24.45	24.44	24.75	24.63	24.11	24.47	24.13	24.51	25.05	24.88	24.71	24.54	24.44	24.34	nd	nd	nd	nd	nd	nd	nd	nd	nd	nd	nd
PlosPath	88	25.39	25.18	24.97	24.87	24.74	24.6	23.78	23.73	23.58	23.63	23.49	23.6	23.5	23.54	23.46	24	23.86	23.75	24.23	24.17	23.8	24.37	24.59	25.01	24.9	25.19	25.04	24.51	24.87	24.55	24.84	25.4	25.22	25.03	24.85	24.75	24.64	nd	nd	nd	nd	nd	nd	nd	nd	nd	nd	nd
PlosPath	89	26.32	26.09	25.89	25.79	25.62	25.43	24.64	24.51	24.34	24.34	24.17	24.26	24.11	24.12	24.03	24.53	24.45	24.23	24.67	24.67	24.24	24.86	25.07	25.53	25.38	25.67	25.52	24.9	25.26	24.97	25.17	25.75	25.55	25.36	25.16	25.06	24.95	nd	nd	nd	nd	nd	nd	nd	nd	nd	nd	nd
PlosPath	90	27.1	26.86	26.69	26.58	26.36	26.15	25.39	25.3	25.09	25.05	24.78	24.88	24.7	24.66	24.57	25.12	25.13	24.82	25.17	25.2	24.76	25.43	25.62	26.1	25.93	26.23	26.01	25.26	25.61	25.35	25.5	26.1	25.89	25.68	25.47	25.37	25.26	nd	nd	nd	nd	nd	nd	nd	nd	nd	nd	nd
PlosPath	91	27.93	27.7	27.5	27.32	27.05	26.86	26.14	26	25.77	25.71	25.43	25.81	25.67	25.62	25.69	26.34	26.4	26.3	26.71	26.75	26.28	26.91	26.81	27.2	27.02	27.21	26.88	26.01	26.11	25.74	25.84	26.46	26.23	26.01	25.79	25.68	25.56	nd	nd	nd	nd	nd	nd	nd	nd	nd	nd	nd
PlosPath	92	28.81	28.59	28.37	28.16	27.85	27.69	26.92	26.76	26.54	26.55	26.44	26.8	26.75	26.74	27.08	27.76	27.8	27.94	28.55	28.57	28.03	28.49	28.33	28.61	28.34	28.27	27.88	26.93	26.77	26.17	26.23	26.87	26.64	26.4	26.17	26.03	25.9	nd	nd	nd	nd	nd	nd	nd	nd	nd	nd	nd
PlosPath	93	30.19	29.9	29.59	29.4	29.06	28.88	28.04	27.9	27.55	27.51	27.36	27.62	27.5	27.51	27.91	28.5	28.56	28.87	29.6	29.69	29.1	29.56	29.57	29.89	29.57	29.39	28.99	27.95	27.54	26.73	26.75	27.41	27.17	26.93	26.69	26.48	26.27	nd	nd	nd	nd	nd	nd	nd	nd	nd	nd	nd
PlosPath	94	31.47	31.15	30.76	30.48	30.11	30.02	29.08	28.83	28.53	28.49	28.28	28.46	28.28	28.26	28.7	29.22	29.42	29.75	30.7	30.77	30.27	30.78	30.9	31.23	30.92	30.74	30.34	28.98	28.44	27.43	27.44	27.95	27.7	27.46	27.22	26.93	26.65	nd	nd	nd	nd	nd	nd	nd	nd	nd	nd	nd
PlosPath	95	32.96	32.75	32.35	32.09	31.69	31.51	30.68	30.37	29.92	29.79	29.52	29.69	29.51	29.38	29.89	30.31	30.79	31.06	32.1	32.21	31.8	32.34	32.53	32.71	32.39	32.04	31.64	29.95	29.37	28.16	28.13	28.48	28.23	27.99	27.74	27.38	27.03	nd	nd	nd	nd	nd	nd	nd	nd	nd	nd	nd
PlosPath	96	35.13	34.78	34.35	34.14	33.63	33.36	32.45	32.01	31.27	31.21	30.86	31.1	30.87	30.6	31.22	31.56	32.11	32.32	33.34	33.44	33.02	33.55	33.74	33.92	33.6	33	32.59	30.76	30.13	28.91	28.82	29.02	28.77	28.51	28.26	27.83	27.4	nd	nd	nd	nd	nd	nd	nd	nd	nd	nd	nd
PlosPath	97	37.3	37.19	36.71	36.43	35.84	35.61	34.64	33.98	33.05	32.89	32.53	32.7	32.27	31.85	32.54	32.77	33.14	33.4	34.33	34.47	34.12	34.56	34.87	34.96	34.62	33.86	33.43	31.54	30.83	29.67	29.5	29.56	29.3	29.04	28.78	28.28	27.78	nd	nd	nd	nd	nd	nd	nd	nd	nd	nd	nd
PlosPath	98	41.63	41.42	40.67	40.15	39.53	39.14	37.99	37.01	35.7	35.74	35.45	35.44	34.83	34.25	35	34.98	35.4	35.56	36.25	36.38	35.76	35.96	36.27	36.25	35.91	35	34.52	32.42	31.54	30.42	30.19	30.09	29.83	29.57	29.3	28.73	28.16	nd	nd	nd	nd	nd	nd	nd	nd	nd	nd	nd
PlosPath	99	48.69	48.3	47.11	46.8	45.84	45.21	43.48	42.62	41.35	41.24	40.87	40.87	40.1	40.13	40.22	40.22	40.84	41	40.8	40.37	39.63	39.23	39.22	38.89	37.66	36.72	35.94	33.3	32.24	31.17	30.88	30.63	30.36	30.09	29.82	29.18	28.54	nd	nd	nd	nd	nd	nd	nd	nd	nd	nd	nd
PlosPath	100 (Maximum)	62.89	62.99	61.14	60.66	61.26	60.82	59.19	57.51	56.03	54.62	53.24	52.71	51.64	52.62	51.67	49.29	48.88	48.59	46.75	45.81	45.02	44.29	44	42.42	39.41	38.44	37.36	34.17	32.94	31.93	31.57	31.17	30.89	30.62	30.35	29.63	28.91	nd	nd	nd	nd	nd	nd	nd	nd	nd	nd	nd
PlosGenet	1	0.15	0.32	0.32	0.43	0.53	0.48	0.64	0.64	0.77	0.8	0.9	0.96	1	1.18	1.4	1.5	1.58	1.7	2.25	2.31	2.61	2.72	2.91	2.98	3.07	3.03	3.09	3.55	3.78	3.65	4.07	4.41	4.64	4.5	5.47	5.84	6.09	6.35	6.3	5.97	5.97	6.26	6.54	6.54	6.53	6.53	6.73	6.94
PlosGenet	2	0.36	0.56	0.66	0.78	0.87	0.89	1.07	1.2	1.34	1.47	1.52	1.63	1.73	1.85	2.08	2.19	2.25	2.38	2.8	2.89	3.08	3.22	3.32	3.31	3.38	3.31	3.34	3.72	3.92	3.8	4.2	4.54	4.75	4.61	5.57	5.93	6.18	6.44	6.4	6.09	6.09	6.38	6.67	6.66	6.66	6.65	6.86	7.07
PlosGenet	3	0.71	0.9	1	1.1	1.18	1.21	1.43	1.6	1.77	1.79	1.85	1.98	2.13	2.25	2.51	2.62	2.72	2.84	3.24	3.33	3.5	3.62	3.68	3.62	3.67	3.57	3.59	3.89	4.07	3.94	4.33	4.68	4.85	4.72	5.66	6.03	6.26	6.53	6.5	6.2	6.21	6.5	6.79	6.79	6.79	6.78	7	7.21
PlosGenet	4	0.91	1.12	1.23	1.34	1.42	1.45	1.69	1.88	2	2.02	2.08	2.23	2.37	2.46	2.74	2.84	2.94	3.06	3.47	3.57	3.73	3.85	3.91	3.85	3.91	3.78	3.78	4.06	4.22	4.09	4.46	4.82	4.96	4.83	5.76	6.12	6.35	6.62	6.61	6.32	6.33	6.62	6.92	6.91	6.91	6.91	7.13	7.34
PlosGenet	5	1.12	1.35	1.48	1.58	1.68	1.71	1.97	2.18	2.26	2.3	2.38	2.53	2.64	2.74	3.03	3.12	3.23	3.34	3.74	3.85	3.98	4.09	4.15	4.09	4.13	3.98	3.96	4.21	4.37	4.24	4.59	4.95	5.06	4.93	5.85	6.22	6.43	6.71	6.71	6.44	6.45	6.75	7.04	7.04	7.04	7.03	7.26	7.48
PlosGenet	6	1.4	1.64	1.75	1.85	1.94	1.97	2.25	2.44	2.52	2.58	2.68	2.82	2.92	3.08	3.39	3.54	3.64	3.73	4.08	4.22	4.3	4.42	4.47	4.42	4.4	4.22	4.13	4.36	4.52	4.4	4.72	5.09	5.17	5.04	5.95	6.31	6.52	6.8	6.82	6.55	6.57	6.87	7.17	7.17	7.16	7.16	7.39	7.62
PlosGenet	7	1.71	1.93	2.02	2.15	2.22	2.24	2.55	2.72	2.8	2.86	2.94	3.05	3.17	3.35	3.63	3.84	3.97	4.03	4.36	4.52	4.58	4.71	4.76	4.7	4.65	4.48	4.32	4.51	4.67	4.55	4.85	5.22	5.27	5.14	6.04	6.41	6.6	6.89	6.92	6.67	6.69	6.99	7.29	7.29	7.29	7.29	7.52	7.75
PlosGenet	8	1.87	2.1	2.2	2.32	2.39	2.41	2.74	2.93	3.03	3.07	3.14	3.24	3.35	3.54	3.81	4.01	4.17	4.22	4.52	4.69	4.76	4.92	4.97	4.91	4.85	4.69	4.52	4.66	4.82	4.71	4.98	5.35	5.38	5.24	6.14	6.5	6.69	6.98	7.02	6.79	6.81	7.12	7.42	7.42	7.42	7.41	7.65	7.89
PlosGenet	9	2.08	2.3	2.39	2.51	2.57	2.6	2.94	3.14	3.24	3.27	3.33	3.43	3.52	3.7	3.98	4.18	4.34	4.38	4.67	4.85	4.93	5.1	5.16	5.11	5.05	4.89	4.72	4.83	4.96	4.85	5.11	5.48	5.49	5.35	6.24	6.59	6.77	7.07	7.13	6.9	6.93	7.24	7.55	7.54	7.54	7.54	7.78	8.02
PlosGenet	10	2.37	2.56	2.63	2.73	2.81	2.85	3.11	3.32	3.41	3.45	3.52	3.61	3.72	3.91	4.2	4.38	4.54	4.6	4.89	5.06	5.12	5.29	5.37	5.3	5.24	5.07	4.88	4.98	5.08	4.98	5.24	5.6	5.59	5.45	6.33	6.69	6.86	7.16	7.23	7.02	7.05	7.36	7.67	7.67	7.67	7.67	7.91	8.16
PlosGenet	11	2.57	2.76	2.82	2.92	2.99	3.03	3.29	3.48	3.59	3.65	3.72	3.78	3.9	4.1	4.39	4.57	4.74	4.82	5.1	5.25	5.29	5.47	5.56	5.49	5.43	5.26	5.06	5.13	5.21	5.11	5.38	5.74	5.71	5.56	6.44	6.78	6.95	7.25	7.33	7.14	7.17	7.48	7.8	7.8	7.79	7.79	8.04	8.29
PlosGenet	12	2.7	2.9	2.96	3.07	3.15	3.18	3.46	3.67	3.81	3.86	3.95	4.03	4.15	4.34	4.61	4.8	4.97	5.05	5.29	5.42	5.44	5.62	5.71	5.63	5.58	5.43	5.2	5.27	5.33	5.25	5.51	5.88	5.83	5.67	6.54	6.88	7.03	7.34	7.44	7.25	7.29	7.61	7.92	7.92	7.92	7.92	8.17	8.43
PlosGenet	13	2.86	3.05	3.1	3.22	3.3	3.35	3.62	3.86	3.99	4.04	4.1	4.2	4.31	4.51	4.78	4.98	5.12	5.2	5.41	5.53	5.56	5.75	5.82	5.74	5.71	5.55	5.31	5.38	5.45	5.37	5.64	6.01	5.94	5.79	6.67	7	7.13	7.44	7.55	7.37	7.41	7.73	8.05	8.05	8.05	8.05	8.3	8.56
PlosGenet	14	3.09	3.28	3.33	3.45	3.52	3.58	3.83	4.09	4.19	4.23	4.29	4.37	4.48	4.66	4.96	5.17	5.27	5.34	5.54	5.67	5.7	5.88	5.95	5.85	5.84	5.67	5.4	5.47	5.57	5.49	5.77	6.13	6.07	5.93	6.82	7.14	7.24	7.55	7.68	7.48	7.53	7.85	8.17	8.17	8.17	8.17	8.44	8.7
PlosGenet	15	3.3	3.48	3.54	3.64	3.71	3.77	4.01	4.27	4.36	4.39	4.43	4.5	4.63	4.81	5.13	5.33	5.46	5.52	5.72	5.84	5.88	6.05	6.11	5.98	5.96	5.8	5.53	5.57	5.68	5.62	5.9	6.26	6.2	6.07	6.96	7.27	7.35	7.67	7.8	7.6	7.66	7.98	8.3	8.3	8.3	8.3	8.57	8.83
PlosGenet	16	3.44	3.62	3.68	3.78	3.84	3.9	4.15	4.41	4.51	4.52	4.56	4.61	4.75	4.93	5.26	5.45	5.6	5.67	5.86	5.97	6.02	6.18	6.24	6.09	6.08	5.94	5.67	5.67	5.8	5.74	6.03	6.38	6.33	6.21	7.11	7.41	7.46	7.78	7.93	7.72	7.78	8.1	8.42	8.42	8.43	8.43	8.7	8.97
PlosGenet	17	3.55	3.73	3.79	3.9	3.98	4.05	4.33	4.59	4.69	4.7	4.74	4.81	4.97	5.14	5.45	5.61	5.79	5.84	6.03	6.14	6.18	6.33	6.36	6.18	6.19	6.08	5.81	5.77	5.92	5.86	6.15	6.51	6.46	6.35	7.26	7.55	7.57	7.9	8.06	7.83	7.9	8.22	8.55	8.55	8.55	8.55	8.83	9.1
PlosGenet	18	3.69	3.88	3.93	4.06	4.13	4.21	4.49	4.74	4.84	4.88	4.93	5.01	5.17	5.34	5.62	5.77	5.95	6	6.19	6.29	6.3	6.42	6.43	6.25	6.27	6.19	5.92	5.87	6.04	5.99	6.28	6.63	6.59	6.5	7.4	7.69	7.69	8.01	8.18	7.95	8.02	8.35	8.68	8.68	8.68	8.68	8.96	9.24
PlosGenet	19	3.84	4.01	4.08	4.2	4.27	4.34	4.62	4.88	4.99	5.01	5.06	5.13	5.31	5.47	5.74	5.89	6.07	6.11	6.29	6.39	6.4	6.51	6.52	6.31	6.35	6.3	6.03	5.97	6.16	6.11	6.41	6.77	6.73	6.64	7.55	7.83	7.8	8.13	8.31	8.07	8.14	8.47	8.8	8.81	8.81	8.81	9.09	9.38
PlosGenet	20	3.92	4.1	4.17	4.29	4.37	4.45	4.74	4.99	5.1	5.16	5.2	5.28	5.46	5.63	5.89	6.06	6.23	6.26	6.46	6.55	6.53	6.63	6.63	6.42	6.46	6.45	6.14	6.08	6.29	6.24	6.55	6.9	6.87	6.79	7.7	7.97	7.91	8.24	8.44	8.19	8.26	8.6	8.93	8.93	8.94	8.94	9.23	9.52
PlosGenet	21	4.04	4.22	4.29	4.41	4.49	4.58	4.88	5.12	5.26	5.31	5.35	5.42	5.59	5.75	6	6.2	6.35	6.37	6.58	6.65	6.63	6.72	6.72	6.51	6.57	6.59	6.25	6.19	6.42	6.36	6.66	7.02	6.98	6.91	7.83	8.08	8	8.33	8.54	8.27	8.35	8.69	9.04	9.04	9.05	9.05	9.35	9.64
PlosGenet	22	4.14	4.33	4.4	4.54	4.63	4.72	5.03	5.26	5.4	5.45	5.48	5.55	5.73	5.89	6.13	6.33	6.47	6.48	6.71	6.77	6.74	6.83	6.83	6.61	6.68	6.72	6.36	6.3	6.56	6.49	6.78	7.13	7.1	7.04	7.95	8.2	8.08	8.42	8.64	8.34	8.44	8.79	9.14	9.15	9.16	9.17	9.47	9.76
PlosGenet	23	4.28	4.46	4.54	4.67	4.75	4.84	5.16	5.39	5.52	5.56	5.59	5.65	5.84	6.01	6.26	6.47	6.61	6.6	6.84	6.89	6.86	6.95	6.94	6.7	6.78	6.84	6.47	6.41	6.7	6.61	6.9	7.25	7.22	7.16	8.08	8.31	8.16	8.51	8.74	8.42	8.53	8.89	9.25	9.26	9.27	9.28	9.59	9.89
PlosGenet	24	4.4	4.56	4.66	4.8	4.87	4.96	5.28	5.52	5.65	5.7	5.72	5.79	5.99	6.16	6.41	6.62	6.78	6.76	7.01	7.05	7	7.09	7.07	6.83	6.91	6.99	6.61	6.51	6.82	6.73	7.01	7.36	7.33	7.28	8.2	8.42	8.25	8.6	8.84	8.5	8.62	8.99	9.35	9.37	9.38	9.4	9.7	10.01
PlosGenet	25 (Q1)	4.56	4.73	4.81	4.95	5.04	5.13	5.44	5.68	5.81	5.86	5.88	5.94	6.13	6.32	6.57	6.76	6.95	6.93	7.16	7.19	7.13	7.21	7.18	6.93	7.02	7.12	6.73	6.6	6.93	6.84	7.12	7.47	7.44	7.4	8.33	8.53	8.33	8.68	8.94	8.57	8.71	9.08	9.46	9.48	9.5	9.51	9.82	10.13
PlosGenet	26	4.72	4.88	4.97	5.11	5.19	5.29	5.59	5.82	5.94	5.98	6	6.06	6.24	6.43	6.68	6.87	7.06	7.05	7.27	7.3	7.24	7.31	7.29	7.04	7.13	7.24	6.85	6.7	7.03	6.94	7.22	7.56	7.54	7.49	8.42	8.61	8.39	8.74	9.02	8.65	8.79	9.18	9.56	9.58	9.6	9.62	9.93	10.25
PlosGenet	27	4.87	5.05	5.12	5.26	5.34	5.44	5.74	5.97	6.09	6.14	6.16	6.21	6.38	6.6	6.84	7.03	7.22	7.19	7.41	7.42	7.34	7.4	7.39	7.13	7.22	7.34	6.95	6.79	7.12	7.04	7.31	7.65	7.64	7.57	8.51	8.68	8.45	8.8	9.09	8.72	8.88	9.27	9.66	9.69	9.71	9.73	10.05	10.36
PlosGenet	28	5.02	5.2	5.27	5.41	5.49	5.57	5.89	6.13	6.24	6.28	6.32	6.39	6.55	6.76	7	7.19	7.38	7.33	7.53	7.54	7.46	7.49	7.47	7.2	7.32	7.45	7.04	6.88	7.21	7.14	7.41	7.74	7.74	7.65	8.6	8.76	8.51	8.87	9.16	8.79	8.96	9.36	9.76	9.79	9.82	9.84	10.16	10.47
PlosGenet	29	5.14	5.31	5.39	5.53	5.62	5.7	6.04	6.27	6.36	6.41	6.49	6.58	6.74	6.94	7.19	7.38	7.56	7.49	7.69	7.69	7.6	7.59	7.55	7.28	7.42	7.56	7.13	6.97	7.31	7.24	7.5	7.83	7.84	7.74	8.69	8.84	8.57	8.93	9.24	8.86	9.04	9.45	9.86	9.89	9.92	9.95	10.27	10.58
PlosGenet	30	5.3	5.46	5.55	5.69	5.77	5.85	6.2	6.43	6.52	6.58	6.64	6.73	6.9	7.13	7.36	7.56	7.73	7.64	7.84	7.83	7.73	7.72	7.68	7.38	7.51	7.67	7.24	7.08	7.42	7.34	7.6	7.92	7.94	7.82	8.78	8.91	8.62	8.99	9.31	8.94	9.13	9.55	9.97	10	10.03	10.06	10.38	10.7
PlosGenet	31	5.44	5.6	5.69	5.82	5.91	5.99	6.35	6.56	6.65	6.71	6.78	6.86	7.05	7.28	7.51	7.71	7.87	7.77	7.97	7.97	7.86	7.82	7.79	7.48	7.59	7.77	7.32	7.15	7.5	7.42	7.67	7.99	8.02	7.89	8.85	8.99	8.68	9.05	9.39	9.01	9.21	9.64	10.07	10.1	10.14	10.17	10.49	10.81
PlosGenet	32	5.58	5.74	5.82	5.96	6.04	6.13	6.5	6.72	6.82	6.88	6.95	7.01	7.19	7.44	7.66	7.87	8.02	7.9	8.11	8.09	7.97	7.92	7.89	7.58	7.66	7.86	7.4	7.22	7.57	7.49	7.74	8.05	8.08	7.95	8.91	9.07	8.74	9.11	9.46	9.08	9.29	9.73	10.17	10.2	10.24	10.28	10.6	10.92
PlosGenet	33	5.73	5.89	5.96	6.11	6.19	6.27	6.65	6.87	6.97	7.02	7.09	7.15	7.32	7.59	7.81	8.02	8.18	8.05	8.26	8.21	8.1	8.03	7.99	7.68	7.74	7.95	7.47	7.28	7.64	7.55	7.79	8.1	8.15	8.01	8.98	9.14	8.8	9.17	9.54	9.15	9.38	9.82	10.27	10.31	10.35	10.39	10.71	11.03
PlosGenet	34	5.88	6.06	6.13	6.27	6.35	6.43	6.82	7.04	7.13	7.19	7.26	7.3	7.45	7.73	7.94	8.16	8.32	8.17	8.37	8.32	8.2	8.12	8.07	7.77	7.8	8.03	7.54	7.34	7.69	7.61	7.85	8.15	8.21	8.07	9.04	9.22	8.86	9.23	9.6	9.21	9.45	9.9	10.36	10.4	10.45	10.5	10.82	11.14
PlosGenet	35	6.05	6.23	6.3	6.44	6.53	6.61	6.99	7.23	7.32	7.36	7.43	7.51	7.66	7.95	8.15	8.35	8.51	8.35	8.52	8.47	8.35	8.25	8.16	7.85	7.86	8.11	7.61	7.39	7.75	7.67	7.91	8.2	8.27	8.13	9.11	9.29	8.91	9.28	9.66	9.27	9.51	9.97	10.44	10.49	10.55	10.6	10.93	11.25
PlosGenet	36	6.22	6.4	6.47	6.61	6.7	6.79	7.15	7.38	7.46	7.5	7.56	7.64	7.84	8.12	8.31	8.5	8.66	8.51	8.67	8.63	8.51	8.41	8.31	7.93	7.93	8.21	7.71	7.47	7.82	7.75	7.97	8.26	8.33	8.19	9.17	9.36	8.96	9.34	9.72	9.33	9.58	10.05	10.52	10.58	10.65	10.71	11.03	11.36
PlosGenet	37	6.39	6.58	6.66	6.79	6.89	6.98	7.33	7.54	7.64	7.69	7.74	7.82	8	8.27	8.44	8.61	8.78	8.63	8.77	8.74	8.6	8.49	8.39	8	8.01	8.3	7.8	7.54	7.89	7.82	8.03	8.31	8.39	8.26	9.23	9.43	9.01	9.39	9.78	9.38	9.64	10.12	10.6	10.67	10.74	10.81	11.14	11.47
PlosGenet	38	6.57	6.76	6.84	6.97	7.06	7.14	7.46	7.69	7.77	7.83	7.9	7.98	8.16	8.42	8.59	8.75	8.92	8.78	8.9	8.88	8.74	8.61	8.5	8.11	8.11	8.42	7.93	7.66	8.01	7.95	8.14	8.39	8.48	8.33	9.31	9.51	9.08	9.46	9.85	9.44	9.7	10.19	10.68	10.76	10.84	10.92	11.25	11.58
PlosGenet	39	6.72	6.91	7	7.13	7.21	7.29	7.61	7.85	7.94	8	8.06	8.14	8.32	8.56	8.72	8.87	9.04	8.91	9.02	8.99	8.89	8.76	8.66	8.27	8.26	8.58	8.1	7.83	8.18	8.13	8.3	8.51	8.58	8.42	9.4	9.61	9.16	9.53	9.93	9.5	9.77	10.27	10.76	10.85	10.94	11.03	11.35	11.68
PlosGenet	40	6.84	7.03	7.12	7.25	7.34	7.41	7.76	7.99	8.08	8.13	8.2	8.27	8.43	8.67	8.83	8.97	9.14	9.01	9.11	9.09	9.03	8.92	8.81	8.43	8.43	8.75	8.28	8	8.35	8.31	8.46	8.62	8.68	8.51	9.49	9.7	9.25	9.6	10.01	9.55	9.83	10.34	10.84	10.94	11.04	11.13	11.46	11.79
PlosGenet	41	7	7.2	7.29	7.4	7.5	7.57	7.9	8.12	8.21	8.28	8.34	8.46	8.62	8.83	9.01	9.15	9.33	9.22	9.31	9.29	9.25	9.16	9.01	8.63	8.63	8.95	8.48	8.17	8.52	8.47	8.63	8.77	8.83	8.64	9.62	9.84	9.38	9.72	10.13	9.67	9.96	10.46	10.97	11.06	11.15	11.25	11.58	11.91
PlosGenet	42	7.16	7.35	7.45	7.57	7.67	7.74	8.06	8.28	8.37	8.44	8.49	8.6	8.78	8.98	9.15	9.28	9.49	9.38	9.47	9.45	9.45	9.38	9.24	8.84	8.84	9.16	8.69	8.34	8.69	8.65	8.82	8.94	8.99	8.78	9.75	9.98	9.5	9.84	10.26	9.78	10.08	10.59	11.09	11.18	11.27	11.36	11.7	12.03
PlosGenet	43	7.3	7.49	7.6	7.72	7.82	7.89	8.22	8.43	8.52	8.59	8.63	8.76	8.93	9.13	9.3	9.43	9.66	9.53	9.61	9.6	9.64	9.58	9.44	9.04	9.03	9.35	8.89	8.5	8.87	8.82	9	9.1	9.14	8.92	9.89	10.12	9.63	9.96	10.38	9.89	10.21	10.71	11.21	11.3	11.39	11.48	11.81	12.15
PlosGenet	44	7.43	7.62	7.72	7.85	7.94	8.02	8.36	8.56	8.65	8.75	8.79	8.9	9.08	9.28	9.45	9.61	9.82	9.68	9.78	9.76	9.79	9.75	9.61	9.21	9.18	9.52	9.03	8.65	9.04	8.98	9.16	9.26	9.3	9.07	10.02	10.26	9.76	10.08	10.5	10	10.33	10.83	11.33	11.42	11.51	11.59	11.93	12.27
PlosGenet	45	7.59	7.76	7.87	8	8.11	8.18	8.52	8.71	8.8	8.93	8.97	9.06	9.24	9.45	9.6	9.76	9.98	9.84	9.93	9.91	9.9	9.85	9.71	9.32	9.28	9.63	9.13	8.75	9.16	9.09	9.29	9.41	9.46	9.22	10.17	10.42	9.91	10.22	10.63	10.11	10.46	10.96	11.46	11.54	11.62	11.71	12.05	12.38
PlosGenet	46	7.73	7.9	8	8.16	8.27	8.33	8.67	8.86	8.94	9.08	9.1	9.19	9.37	9.59	9.73	9.92	10.14	9.98	10.09	10.06	10.05	9.99	9.84	9.46	9.4	9.75	9.21	8.86	9.3	9.22	9.42	9.58	9.64	9.4	10.33	10.59	10.06	10.37	10.75	10.22	10.59	11.08	11.58	11.66	11.74	11.82	12.16	12.5
PlosGenet	47	7.95	8.1	8.19	8.35	8.45	8.51	8.85	9.04	9.11	9.22	9.23	9.31	9.5	9.73	9.87	10.11	10.33	10.16	10.26	10.24	10.23	10.16	10.01	9.63	9.54	9.88	9.3	8.97	9.44	9.35	9.56	9.75	9.81	9.57	10.49	10.76	10.22	10.52	10.88	10.33	10.71	11.21	11.7	11.78	11.86	11.94	12.28	12.62
PlosGenet	48	8.08	8.23	8.32	8.48	8.59	8.64	9	9.19	9.26	9.38	9.38	9.47	9.67	9.89	10.04	10.32	10.53	10.33	10.44	10.41	10.38	10.3	10.14	9.78	9.69	10.03	9.41	9.11	9.6	9.49	9.72	9.93	10.01	9.76	10.66	10.92	10.38	10.67	11	10.45	10.84	11.33	11.83	11.9	11.98	12.05	12.4	12.74
PlosGenet	49	8.25	8.42	8.5	8.68	8.79	8.83	9.2	9.39	9.46	9.56	9.56	9.64	9.82	10.03	10.17	10.49	10.68	10.48	10.58	10.54	10.51	10.42	10.25	9.93	9.83	10.18	9.51	9.24	9.76	9.64	9.88	10.12	10.21	9.96	10.82	11.09	10.54	10.82	11.13	10.56	10.96	11.46	11.95	12.02	12.1	12.17	12.51	12.86
PlosGenet	50 (Median, Q2)	8.38	8.56	8.66	8.84	8.93	8.99	9.37	9.54	9.62	9.72	9.72	9.79	9.95	10.17	10.3	10.68	10.85	10.64	10.76	10.7	10.66	10.56	10.38	10.1	9.98	10.32	9.62	9.38	9.92	9.78	10.04	10.31	10.41	10.15	10.98	11.26	10.7	10.97	11.25	10.67	11.09	11.58	12.07	12.14	12.21	12.28	12.63	12.97
PlosGenet	51	8.6	8.78	8.88	9.05	9.14	9.19	9.54	9.7	9.77	9.87	9.88	9.96	10.12	10.33	10.47	10.84	11	10.79	10.91	10.84	10.79	10.68	10.51	10.24	10.13	10.46	9.74	9.53	10.12	9.96	10.24	10.55	10.64	10.38	11.17	11.44	10.86	11.14	11.4	10.77	11.21	11.69	12.18	12.25	12.32	12.38	12.73	13.07
PlosGenet	52	8.83	9	9.1	9.27	9.37	9.41	9.76	9.91	10.01	10.09	10.08	10.17	10.35	10.56	10.69	11.05	11.21	10.98	11.11	11	10.94	10.82	10.65	10.39	10.28	10.61	9.87	9.68	10.32	10.14	10.45	10.78	10.88	10.6	11.36	11.61	11.03	11.31	11.54	10.88	11.33	11.81	12.29	12.35	12.42	12.48	12.83	13.18
PlosGenet	53	8.97	9.16	9.26	9.44	9.54	9.57	9.92	10.09	10.17	10.25	10.22	10.32	10.48	10.72	10.85	11.2	11.35	11.12	11.25	11.15	11.09	10.97	10.79	10.56	10.42	10.74	10	9.84	10.52	10.33	10.65	11.01	11.11	10.82	11.55	11.79	11.2	11.48	11.69	10.98	11.44	11.92	12.39	12.46	12.52	12.59	12.93	13.28
PlosGenet	54	9.16	9.36	9.44	9.61	9.7	9.73	10.07	10.25	10.33	10.42	10.38	10.47	10.62	10.86	11	11.34	11.49	11.25	11.37	11.26	11.17	11.05	10.88	10.64	10.52	10.83	10.09	9.95	10.69	10.49	10.81	11.21	11.3	11.01	11.74	11.96	11.37	11.65	11.83	11.09	11.56	12.03	12.5	12.56	12.62	12.69	13.03	13.38
PlosGenet	55	9.34	9.53	9.62	9.79	9.88	9.92	10.26	10.43	10.51	10.6	10.55	10.63	10.78	11.02	11.16	11.48	11.61	11.36	11.48	11.37	11.27	11.14	10.99	10.74	10.61	10.92	10.18	10.07	10.85	10.64	10.97	11.4	11.5	11.2	11.92	12.14	11.54	11.82	11.98	11.19	11.68	12.14	12.61	12.67	12.73	12.79	13.13	13.48
PlosGenet	56	9.5	9.69	9.78	9.97	10.06	10.1	10.45	10.62	10.7	10.8	10.75	10.81	10.99	11.25	11.37	11.69	11.8	11.54	11.66	11.54	11.42	11.28	11.15	10.86	10.72	11.02	10.27	10.18	11	10.78	11.12	11.59	11.68	11.37	12.1	12.3	11.7	11.98	12.12	11.3	11.8	12.26	12.72	12.77	12.83	12.89	13.23	13.58
PlosGenet	57	9.64	9.85	9.96	10.14	10.24	10.28	10.63	10.8	10.88	10.98	10.96	11.02	11.19	11.44	11.59	11.9	12	11.75	11.86	11.76	11.64	11.45	11.32	11	10.87	11.14	10.38	10.3	11.17	10.94	11.27	11.75	11.84	11.54	12.27	12.45	11.85	12.13	12.27	11.4	11.92	12.37	12.82	12.88	12.93	12.99	13.33	13.68
PlosGenet	58	9.9	10.1	10.2	10.37	10.44	10.49	10.82	10.99	11.05	11.17	11.24	11.3	11.47	11.71	11.91	12.23	12.31	12.04	12.14	12.08	11.94	11.65	11.51	11.18	11.06	11.28	10.51	10.43	11.35	11.11	11.42	11.9	12	11.7	12.44	12.61	12	12.28	12.41	11.51	12.04	12.48	12.93	12.98	13.03	13.09	13.43	13.78
PlosGenet	59	10.1	10.28	10.39	10.55	10.64	10.7	11.03	11.21	11.28	11.39	11.46	11.52	11.7	11.93	12.13	12.44	12.48	12.2	12.3	12.25	12.13	11.82	11.67	11.33	11.21	11.42	10.63	10.57	11.53	11.28	11.57	12.06	12.16	11.87	12.61	12.76	12.14	12.42	12.56	11.61	12.16	12.6	13.04	13.09	13.14	13.19	13.53	13.88
PlosGenet	60	10.23	10.41	10.54	10.71	10.8	10.86	11.2	11.38	11.45	11.57	11.65	11.78	11.95	12.17	12.35	12.67	12.7	12.41	12.5	12.49	12.37	12.04	11.81	11.47	11.36	11.58	10.77	10.71	11.72	11.46	11.72	12.22	12.32	12.04	12.77	12.91	12.29	12.57	12.7	11.72	12.27	12.71	13.15	13.19	13.24	13.29	13.63	13.98
PlosGenet	61	10.4	10.6	10.74	10.89	11	11.05	11.42	11.59	11.68	11.8	11.86	12.01	12.18	12.4	12.58	12.9	12.93	12.62	12.69	12.69	12.59	12.25	12	11.64	11.53	11.75	10.91	10.86	11.91	11.67	11.93	12.4	12.51	12.23	12.96	13.08	12.46	12.74	12.86	11.84	12.38	12.81	13.23	13.28	13.33	13.39	13.73	14.08
PlosGenet	62	10.59	10.79	10.94	11.09	11.21	11.25	11.63	11.81	11.89	12.02	12.11	12.24	12.39	12.64	12.82	13.14	13.16	12.84	12.91	12.92	12.81	12.44	12.2	11.84	11.69	11.91	11.04	11	12.08	11.85	12.13	12.59	12.7	12.42	13.15	13.25	12.62	12.9	13.03	11.96	12.49	12.9	13.31	13.37	13.43	13.49	13.84	14.19
PlosGenet	63	10.82	11.02	11.18	11.32	11.44	11.48	11.85	12.02	12.09	12.22	12.29	12.42	12.57	12.82	12.98	13.29	13.29	13	13.09	13.11	12.99	12.62	12.37	12	11.87	12.09	11.23	11.19	12.28	12.04	12.34	12.78	12.88	12.62	13.35	13.42	12.79	13.06	13.17	12.08	12.6	13	13.39	13.46	13.52	13.59	13.94	14.29
PlosGenet	64	11.04	11.22	11.38	11.53	11.65	11.68	12.06	12.23	12.32	12.45	12.59	12.71	12.86	13.12	13.26	13.54	13.55	13.26	13.35	13.37	13.25	12.81	12.55	12.17	12.04	12.27	11.44	11.4	12.48	12.24	12.55	12.97	13.07	12.81	13.54	13.6	12.95	13.19	13.31	12.2	12.71	13.09	13.47	13.54	13.62	13.69	14.04	14.39
PlosGenet	65	11.31	11.48	11.64	11.79	11.94	11.96	12.34	12.52	12.62	12.74	12.82	12.94	13.08	13.37	13.49	13.73	13.73	13.46	13.55	13.56	13.46	13.02	12.76	12.38	12.23	12.46	11.65	11.62	12.69	12.44	12.77	13.17	13.26	13.02	13.73	13.77	13.12	13.33	13.44	12.33	12.82	13.19	13.55	13.63	13.71	13.79	14.14	14.49
PlosGenet	66	11.5	11.67	11.84	11.99	12.15	12.17	12.57	12.74	12.82	12.95	13.04	13.15	13.3	13.57	13.7	13.92	13.91	13.64	13.75	13.76	13.65	13.21	12.93	12.58	12.44	12.66	11.87	11.84	12.92	12.66	13.01	13.4	13.48	13.25	13.93	13.94	13.29	13.47	13.58	12.45	12.93	13.28	13.63	13.72	13.81	13.89	14.24	14.59
PlosGenet	67	11.74	11.93	12.09	12.24	12.41	12.41	12.8	12.94	13.02	13.16	13.25	13.37	13.51	13.78	13.89	14.11	14.11	13.82	13.95	13.96	13.86	13.42	13.1	12.77	12.64	12.86	12.08	12.05	13.16	12.9	13.26	13.64	13.71	13.49	14.13	14.12	13.46	13.62	13.72	12.57	13.05	13.39	13.73	13.82	13.91	14	14.35	14.7
PlosGenet	68	11.98	12.14	12.3	12.47	12.65	12.63	13.05	13.18	13.28	13.4	13.49	13.6	13.74	14.01	14.1	14.36	14.36	14.02	14.17	14.17	14.08	13.63	13.3	13	12.88	13.1	12.28	12.28	13.41	13.15	13.53	13.89	13.96	13.75	14.35	14.32	13.65	13.77	13.86	12.71	13.19	13.51	13.83	13.93	14.02	14.11	14.46	14.81
PlosGenet	69	12.26	12.41	12.57	12.72	12.88	12.84	13.26	13.39	13.48	13.62	13.67	13.77	13.92	14.18	14.26	14.59	14.61	14.26	14.41	14.42	14.3	13.87	13.53	13.25	13.14	13.36	12.5	12.51	13.67	13.41	13.8	14.15	14.21	14.01	14.57	14.51	13.84	13.93	14.01	12.85	13.33	13.64	13.94	14.04	14.13	14.22	14.57	14.93
PlosGenet	70	12.48	12.66	12.8	12.96	13.13	13.12	13.54	13.65	13.73	13.85	13.92	14.03	14.14	14.4	14.46	14.77	14.79	14.43	14.6	14.62	14.49	14.04	13.7	13.45	13.36	13.59	12.75	12.74	13.92	13.66	14.08	14.43	14.47	14.27	14.79	14.71	14.02	14.09	14.16	12.98	13.46	13.76	14.05	14.15	14.24	14.34	14.69	15.04
PlosGenet	71	12.78	12.94	13.08	13.24	13.4	13.38	13.81	13.9	13.96	14.08	14.15	14.27	14.4	14.63	14.67	14.98	15.03	14.64	14.82	14.82	14.71	14.24	13.87	13.64	13.57	13.8	12.98	12.97	14.17	13.91	14.36	14.71	14.74	14.53	15.01	14.9	14.21	14.25	14.31	13.12	13.6	13.88	14.16	14.26	14.35	14.45	14.8	15.15
PlosGenet	72	13.01	13.19	13.33	13.48	13.62	13.59	14.02	14.14	14.23	14.32	14.39	14.52	14.62	14.85	14.88	15.18	15.27	14.86	15.02	14.98	14.86	14.4	14.01	13.82	13.76	14	13.21	13.18	14.41	14.17	14.64	15	15	14.79	15.22	15.09	14.4	14.41	14.46	13.26	13.74	14.01	14.27	14.37	14.47	14.56	14.92	15.27
PlosGenet	73	13.32	13.47	13.6	13.76	13.9	13.86	14.27	14.38	14.48	14.6	14.65	14.81	14.95	15.17	15.17	15.45	15.58	15.16	15.29	15.22	15.08	14.6	14.18	14	13.94	14.19	13.43	13.39	14.64	14.42	14.93	15.28	15.27	15.05	15.43	15.29	14.59	14.57	14.6	13.39	13.88	14.13	14.38	14.48	14.58	14.68	15.03	15.38
PlosGenet	74	13.83	13.95	14.04	14.19	14.29	14.23	14.52	14.64	14.75	14.84	14.86	15.01	15.14	15.35	15.35	15.63	15.8	15.39	15.51	15.4	15.27	14.81	14.39	14.23	14.19	14.41	13.68	13.62	14.87	14.68	15.21	15.56	15.53	15.31	15.65	15.48	14.77	14.72	14.75	13.53	14.01	14.25	14.49	14.59	14.69	14.79	15.14	15.5
PlosGenet	75 (Q3)	14.28	14.36	14.43	14.56	14.67	14.61	14.83	14.92	15.05	15.11	15.09	15.22	15.33	15.54	15.55	15.8	15.96	15.57	15.68	15.58	15.45	15	14.59	14.49	14.45	14.65	13.94	13.88	15.14	14.96	15.49	15.85	15.8	15.57	15.86	15.67	14.96	14.88	14.9	13.66	14.15	14.38	14.6	14.7	14.8	14.9	15.26	15.61
PlosGenet	76	14.61	14.72	14.77	14.88	14.99	14.93	15.12	15.19	15.35	15.37	15.38	15.5	15.6	15.8	15.86	16.07	16.24	15.84	15.95	15.84	15.78	15.29	14.94	14.85	14.82	14.99	14.33	14.29	15.53	15.37	15.91	16.19	16.15	15.87	16.11	15.9	15.16	15.02	15.03	13.8	14.29	14.5	14.71	14.81	14.91	15.02	15.36	15.71
PlosGenet	77	15.03	15.1	15.13	15.23	15.34	15.27	15.47	15.5	15.64	15.67	15.66	15.75	15.85	16.04	16.13	16.34	16.5	16.08	16.2	16.12	16.11	15.6	15.31	15.29	15.27	15.41	14.8	14.77	15.99	15.82	16.35	16.56	16.54	16.19	16.35	16.13	15.37	15.16	15.16	13.93	14.43	14.62	14.82	14.92	15.02	15.13	15.47	15.81
PlosGenet	78	15.39	15.47	15.5	15.6	15.72	15.64	15.8	15.84	15.98	16.02	16.01	16.11	16.2	16.37	16.43	16.63	16.86	16.45	16.57	16.5	16.53	16	15.73	15.81	15.78	15.95	15.37	15.28	16.48	16.3	16.83	16.95	16.95	16.55	16.6	16.35	15.56	15.3	15.29	14.07	14.56	14.74	14.92	15.03	15.13	15.24	15.58	15.91
PlosGenet	79	15.88	15.92	15.95	16.03	16.14	16.08	16.14	16.2	16.38	16.44	16.39	16.5	16.58	16.73	16.77	16.96	17.23	16.83	16.94	16.85	16.92	16.37	16.13	16.31	16.29	16.48	15.94	15.76	16.94	16.74	17.28	17.33	17.34	16.88	16.82	16.55	15.74	15.41	15.42	14.2	14.7	14.87	15.03	15.14	15.25	15.35	15.68	16.01
PlosGenet	80	16.51	16.49	16.52	16.54	16.63	16.55	16.46	16.49	16.65	16.73	16.66	16.74	16.81	16.92	16.96	17.13	17.47	17.09	17.23	17.13	17.24	16.7	16.51	16.79	16.78	17	16.51	16.24	17.4	17.19	17.73	17.71	17.73	17.22	17.04	16.76	15.92	15.53	15.55	14.34	14.84	14.99	15.14	15.25	15.36	15.46	15.79	16.11
PlosGenet	81	16.98	16.93	17	16.99	17.09	17	16.86	16.88	17.04	17.12	17.01	17.08	17.13	17.19	17.2	17.34	17.66	17.28	17.43	17.32	17.48	16.94	16.79	17.18	17.17	17.42	16.98	16.71	17.85	17.77	18.3	18.23	18.26	17.7	17.41	17.12	16.25	15.81	15.85	14.68	15.03	15.17	15.32	15.42	15.52	15.62	15.94	16.26
PlosGenet	82	17.42	17.35	17.41	17.38	17.46	17.39	17.25	17.27	17.42	17.5	17.38	17.45	17.49	17.51	17.56	17.81	18.1	17.65	17.79	17.69	17.84	17.29	17.11	17.6	17.59	17.81	17.31	17.04	18.18	18.26	18.79	18.72	18.76	18.18	17.78	17.48	16.59	16.08	16.14	15.02	15.22	15.36	15.5	15.6	15.69	15.78	16.1	16.41
PlosGenet	83	17.81	17.77	17.84	17.79	17.85	17.8	17.64	17.64	17.77	17.87	17.76	17.94	17.95	17.96	18.05	18.41	18.66	18.2	18.32	18.26	18.36	17.78	17.47	17.98	17.95	18.13	17.56	17.28	18.43	18.67	19.17	19.13	19.18	18.59	18.15	17.84	16.92	16.36	16.43	15.37	15.42	15.55	15.68	15.77	15.86	15.94	16.25	16.56
PlosGenet	84	18.47	18.4	18.44	18.37	18.4	18.36	18.16	18.16	18.26	18.41	18.25	18.44	18.44	18.43	18.55	18.93	19.15	18.67	18.76	18.76	18.76	18.16	17.79	18.27	18.23	18.38	17.82	17.53	18.68	19.07	19.52	19.5	19.55	18.96	18.52	18.23	17.29	16.66	16.75	15.74	15.64	15.77	15.89	15.97	16.05	16.14	16.44	16.74
PlosGenet	85	18.93	18.86	18.88	18.8	18.83	18.77	18.53	18.55	18.66	18.81	18.65	18.84	18.83	18.79	18.93	19.32	19.53	19.02	19.07	19.12	19.07	18.46	18.05	18.51	18.48	18.6	18.07	17.77	18.92	19.48	19.87	19.87	19.93	19.34	18.88	18.64	17.67	16.98	17.08	16.13	15.88	16	16.12	16.19	16.27	16.34	16.64	16.93
PlosGenet	86	19.49	19.39	19.37	19.3	19.32	19.25	18.95	19.03	19.14	19.31	19.12	19.28	19.25	19.2	19.32	19.7	19.91	19.38	19.38	19.44	19.32	18.71	18.29	18.73	18.71	18.84	18.32	18.01	19.16	19.88	20.21	20.24	20.31	19.71	19.25	19.05	18.06	17.31	17.42	16.52	16.12	16.24	16.35	16.41	16.48	16.55	16.84	17.13
PlosGenet	87	20.2	20.09	20.01	19.92	19.93	19.86	19.51	19.62	19.69	19.87	19.64	19.79	19.75	19.71	19.79	20.22	20.38	19.81	19.72	19.82	19.66	19.06	18.6	19.01	18.96	19.11	18.57	18.25	19.41	20.29	20.56	20.61	20.68	20.08	19.62	19.46	18.44	17.63	17.76	16.91	16.37	16.47	16.57	16.64	16.7	16.76	17.04	17.33
PlosGenet	88	20.96	20.85	20.73	20.62	20.55	20.46	20.01	20.09	20.2	20.31	20.19	20.33	20.29	20.27	20.29	20.81	20.97	20.39	20.28	20.51	20.33	19.56	19.11	19.47	19.36	19.53	18.98	18.64	19.81	20.86	20.95	21.02	21.1	20.45	19.99	19.87	18.84	17.95	18.1	17.3	16.61	16.7	16.8	16.86	16.91	16.97	17.24	17.52
PlosGenet	89	21.69	21.56	21.46	21.37	21.3	21.18	20.63	20.83	20.94	21.09	21.11	21.21	21.17	21.09	21.03	21.59	21.76	21.15	20.88	21.26	21.01	20.04	19.67	20.01	19.89	20.06	19.49	19.11	20.28	21.5	21.42	21.49	21.58	20.85	20.36	20.28	19.25	18.28	18.45	17.69	16.85	16.94	17.03	17.08	17.13	17.17	17.45	17.72
PlosGenet	90	22.38	22.28	22.2	22.11	22.06	21.91	21.32	21.56	21.65	21.86	21.87	21.95	21.88	21.78	21.66	22.24	22.46	21.75	21.4	21.93	21.64	20.62	20.31	20.64	20.47	20.63	20.04	19.58	20.76	22.14	21.89	21.96	22.06	21.26	20.73	20.68	19.66	18.6	18.79	18.08	17.09	17.17	17.26	17.3	17.34	17.38	17.65	17.91
PlosGenet	91	22.93	22.86	22.8	22.77	22.75	22.61	22.1	22.39	22.51	22.76	22.82	22.86	22.74	22.64	22.45	23.01	23.23	22.4	21.99	22.66	22.29	21.18	20.92	21.27	21.04	21.16	20.61	20.06	21.25	22.79	22.37	22.43	22.54	21.66	21.09	21.08	20.06	18.92	19.13	18.47	17.33	17.41	17.48	17.52	17.55	17.59	17.85	18.11
PlosGenet	92	24.08	23.93	23.78	23.72	23.67	23.47	22.93	23.19	23.25	23.44	23.45	23.43	23.3	23.27	23.09	23.58	23.95	23.08	22.67	23.35	22.97	21.81	21.54	21.88	21.56	21.62	21.15	20.44	21.64	23.32	22.84	22.9	23.03	22.07	21.46	21.49	20.47	19.24	19.48	18.86	17.57	17.64	17.71	17.74	17.77	17.8	18.05	18.31
PlosGenet	93	25.32	25.17	25.02	24.88	24.79	24.58	24.01	24.24	24.21	24.33	24.23	24.21	24.13	24.26	24.19	24.61	25.1	24.17	23.72	24.39	24.02	22.83	22.53	22.76	22.18	22.09	21.7	20.77	21.98	23.79	23.32	23.37	23.51	22.47	21.82	21.89	20.87	19.56	19.82	19.25	17.81	17.88	17.94	17.96	17.98	18	18.25	18.5
PlosGenet	94	26.28	26.1	25.96	25.86	25.79	25.62	25.11	25.32	25.2	25.23	25.09	25.04	24.99	25.42	25.34	25.72	26.29	25.3	24.82	25.47	25.1	23.87	23.67	23.84	22.88	22.67	22.32	21.17	22.39	24.34	23.86	23.92	24.06	22.87	22.19	22.29	21.28	19.88	20.17	19.64	18.05	18.11	18.17	18.18	18.2	18.21	18.45	18.7
PlosGenet	95	27.73	27.65	27.4	27.26	27.16	26.96	26.56	26.85	26.66	26.62	26.35	26.22	25.99	26.65	26.49	26.82	27.43	26.27	25.67	26.29	25.81	24.56	24.65	24.84	23.61	23.38	23.06	21.79	23.02	25.1	24.63	24.71	24.84	23.29	22.56	22.69	21.68	20.2	20.51	20.03	18.3	18.34	18.39	18.4	18.41	18.42	18.66	18.89
PlosGenet	96	29.59	29.41	29.1	28.89	28.7	28.53	28.17	28.39	28.11	28.08	27.69	27.55	27.26	27.97	27.74	28.11	28.65	27.26	26.56	27.14	26.53	25.24	25.57	25.77	24.39	24.13	23.79	22.42	23.66	25.9	25.39	25.5	25.62	23.7	22.92	23.09	22.09	20.52	20.86	20.42	18.54	18.58	18.62	18.62	18.62	18.63	18.86	19.09
PlosGenet	97	31.74	31.54	31.21	30.99	30.69	30.57	29.91	30.02	29.86	29.83	29.3	29.15	28.71	29.32	28.97	29.37	29.77	28.42	27.68	28.18	27.43	26.12	26.69	26.9	25.44	25.13	24.75	23.29	24.37	26.78	26.15	26.29	26.4	24.11	23.29	23.5	22.49	20.84	21.2	20.81	18.78	18.81	18.85	18.84	18.84	18.83	19.06	19.29
PlosGenet	98	35.44	35.02	34.6	34.46	34.07	33.9	33.03	32.88	32.42	32.24	31.52	31.23	30.62	31.13	30.48	30.92	31.27	29.86	29.06	29.59	28.73	27.37	28.16	28.4	26.8	26.41	25.84	24.19	25.07	27.65	26.92	27.07	27.18	24.52	23.66	23.9	22.9	21.16	21.55	21.2	19.02	19.05	19.08	19.06	19.05	19.04	19.26	19.48
PlosGenet	99	40.07	39.69	39.2	38.83	38.35	37.98	37.24	37.13	36.43	36.98	35.99	35.68	34.64	35.38	34.83	35.45	35.82	34.01	32.66	33.07	31.27	29.72	30.57	30.84	28.65	27.93	26.96	25.09	25.78	28.53	27.68	27.86	27.96	24.93	24.02	24.3	23.3	21.48	21.89	21.58	19.26	19.28	19.3	19.28	19.27	19.25	19.46	19.68
PlosGenet	100 (Maximum)	52.55	52.19	51.91	51.01	50.59	49.25	48.68	47.67	46.07	46.02	43.77	43.94	42.15	42.62	41.67	41.62	42.07	39.8	37.82	38.23	35.47	33.86	33.78	33.7	30.5	29.46	28.07	25.99	26.49	29.41	28.45	28.65	28.74	25.34	24.39	24.7	23.71	21.8	22.23	21.97	19.5	19.52	19.53	19.51	19.48	19.46	19.66	19.87
All Publications	1	0	0	0	0	0	0	0	0	0	0.11	0.11	0.11	0.11	0.11	0.26	0.44	0.46	0.46	0.6	0.6	0.65	0.65	0.71	0.88	1.05	1.08	0.9	1.03	1.3	1.42	1.85	1.94	1.94	2.09	2.34	2.28	2.38	2.65	2.68	2.77	2.93	2.8	3.01	3.21	3.16	2.98	3.36	3.17
All Publications	2	0	0	0	0	0.12	0.25	0.41	0.55	0.7	0.86	0.87	1.05	1.18	1.36	1.55	1.66	1.7	1.67	1.71	1.71	1.77	1.87	1.86	1.96	1.99	1.98	1.97	2.01	2.19	2.33	2.64	2.7	2.62	2.7	2.99	2.97	3.11	3.19	3.17	3.23	3.38	3.22	3.4	3.63	3.6	3.35	3.63	3.47
All Publications	3	0	0.17	0.33	0.46	0.6	0.72	0.91	1.1	1.28	1.49	1.65	1.87	1.94	2.07	2.14	2.25	2.3	2.38	2.4	2.46	2.49	2.48	2.52	2.58	2.56	2.54	2.56	2.57	2.67	2.78	3.03	3.12	3.12	3.17	3.47	3.53	3.7	3.72	3.68	3.71	3.9	3.72	3.87	4	4	3.73	3.92	3.78
All Publications	4	0.46	0.64	0.79	0.92	1.04	1.15	1.37	1.59	1.79	2.02	2.12	2.23	2.32	2.42	2.51	2.61	2.7	2.79	2.82	2.92	3.01	2.97	3.04	3.03	3.03	2.97	2.97	2.93	2.99	3.08	3.3	3.34	3.43	3.48	3.77	3.91	4.13	4.19	4.14	4.18	4.4	4.21	4.32	4.38	4.39	4.13	4.21	4.1
All Publications	5	0.7	0.9	1.06	1.2	1.33	1.44	1.68	1.96	2.21	2.39	2.47	2.59	2.68	2.77	2.85	2.94	3.01	3.11	3.12	3.2	3.28	3.33	3.41	3.39	3.41	3.35	3.34	3.29	3.34	3.44	3.65	3.68	3.71	3.77	4.06	4.28	4.48	4.57	4.52	4.56	4.74	4.61	4.73	4.79	4.79	4.53	4.5	4.45
All Publications	6	1.02	1.21	1.37	1.51	1.65	1.76	2.04	2.34	2.58	2.71	2.8	2.89	2.98	3.09	3.18	3.27	3.34	3.43	3.47	3.53	3.6	3.7	3.79	3.76	3.76	3.72	3.68	3.63	3.69	3.78	3.99	4.02	3.99	4.09	4.39	4.68	4.83	4.93	4.88	4.89	5.06	4.98	5.11	5.17	5.17	4.9	4.78	4.8
All Publications	7	1.34	1.54	1.68	1.83	1.96	2.07	2.38	2.7	2.89	3.01	3.08	3.16	3.23	3.34	3.43	3.54	3.59	3.71	3.73	3.79	3.89	4	4.09	4.09	4.1	4.07	3.99	3.95	3.99	4.09	4.31	4.31	4.27	4.37	4.65	4.93	5.03	5.14	5.12	5.12	5.27	5.25	5.38	5.44	5.48	5.19	5.07	5.17
All Publications	8	1.63	1.82	1.98	2.11	2.24	2.35	2.68	2.96	3.15	3.27	3.35	3.42	3.49	3.6	3.69	3.81	3.86	3.96	3.99	4.04	4.14	4.23	4.39	4.38	4.38	4.37	4.29	4.23	4.29	4.39	4.6	4.61	4.58	4.6	4.88	5.12	5.19	5.29	5.32	5.33	5.46	5.49	5.63	5.68	5.76	5.49	5.37	5.54
All Publications	9	1.9	2.09	2.23	2.37	2.5	2.62	2.97	3.21	3.4	3.54	3.62	3.69	3.76	3.89	3.99	4.11	4.13	4.22	4.24	4.3	4.39	4.48	4.63	4.6	4.59	4.59	4.51	4.48	4.55	4.66	4.84	4.83	4.8	4.83	5.1	5.34	5.39	5.46	5.49	5.54	5.65	5.69	5.83	5.88	5.97	5.71	5.6	5.78
All Publications	10	2.1	2.29	2.43	2.58	2.71	2.83	3.21	3.45	3.63	3.75	3.84	3.91	3.97	4.1	4.22	4.34	4.39	4.47	4.5	4.57	4.66	4.77	4.92	4.89	4.86	4.83	4.82	4.78	4.83	4.97	5.13	5.1	5.06	5.14	5.38	5.64	5.71	5.7	5.75	5.85	5.9	5.94	6.09	6.14	6.17	5.92	5.8	5.96
All Publications	11	2.28	2.48	2.64	2.79	2.93	3.05	3.45	3.68	3.87	3.99	4.06	4.13	4.22	4.34	4.45	4.56	4.6	4.69	4.72	4.78	4.86	4.96	5.1	5.07	5.02	4.98	4.98	4.94	4.98	5.16	5.3	5.32	5.29	5.42	5.64	5.93	6.01	5.99	6.07	6.22	6.22	6.26	6.37	6.42	6.38	6.14	6	6.15
All Publications	12	2.44	2.65	2.81	2.97	3.1	3.24	3.65	3.89	4.09	4.21	4.3	4.37	4.47	4.59	4.69	4.82	4.86	4.94	4.97	5.02	5.1	5.2	5.33	5.27	5.22	5.16	5.17	5.14	5.17	5.34	5.47	5.53	5.49	5.66	5.87	6.18	6.28	6.26	6.36	6.54	6.53	6.57	6.62	6.68	6.59	6.36	6.2	6.32
All Publications	13	2.61	2.83	2.99	3.15	3.29	3.42	3.86	4.1	4.29	4.41	4.5	4.57	4.67	4.8	4.93	5.05	5.11	5.18	5.22	5.27	5.37	5.5	5.62	5.56	5.49	5.41	5.42	5.41	5.44	5.61	5.75	5.8	5.72	5.89	6.08	6.42	6.52	6.52	6.56	6.75	6.73	6.77	6.81	6.85	6.77	6.54	6.34	6.46
All Publications	14	2.96	3.16	3.31	3.45	3.58	3.71	4.05	4.3	4.5	4.62	4.71	4.78	4.87	4.98	5.13	5.24	5.31	5.39	5.41	5.46	5.57	5.7	5.81	5.76	5.69	5.59	5.6	5.61	5.61	5.78	5.92	5.97	5.9	6.06	6.25	6.63	6.73	6.74	6.76	6.95	6.95	6.96	7.03	7.05	6.97	6.75	6.51	6.63
All Publications	15	3.18	3.38	3.52	3.67	3.8	3.93	4.26	4.51	4.71	4.84	4.92	4.99	5.08	5.19	5.33	5.44	5.51	5.59	5.63	5.68	5.78	5.9	5.99	5.93	5.87	5.74	5.75	5.75	5.73	5.88	6.02	6.05	6.02	6.18	6.45	6.84	6.95	6.98	7	7.2	7.2	7.22	7.33	7.32	7.26	6.95	6.69	6.8
All Publications	16	3.38	3.58	3.72	3.87	4.01	4.14	4.48	4.73	4.92	5.06	5.14	5.2	5.29	5.4	5.53	5.65	5.72	5.79	5.81	5.86	5.96	6.06	6.15	6.08	6.03	5.89	5.89	5.87	5.86	6.01	6.13	6.16	6.13	6.28	6.64	7.01	7.12	7.16	7.18	7.37	7.39	7.43	7.57	7.56	7.52	7.11	6.86	6.98
All Publications	17	3.55	3.76	3.91	4.06	4.19	4.33	4.67	4.92	5.12	5.26	5.34	5.42	5.5	5.61	5.75	5.86	5.92	5.98	6	6.05	6.14	6.24	6.33	6.26	6.23	6.08	6.09	6.07	6.09	6.24	6.34	6.36	6.32	6.45	6.86	7.18	7.29	7.32	7.33	7.48	7.53	7.57	7.74	7.74	7.71	7.26	7.01	7.13
All Publications	18	3.75	3.95	4.09	4.24	4.37	4.51	4.83	5.09	5.29	5.42	5.52	5.6	5.68	5.8	5.94	6.05	6.11	6.16	6.18	6.23	6.33	6.41	6.49	6.41	6.37	6.23	6.23	6.22	6.27	6.4	6.5	6.51	6.47	6.61	7.05	7.36	7.47	7.49	7.51	7.62	7.71	7.75	7.92	7.92	7.89	7.41	7.18	7.28
All Publications	19	3.92	4.12	4.26	4.42	4.55	4.69	5.01	5.25	5.47	5.6	5.69	5.77	5.86	5.98	6.12	6.23	6.29	6.33	6.36	6.41	6.49	6.58	6.66	6.57	6.53	6.38	6.37	6.36	6.4	6.53	6.62	6.65	6.59	6.75	7.23	7.53	7.64	7.66	7.72	7.82	7.94	7.98	8.15	8.15	8.09	7.57	7.36	7.45
All Publications	20	4.11	4.31	4.47	4.62	4.76	4.89	5.21	5.46	5.68	5.81	5.9	5.98	6.06	6.19	6.34	6.45	6.51	6.54	6.56	6.59	6.68	6.76	6.83	6.73	6.7	6.53	6.51	6.49	6.54	6.67	6.76	6.78	6.7	6.91	7.43	7.7	7.82	7.84	7.93	8.03	8.17	8.22	8.38	8.39	8.29	7.74	7.55	7.62
All Publications	21	4.29	4.49	4.65	4.8	4.94	5.07	5.38	5.63	5.85	5.98	6.08	6.16	6.26	6.38	6.53	6.63	6.71	6.76	6.76	6.79	6.89	6.95	7.01	6.9	6.87	6.69	6.65	6.63	6.66	6.79	6.87	6.88	6.8	7.03	7.57	7.84	7.97	8	8.12	8.22	8.38	8.46	8.62	8.63	8.51	7.94	7.77	7.83
All Publications	22	4.48	4.68	4.83	4.99	5.13	5.25	5.56	5.81	6.02	6.16	6.28	6.36	6.47	6.59	6.73	6.84	6.91	6.95	6.96	7.01	7.13	7.19	7.23	7.1	7.07	6.88	6.84	6.83	6.89	7	7.06	7.03	6.93	7.17	7.7	7.97	8.11	8.12	8.26	8.34	8.52	8.62	8.78	8.79	8.68	8.14	7.99	8.04
All Publications	23	4.63	4.84	4.99	5.15	5.29	5.41	5.73	5.98	6.2	6.34	6.45	6.54	6.63	6.75	6.9	7.01	7.12	7.17	7.2	7.25	7.37	7.42	7.45	7.32	7.32	7.14	7.08	7.07	7.12	7.21	7.27	7.23	7.15	7.39	7.92	8.15	8.28	8.28	8.42	8.49	8.69	8.81	8.97	8.95	8.85	8.33	8.2	8.25
All Publications	24	4.81	5.02	5.17	5.33	5.46	5.59	5.91	6.17	6.38	6.52	6.63	6.71	6.8	6.92	7.06	7.19	7.32	7.39	7.43	7.48	7.62	7.68	7.7	7.57	7.58	7.43	7.36	7.33	7.35	7.42	7.47	7.42	7.34	7.58	8.11	8.32	8.42	8.43	8.56	8.64	8.83	8.98	9.14	9.1	9	8.49	8.4	8.44
All Publications	25 (Q1)	4.99	5.2	5.36	5.5	5.63	5.76	6.1	6.36	6.57	6.71	6.83	6.91	6.99	7.11	7.26	7.37	7.49	7.54	7.57	7.62	7.75	7.8	7.85	7.73	7.77	7.65	7.59	7.57	7.59	7.65	7.71	7.65	7.6	7.8	8.32	8.51	8.58	8.6	8.73	8.8	9	9.14	9.3	9.22	9.14	8.64	8.6	8.63
All Publications	26	5.18	5.39	5.55	5.7	5.83	5.95	6.27	6.53	6.73	6.87	6.99	7.05	7.15	7.25	7.4	7.51	7.65	7.71	7.74	7.79	7.91	7.96	8.02	7.92	7.97	7.85	7.8	7.76	7.79	7.84	7.89	7.83	7.82	8	8.49	8.68	8.73	8.77	8.91	8.95	9.15	9.28	9.46	9.34	9.27	8.78	8.79	8.82
All Publications	27	5.35	5.56	5.71	5.87	6	6.12	6.46	6.72	6.91	7.06	7.17	7.23	7.32	7.44	7.58	7.69	7.83	7.89	7.94	7.99	8.13	8.17	8.24	8.13	8.15	8.02	7.96	7.91	7.95	7.98	8.02	7.92	7.92	8.09	8.6	8.79	8.83	8.9	9.04	9.06	9.25	9.37	9.57	9.46	9.41	8.92	8.98	9.02
All Publications	28	5.52	5.73	5.89	6.05	6.18	6.31	6.65	6.91	7.11	7.25	7.37	7.44	7.53	7.65	7.79	7.89	8.03	8.08	8.12	8.16	8.3	8.33	8.4	8.3	8.33	8.2	8.13	8.06	8.12	8.15	8.19	8.08	8.08	8.24	8.75	8.91	8.96	9.02	9.16	9.15	9.36	9.49	9.69	9.59	9.55	9.06	9.19	9.23
All Publications	29	5.69	5.91	6.06	6.23	6.36	6.49	6.82	7.09	7.29	7.43	7.54	7.62	7.7	7.8	7.93	8.03	8.16	8.2	8.28	8.31	8.46	8.48	8.56	8.46	8.54	8.41	8.34	8.27	8.34	8.32	8.35	8.24	8.24	8.37	8.91	9.03	9.06	9.13	9.28	9.26	9.48	9.62	9.84	9.74	9.71	9.22	9.41	9.46
All Publications	30	5.85	6.07	6.23	6.4	6.53	6.66	6.99	7.27	7.47	7.62	7.72	7.8	7.88	7.99	8.13	8.22	8.35	8.4	8.46	8.5	8.63	8.66	8.74	8.63	8.72	8.58	8.51	8.44	8.51	8.48	8.49	8.36	8.36	8.5	9.04	9.14	9.18	9.26	9.4	9.38	9.62	9.77	10.01	9.93	9.92	9.43	9.64	9.66
All Publications	31	6.03	6.25	6.41	6.57	6.71	6.83	7.16	7.45	7.64	7.8	7.91	7.97	8.06	8.16	8.3	8.39	8.54	8.59	8.65	8.68	8.81	8.81	8.91	8.8	8.9	8.76	8.69	8.63	8.71	8.67	8.68	8.55	8.56	8.67	9.2	9.3	9.37	9.46	9.55	9.5	9.77	9.93	10.17	10.1	10.11	9.64	9.86	9.84
All Publications	32	6.22	6.45	6.6	6.76	6.89	7.02	7.35	7.64	7.83	7.98	8.09	8.15	8.23	8.33	8.47	8.57	8.7	8.74	8.8	8.82	8.95	8.94	9.03	8.93	9.01	8.87	8.81	8.75	8.83	8.8	8.81	8.7	8.72	8.83	9.36	9.45	9.55	9.62	9.72	9.68	9.93	10.09	10.29	10.25	10.28	9.84	10.05	9.99
All Publications	33	6.4	6.63	6.78	6.93	7.07	7.2	7.53	7.82	8	8.15	8.25	8.3	8.38	8.49	8.63	8.72	8.85	8.88	8.92	8.96	9.09	9.11	9.2	9.12	9.17	9.04	8.99	8.93	9.01	9	9	8.92	8.9	9	9.51	9.6	9.73	9.78	9.88	9.84	10.09	10.23	10.42	10.4	10.44	10.02	10.22	10.14
All Publications	34	6.56	6.78	6.93	7.09	7.23	7.35	7.69	7.96	8.14	8.29	8.38	8.45	8.53	8.64	8.77	8.86	8.99	9.02	9.06	9.12	9.25	9.28	9.35	9.27	9.34	9.21	9.16	9.1	9.18	9.18	9.2	9.1	9.07	9.17	9.68	9.76	9.93	9.96	10.05	10.01	10.25	10.37	10.55	10.55	10.6	10.21	10.4	10.27
All Publications	35	6.71	6.94	7.1	7.26	7.4	7.52	7.86	8.12	8.31	8.45	8.55	8.62	8.7	8.82	8.93	9.02	9.14	9.19	9.24	9.29	9.41	9.43	9.51	9.41	9.46	9.34	9.3	9.23	9.31	9.3	9.33	9.24	9.21	9.31	9.82	9.91	10.11	10.13	10.22	10.19	10.43	10.54	10.71	10.73	10.79	10.42	10.6	10.43
All Publications	36	6.87	7.11	7.26	7.42	7.56	7.68	8.02	8.29	8.47	8.62	8.72	8.79	8.88	9	9.11	9.19	9.33	9.39	9.43	9.48	9.6	9.62	9.7	9.64	9.68	9.58	9.56	9.46	9.53	9.52	9.54	9.43	9.4	9.53	9.98	10.06	10.28	10.29	10.39	10.37	10.62	10.74	10.92	10.97	10.98	10.65	10.84	10.62
All Publications	37	7.01	7.26	7.42	7.58	7.73	7.86	8.2	8.47	8.66	8.81	8.92	8.99	9.07	9.19	9.29	9.35	9.49	9.56	9.61	9.64	9.78	9.8	9.87	9.84	9.88	9.79	9.78	9.68	9.74	9.71	9.74	9.6	9.56	9.73	10.15	10.22	10.47	10.47	10.56	10.58	10.84	10.98	11.16	11.24	11.2	10.91	11.12	10.85
All Publications	38	7.23	7.45	7.63	7.79	7.93	8.06	8.39	8.65	8.84	9	9.1	9.17	9.26	9.38	9.48	9.53	9.69	9.76	9.8	9.83	9.95	9.97	10.05	10.02	10.08	10	10	9.88	9.93	9.9	9.96	9.83	9.78	9.98	10.39	10.42	10.65	10.65	10.73	10.78	11.06	11.19	11.37	11.5	11.4	11.14	11.37	11.08
All Publications	39	7.39	7.62	7.8	7.97	8.11	8.24	8.57	8.83	9.03	9.2	9.29	9.36	9.46	9.56	9.67	9.72	9.86	9.92	9.96	9.98	10.1	10.12	10.22	10.17	10.26	10.18	10.18	10.06	10.11	10.11	10.21	10.08	10.02	10.2	10.59	10.61	10.84	10.83	10.91	10.99	11.25	11.37	11.55	11.72	11.6	11.39	11.61	11.32
All Publications	40	7.58	7.8	7.97	8.14	8.28	8.41	8.74	9	9.2	9.36	9.45	9.52	9.6	9.71	9.82	9.86	10.01	10.06	10.09	10.11	10.22	10.23	10.32	10.28	10.35	10.25	10.25	10.13	10.18	10.23	10.35	10.26	10.23	10.4	10.81	10.86	11.09	11.09	11.16	11.24	11.5	11.63	11.77	11.96	11.86	11.67	11.88	11.58
All Publications	41	7.77	8	8.18	8.34	8.48	8.61	8.94	9.2	9.39	9.54	9.64	9.7	9.77	9.86	9.98	10.01	10.15	10.19	10.23	10.25	10.36	10.39	10.48	10.42	10.49	10.38	10.39	10.29	10.38	10.42	10.56	10.47	10.44	10.62	11.05	11.13	11.35	11.35	11.39	11.43	11.75	11.85	11.98	12.18	12.1	11.9	12.11	11.8
All Publications	42	7.99	8.22	8.39	8.54	8.69	8.81	9.11	9.37	9.57	9.71	9.79	9.86	9.92	10.01	10.13	10.15	10.3	10.35	10.39	10.42	10.54	10.58	10.69	10.64	10.71	10.61	10.63	10.54	10.67	10.7	10.86	10.78	10.73	10.88	11.33	11.43	11.64	11.63	11.64	11.63	11.99	12.06	12.18	12.4	12.33	12.13	12.32	12.01
All Publications	43	8.18	8.41	8.58	8.73	8.88	9.01	9.32	9.6	9.78	9.91	10.01	10.08	10.13	10.22	10.34	10.36	10.49	10.54	10.56	10.59	10.69	10.73	10.85	10.79	10.84	10.79	10.8	10.7	10.88	10.92	11.11	11.04	11	11.15	11.6	11.75	11.89	11.89	11.91	11.85	12.26	12.29	12.39	12.63	12.56	12.38	12.55	12.25
All Publications	44	8.31	8.56	8.74	8.89	9.03	9.16	9.49	9.75	9.94	10.08	10.17	10.26	10.32	10.39	10.52	10.57	10.69	10.72	10.78	10.81	10.9	10.93	11.03	10.95	11	10.98	10.96	10.88	11.07	11.09	11.26	11.25	11.25	11.41	11.86	12.05	12.14	12.15	12.15	12.11	12.55	12.59	12.64	12.86	12.81	12.65	12.79	12.5
All Publications	45	8.52	8.75	8.92	9.08	9.22	9.35	9.67	9.93	10.11	10.24	10.35	10.42	10.48	10.57	10.71	10.75	10.88	10.95	11	11.03	11.13	11.15	11.25	11.17	11.2	11.19	11.2	11.13	11.29	11.31	11.47	11.48	11.5	11.67	12.12	12.33	12.39	12.37	12.34	12.32	12.8	12.85	12.86	13.08	13.05	12.91	13.04	12.76
All Publications	46	8.73	8.96	9.12	9.28	9.42	9.55	9.86	10.12	10.3	10.43	10.53	10.59	10.64	10.73	10.86	10.92	11.05	11.13	11.17	11.21	11.31	11.33	11.41	11.34	11.38	11.37	11.34	11.31	11.46	11.47	11.62	11.63	11.67	11.85	12.28	12.52	12.56	12.56	12.48	12.49	13.01	13.06	13.06	13.29	13.29	13.17	13.28	13.01
All Publications	47	8.95	9.17	9.33	9.48	9.63	9.76	10.06	10.32	10.51	10.64	10.74	10.82	10.87	10.96	11.08	11.16	11.29	11.35	11.4	11.42	11.53	11.55	11.63	11.61	11.64	11.64	11.59	11.53	11.7	11.71	11.84	11.85	11.87	12.04	12.41	12.68	12.73	12.73	12.65	12.67	13.22	13.28	13.26	13.51	13.54	13.43	13.53	13.24
All Publications	48	9.09	9.32	9.49	9.65	9.79	9.91	10.21	10.47	10.67	10.81	10.92	11	11.05	11.14	11.26	11.36	11.48	11.53	11.58	11.58	11.7	11.71	11.78	11.74	11.8	11.79	11.73	11.67	11.86	11.87	12.04	12.03	12.05	12.22	12.6	12.83	12.91	12.9	12.83	12.86	13.41	13.45	13.43	13.7	13.76	13.67	13.81	13.49
All Publications	49	9.32	9.55	9.71	9.86	10.01	10.14	10.42	10.68	10.87	11	11.09	11.17	11.22	11.29	11.41	11.51	11.62	11.68	11.73	11.75	11.86	11.86	11.93	11.91	11.99	11.97	11.88	11.82	12.01	12	12.19	12.19	12.21	12.38	12.74	12.94	13.05	13.04	12.98	13.05	13.6	13.62	13.61	13.9	14	13.92	14.11	13.77
All Publications	50 (Median, Q2)	9.55	9.78	9.92	10.08	10.23	10.35	10.62	10.88	11.09	11.21	11.31	11.38	11.43	11.5	11.61	11.69	11.82	11.86	11.95	11.94	12.07	12.06	12.11	12.12	12.19	12.2	12.12	12.05	12.25	12.23	12.43	12.39	12.41	12.58	12.92	13.12	13.24	13.21	13.16	13.25	13.8	13.81	13.8	14.13	14.26	14.17	14.41	14.04
All Publications	51	9.75	9.97	10.11	10.28	10.43	10.55	10.83	11.1	11.3	11.44	11.52	11.59	11.64	11.71	11.83	11.92	12.03	12.08	12.15	12.15	12.28	12.26	12.29	12.32	12.39	12.4	12.32	12.26	12.44	12.43	12.64	12.61	12.63	12.8	13.15	13.34	13.45	13.41	13.37	13.44	13.99	14	13.99	14.33	14.51	14.4	14.67	14.28
All Publications	52	10	10.22	10.36	10.53	10.67	10.78	11.05	11.31	11.51	11.64	11.71	11.79	11.84	11.91	12.04	12.13	12.26	12.35	12.43	12.46	12.57	12.56	12.59	12.6	12.67	12.65	12.61	12.5	12.66	12.62	12.8	12.81	12.84	13	13.39	13.58	13.7	13.63	13.61	13.67	14.24	14.25	14.2	14.55	14.76	14.63	14.93	14.52
All Publications	53	10.18	10.4	10.55	10.71	10.85	10.97	11.26	11.52	11.74	11.87	11.95	12.04	12.08	12.16	12.31	12.39	12.53	12.59	12.66	12.68	12.78	12.81	12.81	12.84	12.88	12.87	12.83	12.7	12.9	12.86	13.04	13.1	13.07	13.23	13.64	13.82	13.93	13.86	13.86	13.89	14.48	14.52	14.41	14.78	15	14.83	15.17	14.73
All Publications	54	10.39	10.62	10.77	10.94	11.07	11.18	11.46	11.74	11.97	12.11	12.18	12.26	12.3	12.36	12.5	12.59	12.73	12.78	12.83	12.84	12.94	12.97	12.97	12.97	13.02	13.04	12.99	12.85	13.05	13.02	13.22	13.3	13.26	13.42	13.85	14.03	14.13	14.07	14.13	14.14	14.74	14.77	14.64	15.02	15.24	15.06	15.45	14.99
All Publications	55	10.59	10.83	10.98	11.14	11.28	11.39	11.68	11.97	12.18	12.32	12.4	12.48	12.53	12.59	12.71	12.8	12.93	12.99	13.01	13.03	13.13	13.15	13.12	13.1	13.14	13.18	13.14	13.06	13.26	13.23	13.44	13.54	13.5	13.67	14.1	14.27	14.35	14.29	14.36	14.38	15.01	15.04	14.88	15.25	15.47	15.31	15.73	15.26
All Publications	56	10.83	11.07	11.21	11.38	11.52	11.63	11.9	12.19	12.41	12.55	12.63	12.72	12.77	12.82	12.93	13.03	13.14	13.19	13.22	13.25	13.35	13.4	13.36	13.33	13.36	13.46	13.48	13.44	13.64	13.59	13.79	13.91	13.84	13.99	14.42	14.58	14.61	14.5	14.58	14.63	15.29	15.32	15.14	15.51	15.72	15.57	16.03	15.56
All Publications	57	11.03	11.27	11.42	11.59	11.73	11.83	12.13	12.42	12.64	12.78	12.85	12.93	12.97	13.01	13.12	13.23	13.36	13.41	13.42	13.47	13.56	13.64	13.62	13.6	13.62	13.77	13.8	13.77	13.96	13.9	14.1	14.22	14.14	14.33	14.74	14.93	14.89	14.79	14.91	14.97	15.66	15.68	15.48	15.85	16	15.87	16.34	15.86
All Publications	58	11.26	11.51	11.66	11.82	11.96	12.06	12.36	12.63	12.85	12.98	13.05	13.13	13.16	13.22	13.32	13.42	13.53	13.57	13.58	13.63	13.71	13.81	13.81	13.77	13.79	13.94	13.97	13.97	14.21	14.14	14.33	14.47	14.37	14.6	15	15.2	15.15	15.1	15.26	15.27	15.99	16.02	15.85	16.2	16.31	16.18	16.67	16.18
All Publications	59	11.48	11.72	11.87	12.03	12.17	12.28	12.58	12.85	13.07	13.2	13.28	13.35	13.38	13.43	13.52	13.6	13.7	13.73	13.75	13.79	13.88	13.98	13.97	13.95	13.96	14.12	14.16	14.18	14.44	14.4	14.59	14.71	14.62	14.89	15.26	15.48	15.43	15.42	15.59	15.59	16.3	16.34	16.19	16.52	16.59	16.48	16.97	16.48
All Publications	60	11.71	11.94	12.1	12.26	12.41	12.51	12.8	13.07	13.28	13.42	13.5	13.57	13.6	13.64	13.74	13.83	13.93	13.97	14.02	14.05	14.13	14.22	14.2	14.21	14.24	14.38	14.39	14.46	14.72	14.69	14.87	14.99	14.93	15.21	15.54	15.73	15.68	15.71	15.83	15.82	16.51	16.56	16.42	16.72	16.79	16.7	17.19	16.69
All Publications	61	11.98	12.22	12.36	12.52	12.65	12.75	13.05	13.3	13.51	13.64	13.7	13.78	13.8	13.85	13.93	14.02	14.13	14.15	14.2	14.23	14.32	14.41	14.37	14.37	14.41	14.56	14.58	14.67	14.93	14.9	15.07	15.19	15.14	15.43	15.76	15.94	15.9	15.93	16	16	16.71	16.89	16.76	17.03	17.11	17.01	17.49	16.99
All Publications	62	12.21	12.43	12.58	12.74	12.89	12.99	13.28	13.53	13.74	13.91	13.96	14.04	14.05	14.11	14.2	14.27	14.37	14.38	14.43	14.48	14.55	14.66	14.62	14.62	14.63	14.77	14.79	14.91	15.18	15.15	15.34	15.48	15.47	15.77	16.1	16.27	16.23	16.23	16.3	16.28	16.99	17.25	17.1	17.31	17.37	17.27	17.75	17.23
All Publications	63	12.5	12.72	12.86	13.02	13.15	13.25	13.55	13.8	13.99	14.12	14.18	14.25	14.26	14.3	14.36	14.47	14.55	14.53	14.58	14.68	14.76	14.84	14.82	14.82	14.87	15.03	15.06	15.17	15.47	15.48	15.7	15.87	15.92	16.26	16.58	16.73	16.69	16.66	16.72	16.68	17.36	17.68	17.51	17.65	17.66	17.54	18.01	17.47
All Publications	64	12.77	12.98	13.12	13.27	13.41	13.49	13.76	14.02	14.22	14.35	14.39	14.47	14.49	14.53	14.59	14.68	14.78	14.76	14.83	14.91	14.98	15.07	15.06	15.06	15.12	15.29	15.32	15.46	15.78	15.78	16	16.16	16.28	16.66	16.98	17.11	17.1	17.05	17.09	17.03	17.68	18.13	17.96	18.03	17.98	17.84	18.3	17.71
All Publications	65	13.03	13.24	13.37	13.53	13.66	13.74	14	14.25	14.47	14.61	14.66	14.72	14.75	14.79	14.84	14.93	15.02	15	15.08	15.14	15.22	15.33	15.31	15.28	15.33	15.53	15.69	15.85	16.23	16.21	16.42	16.56	16.69	17.12	17.47	17.61	17.6	17.43	17.41	17.3	17.96	18.42	18.25	18.28	18.19	18.01	18.46	17.83
All Publications	66	13.31	13.52	13.64	13.81	13.94	14.02	14.27	14.5	14.7	14.83	14.87	14.95	14.97	15.02	15.06	15.15	15.26	15.23	15.3	15.36	15.44	15.56	15.54	15.61	15.63	15.88	16.08	16.22	16.66	16.63	16.85	16.98	17.08	17.53	17.79	17.93	17.92	17.67	17.66	17.54	18.21	18.65	18.51	18.57	18.46	18.26	18.7	18.03
All Publications	67	13.57	13.77	13.9	14.06	14.19	14.27	14.53	14.77	14.97	15.1	15.14	15.19	15.21	15.25	15.31	15.39	15.5	15.45	15.52	15.57	15.67	15.79	15.78	15.85	15.86	16.16	16.4	16.55	17.01	16.96	17.21	17.3	17.4	17.84	18.11	18.25	18.18	17.89	17.87	17.81	18.49	18.9	18.79	18.88	18.74	18.53	18.97	18.27
All Publications	68	13.93	14.13	14.24	14.4	14.53	14.59	14.83	15.06	15.25	15.35	15.39	15.44	15.45	15.49	15.54	15.63	15.73	15.69	15.76	15.8	15.92	16.03	16.03	16.09	16.1	16.4	16.63	16.76	17.23	17.18	17.44	17.5	17.59	18.06	18.34	18.5	18.45	18.14	18.13	18.14	18.82	19.21	19.13	19.24	19.05	18.82	19.21	18.53
All Publications	69	14.13	14.34	14.45	14.63	14.76	14.84	15.09	15.34	15.54	15.66	15.72	15.77	15.78	15.88	15.92	15.99	16.07	16.03	16.08	16.16	16.29	16.37	16.35	16.39	16.33	16.62	16.86	16.98	17.46	17.39	17.63	17.65	17.79	18.31	18.62	18.87	18.83	18.52	18.52	18.59	19.28	19.69	19.63	19.74	19.48	19.2	19.51	18.84
All Publications	70	14.47	14.68	14.8	14.95	15.08	15.15	15.4	15.64	15.86	15.97	16.02	16.06	16.08	16.15	16.19	16.29	16.36	16.33	16.37	16.44	16.61	16.66	16.64	16.66	16.61	16.89	17.12	17.24	17.73	17.69	17.94	17.9	18.11	18.7	19.03	19.35	19.33	18.99	19	19.05	19.74	20.16	20.12	20.2	19.88	19.57	19.79	19.13
All Publications	71	14.75	14.96	15.09	15.24	15.38	15.46	15.7	15.94	16.16	16.28	16.36	16.41	16.42	16.49	16.54	16.62	16.71	16.71	16.79	16.84	17.02	17.03	16.97	17	16.96	17.22	17.44	17.57	18.1	18.04	18.31	18.26	18.51	19.13	19.44	19.83	19.82	19.49	19.46	19.44	20.14	20.58	20.54	20.59	20.27	20.01	20.14	19.48
All Publications	72	15.06	15.29	15.41	15.55	15.67	15.76	15.97	16.21	16.41	16.53	16.58	16.63	16.63	16.7	16.74	16.85	16.97	16.97	17.06	17.15	17.32	17.34	17.27	17.27	17.23	17.51	17.71	17.84	18.39	18.31	18.58	18.53	18.81	19.42	19.75	20.21	20.26	19.98	19.91	19.84	20.59	21.05	21.01	21.03	20.74	20.53	20.56	19.86
All Publications	73	15.29	15.49	15.64	15.8	15.93	16.03	16.26	16.52	16.75	16.88	16.94	16.97	16.97	17.02	17.05	17.14	17.25	17.25	17.32	17.39	17.57	17.56	17.51	17.53	17.5	17.81	18	18.17	18.71	18.65	18.9	18.85	19.15	19.75	20.07	20.6	20.69	20.44	20.34	20.28	21.04	21.48	21.43	21.43	21.18	21	20.95	20.19
All Publications	74	15.68	15.88	16.01	16.17	16.29	16.38	16.57	16.81	17.05	17.18	17.23	17.28	17.27	17.33	17.36	17.45	17.55	17.55	17.63	17.71	17.87	17.87	17.8	17.82	17.79	18.12	18.3	18.46	19.01	19.01	19.26	19.2	19.5	20.11	20.42	20.98	21.11	20.88	20.81	20.77	21.46	21.89	21.85	21.82	21.58	21.44	21.34	20.53
All Publications	75 (Q3)	15.99	16.19	16.32	16.47	16.59	16.67	16.88	17.13	17.37	17.51	17.56	17.59	17.58	17.65	17.67	17.79	17.91	17.93	18	18.09	18.27	18.28	18.21	18.25	18.18	18.54	18.69	18.83	19.39	19.44	19.66	19.55	19.82	20.47	20.75	21.31	21.49	21.26	21.18	21.13	21.79	22.22	22.19	22.15	21.9	21.81	21.72	20.85
All Publications	76	16.37	16.58	16.7	16.85	16.96	17.04	17.23	17.5	17.72	17.85	17.89	17.92	17.92	17.99	18.01	18.13	18.24	18.25	18.33	18.42	18.61	18.62	18.55	18.55	18.47	18.8	18.97	19.17	19.81	19.83	20.05	19.91	20.18	20.87	21.13	21.69	21.86	21.59	21.46	21.38	22.06	22.47	22.43	22.38	22.13	22.09	22	21.15
All Publications	77	16.72	16.93	17.06	17.21	17.33	17.41	17.6	17.87	18.1	18.25	18.28	18.3	18.29	18.35	18.35	18.5	18.61	18.61	18.68	18.8	19.01	19.08	19.02	19.04	18.97	19.29	19.43	19.7	20.32	20.33	20.5	20.34	20.54	21.25	21.51	22.03	22.2	21.9	21.72	21.68	22.38	22.78	22.71	22.64	22.4	22.4	22.32	21.48
All Publications	78	17.17	17.37	17.49	17.63	17.73	17.79	17.95	18.21	18.42	18.58	18.62	18.68	18.68	18.74	18.74	18.87	19	18.99	19.06	19.23	19.43	19.49	19.43	19.45	19.37	19.67	19.85	20.15	20.75	20.72	20.91	20.75	20.95	21.62	21.91	22.42	22.58	22.24	22.09	22.08	22.81	23.13	23.04	22.95	22.75	22.72	22.66	21.82
All Publications	79	17.63	17.83	17.94	18.08	18.17	18.21	18.34	18.59	18.8	18.94	18.99	19.04	19.04	19.09	19.13	19.28	19.4	19.43	19.5	19.67	19.86	19.92	19.86	19.88	19.79	20.05	20.22	20.55	21.09	21.06	21.38	21.24	21.43	22.09	22.42	22.93	23.06	22.68	22.55	22.58	23.32	23.49	23.43	23.31	23.11	23.06	23.02	22.19
All Publications	80	18.13	18.31	18.4	18.55	18.64	18.68	18.77	19	19.18	19.31	19.35	19.41	19.42	19.5	19.53	19.65	19.73	19.73	19.84	20	20.18	20.27	20.23	20.26	20.13	20.36	20.52	20.89	21.44	21.39	21.82	21.7	21.89	22.51	22.8	23.31	23.48	23.11	23.01	23.05	23.8	23.86	23.85	23.69	23.46	23.45	23.43	22.56
All Publications	81	18.61	18.81	18.89	19.01	19.11	19.14	19.21	19.44	19.61	19.74	19.8	19.85	19.85	19.9	19.9	20.02	20.09	20.09	20.22	20.38	20.55	20.62	20.58	20.58	20.52	20.75	20.87	21.24	21.8	21.71	22.15	22.07	22.29	22.91	23.19	23.66	23.88	23.51	23.48	23.51	24.25	24.29	24.29	24.08	23.83	23.93	23.92	23.01
All Publications	82	19.08	19.28	19.37	19.5	19.59	19.63	19.69	19.92	20.1	20.23	20.26	20.32	20.28	20.33	20.34	20.45	20.51	20.51	20.64	20.77	20.91	21.11	21.07	21.17	21.12	21.29	21.41	21.76	22.33	22.24	22.71	22.66	22.78	23.4	23.58	24.03	24.3	23.93	23.95	24.01	24.72	24.74	24.79	24.52	24.23	24.46	24.45	23.5
All Publications	83	19.52	19.7	19.78	19.92	20	20.03	20.07	20.3	20.45	20.57	20.6	20.69	20.62	20.66	20.67	20.8	20.84	20.85	20.98	21.12	21.29	21.49	21.58	21.71	21.78	22.21	22.33	22.69	23.23	23.16	23.6	23.49	23.67	24.19	24.35	24.73	24.75	24.4	24.43	24.56	25.23	25.25	25.38	25.05	24.68	25.03	24.98	23.98
All Publications	84	20.02	20.19	20.27	20.4	20.49	20.52	20.56	20.79	20.96	21.07	21.15	21.24	21.17	21.21	21.24	21.36	21.38	21.38	21.48	21.6	21.83	21.96	22.01	22.16	22.25	22.83	22.99	23.35	23.87	23.81	24.25	24.05	24.32	24.94	25.05	25.46	25.32	24.96	24.98	25.18	25.82	25.83	26.04	25.62	25.15	25.6	25.49	24.47
All Publications	85	20.63	20.78	20.84	21	21.08	21.11	21.11	21.34	21.51	21.63	21.72	21.81	21.76	21.78	21.78	21.85	21.89	21.85	21.91	22.01	22.2	22.34	22.39	22.53	22.6	23.2	23.38	23.68	24.2	24.17	24.62	24.43	24.74	25.44	25.53	26.02	25.88	25.58	25.61	25.85	26.47	26.5	26.77	26.25	25.67	26.22	26.04	25
All Publications	86	21.22	21.36	21.43	21.59	21.68	21.68	21.66	21.85	22.03	22.16	22.25	22.32	22.26	22.32	22.33	22.39	22.52	22.48	22.54	22.62	22.79	22.92	22.97	23.13	23.11	23.67	23.85	24.05	24.55	24.62	25.05	24.87	25.17	26.13	26.19	26.75	26.62	26.37	26.39	26.64	27.17	27.22	27.55	27.02	26.16	26.8	26.58	25.52
All Publications	87	21.9	22.03	22.08	22.24	22.3	22.29	22.25	22.42	22.59	22.71	22.76	22.82	22.77	22.81	22.84	22.91	22.99	22.93	22.97	23.04	23.26	23.38	23.45	23.57	23.54	24.14	24.35	24.58	25.06	25.28	25.69	25.41	25.7	26.99	27.07	27.66	27.46	27.24	27.24	27.5	27.89	27.98	28.38	27.87	26.64	27.37	27.12	26.04
All Publications	88	22.7	22.82	22.85	22.98	23.03	23.01	22.92	23.09	23.25	23.32	23.36	23.41	23.36	23.43	23.44	23.51	23.58	23.48	23.5	23.53	23.77	23.85	24	24.09	23.99	24.81	25.01	25.25	25.72	25.95	26.38	26.08	26.37	27.89	27.97	28.61	28.22	28.02	27.98	28.28	28.63	28.74	29.14	28.64	27.1	27.92	27.63	26.53
All Publications	89	23.39	23.51	23.53	23.69	23.73	23.71	23.63	23.79	23.91	23.99	24	24.05	23.96	24.05	24.01	24.1	24.24	24.09	24.12	24.17	24.42	24.5	24.7	24.86	24.76	25.69	25.85	26.16	26.61	26.8	27.28	26.97	27.21	28.77	28.98	29.58	29.09	28.94	28.73	29.08	29.43	29.45	29.84	29.38	27.75	28.46	28.17	27.05
All Publications	90	24.29	24.39	24.39	24.52	24.54	24.5	24.42	24.56	24.62	24.69	24.69	24.71	24.62	24.73	24.67	24.76	24.9	24.73	24.83	24.88	25.14	25.18	25.36	25.53	25.42	26.41	26.54	26.89	27.32	27.41	27.94	27.61	27.84	29.44	29.92	30.46	29.92	29.92	29.65	30.05	30.42	30.34	30.7	30.29	28.64	29.13	28.84	27.7
All Publications	91	25.21	25.34	25.33	25.43	25.46	25.42	25.32	25.43	25.48	25.48	25.5	25.56	25.46	25.53	25.49	25.56	25.72	25.46	25.56	25.6	25.86	25.92	26.05	26.18	26.09	27.03	27.12	27.49	27.98	28.03	28.64	28.32	28.44	30.09	30.79	31.28	30.77	30.99	30.64	31.06	31.43	31.23	31.6	31.21	29.55	29.83	29.54	28.38
All Publications	92	26.32	26.42	26.38	26.47	26.47	26.38	26.22	26.31	26.34	26.38	26.41	26.49	26.4	26.52	26.47	26.61	26.89	26.59	26.65	26.66	26.86	27.08	27.18	27.3	27.16	28.29	28.27	28.64	29.14	29.25	29.91	29.54	29.5	31.15	31.86	32.62	31.9	32.38	31.9	32.37	32.68	32.38	32.96	32.55	30.83	31.08	30.45	29.32
All Publications	93	27.37	27.46	27.41	27.49	27.47	27.4	27.19	27.31	27.33	27.36	27.36	27.53	27.47	27.54	27.49	27.63	27.93	27.79	27.77	27.85	28.13	28.33	28.33	28.4	28.33	29.53	29.49	29.87	30.18	30.35	30.88	30.41	30.37	32.02	32.78	33.85	33.06	33.55	32.97	33.44	33.81	33.53	34.38	33.97	32.19	32.4	31.36	30.36
All Publications	94	28.82	28.87	28.83	28.9	28.84	28.76	28.47	28.58	28.55	28.51	28.47	28.64	28.59	28.6	28.57	28.69	28.96	28.8	28.75	28.78	29.02	29.21	29.21	29.23	29.16	30.25	30.27	30.6	30.86	31.03	31.53	31.14	31.07	32.7	33.47	34.89	34.16	34.56	33.99	34.42	34.93	34.68	35.77	35.39	33.54	33.73	32.27	31.41
All Publications	95	30.37	30.38	30.34	30.39	30.35	30.25	29.84	29.92	29.88	29.84	29.81	30.03	30.01	29.98	29.91	29.94	30.2	30.03	29.9	29.97	30.24	30.31	30.31	30.3	30.28	31.34	31.39	31.67	31.85	32.09	32.45	32.18	32.23	33.76	34.51	35.94	35.23	35.62	35	35.43	36.02	35.79	36.97	36.5	34.63	34.79	33.23	32.49
All Publications	96	32.28	32.29	32.2	32.33	32.26	32.13	31.66	31.73	31.7	31.62	31.57	31.73	31.69	31.63	31.52	31.59	31.95	31.84	31.6	31.57	31.85	31.96	32.14	32.35	32.34	33.26	33.28	33.43	33.53	33.91	34.21	34.03	34.19	35.48	35.92	37.34	36.65	37.02	36.3	36.61	37.22	37	38.22	37.55	35.78	35.93	34.3	33.71
All Publications	97	34.59	34.55	34.4	34.43	34.44	34.34	33.69	33.75	33.73	33.68	33.59	33.74	33.65	33.72	33.71	33.61	33.97	33.95	34.19	34.1	34.29	34.49	34.62	34.75	34.52	35.22	35.42	35.34	35.49	35.28	35.52	35.39	35.47	36.7	37.18	38.65	37.95	38.21	37.5	37.64	38.23	38	39.24	38.45	36.99	37.13	35.43	35.06
All Publications	98	38.14	38	37.86	37.85	37.82	37.56	36.9	36.9	36.81	36.67	36.4	36.56	36.36	36.38	36.38	36.18	36.7	36.67	37.06	37.03	37.71	37.94	37.93	37.97	37.6	38.27	38.56	38.2	38.28	37.67	37.76	37.07	37.13	38.63	39.36	40.78	39.81	40.03	39.27	39.36	39.94	39.66	40.89	40.03	38.44	38.33	36.61	36.45
All Publications	99	44	43.84	43.52	43.43	43.25	43.08	42.08	42.07	42.18	42.08	42.13	42.41	42.02	42.13	42.24	41.98	42.03	41.97	42.04	41.54	41.92	41.75	41.76	42.05	41.22	41.52	41.9	41.57	41.49	41.56	42.66	42.29	42.1	43.51	44.44	45.88	44.74	44.78	43.9	43.9	43.71	42.24	43.08	42.15	40.41	39.57	37.83	37.88
All Publications	100 (Maximum)	80.63	81.75	81.14	80.33	80.44	78.92	76.87	75.19	73.71	71.73	71.75	70.26	67.07	65.43	63.64	60.45	60.31	58.94	57.45	55.35	54.96	51.75	51.4	50.62	49.64	49.1	48.96	47.04	45.86	46.54	48.55	48.12	47.64	49.35	50.81	50.98	49.75	49.87	48.75	48.6	47.47	44.81	45.26	44.27	42.38	40.81	39.04	39.31
CurrBiol	1	0.24	0.2	0.18	0.3	0.47	0.65	0.97	1.17	1.36	1.72	2.15	2.5	3.43	4.06	4.15	4.56	4.72	5.73	6.09	6.54	6.86	7.15	7.24	7.32	7.4	nd	nd	nd	nd	nd	nd	nd	nd	nd	nd	nd	nd	nd	nd	nd	nd	nd	nd	nd	nd	nd	nd	nd
CurrBiol	2	0.32	0.56	0.49	0.68	0.9	1.06	1.44	1.64	1.83	2.2	2.68	2.98	3.74	4.39	4.42	4.75	4.9	5.87	6.23	6.7	7.02	7.27	7.35	7.44	7.52	nd	nd	nd	nd	nd	nd	nd	nd	nd	nd	nd	nd	nd	nd	nd	nd	nd	nd	nd	nd	nd	nd	nd
CurrBiol	3	1.09	1.26	1.36	1.47	1.65	1.77	2.16	2.39	2.42	2.65	3.14	3.38	4.13	4.61	4.63	4.94	5.08	6.03	6.37	6.85	7.19	7.38	7.47	7.55	7.64	nd	nd	nd	nd	nd	nd	nd	nd	nd	nd	nd	nd	nd	nd	nd	nd	nd	nd	nd	nd	nd	nd	nd
CurrBiol	4	1.62	1.75	1.81	1.89	2.08	2.18	2.59	2.88	2.89	3.08	3.48	3.69	4.43	4.91	4.93	5.21	5.33	6.26	6.57	7.02	7.35	7.49	7.58	7.67	7.76	nd	nd	nd	nd	nd	nd	nd	nd	nd	nd	nd	nd	nd	nd	nd	nd	nd	nd	nd	nd	nd	nd	nd
CurrBiol	5	1.98	2.13	2.19	2.28	2.48	2.55	2.98	3.19	3.27	3.51	3.93	4.13	4.84	5.31	5.3	5.54	5.67	6.58	6.86	7.24	7.52	7.6	7.7	7.79	7.88	nd	nd	nd	nd	nd	nd	nd	nd	nd	nd	nd	nd	nd	nd	nd	nd	nd	nd	nd	nd	nd	nd	nd
CurrBiol	6	2.34	2.51	2.56	2.66	2.84	2.88	3.26	3.47	3.63	3.91	4.36	4.52	5.2	5.66	5.63	5.85	5.98	6.89	7.15	7.47	7.68	7.72	7.81	7.91	8	nd	nd	nd	nd	nd	nd	nd	nd	nd	nd	nd	nd	nd	nd	nd	nd	nd	nd	nd	nd	nd	nd	nd
CurrBiol	7	2.73	2.92	3	3.09	3.24	3.26	3.55	3.78	4	4.33	4.77	4.9	5.54	5.96	5.92	6.14	6.26	7.16	7.41	7.65	7.8	7.83	7.93	8.02	8.12	nd	nd	nd	nd	nd	nd	nd	nd	nd	nd	nd	nd	nd	nd	nd	nd	nd	nd	nd	nd	nd	nd	nd
CurrBiol	8	3.08	3.28	3.34	3.43	3.56	3.61	3.79	4.01	4.28	4.64	5.06	5.19	5.8	6.22	6.16	6.37	6.47	7.36	7.6	7.8	7.91	7.94	8.04	8.14	8.24	nd	nd	nd	nd	nd	nd	nd	nd	nd	nd	nd	nd	nd	nd	nd	nd	nd	nd	nd	nd	nd	nd	nd
CurrBiol	9	3.32	3.52	3.57	3.65	3.81	3.88	4.08	4.3	4.6	4.94	5.35	5.47	6.07	6.5	6.44	6.6	6.66	7.52	7.77	7.92	8.04	8.08	8.17	8.27	8.37	nd	nd	nd	nd	nd	nd	nd	nd	nd	nd	nd	nd	nd	nd	nd	nd	nd	nd	nd	nd	nd	nd	nd
CurrBiol	10	3.48	3.69	3.74	3.82	4	4.1	4.33	4.52	4.86	5.18	5.6	5.73	6.32	6.76	6.69	6.84	6.86	7.68	7.95	8.05	8.18	8.23	8.32	8.41	8.5	nd	nd	nd	nd	nd	nd	nd	nd	nd	nd	nd	nd	nd	nd	nd	nd	nd	nd	nd	nd	nd	nd	nd
CurrBiol	11	3.68	3.91	3.95	4.02	4.19	4.28	4.52	4.7	5.06	5.35	5.76	5.9	6.48	6.91	6.86	7	7.03	7.83	8.1	8.18	8.33	8.38	8.46	8.54	8.63	nd	nd	nd	nd	nd	nd	nd	nd	nd	nd	nd	nd	nd	nd	nd	nd	nd	nd	nd	nd	nd	nd	nd
CurrBiol	12	3.91	4.11	4.18	4.25	4.4	4.49	4.69	4.88	5.24	5.54	5.94	6.08	6.66	7.08	7.02	7.16	7.19	7.96	8.25	8.32	8.47	8.52	8.6	8.68	8.75	nd	nd	nd	nd	nd	nd	nd	nd	nd	nd	nd	nd	nd	nd	nd	nd	nd	nd	nd	nd	nd	nd	nd
CurrBiol	13	4.12	4.3	4.37	4.44	4.59	4.68	4.85	5.04	5.41	5.72	6.1	6.26	6.85	7.27	7.21	7.35	7.36	8.12	8.41	8.48	8.61	8.68	8.75	8.82	8.89	nd	nd	nd	nd	nd	nd	nd	nd	nd	nd	nd	nd	nd	nd	nd	nd	nd	nd	nd	nd	nd	nd	nd
CurrBiol	14	4.39	4.57	4.66	4.72	4.87	4.94	5.1	5.28	5.64	5.95	6.32	6.49	7.07	7.47	7.4	7.52	7.54	8.29	8.57	8.64	8.76	8.83	8.89	8.96	9.02	nd	nd	nd	nd	nd	nd	nd	nd	nd	nd	nd	nd	nd	nd	nd	nd	nd	nd	nd	nd	nd	nd	nd
CurrBiol	15	4.59	4.77	4.86	4.93	5.06	5.12	5.29	5.45	5.8	6.09	6.46	6.65	7.22	7.61	7.54	7.66	7.68	8.42	8.71	8.78	8.9	8.96	9.02	9.08	9.14	nd	nd	nd	nd	nd	nd	nd	nd	nd	nd	nd	nd	nd	nd	nd	nd	nd	nd	nd	nd	nd	nd	nd
CurrBiol	16	4.75	4.93	5.03	5.09	5.22	5.28	5.44	5.59	5.93	6.22	6.58	6.78	7.36	7.73	7.67	7.77	7.8	8.54	8.83	8.91	9.02	9.09	9.14	9.19	9.24	nd	nd	nd	nd	nd	nd	nd	nd	nd	nd	nd	nd	nd	nd	nd	nd	nd	nd	nd	nd	nd	nd	nd
CurrBiol	17	4.89	5.08	5.19	5.26	5.39	5.44	5.64	5.78	6.11	6.38	6.75	6.95	7.52	7.88	7.8	7.91	7.94	8.65	8.93	9.02	9.14	9.2	9.25	9.29	9.34	nd	nd	nd	nd	nd	nd	nd	nd	nd	nd	nd	nd	nd	nd	nd	nd	nd	nd	nd	nd	nd	nd	nd
CurrBiol	18	5.01	5.2	5.31	5.38	5.51	5.59	5.81	5.95	6.29	6.55	6.92	7.1	7.68	8.02	7.95	8.05	8.05	8.74	9.02	9.11	9.23	9.29	9.34	9.38	9.43	nd	nd	nd	nd	nd	nd	nd	nd	nd	nd	nd	nd	nd	nd	nd	nd	nd	nd	nd	nd	nd	nd	nd
CurrBiol	19	5.22	5.38	5.48	5.55	5.67	5.78	5.99	6.12	6.46	6.7	7.05	7.21	7.8	8.14	8.07	8.16	8.14	8.83	9.1	9.2	9.32	9.38	9.43	9.47	9.52	nd	nd	nd	nd	nd	nd	nd	nd	nd	nd	nd	nd	nd	nd	nd	nd	nd	nd	nd	nd	nd	nd	nd
CurrBiol	20	5.37	5.52	5.61	5.69	5.8	5.92	6.14	6.26	6.59	6.8	7.15	7.31	7.9	8.23	8.16	8.26	8.21	8.9	9.18	9.28	9.41	9.47	9.52	9.56	9.61	nd	nd	nd	nd	nd	nd	nd	nd	nd	nd	nd	nd	nd	nd	nd	nd	nd	nd	nd	nd	nd	nd	nd
CurrBiol	21	5.5	5.63	5.73	5.81	5.92	6.03	6.25	6.35	6.66	6.87	7.21	7.37	7.98	8.3	8.23	8.32	8.29	8.98	9.26	9.36	9.5	9.56	9.61	9.65	9.7	nd	nd	nd	nd	nd	nd	nd	nd	nd	nd	nd	nd	nd	nd	nd	nd	nd	nd	nd	nd	nd	nd	nd
CurrBiol	22	5.56	5.71	5.81	5.88	6	6.11	6.36	6.46	6.77	6.97	7.31	7.47	8.09	8.4	8.34	8.42	8.4	9.07	9.36	9.44	9.59	9.65	9.7	9.74	9.79	nd	nd	nd	nd	nd	nd	nd	nd	nd	nd	nd	nd	nd	nd	nd	nd	nd	nd	nd	nd	nd	nd	nd
CurrBiol	23	5.73	5.89	5.97	6.03	6.14	6.25	6.51	6.61	6.91	7.1	7.43	7.58	8.19	8.5	8.45	8.53	8.51	9.15	9.45	9.53	9.68	9.74	9.79	9.84	9.88	nd	nd	nd	nd	nd	nd	nd	nd	nd	nd	nd	nd	nd	nd	nd	nd	nd	nd	nd	nd	nd	nd	nd
CurrBiol	24	5.93	6.08	6.19	6.24	6.35	6.45	6.74	6.83	7.13	7.32	7.6	7.74	8.35	8.62	8.58	8.64	8.62	9.24	9.54	9.61	9.77	9.83	9.88	9.93	9.98	nd	nd	nd	nd	nd	nd	nd	nd	nd	nd	nd	nd	nd	nd	nd	nd	nd	nd	nd	nd	nd	nd	nd
CurrBiol	25 (Q1)	6.05	6.21	6.34	6.41	6.53	6.66	6.97	7.05	7.37	7.54	7.83	7.95	8.56	8.8	8.75	8.79	8.73	9.34	9.64	9.69	9.85	9.91	9.96	10.02	10.07	nd	nd	nd	nd	nd	nd	nd	nd	nd	nd	nd	nd	nd	nd	nd	nd	nd	nd	nd	nd	nd	nd	nd
CurrBiol	26	6.22	6.38	6.5	6.55	6.7	6.86	7.17	7.22	7.57	7.72	8.01	8.12	8.72	8.96	8.92	8.93	8.83	9.43	9.75	9.76	9.94	9.98	10.03	10.09	10.14	nd	nd	nd	nd	nd	nd	nd	nd	nd	nd	nd	nd	nd	nd	nd	nd	nd	nd	nd	nd	nd	nd	nd
CurrBiol	27	6.37	6.52	6.65	6.69	6.84	7.01	7.32	7.35	7.71	7.85	8.16	8.25	8.86	9.07	9.04	9.04	8.95	9.54	9.86	9.84	10.03	10.05	10.1	10.16	10.21	nd	nd	nd	nd	nd	nd	nd	nd	nd	nd	nd	nd	nd	nd	nd	nd	nd	nd	nd	nd	nd	nd	nd
CurrBiol	28	6.54	6.68	6.84	6.87	7.03	7.18	7.47	7.54	7.91	8.05	8.36	8.45	9.04	9.23	9.2	9.18	9.1	9.68	9.97	9.93	10.11	10.12	10.17	10.23	10.29	nd	nd	nd	nd	nd	nd	nd	nd	nd	nd	nd	nd	nd	nd	nd	nd	nd	nd	nd	nd	nd	nd	nd
CurrBiol	29	6.75	6.9	7.07	7.12	7.28	7.42	7.67	7.78	8.12	8.26	8.57	8.65	9.23	9.39	9.35	9.31	9.23	9.81	10.05	10.03	10.2	10.19	10.25	10.31	10.37	nd	nd	nd	nd	nd	nd	nd	nd	nd	nd	nd	nd	nd	nd	nd	nd	nd	nd	nd	nd	nd	nd	nd
CurrBiol	30	6.99	7.14	7.32	7.34	7.52	7.66	7.89	7.98	8.29	8.42	8.75	8.82	9.38	9.53	9.49	9.43	9.33	9.92	10.15	10.14	10.3	10.27	10.33	10.39	10.45	nd	nd	nd	nd	nd	nd	nd	nd	nd	nd	nd	nd	nd	nd	nd	nd	nd	nd	nd	nd	nd	nd	nd
CurrBiol	31	7.16	7.3	7.48	7.51	7.69	7.83	8.05	8.12	8.43	8.57	8.88	8.94	9.5	9.63	9.6	9.52	9.42	10.01	10.24	10.24	10.4	10.35	10.42	10.48	10.54	nd	nd	nd	nd	nd	nd	nd	nd	nd	nd	nd	nd	nd	nd	nd	nd	nd	nd	nd	nd	nd	nd	nd
CurrBiol	32	7.34	7.48	7.68	7.71	7.87	8.02	8.23	8.28	8.6	8.73	9.04	9.07	9.62	9.75	9.7	9.62	9.51	10.09	10.33	10.32	10.48	10.44	10.5	10.57	10.63	nd	nd	nd	nd	nd	nd	nd	nd	nd	nd	nd	nd	nd	nd	nd	nd	nd	nd	nd	nd	nd	nd	nd
CurrBiol	33	7.46	7.6	7.82	7.86	8.02	8.18	8.39	8.43	8.75	8.87	9.18	9.21	9.75	9.86	9.81	9.73	9.6	10.17	10.42	10.39	10.56	10.52	10.59	10.65	10.72	nd	nd	nd	nd	nd	nd	nd	nd	nd	nd	nd	nd	nd	nd	nd	nd	nd	nd	nd	nd	nd	nd	nd
CurrBiol	34	7.57	7.71	7.94	7.98	8.15	8.31	8.53	8.56	8.89	9.01	9.3	9.32	9.86	9.96	9.91	9.82	9.69	10.26	10.5	10.47	10.64	10.6	10.67	10.74	10.81	nd	nd	nd	nd	nd	nd	nd	nd	nd	nd	nd	nd	nd	nd	nd	nd	nd	nd	nd	nd	nd	nd	nd
CurrBiol	35	7.71	7.91	8.13	8.17	8.33	8.49	8.75	8.81	9.13	9.24	9.51	9.52	10.02	10.12	10.07	9.97	9.85	10.36	10.58	10.54	10.72	10.68	10.76	10.83	10.91	nd	nd	nd	nd	nd	nd	nd	nd	nd	nd	nd	nd	nd	nd	nd	nd	nd	nd	nd	nd	nd	nd	nd
CurrBiol	36	7.83	8.04	8.28	8.31	8.46	8.62	8.89	8.97	9.28	9.39	9.67	9.67	10.15	10.24	10.2	10.1	9.98	10.46	10.66	10.63	10.8	10.77	10.85	10.92	11	nd	nd	nd	nd	nd	nd	nd	nd	nd	nd	nd	nd	nd	nd	nd	nd	nd	nd	nd	nd	nd	nd	nd
CurrBiol	37	8.03	8.25	8.47	8.49	8.66	8.81	9.08	9.18	9.46	9.55	9.82	9.8	10.27	10.35	10.32	10.2	10.08	10.55	10.73	10.71	10.88	10.85	10.93	11.01	11.09	nd	nd	nd	nd	nd	nd	nd	nd	nd	nd	nd	nd	nd	nd	nd	nd	nd	nd	nd	nd	nd	nd	nd
CurrBiol	38	8.18	8.4	8.7	8.71	8.89	9.05	9.31	9.39	9.67	9.74	10.01	10	10.46	10.48	10.46	10.31	10.17	10.63	10.82	10.8	10.98	10.93	11.02	11.1	11.18	nd	nd	nd	nd	nd	nd	nd	nd	nd	nd	nd	nd	nd	nd	nd	nd	nd	nd	nd	nd	nd	nd	nd
CurrBiol	39	8.31	8.53	8.83	8.85	9.03	9.19	9.46	9.52	9.8	9.86	10.16	10.13	10.57	10.6	10.57	10.42	10.28	10.72	10.92	10.91	11.09	11.01	11.09	11.18	11.27	nd	nd	nd	nd	nd	nd	nd	nd	nd	nd	nd	nd	nd	nd	nd	nd	nd	nd	nd	nd	nd	nd	nd
CurrBiol	40	8.48	8.7	9	9.02	9.2	9.35	9.62	9.69	9.95	9.99	10.3	10.26	10.69	10.71	10.68	10.52	10.39	10.83	11.01	11.01	11.2	11.08	11.17	11.26	11.35	nd	nd	nd	nd	nd	nd	nd	nd	nd	nd	nd	nd	nd	nd	nd	nd	nd	nd	nd	nd	nd	nd	nd
CurrBiol	41	8.63	8.86	9.15	9.2	9.37	9.51	9.8	9.88	10.13	10.15	10.49	10.42	10.83	10.85	10.8	10.64	10.51	10.94	11.11	11.11	11.31	11.16	11.25	11.34	11.43	nd	nd	nd	nd	nd	nd	nd	nd	nd	nd	nd	nd	nd	nd	nd	nd	nd	nd	nd	nd	nd	nd	nd
CurrBiol	42	8.78	9.02	9.31	9.34	9.55	9.69	9.99	10.06	10.33	10.34	10.69	10.61	11	11.02	10.98	10.78	10.64	11.06	11.23	11.21	11.42	11.24	11.33	11.42	11.52	nd	nd	nd	nd	nd	nd	nd	nd	nd	nd	nd	nd	nd	nd	nd	nd	nd	nd	nd	nd	nd	nd	nd
CurrBiol	43	8.94	9.18	9.46	9.52	9.76	9.92	10.21	10.26	10.55	10.56	10.92	10.84	11.22	11.24	11.18	10.94	10.79	11.19	11.37	11.33	11.54	11.33	11.42	11.51	11.6	nd	nd	nd	nd	nd	nd	nd	nd	nd	nd	nd	nd	nd	nd	nd	nd	nd	nd	nd	nd	nd	nd	nd
CurrBiol	44	9.14	9.37	9.63	9.67	9.92	10.08	10.39	10.42	10.72	10.7	11.06	10.99	11.36	11.38	11.34	11.08	10.92	11.32	11.5	11.43	11.64	11.4	11.49	11.58	11.67	nd	nd	nd	nd	nd	nd	nd	nd	nd	nd	nd	nd	nd	nd	nd	nd	nd	nd	nd	nd	nd	nd	nd
CurrBiol	45	9.29	9.52	9.81	9.85	10.09	10.25	10.56	10.58	10.9	10.89	11.25	11.16	11.51	11.5	11.45	11.2	11.04	11.42	11.62	11.51	11.72	11.47	11.56	11.65	11.74	nd	nd	nd	nd	nd	nd	nd	nd	nd	nd	nd	nd	nd	nd	nd	nd	nd	nd	nd	nd	nd	nd	nd
CurrBiol	46	9.51	9.74	10.01	10.05	10.28	10.43	10.74	10.75	11.07	11.02	11.37	11.28	11.62	11.59	11.55	11.29	11.13	11.52	11.72	11.59	11.79	11.54	11.63	11.72	11.81	nd	nd	nd	nd	nd	nd	nd	nd	nd	nd	nd	nd	nd	nd	nd	nd	nd	nd	nd	nd	nd	nd	nd
CurrBiol	47	9.73	9.92	10.18	10.22	10.45	10.6	10.9	10.9	11.23	11.18	11.5	11.4	11.74	11.71	11.66	11.4	11.24	11.62	11.82	11.67	11.87	11.62	11.7	11.79	11.88	nd	nd	nd	nd	nd	nd	nd	nd	nd	nd	nd	nd	nd	nd	nd	nd	nd	nd	nd	nd	nd	nd	nd
CurrBiol	48	9.88	10.1	10.34	10.37	10.59	10.72	11.03	11.03	11.37	11.31	11.65	11.54	11.85	11.82	11.78	11.52	11.37	11.74	11.92	11.75	11.94	11.69	11.78	11.86	11.95	nd	nd	nd	nd	nd	nd	nd	nd	nd	nd	nd	nd	nd	nd	nd	nd	nd	nd	nd	nd	nd	nd	nd
CurrBiol	49	10.06	10.29	10.52	10.56	10.75	10.89	11.21	11.23	11.56	11.5	11.82	11.68	11.97	11.93	11.89	11.64	11.48	11.83	12	11.82	12.02	11.76	11.85	11.93	12.02	nd	nd	nd	nd	nd	nd	nd	nd	nd	nd	nd	nd	nd	nd	nd	nd	nd	nd	nd	nd	nd	nd	nd
CurrBiol	50 (Median, Q2)	10.28	10.49	10.74	10.76	10.93	11.1	11.43	11.43	11.75	11.66	11.98	11.83	12.11	12.03	12	11.76	11.58	11.92	12.08	11.9	12.09	11.84	11.92	12	12.09	nd	nd	nd	nd	nd	nd	nd	nd	nd	nd	nd	nd	nd	nd	nd	nd	nd	nd	nd	nd	nd	nd	nd
CurrBiol	51	10.48	10.71	10.94	10.95	11.13	11.28	11.62	11.62	11.94	11.82	12.12	12	12.26	12.19	12.14	11.88	11.7	12.04	12.2	12.02	12.23	11.97	12.03	12.1	12.16	nd	nd	nd	nd	nd	nd	nd	nd	nd	nd	nd	nd	nd	nd	nd	nd	nd	nd	nd	nd	nd	nd	nd
CurrBiol	52	10.67	10.9	11.14	11.15	11.32	11.46	11.81	11.79	12.1	11.98	12.29	12.19	12.44	12.34	12.28	12.01	11.83	12.17	12.33	12.15	12.37	12.1	12.15	12.19	12.24	nd	nd	nd	nd	nd	nd	nd	nd	nd	nd	nd	nd	nd	nd	nd	nd	nd	nd	nd	nd	nd	nd	nd
CurrBiol	53	10.89	11.12	11.33	11.33	11.51	11.64	11.99	11.98	12.27	12.12	12.42	12.36	12.6	12.5	12.44	12.14	11.96	12.29	12.45	12.28	12.51	12.24	12.26	12.29	12.31	nd	nd	nd	nd	nd	nd	nd	nd	nd	nd	nd	nd	nd	nd	nd	nd	nd	nd	nd	nd	nd	nd	nd
CurrBiol	54	11.06	11.27	11.48	11.47	11.66	11.77	12.12	12.09	12.37	12.22	12.54	12.51	12.76	12.65	12.58	12.27	12.09	12.42	12.58	12.41	12.65	12.37	12.38	12.38	12.39	nd	nd	nd	nd	nd	nd	nd	nd	nd	nd	nd	nd	nd	nd	nd	nd	nd	nd	nd	nd	nd	nd	nd
CurrBiol	55	11.32	11.49	11.7	11.68	11.85	11.95	12.26	12.24	12.5	12.35	12.67	12.68	12.93	12.8	12.72	12.41	12.23	12.56	12.73	12.56	12.79	12.51	12.49	12.48	12.46	nd	nd	nd	nd	nd	nd	nd	nd	nd	nd	nd	nd	nd	nd	nd	nd	nd	nd	nd	nd	nd	nd	nd
CurrBiol	56	11.56	11.7	11.9	11.89	12.06	12.15	12.45	12.39	12.65	12.51	12.84	12.9	13.16	13.02	12.92	12.59	12.41	12.71	12.89	12.72	12.93	12.64	12.61	12.57	12.54	nd	nd	nd	nd	nd	nd	nd	nd	nd	nd	nd	nd	nd	nd	nd	nd	nd	nd	nd	nd	nd	nd	nd
CurrBiol	57	11.81	11.95	12.15	12.12	12.29	12.37	12.66	12.59	12.86	12.72	13.03	13.13	13.38	13.22	13.11	12.75	12.57	12.85	13.05	12.86	13.06	12.78	12.72	12.67	12.61	nd	nd	nd	nd	nd	nd	nd	nd	nd	nd	nd	nd	nd	nd	nd	nd	nd	nd	nd	nd	nd	nd	nd
CurrBiol	58	12.03	12.18	12.38	12.35	12.55	12.64	12.96	12.87	13.14	13.01	13.28	13.41	13.64	13.47	13.35	12.94	12.74	13	13.21	13.01	13.2	12.93	12.86	12.78	12.71	nd	nd	nd	nd	nd	nd	nd	nd	nd	nd	nd	nd	nd	nd	nd	nd	nd	nd	nd	nd	nd	nd	nd
CurrBiol	59	12.19	12.36	12.57	12.53	12.73	12.83	13.19	13.08	13.35	13.22	13.48	13.62	13.83	13.65	13.53	13.1	12.88	13.11	13.33	13.12	13.29	13.04	12.96	12.88	12.8	nd	nd	nd	nd	nd	nd	nd	nd	nd	nd	nd	nd	nd	nd	nd	nd	nd	nd	nd	nd	nd	nd	nd
CurrBiol	60	12.41	12.56	12.78	12.72	12.93	13.01	13.4	13.27	13.52	13.4	13.63	13.77	13.97	13.79	13.66	13.22	13	13.2	13.42	13.21	13.37	13.12	13.04	12.96	12.88	nd	nd	nd	nd	nd	nd	nd	nd	nd	nd	nd	nd	nd	nd	nd	nd	nd	nd	nd	nd	nd	nd	nd
CurrBiol	61	12.49	12.66	12.86	12.83	13.14	13.23	13.65	13.52	13.79	13.66	13.89	14.02	14.22	14.05	13.89	13.34	13.1	13.3	13.51	13.3	13.44	13.21	13.12	13.04	12.96	nd	nd	nd	nd	nd	nd	nd	nd	nd	nd	nd	nd	nd	nd	nd	nd	nd	nd	nd	nd	nd	nd	nd
CurrBiol	62	12.68	12.85	13.09	13.12	13.43	13.51	13.94	13.81	14.06	13.93	14.14	14.25	14.43	14.24	14.01	13.44	13.19	13.39	13.61	13.39	13.52	13.29	13.21	13.13	13.05	nd	nd	nd	nd	nd	nd	nd	nd	nd	nd	nd	nd	nd	nd	nd	nd	nd	nd	nd	nd	nd	nd	nd
CurrBiol	63	12.87	13.03	13.28	13.33	13.62	13.7	14.13	13.94	14.21	14.09	14.3	14.39	14.59	14.38	14.12	13.56	13.3	13.5	13.72	13.5	13.61	13.39	13.31	13.23	13.15	nd	nd	nd	nd	nd	nd	nd	nd	nd	nd	nd	nd	nd	nd	nd	nd	nd	nd	nd	nd	nd	nd	nd
CurrBiol	64	13.16	13.32	13.61	13.63	13.89	13.97	14.42	14.21	14.48	14.34	14.51	14.58	14.78	14.54	14.27	13.7	13.43	13.62	13.85	13.61	13.72	13.5	13.42	13.34	13.27	nd	nd	nd	nd	nd	nd	nd	nd	nd	nd	nd	nd	nd	nd	nd	nd	nd	nd	nd	nd	nd	nd	nd
CurrBiol	65	13.35	13.48	13.8	13.82	14.07	14.14	14.59	14.37	14.64	14.52	14.67	14.73	14.96	14.7	14.42	13.84	13.56	13.75	13.97	13.73	13.83	13.62	13.54	13.46	13.38	nd	nd	nd	nd	nd	nd	nd	nd	nd	nd	nd	nd	nd	nd	nd	nd	nd	nd	nd	nd	nd	nd	nd
CurrBiol	66	13.91	13.97	14.25	14.26	14.49	14.52	14.86	14.61	14.86	14.75	14.88	14.91	15.17	14.91	14.6	14	13.73	13.9	14.13	13.89	13.94	13.73	13.66	13.58	13.5	nd	nd	nd	nd	nd	nd	nd	nd	nd	nd	nd	nd	nd	nd	nd	nd	nd	nd	nd	nd	nd	nd	nd
CurrBiol	67	14.36	14.39	14.68	14.67	14.89	14.89	15.1	14.88	15.09	15.04	15.15	15.16	15.42	15.13	14.8	14.17	13.9	14.07	14.29	14.06	14.05	13.85	13.77	13.7	13.62	nd	nd	nd	nd	nd	nd	nd	nd	nd	nd	nd	nd	nd	nd	nd	nd	nd	nd	nd	nd	nd	nd	nd
CurrBiol	68	14.7	14.7	14.96	14.94	15.15	15.15	15.29	15.09	15.3	15.29	15.38	15.35	15.63	15.35	15.01	14.37	14.08	14.24	14.45	14.24	14.16	13.96	13.89	13.82	13.75	nd	nd	nd	nd	nd	nd	nd	nd	nd	nd	nd	nd	nd	nd	nd	nd	nd	nd	nd	nd	nd	nd	nd
CurrBiol	69	14.86	14.85	15.13	15.12	15.34	15.35	15.53	15.34	15.53	15.59	15.68	15.65	15.95	15.65	15.29	14.64	14.33	14.44	14.62	14.43	14.28	14.08	14.01	13.94	13.87	nd	nd	nd	nd	nd	nd	nd	nd	nd	nd	nd	nd	nd	nd	nd	nd	nd	nd	nd	nd	nd	nd	nd
CurrBiol	70	15.12	15.08	15.36	15.37	15.58	15.58	15.77	15.61	15.8	15.84	15.94	15.89	16.21	15.92	15.52	14.85	14.54	14.65	14.78	14.57	14.41	14.19	14.12	14.06	13.99	nd	nd	nd	nd	nd	nd	nd	nd	nd	nd	nd	nd	nd	nd	nd	nd	nd	nd	nd	nd	nd	nd	nd
CurrBiol	71	15.36	15.33	15.6	15.59	15.8	15.82	16	15.87	16.07	16.09	16.19	16.11	16.43	16.14	15.73	15.06	14.71	14.82	14.93	14.7	14.54	14.3	14.24	14.18	14.12	nd	nd	nd	nd	nd	nd	nd	nd	nd	nd	nd	nd	nd	nd	nd	nd	nd	nd	nd	nd	nd	nd	nd
CurrBiol	72	15.63	15.58	15.83	15.82	16.01	16.04	16.21	16.08	16.25	16.26	16.36	16.25	16.59	16.29	15.87	15.19	14.82	14.95	15.06	14.82	14.67	14.4	14.35	14.29	14.23	nd	nd	nd	nd	nd	nd	nd	nd	nd	nd	nd	nd	nd	nd	nd	nd	nd	nd	nd	nd	nd	nd	nd
CurrBiol	73	15.9	15.83	16.12	16.12	16.31	16.32	16.48	16.32	16.49	16.48	16.57	16.45	16.81	16.46	16.01	15.3	14.93	15.06	15.18	14.93	14.78	14.5	14.44	14.38	14.33	nd	nd	nd	nd	nd	nd	nd	nd	nd	nd	nd	nd	nd	nd	nd	nd	nd	nd	nd	nd	nd	nd	nd
CurrBiol	74	16.24	16.17	16.44	16.42	16.6	16.6	16.79	16.61	16.74	16.76	16.83	16.68	17.04	16.68	16.22	15.5	15.12	15.22	15.36	15.12	14.89	14.59	14.53	14.48	14.42	nd	nd	nd	nd	nd	nd	nd	nd	nd	nd	nd	nd	nd	nd	nd	nd	nd	nd	nd	nd	nd	nd	nd
CurrBiol	75 (Q3)	16.64	16.53	16.79	16.77	16.95	16.95	17.16	16.9	16.99	17.04	17.11	16.95	17.32	16.94	16.44	15.7	15.29	15.4	15.55	15.32	15.01	14.68	14.63	14.58	14.52	nd	nd	nd	nd	nd	nd	nd	nd	nd	nd	nd	nd	nd	nd	nd	nd	nd	nd	nd	nd	nd	nd	nd
CurrBiol	76	16.96	16.86	17.13	17.09	17.26	17.27	17.47	17.19	17.25	17.35	17.41	17.26	17.61	17.19	16.68	15.93	15.49	15.59	15.76	15.53	15.15	14.79	14.73	14.67	14.61	nd	nd	nd	nd	nd	nd	nd	nd	nd	nd	nd	nd	nd	nd	nd	nd	nd	nd	nd	nd	nd	nd	nd
CurrBiol	77	17.2	17.08	17.34	17.31	17.47	17.47	17.67	17.37	17.43	17.57	17.63	17.5	17.86	17.43	16.9	16.13	15.69	15.77	15.95	15.74	15.28	14.91	14.84	14.77	14.69	nd	nd	nd	nd	nd	nd	nd	nd	nd	nd	nd	nd	nd	nd	nd	nd	nd	nd	nd	nd	nd	nd	nd
CurrBiol	78	17.85	17.68	17.94	17.87	17.98	17.94	18.11	17.75	17.73	17.85	17.88	17.73	18.08	17.6	17.05	16.28	15.84	15.91	16.1	15.91	15.42	15.02	14.94	14.86	14.78	nd	nd	nd	nd	nd	nd	nd	nd	nd	nd	nd	nd	nd	nd	nd	nd	nd	nd	nd	nd	nd	nd	nd
CurrBiol	79	18.27	18.11	18.41	18.31	18.39	18.32	18.43	18.06	18.01	18.14	18.15	17.99	18.31	17.77	17.2	16.42	15.98	16.05	16.25	16.08	15.56	15.13	15.04	14.95	14.87	nd	nd	nd	nd	nd	nd	nd	nd	nd	nd	nd	nd	nd	nd	nd	nd	nd	nd	nd	nd	nd	nd	nd
CurrBiol	80	18.8	18.59	18.84	18.73	18.81	18.71	18.77	18.34	18.3	18.4	18.41	18.25	18.57	18.01	17.42	16.61	16.17	16.22	16.45	16.24	15.69	15.24	15.15	15.05	14.95	nd	nd	nd	nd	nd	nd	nd	nd	nd	nd	nd	nd	nd	nd	nd	nd	nd	nd	nd	nd	nd	nd	nd
CurrBiol	81	19.21	19	19.23	19.08	19.15	19.05	19.08	18.6	18.59	18.72	18.73	18.58	18.88	18.31	17.72	16.88	16.41	16.43	16.65	16.4	15.83	15.36	15.25	15.14	15.04	nd	nd	nd	nd	nd	nd	nd	nd	nd	nd	nd	nd	nd	nd	nd	nd	nd	nd	nd	nd	nd	nd	nd
CurrBiol	82	19.69	19.46	19.65	19.46	19.56	19.43	19.52	19.08	19.08	19.18	19.15	18.99	19.28	18.69	18.09	17.21	16.74	16.66	16.85	16.55	16	15.47	15.35	15.24	15.13	nd	nd	nd	nd	nd	nd	nd	nd	nd	nd	nd	nd	nd	nd	nd	nd	nd	nd	nd	nd	nd	nd	nd
CurrBiol	83	20.04	19.81	20.05	19.88	19.97	19.81	19.89	19.45	19.45	19.55	19.53	19.39	19.67	19.01	18.37	17.45	16.99	16.88	17.05	16.72	16.17	15.58	15.46	15.33	15.21	nd	nd	nd	nd	nd	nd	nd	nd	nd	nd	nd	nd	nd	nd	nd	nd	nd	nd	nd	nd	nd	nd	nd
CurrBiol	84	20.42	20.36	20.6	20.42	20.49	20.28	20.35	19.92	19.9	19.94	19.94	19.86	20	19.31	18.62	17.69	17.23	17.12	17.31	16.98	16.46	15.82	15.67	15.51	15.35	nd	nd	nd	nd	nd	nd	nd	nd	nd	nd	nd	nd	nd	nd	nd	nd	nd	nd	nd	nd	nd	nd	nd
CurrBiol	85	20.91	20.78	21	20.83	20.91	20.69	20.77	20.34	20.25	20.27	20.26	20.24	20.4	19.68	18.95	18.01	17.53	17.42	17.63	17.32	16.81	16.13	15.93	15.73	15.52	nd	nd	nd	nd	nd	nd	nd	nd	nd	nd	nd	nd	nd	nd	nd	nd	nd	nd	nd	nd	nd	nd	nd
CurrBiol	86	21.56	21.45	21.6	21.5	21.61	21.37	21.46	21	20.85	20.84	20.81	20.87	20.97	20.26	19.42	18.42	17.9	17.79	17.99	17.71	17.18	16.47	16.22	15.97	15.73	nd	nd	nd	nd	nd	nd	nd	nd	nd	nd	nd	nd	nd	nd	nd	nd	nd	nd	nd	nd	nd	nd	nd
CurrBiol	87	21.98	21.82	21.94	21.82	21.92	21.74	21.85	21.39	21.21	21.18	21.15	21.31	21.43	20.77	19.93	18.93	18.34	18.21	18.41	18.16	17.61	16.87	16.59	16.3	16.01	nd	nd	nd	nd	nd	nd	nd	nd	nd	nd	nd	nd	nd	nd	nd	nd	nd	nd	nd	nd	nd	nd	nd
CurrBiol	88	22.37	22.2	22.33	22.2	22.4	22.27	22.43	21.97	21.77	21.74	21.71	21.97	22.06	21.43	20.55	19.47	18.78	18.62	18.81	18.59	18.03	17.27	16.94	16.61	16.28	nd	nd	nd	nd	nd	nd	nd	nd	nd	nd	nd	nd	nd	nd	nd	nd	nd	nd	nd	nd	nd	nd	nd
CurrBiol	89	22.77	22.69	22.78	22.61	22.85	22.78	22.98	22.44	22.19	22.22	22.21	22.56	22.56	21.98	21.1	19.97	19.19	18.99	19.23	19.03	18.43	17.66	17.29	16.91	16.54	nd	nd	nd	nd	nd	nd	nd	nd	nd	nd	nd	nd	nd	nd	nd	nd	nd	nd	nd	nd	nd	nd	nd
CurrBiol	90	23.39	23.29	23.4	23.32	23.49	23.46	23.68	23.02	22.79	22.84	22.85	23.26	23.22	22.64	21.63	20.53	19.65	19.45	19.73	19.5	18.83	18.04	17.63	17.22	16.8	nd	nd	nd	nd	nd	nd	nd	nd	nd	nd	nd	nd	nd	nd	nd	nd	nd	nd	nd	nd	nd	nd	nd
CurrBiol	91	24.1	24.06	24.22	24.27	24.4	24.32	24.54	23.84	23.75	23.82	23.75	24.23	24.1	23.47	22.28	21.16	20.27	20.08	20.37	19.97	19.24	18.43	17.97	17.52	17.06	nd	nd	nd	nd	nd	nd	nd	nd	nd	nd	nd	nd	nd	nd	nd	nd	nd	nd	nd	nd	nd	nd	nd
CurrBiol	92	24.54	24.5	24.7	24.83	24.94	24.82	25.03	24.37	24.44	24.6	24.51	25.03	24.86	24.23	22.93	21.81	20.91	20.73	21.02	20.45	19.66	18.84	18.33	17.83	17.33	nd	nd	nd	nd	nd	nd	nd	nd	nd	nd	nd	nd	nd	nd	nd	nd	nd	nd	nd	nd	nd	nd	nd
CurrBiol	93	25.54	25.51	25.69	25.87	25.95	25.76	25.83	25.13	25.34	25.53	25.45	26.04	25.77	25.14	23.71	22.55	21.63	21.44	21.75	21.01	20.11	19.28	18.72	18.16	17.6	nd	nd	nd	nd	nd	nd	nd	nd	nd	nd	nd	nd	nd	nd	nd	nd	nd	nd	nd	nd	nd	nd	nd
CurrBiol	94	26.85	26.92	27.09	27.2	27.19	26.97	26.95	26.11	26.39	26.66	26.51	27.14	26.7	26	24.51	23.34	22.35	22.08	22.41	21.59	20.56	19.73	19.11	18.5	17.88	nd	nd	nd	nd	nd	nd	nd	nd	nd	nd	nd	nd	nd	nd	nd	nd	nd	nd	nd	nd	nd	nd	nd
CurrBiol	95	28.41	28.4	28.58	28.6	28.6	28.33	28.34	27.29	27.51	27.83	27.61	28.32	27.78	27.02	25.46	24.19	23.12	22.7	23.06	22.15	20.99	20.18	19.5	18.83	18.15	nd	nd	nd	nd	nd	nd	nd	nd	nd	nd	nd	nd	nd	nd	nd	nd	nd	nd	nd	nd	nd	nd	nd
CurrBiol	96	29.69	29.74	29.9	29.83	30.09	29.78	29.76	28.92	29.15	29.52	29.08	29.89	29.21	28.4	26.81	25.21	24.06	23.6	23.7	22.71	21.42	20.62	19.89	19.16	18.43	nd	nd	nd	nd	nd	nd	nd	nd	nd	nd	nd	nd	nd	nd	nd	nd	nd	nd	nd	nd	nd	nd	nd
CurrBiol	97	31.54	31.64	31.57	31.37	31.8	31.42	31.42	30.58	30.94	31.25	30.73	31.58	30.7	29.95	28.31	26.46	25.23	24.68	24.5	23.28	21.84	21.07	20.28	19.49	18.7	nd	nd	nd	nd	nd	nd	nd	nd	nd	nd	nd	nd	nd	nd	nd	nd	nd	nd	nd	nd	nd	nd	nd
CurrBiol	98	33.39	33.57	33.65	33.31	33.61	33.1	33.35	32.54	33.07	33.36	32.68	33.62	32.52	31.55	29.84	27.96	26.7	25.85	25.5	23.86	22.27	21.52	20.67	19.82	18.98	nd	nd	nd	nd	nd	nd	nd	nd	nd	nd	nd	nd	nd	nd	nd	nd	nd	nd	nd	nd	nd	nd	nd
CurrBiol	99	36.2	36.2	37.19	36.52	36.82	36.08	36.56	35.64	36.37	36.56	35.56	36.3	35.06	33.26	31.5	29.35	28.04	26.92	26.5	24.43	22.7	21.96	21.06	20.16	19.25	nd	nd	nd	nd	nd	nd	nd	nd	nd	nd	nd	nd	nd	nd	nd	nd	nd	nd	nd	nd	nd	nd	nd
CurrBiol	100 (Maximum)	44.76	45.68	46.22	45.6	47.13	45.57	46.26	44.32	43.82	44.04	42.75	42.34	39.74	37.47	34.85	30.79	29.37	27.98	27.5	25	23.12	22.41	21.45	20.49	19.53	nd	nd	nd	nd	nd	nd	nd	nd	nd	nd	nd	nd	nd	nd	nd	nd	nd	nd	nd	nd	nd	nd	nd
Genetics	1	0	0	0	0.02	0.14	0.22	0.36	0.43	0.46	0.68	0.87	1.18	1.46	1.46	1.5	2.1	2.34	2.46	3.64	3.97	4.14	4.4	4.54	4.58	4.63	4.67	4.71	4.75	nd	nd	nd	nd	nd	nd	nd	nd	nd	nd	nd	nd	nd	nd	nd	nd	nd	nd	nd	nd
Genetics	2	0.02	0.2	0.43	0.57	0.71	0.8	1	1.14	1.21	1.43	1.65	1.98	2.16	1.97	1.92	2.46	2.66	2.74	3.85	4.16	4.36	4.59	4.72	4.76	4.8	4.84	4.88	4.92	nd	nd	nd	nd	nd	nd	nd	nd	nd	nd	nd	nd	nd	nd	nd	nd	nd	nd	nd	nd
Genetics	3	0.4	0.58	0.82	0.97	1.1	1.2	1.43	1.6	1.72	1.94	2.13	2.35	2.51	2.28	2.25	2.76	2.94	3	4.08	4.36	4.57	4.78	4.89	4.94	4.98	5.02	5.06	5.1	nd	nd	nd	nd	nd	nd	nd	nd	nd	nd	nd	nd	nd	nd	nd	nd	nd	nd	nd	nd
Genetics	4	0.53	0.75	1.07	1.24	1.41	1.51	1.77	1.95	2.18	2.4	2.58	2.8	2.94	2.65	2.62	3.07	3.24	3.29	4.37	4.56	4.78	4.97	5.07	5.11	5.15	5.19	5.23	5.27	nd	nd	nd	nd	nd	nd	nd	nd	nd	nd	nd	nd	nd	nd	nd	nd	nd	nd	nd	nd
Genetics	5	1.1	1.33	1.6	1.74	1.89	2.06	2.33	2.52	2.72	2.84	2.99	3.22	3.32	3.01	3.01	3.44	3.52	3.56	4.64	4.73	4.98	5.16	5.25	5.29	5.33	5.37	5.4	5.44	nd	nd	nd	nd	nd	nd	nd	nd	nd	nd	nd	nd	nd	nd	nd	nd	nd	nd	nd	nd
Genetics	6	1.32	1.54	1.79	1.94	2.09	2.26	2.55	2.77	2.99	3.1	3.23	3.46	3.57	3.24	3.28	3.69	3.78	3.82	4.86	4.91	5.15	5.35	5.42	5.46	5.5	5.54	5.58	5.62	nd	nd	nd	nd	nd	nd	nd	nd	nd	nd	nd	nd	nd	nd	nd	nd	nd	nd	nd	nd
Genetics	7	1.72	1.91	2.16	2.28	2.41	2.58	2.94	3.11	3.3	3.38	3.49	3.72	3.83	3.47	3.54	3.95	4.03	4.02	5.02	5.08	5.33	5.54	5.6	5.64	5.68	5.71	5.75	5.79	nd	nd	nd	nd	nd	nd	nd	nd	nd	nd	nd	nd	nd	nd	nd	nd	nd	nd	nd	nd
Genetics	8	1.97	2.14	2.41	2.55	2.68	2.86	3.27	3.4	3.58	3.65	3.74	3.98	4.09	3.7	3.79	4.17	4.24	4.19	5.19	5.25	5.51	5.73	5.77	5.81	5.85	5.89	5.93	5.97	nd	nd	nd	nd	nd	nd	nd	nd	nd	nd	nd	nd	nd	nd	nd	nd	nd	nd	nd	nd
Genetics	9	2.15	2.32	2.6	2.76	2.89	3.06	3.5	3.62	3.79	3.85	3.92	4.15	4.27	3.86	3.96	4.32	4.4	4.34	5.34	5.4	5.68	5.9	5.95	5.99	6.03	6.06	6.1	6.14	nd	nd	nd	nd	nd	nd	nd	nd	nd	nd	nd	nd	nd	nd	nd	nd	nd	nd	nd	nd
Genetics	10	2.34	2.5	2.79	2.95	3.08	3.25	3.72	3.81	3.97	4	4.08	4.3	4.42	3.98	4.12	4.46	4.56	4.49	5.48	5.55	5.84	6.06	6.13	6.16	6.2	6.24	6.28	6.31	nd	nd	nd	nd	nd	nd	nd	nd	nd	nd	nd	nd	nd	nd	nd	nd	nd	nd	nd	nd
Genetics	11	2.49	2.66	2.95	3.11	3.24	3.4	3.91	3.99	4.14	4.15	4.24	4.44	4.56	4.11	4.29	4.62	4.73	4.64	5.62	5.7	6.01	6.22	6.3	6.34	6.38	6.41	6.45	6.49	nd	nd	nd	nd	nd	nd	nd	nd	nd	nd	nd	nd	nd	nd	nd	nd	nd	nd	nd	nd
Genetics	12	2.68	2.84	3.12	3.27	3.43	3.58	4.09	4.16	4.31	4.29	4.37	4.57	4.7	4.29	4.52	4.8	4.93	4.85	5.83	5.91	6.24	6.45	6.57	6.6	6.64	6.68	6.72	6.75	nd	nd	nd	nd	nd	nd	nd	nd	nd	nd	nd	nd	nd	nd	nd	nd	nd	nd	nd	nd
Genetics	13	2.83	3.03	3.31	3.48	3.67	3.82	4.35	4.4	4.55	4.52	4.6	4.78	4.9	4.53	4.78	5.01	5.15	5.06	6.04	6.13	6.49	6.7	6.84	6.88	6.92	6.96	6.99	7.03	nd	nd	nd	nd	nd	nd	nd	nd	nd	nd	nd	nd	nd	nd	nd	nd	nd	nd	nd	nd
Genetics	14	3.02	3.21	3.49	3.69	3.89	4.06	4.63	4.66	4.81	4.77	4.92	5.07	5.2	4.87	5.13	5.34	5.45	5.35	6.33	6.44	6.82	6.94	7.12	7.16	7.19	7.23	7.27	7.31	nd	nd	nd	nd	nd	nd	nd	nd	nd	nd	nd	nd	nd	nd	nd	nd	nd	nd	nd	nd
Genetics	15	3.2	3.38	3.66	3.84	4.04	4.21	4.79	4.81	4.95	4.89	5.12	5.25	5.39	5.1	5.41	5.61	5.73	5.63	6.61	6.74	7.16	7.19	7.39	7.43	7.47	7.51	7.55	7.59	nd	nd	nd	nd	nd	nd	nd	nd	nd	nd	nd	nd	nd	nd	nd	nd	nd	nd	nd	nd
Genetics	16	3.55	3.71	3.98	4.15	4.34	4.48	4.94	4.94	5.07	5	5.31	5.44	5.58	5.33	5.68	5.85	6.01	5.91	6.89	7.05	7.49	7.43	7.67	7.71	7.75	7.79	7.83	7.87	nd	nd	nd	nd	nd	nd	nd	nd	nd	nd	nd	nd	nd	nd	nd	nd	nd	nd	nd	nd
Genetics	17	3.68	3.85	4.12	4.28	4.47	4.61	5.08	5.07	5.19	5.12	5.51	5.63	5.77	5.56	5.95	6.12	6.28	6.19	7.17	7.35	7.82	7.67	7.93	7.97	8.01	8.05	8.09	8.13	nd	nd	nd	nd	nd	nd	nd	nd	nd	nd	nd	nd	nd	nd	nd	nd	nd	nd	nd	nd
Genetics	18	3.87	4.05	4.32	4.48	4.66	4.83	5.3	5.3	5.42	5.34	5.76	5.86	6.01	5.84	6.24	6.39	6.53	6.44	7.39	7.59	8.06	7.89	8.16	8.2	8.24	8.28	8.32	8.36	nd	nd	nd	nd	nd	nd	nd	nd	nd	nd	nd	nd	nd	nd	nd	nd	nd	nd	nd	nd
Genetics	19	4.06	4.22	4.5	4.65	4.84	5.01	5.49	5.5	5.61	5.54	5.93	6.03	6.2	6.06	6.47	6.61	6.75	6.66	7.59	7.79	8.26	8.1	8.4	8.44	8.47	8.51	8.55	8.59	nd	nd	nd	nd	nd	nd	nd	nd	nd	nd	nd	nd	nd	nd	nd	nd	nd	nd	nd	nd
Genetics	20	4.2	4.37	4.64	4.8	5.01	5.2	5.68	5.7	5.82	5.76	6.15	6.23	6.41	6.33	6.74	6.85	6.98	6.89	7.81	8	8.46	8.32	8.63	8.67	8.71	8.74	8.78	8.82	nd	nd	nd	nd	nd	nd	nd	nd	nd	nd	nd	nd	nd	nd	nd	nd	nd	nd	nd	nd
Genetics	21	4.41	4.57	4.83	5	5.24	5.45	5.9	5.9	6.07	6.02	6.38	6.46	6.64	6.61	7.03	7.08	7.21	7.13	8.04	8.2	8.65	8.54	8.86	8.9	8.94	8.98	9.01	9.05	nd	nd	nd	nd	nd	nd	nd	nd	nd	nd	nd	nd	nd	nd	nd	nd	nd	nd	nd	nd
Genetics	22	4.62	4.77	5.03	5.19	5.43	5.64	6.07	6.07	6.27	6.23	6.57	6.64	6.83	6.84	7.27	7.32	7.44	7.37	8.28	8.41	8.86	8.75	9.1	9.13	9.17	9.21	9.24	9.28	nd	nd	nd	nd	nd	nd	nd	nd	nd	nd	nd	nd	nd	nd	nd	nd	nd	nd	nd	nd
Genetics	23	4.81	4.94	5.2	5.36	5.59	5.8	6.21	6.27	6.47	6.42	6.78	6.83	7.04	7.05	7.5	7.53	7.67	7.62	8.45	8.58	9.03	8.92	9.27	9.31	9.34	9.38	9.41	9.45	nd	nd	nd	nd	nd	nd	nd	nd	nd	nd	nd	nd	nd	nd	nd	nd	nd	nd	nd	nd
Genetics	24	4.99	5.13	5.38	5.54	5.76	5.95	6.35	6.46	6.66	6.6	6.98	7.01	7.21	7.23	7.68	7.71	7.87	7.84	8.6	8.74	9.2	9.07	9.42	9.46	9.49	9.53	9.56	9.6	nd	nd	nd	nd	nd	nd	nd	nd	nd	nd	nd	nd	nd	nd	nd	nd	nd	nd	nd	nd
Genetics	25 (Q1)	5.13	5.28	5.54	5.73	5.94	6.12	6.52	6.67	6.86	6.79	7.18	7.21	7.41	7.42	7.86	7.88	8.06	8.03	8.75	8.9	9.36	9.21	9.58	9.61	9.65	9.68	9.71	9.75	nd	nd	nd	nd	nd	nd	nd	nd	nd	nd	nd	nd	nd	nd	nd	nd	nd	nd	nd	nd
Genetics	26	5.32	5.49	5.74	5.93	6.13	6.3	6.69	6.84	7.03	6.96	7.36	7.37	7.56	7.57	8.03	8.03	8.22	8.19	8.89	9.05	9.51	9.35	9.71	9.74	9.77	9.8	9.83	9.87	nd	nd	nd	nd	nd	nd	nd	nd	nd	nd	nd	nd	nd	nd	nd	nd	nd	nd	nd	nd
Genetics	27	5.49	5.64	5.89	6.08	6.28	6.44	6.83	6.99	7.17	7.09	7.48	7.5	7.7	7.71	8.17	8.17	8.35	8.33	9.02	9.17	9.63	9.48	9.83	9.86	9.89	9.93	9.96	9.99	nd	nd	nd	nd	nd	nd	nd	nd	nd	nd	nd	nd	nd	nd	nd	nd	nd	nd	nd	nd
Genetics	28	5.61	5.78	6.02	6.2	6.42	6.56	6.97	7.12	7.3	7.21	7.6	7.61	7.81	7.83	8.31	8.28	8.48	8.45	9.14	9.3	9.76	9.61	9.96	9.99	10.02	10.05	10.08	10.11	nd	nd	nd	nd	nd	nd	nd	nd	nd	nd	nd	nd	nd	nd	nd	nd	nd	nd	nd	nd
Genetics	29	5.8	5.99	6.22	6.39	6.59	6.74	7.15	7.28	7.46	7.37	7.75	7.75	7.94	7.96	8.45	8.43	8.61	8.58	9.27	9.42	9.88	9.74	10.09	10.12	10.14	10.17	10.2	10.23	nd	nd	nd	nd	nd	nd	nd	nd	nd	nd	nd	nd	nd	nd	nd	nd	nd	nd	nd	nd
Genetics	30	6.01	6.19	6.42	6.59	6.78	6.94	7.34	7.46	7.64	7.54	7.9	7.9	8.08	8.1	8.61	8.57	8.73	8.71	9.41	9.54	10.01	9.87	10.22	10.24	10.27	10.29	10.32	10.35	nd	nd	nd	nd	nd	nd	nd	nd	nd	nd	nd	nd	nd	nd	nd	nd	nd	nd	nd	nd
Genetics	31	6.15	6.34	6.57	6.74	6.93	7.12	7.51	7.61	7.82	7.71	8.06	8.05	8.23	8.25	8.78	8.73	8.85	8.85	9.54	9.66	10.13	10	10.34	10.37	10.39	10.42	10.44	10.47	nd	nd	nd	nd	nd	nd	nd	nd	nd	nd	nd	nd	nd	nd	nd	nd	nd	nd	nd	nd
Genetics	32	6.31	6.49	6.71	6.87	7.05	7.24	7.63	7.71	7.92	7.8	8.15	8.15	8.34	8.36	8.91	8.86	8.98	8.99	9.67	9.78	10.26	10.14	10.47	10.49	10.52	10.54	10.56	10.59	nd	nd	nd	nd	nd	nd	nd	nd	nd	nd	nd	nd	nd	nd	nd	nd	nd	nd	nd	nd
Genetics	33	6.49	6.67	6.9	7.08	7.25	7.45	7.84	7.92	8.16	8.03	8.36	8.36	8.54	8.56	9.1	9.04	9.13	9.14	9.81	9.89	10.38	10.27	10.6	10.62	10.64	10.66	10.68	10.7	nd	nd	nd	nd	nd	nd	nd	nd	nd	nd	nd	nd	nd	nd	nd	nd	nd	nd	nd	nd
Genetics	34	6.63	6.81	7.04	7.21	7.4	7.62	8	8.08	8.33	8.19	8.52	8.54	8.73	8.79	9.34	9.25	9.32	9.33	9.99	10.06	10.57	10.46	10.77	10.79	10.82	10.84	10.86	10.89	nd	nd	nd	nd	nd	nd	nd	nd	nd	nd	nd	nd	nd	nd	nd	nd	nd	nd	nd	nd
Genetics	35	6.75	6.93	7.16	7.33	7.54	7.77	8.14	8.23	8.49	8.37	8.69	8.74	8.93	9.06	9.6	9.48	9.53	9.56	10.21	10.27	10.78	10.69	10.97	10.99	11.02	11.04	11.07	11.1	nd	nd	nd	nd	nd	nd	nd	nd	nd	nd	nd	nd	nd	nd	nd	nd	nd	nd	nd	nd
Genetics	36	6.91	7.08	7.31	7.49	7.7	7.95	8.31	8.4	8.67	8.61	8.93	9	9.18	9.39	9.92	9.78	9.82	9.85	10.48	10.55	10.99	10.92	11.16	11.19	11.22	11.25	11.28	11.31	nd	nd	nd	nd	nd	nd	nd	nd	nd	nd	nd	nd	nd	nd	nd	nd	nd	nd	nd	nd
Genetics	37	7.1	7.25	7.48	7.66	7.86	8.1	8.56	8.64	8.89	8.9	9.21	9.31	9.49	9.76	10.29	10.15	10.18	10.12	10.74	10.82	11.2	11.15	11.35	11.39	11.42	11.45	11.48	11.52	nd	nd	nd	nd	nd	nd	nd	nd	nd	nd	nd	nd	nd	nd	nd	nd	nd	nd	nd	nd
Genetics	38	7.25	7.42	7.65	7.82	8	8.23	8.73	8.81	9.05	9.11	9.42	9.54	9.7	10.05	10.57	10.43	10.46	10.37	10.99	11.1	11.41	11.38	11.55	11.58	11.62	11.66	11.69	11.73	nd	nd	nd	nd	nd	nd	nd	nd	nd	nd	nd	nd	nd	nd	nd	nd	nd	nd	nd	nd
Genetics	39	7.39	7.57	7.8	7.97	8.15	8.37	8.87	8.94	9.18	9.31	9.59	9.75	9.9	10.31	10.83	10.69	10.72	10.63	11.24	11.37	11.62	11.61	11.74	11.78	11.82	11.86	11.9	11.94	nd	nd	nd	nd	nd	nd	nd	nd	nd	nd	nd	nd	nd	nd	nd	nd	nd	nd	nd	nd
Genetics	40	7.57	7.75	7.97	8.14	8.32	8.54	9.04	9.1	9.38	9.5	9.79	9.97	10.11	10.6	11.12	10.95	10.97	10.9	11.5	11.59	11.84	11.83	11.94	11.98	12.02	12.06	12.11	12.15	nd	nd	nd	nd	nd	nd	nd	nd	nd	nd	nd	nd	nd	nd	nd	nd	nd	nd	nd	nd
Genetics	41	7.69	7.89	8.12	8.28	8.48	8.69	9.18	9.25	9.58	9.69	9.99	10.2	10.32	10.87	11.39	11.2	11.23	11.16	11.75	11.8	12.06	12.06	12.13	12.18	12.22	12.27	12.31	12.36	nd	nd	nd	nd	nd	nd	nd	nd	nd	nd	nd	nd	nd	nd	nd	nd	nd	nd	nd	nd
Genetics	42	7.86	8.06	8.28	8.44	8.64	8.85	9.33	9.39	9.76	9.87	10.17	10.41	10.52	11.15	11.66	11.45	11.47	11.42	12	12	12.28	12.29	12.32	12.37	12.42	12.47	12.52	12.57	nd	nd	nd	nd	nd	nd	nd	nd	nd	nd	nd	nd	nd	nd	nd	nd	nd	nd	nd	nd
Genetics	43	8.01	8.22	8.42	8.6	8.8	9	9.47	9.52	9.92	10.04	10.34	10.6	10.71	11.42	11.91	11.69	11.71	11.66	12.23	12.21	12.5	12.51	12.52	12.57	12.62	12.68	12.73	12.78	nd	nd	nd	nd	nd	nd	nd	nd	nd	nd	nd	nd	nd	nd	nd	nd	nd	nd	nd	nd
Genetics	44	8.22	8.41	8.61	8.81	8.99	9.18	9.64	9.69	10.12	10.2	10.5	10.79	10.89	11.67	12.13	11.91	11.93	11.89	12.45	12.4	12.71	12.73	12.71	12.77	12.82	12.88	12.94	12.99	nd	nd	nd	nd	nd	nd	nd	nd	nd	nd	nd	nd	nd	nd	nd	nd	nd	nd	nd	nd
Genetics	45	8.35	8.58	8.78	8.98	9.14	9.32	9.77	9.84	10.29	10.36	10.65	10.96	11.03	11.84	12.3	12.08	12.1	12.08	12.61	12.53	12.85	12.89	12.84	12.9	12.95	13.01	13.07	13.13	nd	nd	nd	nd	nd	nd	nd	nd	nd	nd	nd	nd	nd	nd	nd	nd	nd	nd	nd	nd
Genetics	46	8.54	8.75	8.93	9.13	9.29	9.45	9.88	9.97	10.43	10.48	10.77	11.1	11.17	11.98	12.43	12.2	12.24	12.23	12.72	12.63	12.96	13	12.91	12.97	13.03	13.09	13.14	13.2	nd	nd	nd	nd	nd	nd	nd	nd	nd	nd	nd	nd	nd	nd	nd	nd	nd	nd	nd	nd
Genetics	47	8.68	8.87	9.09	9.28	9.42	9.59	10.02	10.1	10.58	10.6	10.89	11.26	11.33	12.12	12.57	12.34	12.36	12.36	12.84	12.73	13.07	13.11	12.98	13.04	13.1	13.16	13.22	13.28	nd	nd	nd	nd	nd	nd	nd	nd	nd	nd	nd	nd	nd	nd	nd	nd	nd	nd	nd	nd
Genetics	48	8.85	9.01	9.22	9.43	9.58	9.74	10.15	10.23	10.7	10.71	10.99	11.39	11.48	12.26	12.69	12.45	12.47	12.48	12.94	12.83	13.18	13.23	13.05	13.11	13.17	13.23	13.29	13.35	nd	nd	nd	nd	nd	nd	nd	nd	nd	nd	nd	nd	nd	nd	nd	nd	nd	nd	nd	nd
Genetics	49	9.06	9.24	9.44	9.62	9.79	9.95	10.35	10.43	10.89	10.88	11.14	11.55	11.61	12.4	12.83	12.55	12.57	12.59	13.05	12.93	13.28	13.34	13.13	13.19	13.25	13.31	13.37	13.43	nd	nd	nd	nd	nd	nd	nd	nd	nd	nd	nd	nd	nd	nd	nd	nd	nd	nd	nd	nd
Genetics	50 (Median, Q2)	9.2	9.37	9.57	9.77	9.94	10.11	10.51	10.57	11.03	11.01	11.27	11.7	11.76	12.54	12.96	12.67	12.65	12.69	13.15	13.03	13.39	13.45	13.2	13.26	13.32	13.38	13.44	13.5	nd	nd	nd	nd	nd	nd	nd	nd	nd	nd	nd	nd	nd	nd	nd	nd	nd	nd	nd	nd
Genetics	51	9.43	9.58	9.77	9.98	10.15	10.32	10.71	10.75	11.22	11.18	11.42	11.83	11.89	12.66	13.05	12.76	12.74	12.79	13.26	13.14	13.5	13.57	13.31	13.37	13.43	13.49	13.55	13.61	nd	nd	nd	nd	nd	nd	nd	nd	nd	nd	nd	nd	nd	nd	nd	nd	nd	nd	nd	nd
Genetics	52	9.73	9.87	10.07	10.26	10.41	10.56	10.95	11.01	11.47	11.41	11.64	12.01	12.05	12.8	13.19	12.9	12.89	12.93	13.37	13.24	13.61	13.68	13.41	13.48	13.54	13.6	13.67	13.73	nd	nd	nd	nd	nd	nd	nd	nd	nd	nd	nd	nd	nd	nd	nd	nd	nd	nd	nd	nd
Genetics	53	9.98	10.11	10.31	10.49	10.63	10.76	11.19	11.27	11.72	11.64	11.85	12.23	12.25	12.99	13.37	13.09	13.07	13.08	13.49	13.35	13.71	13.8	13.52	13.59	13.65	13.72	13.78	13.84	nd	nd	nd	nd	nd	nd	nd	nd	nd	nd	nd	nd	nd	nd	nd	nd	nd	nd	nd	nd
Genetics	54	10.15	10.3	10.5	10.67	10.79	10.91	11.34	11.43	11.92	11.82	12.02	12.4	12.4	13.12	13.49	13.24	13.22	13.23	13.62	13.45	13.82	13.92	13.63	13.7	13.76	13.83	13.89	13.96	nd	nd	nd	nd	nd	nd	nd	nd	nd	nd	nd	nd	nd	nd	nd	nd	nd	nd	nd	nd
Genetics	55	10.42	10.58	10.76	10.9	11.01	11.12	11.55	11.62	12.12	12	12.18	12.55	12.53	13.25	13.62	13.38	13.36	13.35	13.75	13.55	13.93	14.03	13.74	13.81	13.87	13.94	14.01	14.07	nd	nd	nd	nd	nd	nd	nd	nd	nd	nd	nd	nd	nd	nd	nd	nd	nd	nd	nd	nd
Genetics	56	10.61	10.8	10.96	11.1	11.19	11.32	11.75	11.82	12.32	12.19	12.34	12.72	12.67	13.4	13.75	13.52	13.48	13.46	13.87	13.65	14.04	14.15	13.85	13.92	13.99	14.06	14.12	14.19	nd	nd	nd	nd	nd	nd	nd	nd	nd	nd	nd	nd	nd	nd	nd	nd	nd	nd	nd	nd
Genetics	57	10.85	11.02	11.21	11.33	11.41	11.53	11.97	12.02	12.5	12.36	12.49	12.87	12.82	13.52	13.86	13.65	13.59	13.58	13.98	13.77	14.16	14.28	13.97	14.04	14.11	14.18	14.25	14.32	nd	nd	nd	nd	nd	nd	nd	nd	nd	nd	nd	nd	nd	nd	nd	nd	nd	nd	nd	nd
Genetics	58	11.16	11.34	11.52	11.63	11.69	11.79	12.21	12.25	12.7	12.57	12.67	13.05	12.96	13.65	13.98	13.78	13.72	13.71	14.11	13.91	14.28	14.4	14.09	14.16	14.23	14.3	14.37	14.44	nd	nd	nd	nd	nd	nd	nd	nd	nd	nd	nd	nd	nd	nd	nd	nd	nd	nd	nd	nd
Genetics	59	11.32	11.49	11.68	11.8	11.84	11.93	12.36	12.39	12.84	12.72	12.8	13.18	13.1	13.78	14.09	13.9	13.84	13.84	14.23	14.03	14.39	14.51	14.2	14.28	14.35	14.42	14.49	14.57	nd	nd	nd	nd	nd	nd	nd	nd	nd	nd	nd	nd	nd	nd	nd	nd	nd	nd	nd	nd
Genetics	60	11.53	11.73	11.92	12.03	12.08	12.15	12.56	12.59	13.03	12.91	12.98	13.34	13.23	13.91	14.2	14.01	13.95	13.97	14.35	14.16	14.5	14.62	14.32	14.39	14.47	14.54	14.62	14.69	nd	nd	nd	nd	nd	nd	nd	nd	nd	nd	nd	nd	nd	nd	nd	nd	nd	nd	nd	nd
Genetics	61	11.73	11.93	12.16	12.25	12.28	12.37	12.78	12.81	13.22	13.12	13.18	13.52	13.4	14.04	14.32	14.16	14.07	14.1	14.47	14.28	14.61	14.73	14.44	14.51	14.59	14.66	14.74	14.81	nd	nd	nd	nd	nd	nd	nd	nd	nd	nd	nd	nd	nd	nd	nd	nd	nd	nd	nd	nd
Genetics	62	12.01	12.24	12.46	12.54	12.55	12.65	13.06	13.06	13.47	13.35	13.39	13.73	13.57	14.2	14.47	14.31	14.19	14.23	14.6	14.4	14.73	14.84	14.56	14.63	14.71	14.79	14.86	14.94	nd	nd	nd	nd	nd	nd	nd	nd	nd	nd	nd	nd	nd	nd	nd	nd	nd	nd	nd	nd
Genetics	63	12.29	12.49	12.72	12.77	12.8	12.89	13.32	13.28	13.69	13.56	13.6	13.9	13.73	14.35	14.62	14.44	14.32	14.35	14.74	14.53	14.85	14.94	14.67	14.75	14.83	14.91	14.99	15.06	nd	nd	nd	nd	nd	nd	nd	nd	nd	nd	nd	nd	nd	nd	nd	nd	nd	nd	nd	nd
Genetics	64	12.53	12.71	12.91	12.99	13.03	13.1	13.5	13.46	13.87	13.73	13.78	14.05	13.88	14.52	14.75	14.56	14.44	14.49	14.87	14.65	14.97	15.05	14.79	14.87	14.95	15.03	15.11	15.19	nd	nd	nd	nd	nd	nd	nd	nd	nd	nd	nd	nd	nd	nd	nd	nd	nd	nd	nd	nd
Genetics	65	12.72	12.92	13.14	13.21	13.26	13.31	13.74	13.69	14.1	13.95	14	14.27	14.07	14.69	14.91	14.71	14.59	14.62	15	14.78	15.08	15.16	14.91	14.99	15.07	15.15	15.23	15.31	nd	nd	nd	nd	nd	nd	nd	nd	nd	nd	nd	nd	nd	nd	nd	nd	nd	nd	nd	nd
Genetics	66	12.95	13.14	13.35	13.42	13.47	13.51	13.94	13.88	14.28	14.16	14.22	14.46	14.26	14.87	15.07	14.88	14.75	14.81	15.18	14.96	15.23	15.26	15.03	15.11	15.19	15.27	15.36	15.44	nd	nd	nd	nd	nd	nd	nd	nd	nd	nd	nd	nd	nd	nd	nd	nd	nd	nd	nd	nd
Genetics	67	13.23	13.41	13.59	13.7	13.74	13.77	14.17	14.1	14.47	14.39	14.46	14.7	14.49	15.12	15.28	15.09	14.96	15.03	15.39	15.19	15.41	15.41	15.18	15.26	15.35	15.43	15.51	15.59	nd	nd	nd	nd	nd	nd	nd	nd	nd	nd	nd	nd	nd	nd	nd	nd	nd	nd	nd	nd
Genetics	68	13.57	13.75	13.92	14.01	14.03	14.06	14.45	14.37	14.72	14.69	14.76	14.96	14.75	15.41	15.57	15.38	15.23	15.3	15.65	15.48	15.65	15.61	15.4	15.48	15.56	15.65	15.73	15.81	nd	nd	nd	nd	nd	nd	nd	nd	nd	nd	nd	nd	nd	nd	nd	nd	nd	nd	nd	nd
Genetics	69	13.82	13.99	14.16	14.24	14.28	14.32	14.73	14.65	14.99	15	15.09	15.28	15.07	15.76	15.92	15.72	15.54	15.57	15.91	15.76	15.89	15.82	15.62	15.7	15.78	15.87	15.95	16.03	nd	nd	nd	nd	nd	nd	nd	nd	nd	nd	nd	nd	nd	nd	nd	nd	nd	nd	nd	nd
Genetics	70	14.11	14.29	14.46	14.52	14.59	14.61	15.06	14.98	15.31	15.35	15.46	15.62	15.4	16.11	16.27	16.03	15.85	15.82	16.15	16.02	16.11	16.03	15.85	15.93	16	16.08	16.16	16.24	nd	nd	nd	nd	nd	nd	nd	nd	nd	nd	nd	nd	nd	nd	nd	nd	nd	nd	nd	nd
Genetics	71	14.42	14.62	14.8	14.88	14.96	14.95	15.41	15.34	15.64	15.69	15.8	15.94	15.71	16.42	16.56	16.3	16.12	16.06	16.37	16.25	16.32	16.24	16.07	16.15	16.22	16.3	16.38	16.46	nd	nd	nd	nd	nd	nd	nd	nd	nd	nd	nd	nd	nd	nd	nd	nd	nd	nd	nd	nd
Genetics	72	14.76	14.97	15.13	15.19	15.31	15.27	15.7	15.65	15.93	16	16.09	16.23	15.97	16.72	16.86	16.56	16.37	16.33	16.59	16.49	16.52	16.45	16.29	16.37	16.44	16.52	16.6	16.68	nd	nd	nd	nd	nd	nd	nd	nd	nd	nd	nd	nd	nd	nd	nd	nd	nd	nd	nd	nd
Genetics	73	15.09	15.32	15.49	15.53	15.64	15.59	16	15.98	16.26	16.33	16.41	16.53	16.27	17.02	17.15	16.85	16.66	16.63	16.83	16.72	16.73	16.66	16.51	16.59	16.66	16.74	16.82	16.89	nd	nd	nd	nd	nd	nd	nd	nd	nd	nd	nd	nd	nd	nd	nd	nd	nd	nd	nd	nd
Genetics	74	15.4	15.59	15.76	15.81	15.92	15.84	16.24	16.24	16.53	16.62	16.67	16.77	16.53	17.3	17.42	17.11	16.93	16.9	17.08	16.96	16.94	16.86	16.73	16.81	16.88	16.96	17.03	17.11	nd	nd	nd	nd	nd	nd	nd	nd	nd	nd	nd	nd	nd	nd	nd	nd	nd	nd	nd	nd
Genetics	75 (Q3)	15.71	15.9	16.05	16.07	16.2	16.09	16.49	16.47	16.77	16.9	16.97	17.05	16.8	17.61	17.74	17.41	17.23	17.22	17.38	17.25	17.2	17.07	16.96	17.03	17.1	17.18	17.25	17.33	nd	nd	nd	nd	nd	nd	nd	nd	nd	nd	nd	nd	nd	nd	nd	nd	nd	nd	nd	nd
Genetics	76	16.05	16.31	16.42	16.48	16.58	16.45	16.82	16.8	17.09	17.23	17.33	17.38	17.07	17.92	18.01	17.68	17.57	17.57	17.73	17.61	17.53	17.37	17.29	17.36	17.44	17.51	17.59	17.67	nd	nd	nd	nd	nd	nd	nd	nd	nd	nd	nd	nd	nd	nd	nd	nd	nd	nd	nd	nd
Genetics	77	16.43	16.68	16.82	16.84	16.95	16.81	17.16	17.13	17.38	17.54	17.66	17.68	17.38	18.22	18.32	17.97	17.9	17.92	18.07	17.97	17.87	17.66	17.62	17.69	17.77	17.85	17.93	18.01	nd	nd	nd	nd	nd	nd	nd	nd	nd	nd	nd	nd	nd	nd	nd	nd	nd	nd	nd	nd
Genetics	78	16.82	17.07	17.21	17.22	17.3	17.14	17.46	17.42	17.65	17.85	18.01	17.99	17.68	18.53	18.62	18.28	18.28	18.31	18.45	18.33	18.21	17.96	17.96	18.03	18.11	18.19	18.26	18.34	nd	nd	nd	nd	nd	nd	nd	nd	nd	nd	nd	nd	nd	nd	nd	nd	nd	nd	nd	nd
Genetics	79	17.18	17.45	17.58	17.6	17.66	17.47	17.75	17.67	18.04	18.24	18.39	18.36	18.09	18.92	18.98	18.66	18.72	18.77	18.91	18.66	18.55	18.29	18.33	18.39	18.46	18.52	18.58	18.65	nd	nd	nd	nd	nd	nd	nd	nd	nd	nd	nd	nd	nd	nd	nd	nd	nd	nd	nd	nd
Genetics	80	17.6	17.94	18.04	18.06	18.09	17.91	18.14	18.03	18.51	18.68	18.84	18.78	18.5	19.33	19.37	19.05	19.14	19.2	19.34	18.95	18.87	18.62	18.7	18.75	18.8	18.85	18.9	18.95	nd	nd	nd	nd	nd	nd	nd	nd	nd	nd	nd	nd	nd	nd	nd	nd	nd	nd	nd	nd
Genetics	81	18.07	18.4	18.5	18.49	18.53	18.37	18.6	18.47	19.01	19.14	19.28	19.2	18.95	19.77	19.8	19.46	19.56	19.61	19.71	19.25	19.2	18.95	19.07	19.11	19.15	19.19	19.22	19.26	nd	nd	nd	nd	nd	nd	nd	nd	nd	nd	nd	nd	nd	nd	nd	nd	nd	nd	nd	nd
Genetics	82	18.5	18.8	18.93	18.89	18.93	18.74	18.98	18.88	19.38	19.48	19.61	19.52	19.33	20.11	20.15	19.79	19.95	19.96	20.01	19.55	19.52	19.28	19.44	19.47	19.49	19.52	19.54	19.57	nd	nd	nd	nd	nd	nd	nd	nd	nd	nd	nd	nd	nd	nd	nd	nd	nd	nd	nd	nd
Genetics	83	18.92	19.3	19.39	19.42	19.45	19.26	19.51	19.45	19.92	20	20.12	20	19.8	20.58	20.54	20.16	20.35	20.35	20.34	19.88	19.85	19.61	19.82	19.83	19.84	19.85	19.86	19.88	nd	nd	nd	nd	nd	nd	nd	nd	nd	nd	nd	nd	nd	nd	nd	nd	nd	nd	nd	nd
Genetics	84	19.37	19.77	19.82	19.84	19.86	19.66	19.86	19.81	20.39	20.51	20.63	20.47	20.29	21.08	21.02	20.63	20.88	20.87	20.82	20.26	20.19	19.94	20.18	20.18	20.18	20.18	20.17	20.17	nd	nd	nd	nd	nd	nd	nd	nd	nd	nd	nd	nd	nd	nd	nd	nd	nd	nd	nd	nd
Genetics	85	19.89	20.29	20.32	20.32	20.31	20.09	20.24	20.21	20.92	21.08	21.2	20.99	20.84	21.62	21.54	21.15	21.45	21.45	21.35	20.64	20.52	20.27	20.54	20.52	20.51	20.49	20.48	20.47	nd	nd	nd	nd	nd	nd	nd	nd	nd	nd	nd	nd	nd	nd	nd	nd	nd	nd	nd	nd
Genetics	86	20.53	20.86	20.85	20.86	20.83	20.61	20.76	20.76	21.62	21.79	21.89	21.62	21.53	22.31	22.18	21.78	22.1	22.06	21.89	21.02	20.85	20.6	20.9	20.87	20.84	20.81	20.79	20.76	nd	nd	nd	nd	nd	nd	nd	nd	nd	nd	nd	nd	nd	nd	nd	nd	nd	nd	nd	nd
Genetics	87	21.1	21.49	21.46	21.44	21.38	21.17	21.4	21.43	22.26	22.41	22.49	22.22	22.12	22.87	22.72	22.31	22.65	22.53	22.27	21.4	21.19	20.92	21.26	21.22	21.18	21.13	21.09	21.05	nd	nd	nd	nd	nd	nd	nd	nd	nd	nd	nd	nd	nd	nd	nd	nd	nd	nd	nd	nd
Genetics	88	21.81	22.17	22.11	22.25	22.19	21.98	22.16	22.23	23.01	23.11	23.19	22.86	22.8	23.53	23.19	22.74	23.08	22.95	22.59	21.74	21.55	21.25	21.62	21.56	21.51	21.45	21.4	21.35	nd	nd	nd	nd	nd	nd	nd	nd	nd	nd	nd	nd	nd	nd	nd	nd	nd	nd	nd	nd
Genetics	89	22.61	23.01	22.91	23.1	23	22.82	22.96	23.08	23.78	23.85	23.9	23.5	23.41	24.12	23.68	23.2	23.51	23.38	22.92	22.07	21.91	21.58	21.97	21.91	21.84	21.77	21.7	21.64	nd	nd	nd	nd	nd	nd	nd	nd	nd	nd	nd	nd	nd	nd	nd	nd	nd	nd	nd	nd
Genetics	90	23.42	23.75	23.59	23.74	23.63	23.52	23.6	23.76	24.45	24.47	24.53	24.11	24.06	24.76	24.3	23.79	24.04	23.88	23.31	22.39	22.24	21.88	22.3	22.23	22.15	22.07	22	21.92	nd	nd	nd	nd	nd	nd	nd	nd	nd	nd	nd	nd	nd	nd	nd	nd	nd	nd	nd	nd
Genetics	91	24.23	24.62	24.43	24.73	24.55	24.48	24.51	24.63	25.33	25.31	25.35	24.89	24.78	25.45	24.79	24.28	24.48	24.29	23.71	22.7	22.58	22.19	22.64	22.55	22.46	22.37	22.29	22.2	nd	nd	nd	nd	nd	nd	nd	nd	nd	nd	nd	nd	nd	nd	nd	nd	nd	nd	nd	nd
Genetics	92	25.1	25.47	25.26	25.57	25.4	25.3	25.28	25.32	26	25.95	25.95	25.44	25.33	25.95	25.22	24.64	24.87	24.67	24.1	23.03	22.93	22.5	22.97	22.87	22.77	22.68	22.58	22.48	nd	nd	nd	nd	nd	nd	nd	nd	nd	nd	nd	nd	nd	nd	nd	nd	nd	nd	nd	nd
Genetics	93	26.11	26.52	26.46	26.69	26.55	26.49	26.38	26.35	27.01	26.86	26.82	26.3	26.14	26.57	25.8	25.11	25.27	25.04	24.47	23.37	23.29	22.83	23.3	23.19	23.08	22.98	22.87	22.76	nd	nd	nd	nd	nd	nd	nd	nd	nd	nd	nd	nd	nd	nd	nd	nd	nd	nd	nd	nd
Genetics	94	27.66	28.1	27.89	28.06	27.88	27.86	27.63	27.43	28.06	27.86	27.77	27.21	26.94	27.35	26.52	25.76	25.83	25.43	24.84	23.72	23.65	23.16	23.63	23.51	23.39	23.28	23.16	23.04	nd	nd	nd	nd	nd	nd	nd	nd	nd	nd	nd	nd	nd	nd	nd	nd	nd	nd	nd	nd
Genetics	95	29.79	30.02	29.74	30.09	29.92	29.84	29.23	28.96	29.72	29.35	29.11	28.5	28.24	28.54	27.4	26.47	26.49	26.01	25.41	24.07	24.02	23.5	23.96	23.83	23.71	23.58	23.45	23.33	nd	nd	nd	nd	nd	nd	nd	nd	nd	nd	nd	nd	nd	nd	nd	nd	nd	nd	nd	nd
Genetics	96	31.95	32.04	31.78	32.05	31.81	31.57	30.79	30.63	31.53	31.05	30.61	29.92	29.62	29.73	28.48	27.46	27.54	27	26.13	24.42	24.35	23.83	24.29	24.15	24.02	23.88	23.74	23.61	nd	nd	nd	nd	nd	nd	nd	nd	nd	nd	nd	nd	nd	nd	nd	nd	nd	nd	nd	nd
Genetics	97	34.66	34.53	34.25	34.51	34.27	34.14	33.01	32.94	34.03	33.4	32.74	31.97	31.62	31.54	30.08	28.85	28.68	28.03	26.86	24.77	24.65	24.16	24.62	24.47	24.33	24.18	24.03	23.89	nd	nd	nd	nd	nd	nd	nd	nd	nd	nd	nd	nd	nd	nd	nd	nd	nd	nd	nd	nd
Genetics	98	37.96	37.94	37.51	37.67	37.48	37.31	35.95	35.89	36.97	36.12	35.21	34.19	33.53	33.27	31.61	30.07	29.71	28.8	27.39	25.13	24.94	24.49	24.95	24.79	24.64	24.48	24.33	24.17	nd	nd	nd	nd	nd	nd	nd	nd	nd	nd	nd	nd	nd	nd	nd	nd	nd	nd	nd	nd
Genetics	99	44.93	44.59	43.71	43.45	42.71	42.24	39.88	39.37	39.93	38.78	37.48	36.17	35.14	34.63	32.75	31.2	30.74	29.41	27.86	25.48	25.24	24.82	25.28	25.12	24.95	24.78	24.62	24.45	nd	nd	nd	nd	nd	nd	nd	nd	nd	nd	nd	nd	nd	nd	nd	nd	nd	nd	nd	nd
Genetics	100 (Maximum)	65.68	63.44	60.95	59.49	57.99	56.32	51.65	49.12	47.23	45.28	43.25	39.69	38.05	37	34.55	32.26	31.68	30.02	28.34	25.84	25.53	25.15	25.61	25.44	25.26	25.08	24.91	24.73	nd	nd	nd	nd	nd	nd	nd	nd	nd	nd	nd	nd	nd	nd	nd	nd	nd	nd	nd	nd
MCB	1	0.03	0.03	0.02	0.02	0.02	0.19	0.34	0.5	0.64	0.83	0.83	0.99	1.08	1.27	1.57	1.91	2.04	2.51	2.59	2.7	2.78	3.18	nd	nd	nd	nd	nd	nd	nd	nd	nd	nd	nd	nd	nd	nd	nd	nd	nd	nd	nd	nd	nd	nd	nd	nd	nd	nd
MCB	2	0.95	1.01	1.1	1.15	1.18	1.26	1.41	1.68	1.73	1.82	1.7	1.74	1.8	1.84	2.02	2.23	2.34	2.8	2.79	2.89	2.97	3.4	nd	nd	nd	nd	nd	nd	nd	nd	nd	nd	nd	nd	nd	nd	nd	nd	nd	nd	nd	nd	nd	nd	nd	nd	nd	nd
MCB	3	1.28	1.34	1.45	1.5	1.54	1.63	1.78	2.07	2.11	2.19	2.08	2.09	2.2	2.22	2.37	2.55	2.63	3.07	3.06	3.17	3.25	3.62	nd	nd	nd	nd	nd	nd	nd	nd	nd	nd	nd	nd	nd	nd	nd	nd	nd	nd	nd	nd	nd	nd	nd	nd	nd	nd
MCB	4	1.77	1.8	1.86	1.94	2	2.08	2.24	2.42	2.43	2.51	2.49	2.46	2.65	2.66	2.76	2.9	2.95	3.37	3.37	3.51	3.61	3.83	nd	nd	nd	nd	nd	nd	nd	nd	nd	nd	nd	nd	nd	nd	nd	nd	nd	nd	nd	nd	nd	nd	nd	nd	nd	nd
MCB	5	2.02	2.06	2.14	2.21	2.29	2.37	2.59	2.77	2.77	2.83	2.91	2.88	3.12	3.11	3.21	3.31	3.33	3.68	3.69	3.86	3.99	4.07	nd	nd	nd	nd	nd	nd	nd	nd	nd	nd	nd	nd	nd	nd	nd	nd	nd	nd	nd	nd	nd	nd	nd	nd	nd	nd
MCB	6	2.25	2.32	2.39	2.47	2.54	2.65	2.87	3.06	3.08	3.11	3.19	3.16	3.39	3.37	3.45	3.54	3.52	3.86	3.86	4.01	4.13	4.21	nd	nd	nd	nd	nd	nd	nd	nd	nd	nd	nd	nd	nd	nd	nd	nd	nd	nd	nd	nd	nd	nd	nd	nd	nd	nd
MCB	7	2.48	2.56	2.65	2.76	2.82	2.93	3.17	3.35	3.5	3.5	3.57	3.53	3.74	3.68	3.74	3.82	3.77	4.1	4.12	4.12	4.25	4.32	nd	nd	nd	nd	nd	nd	nd	nd	nd	nd	nd	nd	nd	nd	nd	nd	nd	nd	nd	nd	nd	nd	nd	nd	nd	nd
MCB	8	2.76	2.83	2.93	3.04	3.1	3.21	3.49	3.67	3.86	3.84	3.87	3.84	4.02	3.96	3.99	4.06	3.98	4.28	4.3	4.22	4.36	4.42	nd	nd	nd	nd	nd	nd	nd	nd	nd	nd	nd	nd	nd	nd	nd	nd	nd	nd	nd	nd	nd	nd	nd	nd	nd	nd
MCB	9	3	3.08	3.16	3.27	3.33	3.44	3.78	3.96	4.14	4.11	4.14	4.09	4.25	4.18	4.21	4.26	4.17	4.41	4.42	4.34	4.44	4.5	nd	nd	nd	nd	nd	nd	nd	nd	nd	nd	nd	nd	nd	nd	nd	nd	nd	nd	nd	nd	nd	nd	nd	nd	nd	nd
MCB	10	3.18	3.28	3.36	3.48	3.56	3.65	4	4.21	4.38	4.35	4.37	4.3	4.44	4.39	4.41	4.44	4.34	4.57	4.55	4.47	4.56	4.62	nd	nd	nd	nd	nd	nd	nd	nd	nd	nd	nd	nd	nd	nd	nd	nd	nd	nd	nd	nd	nd	nd	nd	nd	nd	nd
MCB	11	3.37	3.49	3.56	3.68	3.77	3.87	4.22	4.44	4.59	4.56	4.58	4.49	4.61	4.58	4.6	4.6	4.48	4.71	4.67	4.59	4.69	4.74	nd	nd	nd	nd	nd	nd	nd	nd	nd	nd	nd	nd	nd	nd	nd	nd	nd	nd	nd	nd	nd	nd	nd	nd	nd	nd
MCB	12	3.6	3.7	3.79	3.9	3.99	4.08	4.44	4.66	4.82	4.78	4.8	4.69	4.8	4.79	4.8	4.79	4.66	4.88	4.84	4.72	4.82	4.86	nd	nd	nd	nd	nd	nd	nd	nd	nd	nd	nd	nd	nd	nd	nd	nd	nd	nd	nd	nd	nd	nd	nd	nd	nd	nd
MCB	13	3.76	3.88	3.99	4.1	4.18	4.28	4.66	4.88	5.13	5.07	5.1	4.99	5.08	5.08	5.1	5.08	4.92	5.12	5.08	4.87	4.98	4.98	nd	nd	nd	nd	nd	nd	nd	nd	nd	nd	nd	nd	nd	nd	nd	nd	nd	nd	nd	nd	nd	nd	nd	nd	nd	nd
MCB	14	3.93	4.06	4.18	4.28	4.36	4.46	4.86	5.09	5.34	5.27	5.33	5.21	5.29	5.31	5.33	5.3	5.13	5.31	5.25	5.04	5.16	5.12	nd	nd	nd	nd	nd	nd	nd	nd	nd	nd	nd	nd	nd	nd	nd	nd	nd	nd	nd	nd	nd	nd	nd	nd	nd	nd
MCB	15	4.09	4.22	4.35	4.45	4.54	4.63	5.04	5.25	5.49	5.41	5.5	5.38	5.45	5.49	5.51	5.46	5.28	5.46	5.4	5.21	5.35	5.25	nd	nd	nd	nd	nd	nd	nd	nd	nd	nd	nd	nd	nd	nd	nd	nd	nd	nd	nd	nd	nd	nd	nd	nd	nd	nd
MCB	16	4.26	4.41	4.52	4.63	4.71	4.8	5.23	5.42	5.65	5.57	5.69	5.57	5.62	5.7	5.71	5.65	5.46	5.62	5.57	5.39	5.53	5.37	nd	nd	nd	nd	nd	nd	nd	nd	nd	nd	nd	nd	nd	nd	nd	nd	nd	nd	nd	nd	nd	nd	nd	nd	nd	nd
MCB	17	4.42	4.58	4.72	4.82	4.91	4.99	5.43	5.63	5.86	5.81	5.97	5.87	5.89	5.98	5.98	5.91	5.71	5.86	5.82	5.64	5.72	5.52	nd	nd	nd	nd	nd	nd	nd	nd	nd	nd	nd	nd	nd	nd	nd	nd	nd	nd	nd	nd	nd	nd	nd	nd	nd	nd
MCB	18	4.59	4.77	4.91	5.02	5.09	5.18	5.64	5.85	6.08	6.06	6.23	6.18	6.17	6.29	6.28	6.2	5.99	6.11	6.07	5.89	5.96	5.73	nd	nd	nd	nd	nd	nd	nd	nd	nd	nd	nd	nd	nd	nd	nd	nd	nd	nd	nd	nd	nd	nd	nd	nd	nd	nd
MCB	19	4.75	4.94	5.09	5.2	5.29	5.4	5.89	6.1	6.33	6.31	6.5	6.5	6.47	6.59	6.56	6.46	6.2	6.3	6.25	6.07	6.13	5.89	nd	nd	nd	nd	nd	nd	nd	nd	nd	nd	nd	nd	nd	nd	nd	nd	nd	nd	nd	nd	nd	nd	nd	nd	nd	nd
MCB	20	4.96	5.17	5.32	5.42	5.5	5.63	6.14	6.36	6.59	6.56	6.75	6.8	6.75	6.84	6.81	6.7	6.4	6.48	6.41	6.23	6.3	6.04	nd	nd	nd	nd	nd	nd	nd	nd	nd	nd	nd	nd	nd	nd	nd	nd	nd	nd	nd	nd	nd	nd	nd	nd	nd	nd
MCB	21	5.09	5.3	5.45	5.56	5.65	5.78	6.3	6.52	6.74	6.7	6.89	7	6.93	7.02	6.98	6.88	6.58	6.65	6.59	6.42	6.48	6.23	nd	nd	nd	nd	nd	nd	nd	nd	nd	nd	nd	nd	nd	nd	nd	nd	nd	nd	nd	nd	nd	nd	nd	nd	nd	nd
MCB	22	5.26	5.46	5.61	5.73	5.82	5.94	6.47	6.71	6.92	6.9	7.07	7.18	7.12	7.2	7.14	7.07	6.76	6.82	6.74	6.57	6.63	6.37	nd	nd	nd	nd	nd	nd	nd	nd	nd	nd	nd	nd	nd	nd	nd	nd	nd	nd	nd	nd	nd	nd	nd	nd	nd	nd
MCB	23	5.38	5.6	5.75	5.87	5.97	6.08	6.62	6.9	7.11	7.08	7.27	7.38	7.3	7.39	7.31	7.26	6.95	7.01	6.91	6.73	6.78	6.51	nd	nd	nd	nd	nd	nd	nd	nd	nd	nd	nd	nd	nd	nd	nd	nd	nd	nd	nd	nd	nd	nd	nd	nd	nd	nd
MCB	24	5.54	5.79	5.94	6.06	6.16	6.26	6.82	7.09	7.3	7.27	7.46	7.56	7.48	7.55	7.47	7.44	7.12	7.16	7.06	6.89	6.94	6.65	nd	nd	nd	nd	nd	nd	nd	nd	nd	nd	nd	nd	nd	nd	nd	nd	nd	nd	nd	nd	nd	nd	nd	nd	nd	nd
MCB	25 (Q1)	5.71	5.95	6.1	6.22	6.33	6.44	6.99	7.25	7.46	7.43	7.62	7.71	7.63	7.7	7.61	7.6	7.26	7.31	7.22	7.03	7.1	6.8	nd	nd	nd	nd	nd	nd	nd	nd	nd	nd	nd	nd	nd	nd	nd	nd	nd	nd	nd	nd	nd	nd	nd	nd	nd	nd
MCB	26	5.89	6.13	6.27	6.39	6.52	6.62	7.16	7.44	7.67	7.62	7.83	7.92	7.84	7.9	7.8	7.8	7.45	7.49	7.39	7.2	7.28	6.96	nd	nd	nd	nd	nd	nd	nd	nd	nd	nd	nd	nd	nd	nd	nd	nd	nd	nd	nd	nd	nd	nd	nd	nd	nd	nd
MCB	27	6.11	6.34	6.48	6.6	6.74	6.84	7.34	7.63	7.84	7.78	8.01	8.09	8.02	8.07	7.95	7.96	7.61	7.65	7.55	7.35	7.46	7.12	nd	nd	nd	nd	nd	nd	nd	nd	nd	nd	nd	nd	nd	nd	nd	nd	nd	nd	nd	nd	nd	nd	nd	nd	nd	nd
MCB	28	6.33	6.56	6.7	6.82	6.94	7.03	7.5	7.78	7.98	7.91	8.14	8.23	8.14	8.18	8.06	8.1	7.75	7.79	7.68	7.5	7.62	7.28	nd	nd	nd	nd	nd	nd	nd	nd	nd	nd	nd	nd	nd	nd	nd	nd	nd	nd	nd	nd	nd	nd	nd	nd	nd	nd
MCB	29	6.55	6.78	6.91	7.02	7.14	7.22	7.69	7.98	8.18	8.11	8.32	8.41	8.32	8.36	8.22	8.29	7.94	7.94	7.82	7.64	7.76	7.44	nd	nd	nd	nd	nd	nd	nd	nd	nd	nd	nd	nd	nd	nd	nd	nd	nd	nd	nd	nd	nd	nd	nd	nd	nd	nd
MCB	30	6.76	6.99	7.11	7.21	7.34	7.4	7.88	8.2	8.38	8.32	8.52	8.62	8.53	8.57	8.43	8.51	8.16	8.13	7.97	7.81	7.9	7.6	nd	nd	nd	nd	nd	nd	nd	nd	nd	nd	nd	nd	nd	nd	nd	nd	nd	nd	nd	nd	nd	nd	nd	nd	nd	nd
MCB	31	6.9	7.13	7.26	7.35	7.47	7.54	8.02	8.32	8.51	8.45	8.64	8.74	8.65	8.68	8.53	8.64	8.29	8.25	8.1	7.94	8.02	7.74	nd	nd	nd	nd	nd	nd	nd	nd	nd	nd	nd	nd	nd	nd	nd	nd	nd	nd	nd	nd	nd	nd	nd	nd	nd	nd
MCB	32	7.1	7.33	7.45	7.57	7.67	7.75	8.24	8.56	8.74	8.68	8.83	8.93	8.84	8.86	8.69	8.81	8.44	8.4	8.23	8.07	8.15	7.88	nd	nd	nd	nd	nd	nd	nd	nd	nd	nd	nd	nd	nd	nd	nd	nd	nd	nd	nd	nd	nd	nd	nd	nd	nd	nd
MCB	33	7.2	7.44	7.56	7.68	7.79	7.86	8.35	8.7	8.88	8.82	8.96	9.07	8.98	9.01	8.83	8.96	8.6	8.56	8.36	8.2	8.29	8.03	nd	nd	nd	nd	nd	nd	nd	nd	nd	nd	nd	nd	nd	nd	nd	nd	nd	nd	nd	nd	nd	nd	nd	nd	nd	nd
MCB	34	7.35	7.6	7.71	7.84	7.97	8.03	8.54	8.89	9.06	9	9.15	9.28	9.18	9.21	9.02	9.15	8.79	8.73	8.52	8.37	8.47	8.22	nd	nd	nd	nd	nd	nd	nd	nd	nd	nd	nd	nd	nd	nd	nd	nd	nd	nd	nd	nd	nd	nd	nd	nd	nd	nd
MCB	35	7.5	7.75	7.88	8.01	8.14	8.19	8.72	9.06	9.24	9.15	9.31	9.48	9.38	9.39	9.2	9.34	8.98	8.91	8.72	8.56	8.67	8.42	nd	nd	nd	nd	nd	nd	nd	nd	nd	nd	nd	nd	nd	nd	nd	nd	nd	nd	nd	nd	nd	nd	nd	nd	nd	nd
MCB	36	7.63	7.89	8.04	8.18	8.29	8.37	8.9	9.26	9.42	9.35	9.49	9.69	9.59	9.59	9.39	9.55	9.16	9.09	8.89	8.75	8.85	8.63	nd	nd	nd	nd	nd	nd	nd	nd	nd	nd	nd	nd	nd	nd	nd	nd	nd	nd	nd	nd	nd	nd	nd	nd	nd	nd
MCB	37	7.79	8.07	8.22	8.35	8.47	8.53	9.07	9.42	9.57	9.52	9.64	9.87	9.77	9.76	9.55	9.73	9.35	9.27	9.08	8.96	9.02	8.83	nd	nd	nd	nd	nd	nd	nd	nd	nd	nd	nd	nd	nd	nd	nd	nd	nd	nd	nd	nd	nd	nd	nd	nd	nd	nd
MCB	38	7.92	8.23	8.38	8.51	8.63	8.7	9.27	9.62	9.75	9.76	9.88	10.13	10	9.98	9.78	9.96	9.56	9.46	9.28	9.18	9.18	8.99	nd	nd	nd	nd	nd	nd	nd	nd	nd	nd	nd	nd	nd	nd	nd	nd	nd	nd	nd	nd	nd	nd	nd	nd	nd	nd
MCB	39	8.04	8.36	8.52	8.65	8.77	8.87	9.45	9.81	9.94	9.95	10.06	10.33	10.18	10.16	9.95	10.15	9.72	9.61	9.43	9.32	9.32	9.14	nd	nd	nd	nd	nd	nd	nd	nd	nd	nd	nd	nd	nd	nd	nd	nd	nd	nd	nd	nd	nd	nd	nd	nd	nd	nd
MCB	40	8.21	8.53	8.69	8.82	8.94	9.03	9.63	10	10.17	10.15	10.26	10.54	10.38	10.35	10.14	10.35	9.92	9.79	9.6	9.45	9.46	9.29	nd	nd	nd	nd	nd	nd	nd	nd	nd	nd	nd	nd	nd	nd	nd	nd	nd	nd	nd	nd	nd	nd	nd	nd	nd	nd
MCB	41	8.33	8.66	8.83	8.96	9.11	9.22	9.82	10.19	10.38	10.37	10.45	10.75	10.58	10.54	10.33	10.56	10.11	9.98	9.79	9.62	9.64	9.48	nd	nd	nd	nd	nd	nd	nd	nd	nd	nd	nd	nd	nd	nd	nd	nd	nd	nd	nd	nd	nd	nd	nd	nd	nd	nd
MCB	42	8.55	8.88	9.05	9.18	9.32	9.44	10.05	10.41	10.59	10.55	10.62	10.91	10.73	10.68	10.46	10.74	10.27	10.12	9.94	9.77	9.8	9.67	nd	nd	nd	nd	nd	nd	nd	nd	nd	nd	nd	nd	nd	nd	nd	nd	nd	nd	nd	nd	nd	nd	nd	nd	nd	nd
MCB	43	8.66	9.01	9.18	9.31	9.47	9.58	10.21	10.58	10.76	10.71	10.79	11.08	10.87	10.83	10.61	10.92	10.44	10.28	10.1	9.93	9.97	9.83	nd	nd	nd	nd	nd	nd	nd	nd	nd	nd	nd	nd	nd	nd	nd	nd	nd	nd	nd	nd	nd	nd	nd	nd	nd	nd
MCB	44	8.84	9.17	9.34	9.48	9.65	9.76	10.4	10.76	10.94	10.87	10.96	11.23	11.03	10.98	10.75	11.09	10.62	10.44	10.26	10.1	10.15	10	nd	nd	nd	nd	nd	nd	nd	nd	nd	nd	nd	nd	nd	nd	nd	nd	nd	nd	nd	nd	nd	nd	nd	nd	nd	nd
MCB	45	9.02	9.35	9.51	9.66	9.84	9.96	10.61	10.98	11.16	11.08	11.18	11.44	11.23	11.18	10.94	11.31	10.82	10.63	10.44	10.27	10.34	10.16	nd	nd	nd	nd	nd	nd	nd	nd	nd	nd	nd	nd	nd	nd	nd	nd	nd	nd	nd	nd	nd	nd	nd	nd	nd	nd
MCB	46	9.22	9.55	9.7	9.85	10.03	10.14	10.8	11.15	11.32	11.23	11.33	11.57	11.35	11.29	11.05	11.46	10.97	10.77	10.59	10.42	10.49	10.32	nd	nd	nd	nd	nd	nd	nd	nd	nd	nd	nd	nd	nd	nd	nd	nd	nd	nd	nd	nd	nd	nd	nd	nd	nd	nd
MCB	47	9.42	9.76	9.9	10.03	10.21	10.32	11	11.36	11.55	11.47	11.56	11.79	11.54	11.48	11.24	11.7	11.2	10.97	10.77	10.58	10.64	10.47	nd	nd	nd	nd	nd	nd	nd	nd	nd	nd	nd	nd	nd	nd	nd	nd	nd	nd	nd	nd	nd	nd	nd	nd	nd	nd
MCB	48	9.62	9.95	10.07	10.2	10.38	10.51	11.19	11.53	11.74	11.68	11.76	11.97	11.72	11.65	11.41	11.91	11.39	11.15	10.97	10.73	10.79	10.63	nd	nd	nd	nd	nd	nd	nd	nd	nd	nd	nd	nd	nd	nd	nd	nd	nd	nd	nd	nd	nd	nd	nd	nd	nd	nd
MCB	49	9.79	10.13	10.25	10.39	10.57	10.7	11.37	11.71	11.91	11.84	11.91	12.12	11.87	11.79	11.54	12.08	11.55	11.3	11.11	10.88	10.96	10.79	nd	nd	nd	nd	nd	nd	nd	nd	nd	nd	nd	nd	nd	nd	nd	nd	nd	nd	nd	nd	nd	nd	nd	nd	nd	nd
MCB	50 (Median, Q2)	10	10.35	10.48	10.6	10.79	10.92	11.59	11.92	12.14	12.05	12.11	12.3	12.04	11.94	11.69	12.26	11.72	11.47	11.29	11.03	11.12	10.96	nd	nd	nd	nd	nd	nd	nd	nd	nd	nd	nd	nd	nd	nd	nd	nd	nd	nd	nd	nd	nd	nd	nd	nd	nd	nd
MCB	51	10.18	10.52	10.64	10.76	10.96	11.11	11.79	12.09	12.29	12.19	12.25	12.44	12.18	12.07	11.81	12.39	11.82	11.57	11.39	11.15	11.24	11.07	nd	nd	nd	nd	nd	nd	nd	nd	nd	nd	nd	nd	nd	nd	nd	nd	nd	nd	nd	nd	nd	nd	nd	nd	nd	nd
MCB	52	10.37	10.73	10.86	10.99	11.16	11.31	12.01	12.29	12.48	12.4	12.45	12.63	12.35	12.22	11.94	12.54	11.96	11.7	11.54	11.3	11.35	11.19	nd	nd	nd	nd	nd	nd	nd	nd	nd	nd	nd	nd	nd	nd	nd	nd	nd	nd	nd	nd	nd	nd	nd	nd	nd	nd
MCB	53	10.55	10.91	11.05	11.18	11.35	11.51	12.24	12.49	12.67	12.6	12.64	12.81	12.54	12.39	12.09	12.7	12.1	11.82	11.66	11.43	11.46	11.31	nd	nd	nd	nd	nd	nd	nd	nd	nd	nd	nd	nd	nd	nd	nd	nd	nd	nd	nd	nd	nd	nd	nd	nd	nd	nd
MCB	54	10.74	11.09	11.22	11.37	11.57	11.74	12.49	12.73	12.91	12.83	12.85	13	12.74	12.58	12.25	12.85	12.22	11.93	11.77	11.54	11.57	11.43	nd	nd	nd	nd	nd	nd	nd	nd	nd	nd	nd	nd	nd	nd	nd	nd	nd	nd	nd	nd	nd	nd	nd	nd	nd	nd
MCB	55	10.96	11.33	11.45	11.6	11.8	11.96	12.72	12.98	13.15	13.1	13.11	13.24	12.97	12.8	12.45	13.06	12.42	12.13	11.94	11.71	11.68	11.56	nd	nd	nd	nd	nd	nd	nd	nd	nd	nd	nd	nd	nd	nd	nd	nd	nd	nd	nd	nd	nd	nd	nd	nd	nd	nd
MCB	56	11.09	11.47	11.62	11.77	11.97	12.15	12.9	13.17	13.33	13.31	13.31	13.43	13.17	12.97	12.61	13.23	12.57	12.29	12.1	11.86	11.8	11.7	nd	nd	nd	nd	nd	nd	nd	nd	nd	nd	nd	nd	nd	nd	nd	nd	nd	nd	nd	nd	nd	nd	nd	nd	nd	nd
MCB	57	11.27	11.63	11.79	11.96	12.18	12.34	13.11	13.37	13.53	13.49	13.47	13.59	13.33	13.13	12.74	13.35	12.69	12.41	12.21	11.98	11.92	11.83	nd	nd	nd	nd	nd	nd	nd	nd	nd	nd	nd	nd	nd	nd	nd	nd	nd	nd	nd	nd	nd	nd	nd	nd	nd	nd
MCB	58	11.48	11.84	11.99	12.17	12.38	12.55	13.33	13.61	13.77	13.75	13.69	13.79	13.54	13.33	12.92	13.55	12.87	12.58	12.36	12.12	12.03	11.96	nd	nd	nd	nd	nd	nd	nd	nd	nd	nd	nd	nd	nd	nd	nd	nd	nd	nd	nd	nd	nd	nd	nd	nd	nd	nd
MCB	59	11.72	12.09	12.23	12.4	12.6	12.76	13.55	13.82	13.97	13.96	13.88	13.98	13.71	13.49	13.07	13.72	13.03	12.74	12.52	12.28	12.15	12.11	nd	nd	nd	nd	nd	nd	nd	nd	nd	nd	nd	nd	nd	nd	nd	nd	nd	nd	nd	nd	nd	nd	nd	nd	nd	nd
MCB	60	11.98	12.35	12.48	12.64	12.85	13.01	13.82	14.06	14.18	14.22	14.12	14.25	13.96	13.73	13.3	13.95	13.24	12.94	12.71	12.49	12.29	12.26	nd	nd	nd	nd	nd	nd	nd	nd	nd	nd	nd	nd	nd	nd	nd	nd	nd	nd	nd	nd	nd	nd	nd	nd	nd	nd
MCB	61	12.12	12.49	12.64	12.8	13.03	13.2	14.03	14.29	14.4	14.44	14.33	14.47	14.18	13.94	13.48	14.1	13.37	13.06	12.84	12.61	12.41	12.38	nd	nd	nd	nd	nd	nd	nd	nd	nd	nd	nd	nd	nd	nd	nd	nd	nd	nd	nd	nd	nd	nd	nd	nd	nd	nd
MCB	62	12.32	12.68	12.84	13	13.24	13.43	14.29	14.53	14.62	14.65	14.52	14.69	14.38	14.13	13.66	14.25	13.49	13.16	12.94	12.72	12.52	12.5	nd	nd	nd	nd	nd	nd	nd	nd	nd	nd	nd	nd	nd	nd	nd	nd	nd	nd	nd	nd	nd	nd	nd	nd	nd	nd
MCB	63	12.52	12.9	13.05	13.22	13.45	13.64	14.52	14.8	14.89	14.92	14.79	14.95	14.61	14.36	13.86	14.45	13.68	13.34	13.07	12.84	12.62	12.59	nd	nd	nd	nd	nd	nd	nd	nd	nd	nd	nd	nd	nd	nd	nd	nd	nd	nd	nd	nd	nd	nd	nd	nd	nd	nd
MCB	64	12.74	13.14	13.28	13.47	13.69	13.9	14.84	15.11	15.22	15.24	15.1	15.25	14.9	14.64	14.11	14.68	13.87	13.48	13.2	12.94	12.71	12.68	nd	nd	nd	nd	nd	nd	nd	nd	nd	nd	nd	nd	nd	nd	nd	nd	nd	nd	nd	nd	nd	nd	nd	nd	nd	nd
MCB	65	12.93	13.34	13.49	13.7	13.92	14.13	15.11	15.39	15.48	15.49	15.33	15.48	15.1	14.83	14.27	14.83	14	13.58	13.29	13.04	12.81	12.77	nd	nd	nd	nd	nd	nd	nd	nd	nd	nd	nd	nd	nd	nd	nd	nd	nd	nd	nd	nd	nd	nd	nd	nd	nd	nd
MCB	66	13.24	13.65	13.8	14	14.2	14.4	15.35	15.64	15.71	15.7	15.56	15.69	15.29	15.01	14.43	14.98	14.14	13.7	13.39	13.15	12.93	12.86	nd	nd	nd	nd	nd	nd	nd	nd	nd	nd	nd	nd	nd	nd	nd	nd	nd	nd	nd	nd	nd	nd	nd	nd	nd	nd
MCB	67	13.56	13.96	14.09	14.31	14.55	14.74	15.65	15.94	16.01	15.98	15.83	15.96	15.55	15.27	14.65	15.15	14.29	13.85	13.52	13.29	13.07	12.98	nd	nd	nd	nd	nd	nd	nd	nd	nd	nd	nd	nd	nd	nd	nd	nd	nd	nd	nd	nd	nd	nd	nd	nd	nd	nd
MCB	68	13.87	14.27	14.41	14.61	14.82	15.02	15.87	16.16	16.2	16.16	16.01	16.17	15.74	15.44	14.82	15.32	14.43	13.99	13.67	13.44	13.24	13.14	nd	nd	nd	nd	nd	nd	nd	nd	nd	nd	nd	nd	nd	nd	nd	nd	nd	nd	nd	nd	nd	nd	nd	nd	nd	nd
MCB	69	14.25	14.59	14.73	14.95	15.14	15.32	16.14	16.39	16.42	16.37	16.21	16.39	15.97	15.66	15.02	15.5	14.61	14.15	13.84	13.61	13.4	13.32	nd	nd	nd	nd	nd	nd	nd	nd	nd	nd	nd	nd	nd	nd	nd	nd	nd	nd	nd	nd	nd	nd	nd	nd	nd	nd
MCB	70	14.64	14.98	15.14	15.38	15.56	15.72	16.52	16.76	16.77	16.71	16.53	16.73	16.3	15.95	15.27	15.73	14.82	14.34	14.02	13.79	13.57	13.49	nd	nd	nd	nd	nd	nd	nd	nd	nd	nd	nd	nd	nd	nd	nd	nd	nd	nd	nd	nd	nd	nd	nd	nd	nd	nd
MCB	71	14.91	15.28	15.42	15.65	15.85	16	16.76	16.98	17.02	16.96	16.76	16.98	16.53	16.18	15.49	15.93	15.02	14.55	14.24	13.97	13.76	13.7	nd	nd	nd	nd	nd	nd	nd	nd	nd	nd	nd	nd	nd	nd	nd	nd	nd	nd	nd	nd	nd	nd	nd	nd	nd	nd
MCB	72	15.24	15.6	15.74	15.97	16.15	16.29	17.06	17.28	17.32	17.22	17	17.25	16.78	16.42	15.73	16.17	15.24	14.75	14.44	14.15	13.96	13.92	nd	nd	nd	nd	nd	nd	nd	nd	nd	nd	nd	nd	nd	nd	nd	nd	nd	nd	nd	nd	nd	nd	nd	nd	nd	nd
MCB	73	15.56	15.93	16.07	16.29	16.46	16.62	17.37	17.58	17.64	17.52	17.27	17.57	17.09	16.72	16.02	16.46	15.5	14.99	14.7	14.35	14.18	14.15	nd	nd	nd	nd	nd	nd	nd	nd	nd	nd	nd	nd	nd	nd	nd	nd	nd	nd	nd	nd	nd	nd	nd	nd	nd	nd
MCB	74	16.01	16.38	16.49	16.71	16.88	17	17.74	17.9	17.95	17.81	17.56	17.87	17.37	17.01	16.28	16.72	15.76	15.24	14.96	14.59	14.44	14.4	nd	nd	nd	nd	nd	nd	nd	nd	nd	nd	nd	nd	nd	nd	nd	nd	nd	nd	nd	nd	nd	nd	nd	nd	nd	nd
MCB	75 (Q3)	16.3	16.65	16.76	17.01	17.16	17.28	18.01	18.2	18.25	18.11	17.87	18.2	17.7	17.36	16.6	17.04	16.06	15.54	15.24	14.86	14.69	14.65	nd	nd	nd	nd	nd	nd	nd	nd	nd	nd	nd	nd	nd	nd	nd	nd	nd	nd	nd	nd	nd	nd	nd	nd	nd	nd
MCB	76	16.6	16.95	17.07	17.34	17.49	17.62	18.37	18.52	18.57	18.47	18.22	18.63	18.12	17.78	16.99	17.43	16.44	15.91	15.64	15.27	15.08	15.04	nd	nd	nd	nd	nd	nd	nd	nd	nd	nd	nd	nd	nd	nd	nd	nd	nd	nd	nd	nd	nd	nd	nd	nd	nd	nd
MCB	77	16.92	17.27	17.38	17.67	17.84	17.98	18.74	18.89	18.91	18.79	18.54	19.02	18.5	18.17	17.36	17.77	16.77	16.23	15.97	15.64	15.46	15.42	nd	nd	nd	nd	nd	nd	nd	nd	nd	nd	nd	nd	nd	nd	nd	nd	nd	nd	nd	nd	nd	nd	nd	nd	nd	nd
MCB	78	17.16	17.56	17.7	17.99	18.19	18.32	19.14	19.27	19.29	19.16	18.92	19.48	18.9	18.57	17.75	18.12	17.13	16.56	16.31	16	15.84	15.81	nd	nd	nd	nd	nd	nd	nd	nd	nd	nd	nd	nd	nd	nd	nd	nd	nd	nd	nd	nd	nd	nd	nd	nd	nd	nd
MCB	79	17.43	17.84	18	18.29	18.5	18.64	19.5	19.67	19.67	19.57	19.32	19.97	19.38	19.04	18.21	18.56	17.57	16.96	16.69	16.4	16.21	16.19	nd	nd	nd	nd	nd	nd	nd	nd	nd	nd	nd	nd	nd	nd	nd	nd	nd	nd	nd	nd	nd	nd	nd	nd	nd	nd
MCB	80	17.79	18.17	18.34	18.64	18.88	19.01	19.92	20.12	20.12	20	19.74	20.4	19.81	19.48	18.62	18.93	17.95	17.3	16.99	16.7	16.51	16.48	nd	nd	nd	nd	nd	nd	nd	nd	nd	nd	nd	nd	nd	nd	nd	nd	nd	nd	nd	nd	nd	nd	nd	nd	nd	nd
MCB	81	18.16	18.52	18.67	18.96	19.2	19.35	20.26	20.44	20.42	20.3	20.02	20.7	20.09	19.78	18.91	19.22	18.21	17.53	17.23	16.94	16.77	16.76	nd	nd	nd	nd	nd	nd	nd	nd	nd	nd	nd	nd	nd	nd	nd	nd	nd	nd	nd	nd	nd	nd	nd	nd	nd	nd
MCB	82	18.64	18.96	19.11	19.42	19.65	19.77	20.7	20.91	20.83	20.66	20.35	21.08	20.45	20.14	19.23	19.52	18.53	17.81	17.47	17.18	17.03	17.02	nd	nd	nd	nd	nd	nd	nd	nd	nd	nd	nd	nd	nd	nd	nd	nd	nd	nd	nd	nd	nd	nd	nd	nd	nd	nd
MCB	83	19.11	19.46	19.6	19.9	20.12	20.21	21.13	21.34	21.21	21.03	20.7	21.44	20.74	20.42	19.48	19.76	18.79	18.06	17.69	17.43	17.26	17.27	nd	nd	nd	nd	nd	nd	nd	nd	nd	nd	nd	nd	nd	nd	nd	nd	nd	nd	nd	nd	nd	nd	nd	nd	nd	nd
MCB	84	19.66	20.02	20.15	20.47	20.67	20.76	21.77	21.98	21.78	21.58	21.23	22	21.25	20.9	19.97	20.22	19.23	18.37	18.01	17.78	17.59	17.62	nd	nd	nd	nd	nd	nd	nd	nd	nd	nd	nd	nd	nd	nd	nd	nd	nd	nd	nd	nd	nd	nd	nd	nd	nd	nd
MCB	85	20.13	20.46	20.65	20.97	21.16	21.24	22.23	22.4	22.2	22.03	21.64	22.46	21.77	21.36	20.44	20.68	19.69	18.83	18.52	18.3	18.07	18.14	nd	nd	nd	nd	nd	nd	nd	nd	nd	nd	nd	nd	nd	nd	nd	nd	nd	nd	nd	nd	nd	nd	nd	nd	nd	nd
MCB	86	21.03	21.28	21.43	21.71	21.89	21.93	22.78	22.9	22.68	22.52	22.16	23	22.39	21.95	21.08	21.26	20.28	19.39	19.13	18.94	18.7	18.7	nd	nd	nd	nd	nd	nd	nd	nd	nd	nd	nd	nd	nd	nd	nd	nd	nd	nd	nd	nd	nd	nd	nd	nd	nd	nd
MCB	87	21.91	22.12	22.25	22.48	22.65	22.67	23.39	23.43	23.23	23.01	22.71	23.57	23.02	22.54	21.7	21.84	20.84	19.93	19.71	19.52	19.34	19.25	nd	nd	nd	nd	nd	nd	nd	nd	nd	nd	nd	nd	nd	nd	nd	nd	nd	nd	nd	nd	nd	nd	nd	nd	nd	nd
MCB	88	22.78	22.95	23.02	23.26	23.46	23.43	24.07	24.1	24.06	23.79	23.52	24.38	23.87	23.38	22.54	22.6	21.62	20.62	20.44	20.05	19.92	19.73	nd	nd	nd	nd	nd	nd	nd	nd	nd	nd	nd	nd	nd	nd	nd	nd	nd	nd	nd	nd	nd	nd	nd	nd	nd	nd
MCB	89	23.86	23.94	24.01	24.22	24.46	24.39	24.91	24.89	24.89	24.57	24.33	25.09	24.63	24.08	23.24	23.2	22.19	21.15	20.98	20.53	20.42	20.14	nd	nd	nd	nd	nd	nd	nd	nd	nd	nd	nd	nd	nd	nd	nd	nd	nd	nd	nd	nd	nd	nd	nd	nd	nd	nd
MCB	90	24.85	24.87	24.88	25.1	25.29	25.22	25.6	25.54	25.51	25.13	24.91	25.59	25.18	24.6	23.76	23.69	22.64	21.58	21.41	20.97	20.9	20.52	nd	nd	nd	nd	nd	nd	nd	nd	nd	nd	nd	nd	nd	nd	nd	nd	nd	nd	nd	nd	nd	nd	nd	nd	nd	nd
MCB	91	25.48	25.58	25.59	25.81	26	25.93	26.36	26.35	26.28	25.81	25.74	26.38	25.93	25.32	24.48	24.44	23.35	22.21	22.02	21.57	21.57	21	nd	nd	nd	nd	nd	nd	nd	nd	nd	nd	nd	nd	nd	nd	nd	nd	nd	nd	nd	nd	nd	nd	nd	nd	nd	nd
MCB	92	26.36	26.47	26.6	26.78	27.01	26.87	27.34	27.34	27.25	26.7	26.72	27.24	26.78	26.11	25.3	25.21	24.13	22.91	22.7	22.31	22.38	21.64	nd	nd	nd	nd	nd	nd	nd	nd	nd	nd	nd	nd	nd	nd	nd	nd	nd	nd	nd	nd	nd	nd	nd	nd	nd	nd
MCB	93	27.37	27.4	27.64	27.82	28.08	27.9	28.4	28.37	28.24	27.6	27.72	28.1	27.67	26.97	26.13	26.01	24.9	23.62	23.43	23.06	23.21	22.32	nd	nd	nd	nd	nd	nd	nd	nd	nd	nd	nd	nd	nd	nd	nd	nd	nd	nd	nd	nd	nd	nd	nd	nd	nd	nd
MCB	94	28.62	28.56	28.86	29.06	29.31	29.09	29.59	29.62	29.48	28.74	28.91	29.17	28.76	28.03	27.13	26.99	25.84	24.53	24.25	23.8	24.01	23.01	nd	nd	nd	nd	nd	nd	nd	nd	nd	nd	nd	nd	nd	nd	nd	nd	nd	nd	nd	nd	nd	nd	nd	nd	nd	nd
MCB	95	30	29.86	30.2	30.43	30.63	30.43	31.13	30.92	30.77	30.04	30.2	30.4	30.1	29.34	28.38	28.23	26.98	25.44	25.24	24.72	24.97	23.87	nd	nd	nd	nd	nd	nd	nd	nd	nd	nd	nd	nd	nd	nd	nd	nd	nd	nd	nd	nd	nd	nd	nd	nd	nd	nd
MCB	96	31.43	31.27	31.63	31.95	32.11	32.1	32.95	33.03	32.99	32.14	32.23	32.27	32.35	31.57	30.47	30.31	28.77	27.07	26.54	25.96	26.31	25.25	nd	nd	nd	nd	nd	nd	nd	nd	nd	nd	nd	nd	nd	nd	nd	nd	nd	nd	nd	nd	nd	nd	nd	nd	nd	nd
MCB	97	33.27	33.28	33.72	34.11	34.33	34.48	35.36	35.62	35.51	34.53	34.42	34.42	34.73	33.82	32.56	32.23	30.36	28.63	27.92	27.31	27.74	26.71	nd	nd	nd	nd	nd	nd	nd	nd	nd	nd	nd	nd	nd	nd	nd	nd	nd	nd	nd	nd	nd	nd	nd	nd	nd	nd
MCB	98	36.67	36.65	37.01	37.28	37.69	37.75	38.99	39.48	39.31	38.14	37.73	37.47	37.99	36.96	35.57	34.86	32.8	30.71	29.64	28.97	29.26	28.18	nd	nd	nd	nd	nd	nd	nd	nd	nd	nd	nd	nd	nd	nd	nd	nd	nd	nd	nd	nd	nd	nd	nd	nd	nd	nd
MCB	99	41.52	41.59	42	41.98	42.3	42.67	44.18	44.6	44.51	43.07	42.42	41.52	42.04	40.65	39.11	38.14	35.38	33.02	31.74	30.57	30.89	29.65	nd	nd	nd	nd	nd	nd	nd	nd	nd	nd	nd	nd	nd	nd	nd	nd	nd	nd	nd	nd	nd	nd	nd	nd	nd	nd
MCB	100 (Maximum)	54.89	58.74	59.55	58.68	59.78	60.14	62.04	62.26	62.42	59.28	57.71	55.55	52.96	49.83	47.46	44.35	40.05	37.3	34.93	32.05	32.52	31.11	nd	nd	nd	nd	nd	nd	nd	nd	nd	nd	nd	nd	nd	nd	nd	nd	nd	nd	nd	nd	nd	nd	nd	nd	nd	nd
BMCmed	1	0	0	0	0	0	0	0	0	0	0.15	0.15	0.15	0.19	0.27	0.28	0.56	0.93	0.93	1.27	1.29	2.22	3.36	3.73	4.83	5.23	6.44	6.68	8.4	9.24	9.85	10.06	10.26	10.46	10.66	10.86	11.06	11.05	11.04	11.03	11.01	11	10.99	10.97	10.96	10.95	10.81	nd	nd
BMCmed	2	0	0	0	0	0	0	0	0	0	0.27	0.27	0.27	0.35	0.5	0.54	0.81	1.19	1.19	1.55	1.58	2.44	3.59	3.98	5.05	5.4	6.6	6.87	8.6	9.46	10.07	10.27	10.48	10.68	10.88	11.09	11.29	11.27	11.25	11.24	11.22	11.2	11.18	11.16	11.15	11.13	11	nd	nd
BMCmed	3	0	0	0	0	0	0	0	0	0	0.27	0.27	0.34	0.47	0.69	0.74	1.02	1.41	1.41	1.78	1.83	2.73	3.9	4.22	5.26	5.57	6.76	7.06	8.79	9.67	10.29	10.49	10.7	10.9	11.1	11.31	11.51	11.49	11.47	11.44	11.42	11.4	11.38	11.36	11.33	11.31	11.19	nd	nd
BMCmed	4	0	0	0	0	0	0	0	0.03	0.03	0.3	0.3	0.45	0.62	0.92	0.98	1.27	1.66	1.66	2.02	2.08	3.03	4.21	4.47	5.47	5.74	6.92	7.26	8.98	9.88	10.51	10.71	10.92	11.12	11.33	11.53	11.74	11.71	11.68	11.65	11.63	11.6	11.57	11.55	11.52	11.49	11.37	nd	nd
BMCmed	5	0	0	0	0	0	0	0	0.07	0.07	0.34	0.37	0.55	0.76	1.1	1.18	1.46	1.87	1.87	2.21	2.28	3.28	4.43	4.67	5.65	5.91	7.08	7.45	9.17	10.09	10.72	10.93	11.13	11.34	11.55	11.75	11.96	11.93	11.9	11.86	11.83	11.8	11.77	11.74	11.71	11.67	11.56	nd	nd
BMCmed	6	0	0	0	0	0	0	0	0.12	0.13	0.41	0.51	0.72	0.96	1.3	1.4	1.69	2.1	2.1	2.4	2.48	3.51	4.61	4.84	5.8	6.08	7.23	7.64	9.37	10.3	10.94	11.15	11.35	11.56	11.77	11.97	12.18	12.15	12.11	12.07	12.04	12	11.96	11.93	11.89	11.85	11.75	nd	nd
BMCmed	7	0	0	0	0	0	0	0.07	0.21	0.26	0.56	0.72	0.93	1.21	1.55	1.66	1.95	2.38	2.31	2.61	2.66	3.72	4.77	5.01	5.94	6.25	7.4	7.84	9.56	10.52	11.16	11.36	11.57	11.78	11.99	12.2	12.41	12.36	12.32	12.28	12.24	12.2	12.16	12.12	12.08	12.04	11.94	nd	nd
BMCmed	8	0.03	0.02	0.02	0.02	0.09	0.22	0.32	0.47	0.57	0.9	1.09	1.31	1.62	1.96	2.08	2.31	2.61	2.49	2.79	2.82	3.89	4.92	5.17	6.08	6.42	7.58	8.04	9.75	10.73	11.37	11.58	11.79	12	12.21	12.42	12.63	12.58	12.54	12.49	12.45	12.4	12.35	12.31	12.26	12.22	12.12	nd	nd
BMCmed	9	0.16	0.14	0.12	0.11	0.24	0.36	0.45	0.6	0.75	1.11	1.34	1.59	1.92	2.27	2.38	2.58	2.88	2.7	3.02	3	4.1	5.09	5.33	6.22	6.59	7.75	8.23	9.95	10.94	11.59	11.8	12.01	12.22	12.43	12.64	12.85	12.8	12.75	12.7	12.65	12.6	12.55	12.5	12.45	12.4	12.31	nd	nd
BMCmed	10	0.23	0.19	0.17	0.33	0.47	0.64	0.72	0.87	1.05	1.42	1.65	1.97	2.32	2.66	2.64	2.81	3.06	2.86	3.19	3.16	4.29	5.29	5.48	6.37	6.76	7.92	8.43	10.14	11.15	11.81	12.02	12.23	12.44	12.65	12.86	13.08	13.02	12.97	12.91	12.86	12.8	12.75	12.69	12.64	12.58	12.5	nd	nd
BMCmed	11	0.24	0.21	0.18	0.35	0.5	0.68	0.76	0.92	1.1	1.48	1.73	2.07	2.45	2.79	2.77	2.94	3.19	2.97	3.31	3.29	4.46	5.46	5.64	6.51	6.93	8.1	8.63	10.33	11.37	12.03	12.24	12.45	12.66	12.87	13.09	13.3	13.24	13.18	13.12	13.06	13	12.94	12.88	12.82	12.76	12.69	nd	nd
BMCmed	12	0.31	0.33	0.29	0.46	0.62	0.8	0.86	1.02	1.21	1.6	1.85	2.21	2.56	2.91	2.88	3.04	3.29	3.1	3.44	3.44	4.64	5.65	5.83	6.68	7.13	8.31	8.86	10.56	11.58	12.24	12.46	12.67	12.88	13.1	13.31	13.52	13.46	13.39	13.33	13.26	13.2	13.14	13.07	13.01	12.94	12.87	nd	nd
BMCmed	13	0.47	0.54	0.55	0.72	0.87	1.04	1.08	1.2	1.39	1.8	2.06	2.43	2.76	3.05	3.01	3.16	3.41	3.26	3.6	3.61	4.84	5.85	6.03	6.87	7.35	8.52	9.1	10.79	11.79	12.46	12.67	12.89	13.1	13.32	13.53	13.75	13.68	13.61	13.54	13.47	13.4	13.33	13.26	13.19	13.12	13.06	nd	nd
BMCmed	14	0.8	0.9	0.93	1.07	1.21	1.35	1.39	1.53	1.76	2.21	2.38	2.7	3.01	3.26	3.24	3.37	3.64	3.52	3.82	3.81	5.05	6.06	6.26	7.08	7.57	8.73	9.34	11.03	12	12.68	12.89	13.11	13.32	13.54	13.75	13.97	13.9	13.82	13.75	13.67	13.6	13.53	13.45	13.38	13.31	13.25	nd	nd
BMCmed	15	0.99	1.12	1.15	1.27	1.4	1.53	1.56	1.75	2.02	2.49	2.66	2.94	3.24	3.51	3.5	3.63	3.9	3.82	4.07	4.02	5.29	6.3	6.5	7.31	7.8	8.94	9.58	11.26	12.22	12.89	13.11	13.33	13.54	13.76	13.98	14.19	14.11	14.04	13.96	13.88	13.8	13.72	13.64	13.57	13.49	13.44	nd	nd
BMCmed	16	1.34	1.43	1.46	1.58	1.7	1.8	1.82	2	2.25	2.66	2.8	3.08	3.38	3.66	3.63	3.76	4.05	4	4.26	4.22	5.5	6.53	6.74	7.55	8.03	9.16	9.82	11.5	12.44	13.11	13.33	13.55	13.76	13.98	14.2	14.42	14.33	14.25	14.17	14.08	14	13.92	13.83	13.75	13.67	13.62	nd	nd
BMCmed	17	1.61	1.67	1.71	1.84	1.95	2.03	2.05	2.24	2.44	2.81	2.94	3.2	3.51	3.8	3.76	3.88	4.18	4.15	4.41	4.39	5.71	6.74	6.97	7.78	8.25	9.37	10.05	11.72	12.64	13.31	13.53	13.75	13.96	14.18	14.4	14.62	14.53	14.45	14.36	14.28	14.19	14.11	14.02	13.93	13.85	13.81	nd	nd
BMCmed	18	1.85	1.89	1.92	2.03	2.12	2.19	2.23	2.43	2.63	2.98	3.1	3.32	3.62	3.94	3.91	4.04	4.35	4.34	4.6	4.56	5.88	6.92	7.19	8	8.46	9.57	10.25	11.91	12.81	13.47	13.69	13.91	14.13	14.34	14.56	14.78	14.7	14.61	14.53	14.45	14.36	14.28	14.19	14.11	14.03	14	nd	nd
BMCmed	19	2.1	2.14	2.14	2.24	2.31	2.36	2.41	2.61	2.83	3.18	3.26	3.45	3.74	4.1	4.09	4.23	4.55	4.57	4.82	4.77	6.08	7.11	7.42	8.23	8.67	9.78	10.45	12.11	12.98	13.63	13.85	14.07	14.29	14.51	14.72	14.94	14.86	14.78	14.7	14.62	14.53	14.45	14.37	14.29	14.21	14.18	nd	nd
BMCmed	20	2.35	2.35	2.35	2.42	2.48	2.52	2.55	2.74	2.94	3.3	3.35	3.54	3.84	4.24	4.23	4.39	4.75	4.79	5.06	5.02	6.3	7.33	7.67	8.49	8.91	10.02	10.67	12.3	13.15	13.8	14.01	14.23	14.45	14.67	14.89	15.1	15.02	14.94	14.86	14.78	14.7	14.62	14.54	14.47	14.39	14.37	nd	nd
BMCmed	21	2.55	2.55	2.57	2.63	2.68	2.72	2.74	2.91	3.08	3.47	3.53	3.72	4.01	4.43	4.41	4.59	4.97	5.03	5.32	5.29	6.51	7.54	7.92	8.75	9.12	10.23	10.87	12.47	13.29	13.93	14.15	14.37	14.59	14.8	15.02	15.24	15.16	15.08	15	14.92	14.85	14.77	14.69	14.61	14.53	14.52	nd	nd
BMCmed	22	2.71	2.71	2.74	2.78	2.85	2.89	2.89	3.05	3.2	3.61	3.67	3.86	4.14	4.59	4.57	4.75	5.15	5.24	5.55	5.53	6.73	7.77	8.18	9.01	9.33	10.45	11.06	12.64	13.44	14.07	14.29	14.5	14.72	14.94	15.15	15.37	15.29	15.22	15.14	15.06	14.99	14.91	14.83	14.76	14.68	14.67	nd	nd
BMCmed	23	2.85	2.83	2.86	2.92	2.99	3.02	3	3.15	3.3	3.71	3.77	3.97	4.31	4.79	4.75	4.94	5.37	5.46	5.79	5.78	6.97	8.01	8.45	9.23	9.52	10.65	11.23	12.79	13.59	14.21	14.42	14.64	14.86	15.07	15.29	15.5	15.43	15.35	15.28	15.2	15.13	15.05	14.98	14.9	14.83	14.82	nd	nd
BMCmed	24	3.01	2.99	3.03	3.08	3.14	3.16	3.13	3.27	3.41	3.83	3.9	4.1	4.52	4.99	4.95	5.16	5.61	5.7	6.04	6.05	7.23	8.26	8.71	9.41	9.7	10.83	11.39	12.92	13.73	14.35	14.56	14.78	14.99	15.21	15.42	15.64	15.56	15.49	15.42	15.34	15.27	15.19	15.12	15.05	14.97	14.97	nd	nd
BMCmed	25 (Q1)	3.14	3.11	3.16	3.24	3.3	3.31	3.28	3.41	3.53	3.97	4.03	4.26	4.75	5.21	5.13	5.38	5.85	5.94	6.3	6.32	7.48	8.5	8.96	9.59	9.88	11.01	11.55	13.06	13.88	14.48	14.7	14.91	15.13	15.34	15.56	15.77	15.7	15.63	15.55	15.48	15.41	15.34	15.26	15.19	15.12	15.12	nd	nd
BMCmed	26	3.37	3.31	3.35	3.43	3.47	3.5	3.47	3.59	3.7	4.12	4.21	4.4	4.97	5.42	5.34	5.59	6.04	6.13	6.48	6.5	7.67	8.67	9.17	9.72	10.01	11.14	11.69	13.19	14.01	14.6	14.82	15.04	15.25	15.47	15.69	15.91	15.83	15.76	15.69	15.62	15.55	15.48	15.41	15.34	15.27	15.27	nd	nd
BMCmed	27	3.48	3.45	3.55	3.61	3.66	3.69	3.66	3.81	3.93	4.35	4.45	4.63	5.18	5.59	5.52	5.74	6.21	6.28	6.62	6.62	7.79	8.77	9.31	9.86	10.14	11.27	11.82	13.31	14.14	14.73	14.94	15.16	15.38	15.6	15.82	16.04	15.97	15.9	15.83	15.76	15.69	15.62	15.55	15.48	15.41	15.42	nd	nd
BMCmed	28	3.6	3.58	3.68	3.75	3.79	3.81	3.79	4	4.15	4.57	4.68	4.84	5.39	5.81	5.73	5.95	6.43	6.49	6.79	6.76	7.92	8.89	9.45	10	10.28	11.41	11.96	13.43	14.27	14.85	15.07	15.29	15.51	15.73	15.95	16.17	16.1	16.04	15.97	15.9	15.83	15.76	15.7	15.63	15.56	15.57	nd	nd
BMCmed	29	3.7	3.68	3.78	3.88	3.92	3.94	3.92	4.17	4.35	4.78	4.89	5.06	5.61	6.04	5.94	6.15	6.64	6.69	6.97	6.88	8.04	9.01	9.6	10.14	10.41	11.53	12.09	13.55	14.4	14.97	15.19	15.41	15.64	15.86	16.08	16.31	16.24	16.17	16.11	16.04	15.97	15.91	15.84	15.77	15.71	15.72	nd	nd
BMCmed	30	3.86	3.84	3.96	4.06	4.08	4.09	4.11	4.34	4.56	4.98	5.09	5.28	5.82	6.24	6.14	6.35	6.86	6.88	7.12	6.99	8.14	9.12	9.73	10.27	10.53	11.65	12.21	13.66	14.52	15.09	15.31	15.54	15.76	15.99	16.21	16.44	16.37	16.31	16.24	16.18	16.11	16.05	15.98	15.92	15.85	15.87	nd	nd
BMCmed	31	3.98	4.01	4.13	4.24	4.27	4.29	4.31	4.55	4.79	5.2	5.29	5.49	6	6.42	6.3	6.5	7	7.01	7.25	7.09	8.24	9.22	9.86	10.41	10.65	11.77	12.33	13.78	14.64	15.21	15.44	15.66	15.89	16.12	16.35	16.57	16.51	16.45	16.38	16.32	16.25	16.19	16.13	16.06	16	16.02	nd	nd
BMCmed	32	4.12	4.16	4.31	4.44	4.45	4.47	4.52	4.77	5	5.42	5.49	5.68	6.18	6.59	6.45	6.65	7.17	7.15	7.39	7.22	8.36	9.33	10.01	10.56	10.79	11.9	12.47	13.89	14.76	15.33	15.56	15.79	16.02	16.25	16.48	16.71	16.64	16.58	16.52	16.46	16.4	16.33	16.27	16.21	16.15	16.17	nd	nd
BMCmed	33	4.32	4.32	4.48	4.61	4.63	4.65	4.7	4.95	5.18	5.58	5.62	5.79	6.31	6.73	6.58	6.77	7.31	7.28	7.53	7.35	8.48	9.46	10.18	10.73	10.94	12.05	12.62	14	14.87	15.45	15.68	15.92	16.15	16.38	16.61	16.84	16.78	16.72	16.66	16.6	16.54	16.48	16.41	16.35	16.29	16.32	nd	nd
BMCmed	34	4.54	4.53	4.65	4.81	4.82	4.83	4.88	5.11	5.32	5.73	5.77	5.91	6.42	6.88	6.71	6.89	7.46	7.44	7.67	7.48	8.61	9.59	10.33	10.88	11.06	12.17	12.75	14.1	14.98	15.56	15.79	16.03	16.26	16.49	16.72	16.96	16.9	16.84	16.78	16.72	16.66	16.6	16.54	16.48	16.42	16.44	nd	nd
BMCmed	35	4.68	4.67	4.79	4.95	4.95	4.97	5.02	5.29	5.52	5.92	5.96	6.1	6.6	7.09	6.91	7.09	7.68	7.66	7.83	7.62	8.76	9.72	10.46	11.02	11.17	12.27	12.88	14.19	15.08	15.66	15.89	16.13	16.36	16.6	16.83	17.06	17.01	16.95	16.89	16.83	16.77	16.71	16.65	16.59	16.53	16.56	nd	nd
BMCmed	36	4.86	4.85	4.95	5.1	5.11	5.13	5.17	5.48	5.72	6.11	6.17	6.3	6.79	7.31	7.14	7.3	7.93	7.9	8.01	7.78	8.92	9.87	10.6	11.16	11.29	12.38	13.01	14.29	15.17	15.76	15.99	16.23	16.46	16.7	16.94	17.17	17.11	17.05	17	16.94	16.88	16.82	16.76	16.7	16.64	16.67	nd	nd
BMCmed	37	5.07	5.06	5.18	5.32	5.32	5.36	5.43	5.74	5.98	6.35	6.39	6.55	7.03	7.53	7.35	7.51	8.14	8.07	8.18	7.94	9.08	10	10.72	11.28	11.4	12.49	13.13	14.38	15.27	15.85	16.09	16.33	16.57	16.81	17.04	17.28	17.22	17.16	17.11	17.05	16.99	16.93	16.87	16.81	16.76	16.78	nd	nd
BMCmed	38	5.22	5.18	5.29	5.43	5.45	5.49	5.56	5.87	6.11	6.51	6.56	6.72	7.23	7.74	7.57	7.7	8.35	8.27	8.38	8.11	9.23	10.14	10.85	11.39	11.51	12.59	13.25	14.47	15.37	15.95	16.19	16.43	16.67	16.91	17.15	17.39	17.33	17.27	17.21	17.16	17.1	17.04	16.98	16.93	16.87	16.9	nd	nd
BMCmed	39	5.52	5.55	5.63	5.75	5.75	5.77	5.83	6.08	6.35	6.77	6.83	6.96	7.44	7.94	7.76	7.89	8.56	8.49	8.6	8.29	9.35	10.25	10.97	11.48	11.6	12.68	13.36	14.57	15.46	16.05	16.29	16.53	16.77	17.01	17.26	17.5	17.44	17.38	17.32	17.27	17.21	17.15	17.1	17.04	16.98	17.01	nd	nd
BMCmed	40	5.71	5.75	5.81	5.94	5.94	5.95	5.99	6.24	6.52	6.96	7	7.13	7.62	8.12	7.93	8.05	8.73	8.65	8.76	8.42	9.47	10.37	11.09	11.57	11.7	12.77	13.47	14.66	15.56	16.15	16.39	16.63	16.88	17.12	17.36	17.6	17.55	17.49	17.43	17.38	17.32	17.26	17.21	17.15	17.09	17.13	nd	nd
BMCmed	41	5.93	5.97	6.06	6.2	6.22	6.22	6.22	6.46	6.73	7.15	7.2	7.32	7.83	8.29	8.09	8.16	8.85	8.76	8.88	8.54	9.59	10.48	11.2	11.66	11.8	12.86	13.58	14.76	15.67	16.25	16.5	16.74	16.99	17.23	17.47	17.72	17.66	17.61	17.55	17.49	17.44	17.38	17.33	17.27	17.22	17.25	nd	nd
BMCmed	42	6.18	6.2	6.25	6.44	6.45	6.44	6.41	6.63	6.88	7.3	7.35	7.47	7.98	8.45	8.2	8.26	8.96	8.87	8.99	8.65	9.68	10.57	11.28	11.75	11.9	12.95	13.69	14.86	15.77	16.36	16.61	16.85	17.1	17.34	17.59	17.83	17.78	17.72	17.67	17.61	17.56	17.5	17.45	17.39	17.34	17.37	nd	nd
BMCmed	43	6.44	6.44	6.49	6.69	6.7	6.67	6.64	6.84	7.08	7.5	7.56	7.65	8.15	8.61	8.34	8.39	9.11	9	9.11	8.75	9.79	10.67	11.37	11.85	12	13.04	13.8	14.96	15.87	16.46	16.71	16.96	17.21	17.45	17.7	17.95	17.89	17.84	17.78	17.73	17.68	17.62	17.57	17.51	17.46	17.49	nd	nd
BMCmed	44	6.72	6.71	6.75	6.97	6.96	6.92	6.91	7.12	7.38	7.79	7.82	7.9	8.38	8.82	8.53	8.57	9.3	9.17	9.22	8.84	9.88	10.76	11.46	11.94	12.1	13.13	13.91	15.05	15.97	16.57	16.82	17.07	17.32	17.56	17.81	18.06	18.01	17.95	17.9	17.85	17.79	17.74	17.69	17.63	17.58	17.61	nd	nd
BMCmed	45	6.96	6.92	6.97	7.21	7.21	7.2	7.17	7.44	7.72	8.12	8.13	8.19	8.68	9.1	8.79	8.81	9.51	9.37	9.36	8.95	10	10.88	11.57	12.04	12.22	13.24	14.03	15.15	16.07	16.67	16.92	17.17	17.43	17.68	17.93	18.18	18.12	18.07	18.02	17.96	17.91	17.86	17.81	17.75	17.7	17.74	nd	nd
BMCmed	46	7.19	7.15	7.18	7.43	7.44	7.45	7.42	7.68	7.96	8.35	8.32	8.38	8.86	9.29	8.97	8.97	9.65	9.52	9.52	9.09	10.14	11.03	11.7	12.17	12.34	13.35	14.16	15.27	16.17	16.78	17.03	17.28	17.53	17.79	18.04	18.29	18.24	18.19	18.13	18.08	18.03	17.98	17.93	17.87	17.82	17.86	nd	nd
BMCmed	47	7.42	7.36	7.39	7.64	7.64	7.66	7.63	7.91	8.18	8.55	8.49	8.54	9.02	9.47	9.14	9.14	9.83	9.7	9.66	9.24	10.28	11.17	11.84	12.32	12.47	13.47	14.29	15.38	16.26	16.88	17.14	17.39	17.64	17.9	18.15	18.41	18.35	18.3	18.25	18.2	18.15	18.1	18.04	17.99	17.94	17.98	nd	nd
BMCmed	48	7.69	7.63	7.64	7.93	7.91	7.93	7.9	8.24	8.49	8.82	8.75	8.8	9.27	9.74	9.37	9.37	10.06	9.94	9.83	9.4	10.42	11.31	11.99	12.46	12.59	13.58	14.42	15.49	16.36	16.99	17.24	17.5	17.75	18.01	18.27	18.52	18.47	18.42	18.37	18.32	18.27	18.22	18.16	18.11	18.06	18.1	nd	nd
BMCmed	49	7.85	7.78	7.79	8.1	8.08	8.1	8.05	8.52	8.79	9.1	9.05	9.1	9.58	10.06	9.67	9.67	10.36	10.26	10.02	9.57	10.59	11.45	12.13	12.6	12.72	13.7	14.55	15.6	16.46	17.09	17.35	17.61	17.86	18.12	18.38	18.64	18.59	18.54	18.48	18.43	18.38	18.33	18.28	18.23	18.18	18.23	nd	nd
BMCmed	50 (Median, Q2)	8.13	8.02	8.03	8.36	8.33	8.35	8.28	8.78	9.03	9.33	9.31	9.31	9.8	10.29	9.89	9.88	10.57	10.47	10.21	9.74	10.76	11.59	12.28	12.74	12.85	13.81	14.67	15.72	16.56	17.2	17.46	17.71	17.97	18.23	18.49	18.75	18.7	18.65	18.6	18.55	18.5	18.45	18.4	18.35	18.3	18.35	nd	nd
BMCmed	51	8.25	8.16	8.18	8.56	8.55	8.56	8.5	9	9.26	9.58	9.57	9.56	10.04	10.52	10.06	10.04	10.75	10.65	10.38	9.9	10.92	11.72	12.49	12.96	13.07	14.04	14.94	15.96	16.8	17.46	17.73	17.99	18.25	18.52	18.78	19.04	18.99	18.95	18.9	18.85	18.8	18.75	18.7	18.65	18.6	18.67	nd	nd
BMCmed	52	8.4	8.34	8.37	8.73	8.73	8.73	8.69	9.22	9.53	9.85	9.87	9.84	10.3	10.76	10.3	10.28	11.01	10.9	10.6	10.08	11.09	11.85	12.7	13.18	13.3	14.27	15.21	16.2	17.04	17.73	18	18.26	18.53	18.8	19.07	19.34	19.29	19.24	19.19	19.14	19.09	19.04	18.99	18.94	18.89	18.99	nd	nd
BMCmed	53	8.62	8.64	8.64	9.01	8.99	8.98	8.99	9.5	9.84	10.21	10.2	10.22	10.61	11.06	10.58	10.57	11.32	11.18	10.88	10.31	11.28	12.03	12.9	13.39	13.53	14.5	15.48	16.45	17.29	17.99	18.27	18.54	18.81	19.09	19.36	19.63	19.58	19.53	19.48	19.43	19.39	19.34	19.29	19.24	19.19	19.3	nd	nd
BMCmed	54	9.07	9.04	9.03	9.38	9.34	9.34	9.34	9.78	10.07	10.47	10.44	10.5	10.89	11.31	10.8	10.81	11.55	11.41	11.1	10.54	11.47	12.21	13.09	13.61	13.76	14.73	15.75	16.69	17.53	18.26	18.54	18.81	19.09	19.37	19.65	19.93	19.88	19.83	19.78	19.73	19.68	19.63	19.58	19.53	19.48	19.62	nd	nd
BMCmed	55	9.33	9.3	9.27	9.63	9.57	9.61	9.58	10.02	10.3	10.73	10.72	10.78	11.14	11.55	11.02	11.04	11.76	11.63	11.29	10.72	11.63	12.35	13.29	13.83	13.99	14.96	16.02	16.94	17.77	18.52	18.81	19.09	19.37	19.65	19.94	20.22	20.17	20.12	20.07	20.02	19.97	19.93	19.88	19.83	19.78	19.94	nd	nd
BMCmed	56	9.53	9.53	9.49	9.84	9.78	9.83	9.82	10.26	10.58	11.02	11	11.08	11.4	11.81	11.27	11.3	12.01	11.86	11.51	10.89	11.8	12.5	13.5	14.05	14.22	15.2	16.3	17.18	18.02	18.79	19.08	19.36	19.65	19.94	20.23	20.51	20.46	20.42	20.37	20.32	20.27	20.22	20.17	20.12	20.07	20.26	nd	nd
BMCmed	57	9.86	9.82	9.79	10.15	10.06	10.09	10.12	10.54	10.86	11.3	11.28	11.34	11.68	12.06	11.54	11.58	12.31	12.11	11.75	11.1	12.01	12.69	13.76	14.31	14.48	15.42	16.57	17.43	18.26	19.05	19.35	19.64	19.93	20.22	20.52	20.81	20.76	20.71	20.66	20.61	20.56	20.51	20.47	20.42	20.37	20.58	nd	nd
BMCmed	58	10.1	10.07	10.03	10.41	10.32	10.34	10.33	10.76	11.08	11.53	11.49	11.54	11.87	12.24	11.74	11.76	12.51	12.32	11.96	11.3	12.22	12.9	14.03	14.58	14.76	15.64	16.85	17.69	18.51	19.32	19.62	19.91	20.21	20.51	20.8	21.1	21.05	21	20.95	20.91	20.86	20.81	20.76	20.71	20.66	20.9	nd	nd
BMCmed	59	10.4	10.34	10.3	10.68	10.58	10.58	10.57	11.01	11.36	11.8	11.75	11.79	12.14	12.49	12.02	12.04	12.8	12.6	12.21	11.49	12.43	13.11	14.3	14.85	15.04	15.86	17.13	17.95	18.75	19.58	19.89	20.19	20.49	20.79	21.09	21.39	21.35	21.3	21.25	21.2	21.15	21.1	21.05	21.01	20.96	21.22	nd	nd
BMCmed	60	10.78	10.73	10.67	11.04	10.91	10.89	10.81	11.26	11.68	12.13	12.07	12.1	12.44	12.78	12.35	12.36	13.15	12.97	12.55	11.76	12.66	13.33	14.59	15.12	15.32	16.08	17.41	18.2	19	19.85	20.16	20.46	20.77	21.08	21.38	21.69	21.64	21.59	21.54	21.49	21.45	21.4	21.35	21.3	21.25	21.54	nd	nd
BMCmed	61	11.17	11.1	11.01	11.37	11.24	11.21	11.07	11.52	11.96	12.43	12.36	12.36	12.72	13.05	12.66	12.66	13.44	13.29	12.87	12.02	12.91	13.56	14.87	15.4	15.65	16.35	17.74	18.51	19.31	20.18	20.49	20.81	21.12	21.43	21.74	22.06	22.01	21.96	21.91	21.87	21.82	21.77	21.72	21.68	21.63	21.95	nd	nd
BMCmed	62	11.46	11.41	11.33	11.66	11.51	11.49	11.36	11.8	12.24	12.69	12.6	12.61	12.95	13.26	12.94	12.93	13.71	13.56	13.14	12.26	13.15	13.8	15.16	15.67	15.99	16.62	18.07	18.82	19.61	20.51	20.83	21.15	21.47	21.79	22.1	22.42	22.38	22.33	22.28	22.24	22.19	22.15	22.1	22.05	22.01	22.36	nd	nd
BMCmed	63	11.83	11.79	11.68	12	11.89	11.86	11.71	12.1	12.52	12.97	12.86	12.85	13.19	13.49	13.2	13.15	13.91	13.8	13.37	12.48	13.39	14.03	15.46	15.95	16.32	16.91	18.39	19.13	19.92	20.84	21.17	21.49	21.82	22.14	22.46	22.79	22.74	22.7	22.65	22.61	22.56	22.52	22.48	22.43	22.39	22.76	nd	nd
BMCmed	64	12.26	12.19	12.03	12.37	12.28	12.22	12.04	12.38	12.79	13.21	13.09	13.05	13.4	13.74	13.45	13.41	14.17	14.05	13.63	12.74	13.67	14.29	15.79	16.27	16.67	17.21	18.69	19.44	20.22	21.17	21.5	21.83	22.16	22.49	22.83	23.16	23.11	23.07	23.03	22.98	22.94	22.89	22.85	22.81	22.76	23.17	nd	nd
BMCmed	65	12.55	12.47	12.36	12.7	12.65	12.58	12.4	12.71	13.12	13.52	13.4	13.34	13.71	14.09	13.81	13.77	14.51	14.41	13.98	13.07	14.01	14.61	16.18	16.65	17.01	17.52	19	19.75	20.53	21.5	21.84	22.18	22.51	22.85	23.19	23.52	23.48	23.44	23.4	23.35	23.31	23.27	23.23	23.18	23.14	23.58	nd	nd
BMCmed	66	12.71	12.63	12.55	12.89	12.86	12.79	12.61	12.91	13.34	13.73	13.63	13.57	13.96	14.4	14.15	14.14	14.85	14.77	14.33	13.4	14.35	14.92	16.58	17.03	17.36	17.82	19.3	20.06	20.83	21.83	22.17	22.52	22.86	23.2	23.55	23.89	23.85	23.81	23.77	23.73	23.68	23.64	23.6	23.56	23.52	23.99	nd	nd
BMCmed	67	13.01	12.92	12.8	13.16	13.12	13.04	12.83	13.14	13.65	14.1	14.06	13.96	14.36	14.9	14.66	14.69	15.39	15.33	14.87	13.85	14.71	15.21	16.93	17.37	17.67	18.1	19.57	20.32	21.11	22.12	22.47	22.82	23.17	23.52	23.87	24.21	24.18	24.14	24.1	24.06	24.02	23.98	23.94	23.9	23.86	24.36	nd	nd
BMCmed	68	13.49	13.39	13.28	13.6	13.52	13.44	13.1	13.42	14.01	14.54	14.53	14.42	14.78	15.38	15.18	15.27	15.93	15.86	15.38	14.25	15.03	15.45	17.19	17.64	17.91	18.31	19.75	20.51	21.31	22.34	22.7	23.05	23.4	23.75	24.1	24.46	24.42	24.38	24.35	24.31	24.27	24.24	24.2	24.16	24.13	24.65	nd	nd
BMCmed	69	14.1	13.99	13.81	14.09	13.97	13.9	13.46	13.78	14.31	14.83	14.86	14.73	15.06	15.67	15.49	15.63	16.26	16.14	15.63	14.5	15.26	15.62	17.37	17.83	18.15	18.54	19.94	20.7	21.52	22.56	22.92	23.27	23.63	23.99	24.34	24.7	24.66	24.63	24.6	24.56	24.53	24.5	24.46	24.43	24.39	24.94	nd	nd
BMCmed	70	14.49	14.35	14.15	14.47	14.32	14.25	13.77	14.12	14.61	15.14	15.22	15.07	15.4	15.99	15.76	16	16.59	16.43	15.89	14.77	15.51	15.81	17.54	18.01	18.39	18.79	20.13	20.88	21.72	22.78	23.14	23.5	23.86	24.22	24.58	24.94	24.91	24.88	24.85	24.82	24.78	24.75	24.72	24.69	24.66	25.23	nd	nd
BMCmed	71	14.81	14.65	14.44	14.74	14.59	14.58	14.1	14.46	14.94	15.43	15.53	15.4	15.72	16.3	16.07	16.37	16.89	16.7	16.14	15.01	15.74	15.99	17.71	18.19	18.63	19.05	20.32	21.07	21.93	23	23.36	23.73	24.09	24.45	24.82	25.18	25.15	25.12	25.1	25.07	25.04	25.01	24.98	24.95	24.93	25.51	nd	nd
BMCmed	72	15.26	15.12	14.87	15.16	15.01	15.01	14.54	14.87	15.33	15.77	15.84	15.74	16.02	16.58	16.33	16.69	17.17	16.93	16.36	15.21	15.93	16.16	17.88	18.36	18.87	19.3	20.51	21.25	22.13	23.22	23.59	23.95	24.32	24.69	25.05	25.42	25.4	25.37	25.35	25.32	25.29	25.27	25.24	25.22	25.19	25.8	nd	nd
BMCmed	73	15.76	15.59	15.31	15.59	15.4	15.38	14.81	15.15	15.59	15.99	16.07	15.98	16.25	16.8	16.54	16.97	17.45	17.18	16.57	15.39	16.11	16.32	18.05	18.54	19.11	19.54	20.69	21.43	22.33	23.44	23.81	24.18	24.55	24.92	25.29	25.66	25.64	25.62	25.6	25.57	25.55	25.53	25.51	25.48	25.46	26.09	nd	nd
BMCmed	74	16.18	16.03	15.71	15.99	15.79	15.78	15.15	15.43	15.89	16.32	16.37	16.27	16.5	17.05	16.76	17.26	17.7	17.4	16.78	15.58	16.27	16.48	18.22	18.72	19.34	19.79	20.88	21.61	22.53	23.66	24.03	24.41	24.78	25.16	25.53	25.9	25.89	25.87	25.85	25.83	25.81	25.79	25.77	25.75	25.73	26.38	nd	nd
BMCmed	75 (Q3)	16.37	16.22	15.92	16.2	16	16.05	15.4	15.69	16.16	16.62	16.67	16.56	16.77	17.31	17.02	17.59	17.96	17.62	16.99	15.78	16.43	16.64	18.39	18.9	19.58	20.04	21.06	21.79	22.72	23.88	24.25	24.63	25.01	25.39	25.77	26.15	26.13	26.11	26.1	26.08	26.06	26.04	26.03	26.01	25.99	26.67	nd	nd
BMCmed	76	16.87	16.75	16.43	16.66	16.42	16.54	15.9	16.18	16.54	16.96	16.98	16.88	17.04	17.56	17.26	17.84	18.17	17.79	17.16	15.99	16.65	16.83	18.58	19.11	19.84	20.32	21.35	22.03	22.98	24.16	24.53	24.9	25.27	25.65	26.02	26.39	26.37	26.36	26.35	26.33	26.32	26.3	26.29	26.27	26.26	26.96	nd	nd
BMCmed	77	17.41	17.3	16.99	17.21	16.95	17.07	16.39	16.55	16.85	17.26	17.28	17.2	17.3	17.77	17.44	18	18.34	17.96	17.33	16.2	16.86	17.02	18.77	19.31	20.09	20.59	21.65	22.26	23.24	24.44	24.81	25.17	25.54	25.9	26.27	26.63	26.62	26.61	26.59	26.58	26.57	26.56	26.55	26.54	26.53	27.24	nd	nd
BMCmed	78	17.89	17.72	17.4	17.63	17.42	17.5	16.81	16.92	17.18	17.61	17.71	17.6	17.72	18.17	17.79	18.28	18.68	18.24	17.61	16.53	17.15	17.21	18.97	19.51	20.35	20.88	21.94	22.5	23.49	24.73	25.08	25.44	25.8	26.16	26.51	26.87	26.86	26.85	26.84	26.84	26.83	26.82	26.81	26.8	26.79	27.53	nd	nd
BMCmed	79	18.48	18.29	17.97	18.19	17.97	18.04	17.22	17.29	17.55	18	18.2	18.08	18.21	18.62	18.19	18.66	19.08	18.61	17.98	16.94	17.5	17.45	19.21	19.73	20.62	21.16	22.25	22.74	23.75	25.01	25.36	25.71	26.06	26.41	26.76	27.11	27.11	27.1	27.09	27.09	27.08	27.08	27.07	27.06	27.06	27.82	nd	nd
BMCmed	80	19.09	18.85	18.6	18.81	18.6	18.67	17.69	17.74	17.98	18.51	18.75	18.62	18.77	19.09	18.63	19.04	19.47	19	18.33	17.33	17.81	17.68	19.45	19.94	20.88	21.45	22.55	22.98	24.01	25.3	25.64	25.98	26.32	26.67	27.01	27.35	27.35	27.35	27.34	27.34	27.34	27.33	27.33	27.33	27.33	28.11	nd	nd
BMCmed	81	19.48	19.33	19.16	19.38	19.17	19.26	18.2	18.25	18.46	19.03	19.28	19.12	19.24	19.47	18.95	19.32	19.75	19.27	18.58	17.62	18.05	17.91	19.7	20.15	21.09	21.68	22.79	23.16	24.2	25.5	25.84	26.17	26.51	26.84	27.18	27.51	27.51	27.51	27.51	27.5	27.5	27.5	27.5	27.5	27.5	28.29	nd	nd
BMCmed	82	20.06	19.94	19.78	19.96	19.73	19.82	18.69	18.68	18.9	19.48	19.67	19.52	19.59	19.79	19.25	19.66	20.06	19.58	18.9	17.97	18.37	18.21	19.96	20.41	21.33	21.93	23.01	23.35	24.39	25.71	26.04	26.36	26.69	27.02	27.34	27.67	27.67	27.67	27.67	27.67	27.67	27.67	27.67	27.67	27.66	28.48	nd	nd
BMCmed	83	20.57	20.43	20.24	20.41	20.26	20.36	19.2	19.23	19.46	20.03	20.21	20.08	20.12	20.38	19.83	20.2	20.58	20.07	19.3	18.39	18.77	18.57	20.28	20.74	21.58	22.19	23.21	23.53	24.58	25.92	26.24	26.56	26.87	27.19	27.51	27.82	27.83	27.83	27.83	27.83	27.83	27.83	27.83	27.83	27.83	28.66	nd	nd
BMCmed	84	21.16	20.99	20.81	20.97	20.83	21.01	19.99	20.1	20.36	20.82	21.03	21.01	21.01	21.3	20.72	21.12	21.39	20.71	19.83	18.91	19.27	19.04	20.59	21.08	21.83	22.44	23.41	23.71	24.76	26.13	26.44	26.74	27.05	27.36	27.67	27.98	27.98	27.98	27.98	27.98	27.98	27.98	27.98	27.98	27.98	28.82	nd	nd
BMCmed	85	21.83	21.63	21.49	21.63	21.46	21.69	20.76	20.95	21.22	21.78	21.98	22.07	22.03	22.32	21.72	22.15	22.36	21.53	20.53	19.59	19.83	19.55	20.9	21.41	22.08	22.69	23.62	23.88	24.95	26.33	26.63	26.93	27.23	27.53	27.83	28.13	28.13	28.13	28.13	28.13	28.12	28.12	28.12	28.12	28.12	28.97	nd	nd
BMCmed	86	22.81	22.51	22.3	22.41	22.21	22.46	21.49	21.63	21.9	22.57	22.7	22.74	22.79	23.14	22.51	22.99	23.12	22.28	21.29	20.38	20.44	20.12	21.36	21.77	22.35	22.98	23.85	24.09	25.16	26.54	26.83	27.12	27.41	27.7	27.99	28.28	28.28	28.28	28.27	28.27	28.27	28.26	28.26	28.26	28.26	29.12	nd	nd
BMCmed	87	23.62	23.23	22.96	23.12	22.99	23.18	22.19	22.3	22.61	23.57	23.86	23.73	23.92	24.29	23.57	24	24.16	23.27	22.36	21.44	21.19	20.66	21.88	22.15	22.7	23.33	24.15	24.37	25.46	26.74	27.02	27.31	27.59	27.87	28.15	28.44	28.43	28.43	28.42	28.42	28.41	28.41	28.4	28.4	28.39	29.26	nd	nd
BMCmed	88	24.32	23.95	23.67	23.92	23.75	23.88	22.84	22.85	23.41	24.52	25.09	24.91	25.18	25.5	24.66	25.16	25.41	24.45	23.62	22.49	22.09	21.26	22.46	22.6	23.14	23.78	24.54	24.65	25.76	26.94	27.22	27.49	27.77	28.04	28.31	28.59	28.58	28.57	28.57	28.56	28.55	28.55	28.54	28.53	28.53	29.41	nd	nd
BMCmed	89	25.21	24.78	24.52	24.81	24.6	24.79	23.65	23.7	24.36	25.43	26.16	25.93	26.3	26.54	25.6	26.16	26.48	25.41	24.64	23.37	23	21.95	23.13	23.15	23.68	24.33	25.01	24.93	26.05	27.15	27.41	27.68	27.94	28.21	28.47	28.74	28.73	28.72	28.71	28.71	28.7	28.69	28.68	28.67	28.66	29.56	nd	nd
BMCmed	90	26.15	25.74	25.51	25.97	25.79	25.96	24.9	24.98	25.52	26.58	27.34	27.05	27.44	27.58	26.43	26.96	27.4	26.13	25.38	24.12	23.73	22.61	23.76	23.69	24.22	24.88	25.49	25.2	26.35	27.35	27.61	27.87	28.12	28.38	28.64	28.89	28.88	28.87	28.86	28.85	28.84	28.83	28.82	28.81	28.8	29.7	nd	nd
BMCmed	91	27.35	26.9	26.57	27.01	26.85	27.04	25.91	26.08	26.43	27.5	28.21	27.89	28.3	28.43	27.21	27.73	28.25	26.97	26.2	24.91	24.47	23.28	24.41	24.24	24.75	25.43	25.96	25.48	26.65	27.56	27.81	28.05	28.3	28.55	28.8	29.04	29.03	29.02	29.01	29	28.98	28.97	28.96	28.95	28.94	29.85	nd	nd
BMCmed	92	28.15	27.7	27.28	27.82	27.76	27.89	26.7	26.84	27.27	28.35	29.03	28.64	29.1	29.31	27.95	28.41	29.11	27.81	27.1	25.72	25.29	24.08	25.11	24.85	25.29	25.98	26.43	25.75	26.94	27.76	28	28.24	28.48	28.72	28.96	29.2	29.18	29.17	29.16	29.14	29.13	29.11	29.1	29.09	29.07	30	nd	nd
BMCmed	93	28.94	28.47	27.99	28.77	28.69	28.94	27.73	27.71	28.19	29.31	29.96	29.73	30.21	30.47	28.86	29.36	30.06	28.71	28.07	26.65	26.19	24.96	25.78	25.46	25.82	26.53	26.9	26.02	27.24	27.97	28.2	28.43	28.66	28.89	29.12	29.35	29.33	29.32	29.3	29.29	29.27	29.26	29.24	29.23	29.21	30.15	nd	nd
BMCmed	94	31.04	30.33	29.67	30.45	30.45	30.56	29.35	29.24	29.6	30.76	31.23	30.83	31.31	31.6	29.87	30.24	31.13	29.74	29.2	27.78	27.09	25.8	26.43	26.08	26.37	27.08	27.4	26.3	27.54	28.17	28.39	28.61	28.84	29.06	29.28	29.5	29.48	29.47	29.45	29.43	29.41	29.4	29.38	29.36	29.35	30.29	nd	nd
BMCmed	95	32.98	32.1	31.32	32.11	32.06	32.06	30.92	30.63	30.95	32.12	32.51	31.96	32.4	32.71	30.88	31.15	32.33	30.85	30.22	28.84	28.01	26.65	27.12	26.76	26.98	27.64	27.98	26.57	27.83	28.38	28.59	28.8	29.01	29.23	29.44	29.65	29.63	29.61	29.6	29.58	29.56	29.54	29.52	29.5	29.48	30.44	nd	nd
BMCmed	96	35	33.95	33.31	33.99	34.08	34.1	33.19	32.79	32.79	33.77	34.07	33.5	33.89	34.1	32.25	32.23	33.52	31.77	31.14	29.81	29	27.59	27.91	27.54	27.59	28.2	28.56	26.85	28.13	28.58	28.78	28.99	29.19	29.4	29.6	29.8	29.78	29.76	29.74	29.72	29.7	29.68	29.66	29.64	29.62	30.59	nd	nd
BMCmed	97	36.96	36.28	35.89	36.66	36.59	36.41	35.38	34.76	34.7	35.54	35.68	35.09	35.22	35.28	33.2	33.09	34.66	32.9	32.36	30.96	30.18	28.73	28.88	28.38	28.19	28.76	29.15	27.12	28.43	28.78	28.98	29.18	29.37	29.57	29.76	29.96	29.93	29.91	29.89	29.87	29.85	29.82	29.8	29.78	29.76	30.74	nd	nd
BMCmed	98	40.23	39.6	39.25	39.76	39.6	39.77	38.25	37.5	37.18	37.69	37.82	37.3	37.29	37.26	35.15	34.86	36.12	34.21	33.76	32.25	31.49	29.91	29.9	29.23	28.8	29.32	29.73	27.4	28.72	28.99	29.18	29.36	29.55	29.74	29.92	30.11	30.08	30.06	30.04	30.01	29.99	29.96	29.94	29.92	29.89	30.88	nd	nd
BMCmed	99	46.2	45.28	45.17	45.71	45.06	44.87	42.31	41.72	41.77	42.04	42.11	40.88	40.7	40.23	37.64	37.25	38.68	36.69	36.14	33.83	33.04	31.08	30.92	30.07	29.41	29.89	30.31	27.67	29.02	29.19	29.37	29.55	29.73	29.9	30.08	30.26	30.23	30.21	30.18	30.16	30.13	30.11	30.08	30.05	30.03	31.03	nd	nd
BMCmed	100 (Maximum)	60.71	57.9	57.8	58.79	57.39	56.88	54.23	53.6	53.75	52.43	50.51	48.33	48.23	46.84	42.8	41.92	42.86	39.47	38.62	35.43	34.59	32.24	31.93	30.92	30.01	30.45	30.89	27.95	29.31	29.4	29.57	29.74	29.91	30.07	30.24	30.41	30.39	30.36	30.33	30.3	30.28	30.25	30.22	30.19	30.17	31.18	nd	nd
mBio	1	0	0	0	0	0.01	0.05	0.05	0.05	0.1	0.1	0.1	0.33	0.33	0.33	0.57	0.82	0.93	1.25	1.49	1.81	1.99	2.84	2.99	3.35	4.38	4.55	4.64	4.74	5.12	5.34	5.58	nd	nd	nd	nd	nd	nd	nd	nd	nd	nd	nd	nd	nd	nd	nd	nd	nd
mBio	2	0	0.08	0.07	0.07	0.2	0.36	0.51	0.51	0.69	0.81	0.89	1.14	1.09	1.09	1.37	1.51	1.49	1.67	1.93	2.14	2.24	3.01	3.14	3.52	4.57	4.71	4.81	4.91	5.31	5.54	5.77	nd	nd	nd	nd	nd	nd	nd	nd	nd	nd	nd	nd	nd	nd	nd	nd	nd
mBio	3	0.68	0.86	0.93	0.96	1.05	1.15	1.32	1.39	1.48	1.58	1.62	1.8	1.62	1.5	1.71	1.81	1.79	1.96	2.18	2.4	2.48	3.17	3.29	3.69	4.76	4.88	4.98	5.09	5.5	5.74	5.96	nd	nd	nd	nd	nd	nd	nd	nd	nd	nd	nd	nd	nd	nd	nd	nd	nd
mBio	4	1.02	1.18	1.24	1.3	1.39	1.49	1.68	1.86	1.98	2.01	2.05	2.19	2.07	2.04	2.25	2.33	2.28	2.44	2.56	2.76	2.85	3.52	3.63	3.98	4.96	5.04	5.15	5.26	5.69	5.94	6.15	nd	nd	nd	nd	nd	nd	nd	nd	nd	nd	nd	nd	nd	nd	nd	nd	nd
mBio	5	1.31	1.47	1.52	1.58	1.67	1.77	1.98	2.25	2.35	2.38	2.43	2.54	2.47	2.53	2.79	2.85	2.77	2.93	2.99	3.19	3.27	3.88	3.99	4.28	5.18	5.21	5.33	5.44	5.88	6.14	6.35	nd	nd	nd	nd	nd	nd	nd	nd	nd	nd	nd	nd	nd	nd	nd	nd	nd
mBio	6	1.65	1.81	1.85	1.92	2.01	2.13	2.36	2.6	2.7	2.72	2.75	2.86	2.84	2.99	3.27	3.31	3.2	3.34	3.4	3.59	3.67	4.26	4.36	4.6	5.4	5.39	5.51	5.63	6.06	6.34	6.54	nd	nd	nd	nd	nd	nd	nd	nd	nd	nd	nd	nd	nd	nd	nd	nd	nd
mBio	7	1.89	2.05	2.11	2.17	2.25	2.38	2.66	2.9	3	3.02	3.04	3.12	3.11	3.24	3.56	3.59	3.49	3.6	3.63	3.82	3.91	4.5	4.59	4.83	5.64	5.58	5.71	5.84	6.25	6.53	6.73	nd	nd	nd	nd	nd	nd	nd	nd	nd	nd	nd	nd	nd	nd	nd	nd	nd
mBio	8	2.23	2.38	2.44	2.52	2.62	2.76	3.07	3.3	3.38	3.4	3.4	3.44	3.42	3.52	3.83	3.82	3.7	3.8	3.84	4.04	4.12	4.69	4.79	5.03	5.85	5.78	5.91	6.05	6.44	6.73	6.92	nd	nd	nd	nd	nd	nd	nd	nd	nd	nd	nd	nd	nd	nd	nd	nd	nd
mBio	9	2.4	2.59	2.66	2.73	2.84	2.99	3.34	3.56	3.63	3.64	3.66	3.68	3.65	3.73	4.04	4.03	3.91	3.97	4.03	4.25	4.33	4.88	4.97	5.21	6.06	6	6.13	6.25	6.63	6.93	7.11	nd	nd	nd	nd	nd	nd	nd	nd	nd	nd	nd	nd	nd	nd	nd	nd	nd
mBio	10	2.6	2.81	2.9	2.96	3.07	3.21	3.57	3.78	3.85	3.84	3.86	3.86	3.84	3.91	4.21	4.22	4.13	4.18	4.24	4.46	4.55	5.09	5.18	5.4	6.24	6.2	6.31	6.43	6.78	7.09	7.28	nd	nd	nd	nd	nd	nd	nd	nd	nd	nd	nd	nd	nd	nd	nd	nd	nd
mBio	11	2.81	3.03	3.14	3.23	3.31	3.46	3.87	4.11	4.16	4.21	4.22	4.22	4.22	4.28	4.54	4.57	4.48	4.51	4.51	4.73	4.79	5.31	5.39	5.59	6.44	6.4	6.51	6.62	6.95	7.26	7.46	nd	nd	nd	nd	nd	nd	nd	nd	nd	nd	nd	nd	nd	nd	nd	nd	nd
mBio	12	3.1	3.3	3.4	3.51	3.59	3.72	4.07	4.31	4.37	4.44	4.48	4.49	4.52	4.58	4.81	4.86	4.76	4.79	4.79	5.01	5.07	5.54	5.59	5.77	6.61	6.59	6.69	6.79	7.14	7.43	7.64	nd	nd	nd	nd	nd	nd	nd	nd	nd	nd	nd	nd	nd	nd	nd	nd	nd
mBio	13	3.44	3.62	3.7	3.8	3.89	4.02	4.29	4.52	4.59	4.65	4.68	4.7	4.75	4.8	5.02	5.06	4.94	4.99	4.99	5.2	5.27	5.73	5.76	5.93	6.79	6.77	6.87	6.96	7.33	7.6	7.82	nd	nd	nd	nd	nd	nd	nd	nd	nd	nd	nd	nd	nd	nd	nd	nd	nd
mBio	14	3.81	3.96	4.04	4.12	4.2	4.37	4.57	4.77	4.83	4.88	4.9	4.93	4.99	5.02	5.23	5.27	5.09	5.16	5.16	5.38	5.47	5.92	5.93	6.09	6.97	6.96	7.04	7.13	7.52	7.78	8	nd	nd	nd	nd	nd	nd	nd	nd	nd	nd	nd	nd	nd	nd	nd	nd	nd
mBio	15	4.05	4.2	4.27	4.37	4.45	4.61	4.82	4.98	5.04	5.08	5.08	5.11	5.18	5.21	5.39	5.44	5.25	5.34	5.34	5.55	5.67	6.12	6.1	6.25	7.15	7.15	7.22	7.3	7.71	7.95	8.19	nd	nd	nd	nd	nd	nd	nd	nd	nd	nd	nd	nd	nd	nd	nd	nd	nd
mBio	16	4.24	4.38	4.44	4.53	4.64	4.8	5.01	5.18	5.23	5.25	5.23	5.27	5.34	5.36	5.57	5.61	5.4	5.51	5.5	5.72	5.87	6.32	6.27	6.44	7.35	7.33	7.4	7.47	7.9	8.12	8.37	nd	nd	nd	nd	nd	nd	nd	nd	nd	nd	nd	nd	nd	nd	nd	nd	nd
mBio	17	4.47	4.6	4.65	4.72	4.83	4.98	5.26	5.42	5.46	5.45	5.41	5.46	5.51	5.53	5.78	5.83	5.61	5.68	5.67	5.89	6.06	6.51	6.43	6.63	7.55	7.51	7.57	7.64	8.08	8.28	8.54	nd	nd	nd	nd	nd	nd	nd	nd	nd	nd	nd	nd	nd	nd	nd	nd	nd
mBio	18	4.65	4.81	4.84	4.92	5.04	5.19	5.49	5.66	5.71	5.71	5.64	5.7	5.73	5.75	6.01	6.05	5.83	5.9	5.87	6.08	6.25	6.69	6.59	6.8	7.74	7.68	7.74	7.79	8.24	8.42	8.68	nd	nd	nd	nd	nd	nd	nd	nd	nd	nd	nd	nd	nd	nd	nd	nd	nd
mBio	19	4.81	4.96	5	5.09	5.2	5.36	5.67	5.84	5.89	5.9	5.85	5.92	5.94	5.97	6.23	6.29	6.06	6.13	6.18	6.35	6.54	6.95	6.83	7.06	7.99	7.93	7.99	8.04	8.5	8.67	8.89	nd	nd	nd	nd	nd	nd	nd	nd	nd	nd	nd	nd	nd	nd	nd	nd	nd
mBio	20	5.04	5.18	5.22	5.31	5.42	5.56	5.87	6.01	6.07	6.1	6.08	6.12	6.14	6.19	6.42	6.5	6.27	6.37	6.51	6.66	6.86	7.22	7.08	7.32	8.24	8.2	8.26	8.31	8.79	8.96	9.11	nd	nd	nd	nd	nd	nd	nd	nd	nd	nd	nd	nd	nd	nd	nd	nd	nd
mBio	21	5.21	5.38	5.42	5.51	5.61	5.75	6.06	6.19	6.25	6.26	6.24	6.3	6.3	6.35	6.58	6.66	6.43	6.56	6.78	6.93	7.14	7.49	7.32	7.56	8.48	8.46	8.51	8.56	9.06	9.22	9.3	nd	nd	nd	nd	nd	nd	nd	nd	nd	nd	nd	nd	nd	nd	nd	nd	nd
mBio	22	5.37	5.53	5.59	5.68	5.79	5.92	6.24	6.39	6.45	6.45	6.42	6.49	6.51	6.57	6.8	6.89	6.66	6.8	7.08	7.21	7.43	7.77	7.57	7.83	8.72	8.71	8.76	8.82	9.33	9.48	9.5	nd	nd	nd	nd	nd	nd	nd	nd	nd	nd	nd	nd	nd	nd	nd	nd	nd
mBio	23	5.55	5.71	5.83	5.9	6.01	6.13	6.45	6.62	6.67	6.66	6.62	6.69	6.71	6.78	6.99	7.08	6.85	7	7.35	7.47	7.7	8.04	7.82	8.07	8.94	8.95	9	9.05	9.58	9.74	9.69	nd	nd	nd	nd	nd	nd	nd	nd	nd	nd	nd	nd	nd	nd	nd	nd	nd
mBio	24	5.77	5.91	6.04	6.12	6.21	6.33	6.67	6.83	6.88	6.85	6.79	6.87	6.89	6.99	7.18	7.28	7.04	7.17	7.61	7.71	7.95	8.27	8.03	8.3	9.13	9.16	9.21	9.27	9.82	10	9.89	nd	nd	nd	nd	nd	nd	nd	nd	nd	nd	nd	nd	nd	nd	nd	nd	nd
mBio	25 (Q1)	5.98	6.14	6.25	6.34	6.42	6.53	6.88	7.03	7.07	7.05	6.98	7.05	7.06	7.19	7.36	7.46	7.22	7.34	7.87	7.96	8.17	8.49	8.25	8.51	9.32	9.37	9.43	9.49	10.07	10.27	10.08	nd	nd	nd	nd	nd	nd	nd	nd	nd	nd	nd	nd	nd	nd	nd	nd	nd
mBio	26	6.17	6.36	6.46	6.55	6.63	6.73	7.09	7.23	7.27	7.28	7.22	7.28	7.29	7.45	7.59	7.68	7.43	7.56	8.13	8.24	8.44	8.73	8.49	8.73	9.52	9.58	9.65	9.73	10.32	10.54	10.29	nd	nd	nd	nd	nd	nd	nd	nd	nd	nd	nd	nd	nd	nd	nd	nd	nd
mBio	27	6.36	6.56	6.65	6.77	6.86	6.95	7.32	7.46	7.51	7.49	7.44	7.48	7.49	7.68	7.8	7.86	7.61	7.73	8.38	8.5	8.71	8.98	8.74	8.95	9.73	9.8	9.88	9.96	10.58	10.81	10.5	nd	nd	nd	nd	nd	nd	nd	nd	nd	nd	nd	nd	nd	nd	nd	nd	nd
mBio	28	6.55	6.76	6.86	6.97	7.06	7.17	7.56	7.68	7.73	7.73	7.68	7.69	7.7	7.9	8.01	8.06	7.78	7.88	8.57	8.7	8.89	9.14	8.91	9.11	9.88	9.96	10.04	10.12	10.75	11	10.67	nd	nd	nd	nd	nd	nd	nd	nd	nd	nd	nd	nd	nd	nd	nd	nd	nd
mBio	29	6.78	6.97	7.06	7.16	7.24	7.34	7.73	7.83	7.85	7.92	7.87	7.87	7.89	8.09	8.2	8.25	7.97	8.08	8.78	8.92	9.04	9.28	9.05	9.24	10.01	10.1	10.18	10.27	10.89	11.14	10.81	nd	nd	nd	nd	nd	nd	nd	nd	nd	nd	nd	nd	nd	nd	nd	nd	nd
mBio	30	7.01	7.26	7.33	7.41	7.48	7.59	8	8.08	8.07	8.15	8.09	8.09	8.06	8.27	8.38	8.43	8.14	8.22	8.92	9.08	9.2	9.43	9.2	9.38	10.15	10.24	10.33	10.41	11.04	11.29	10.96	nd	nd	nd	nd	nd	nd	nd	nd	nd	nd	nd	nd	nd	nd	nd	nd	nd
mBio	31	7.2	7.44	7.52	7.6	7.67	7.76	8.14	8.24	8.22	8.28	8.23	8.21	8.18	8.38	8.5	8.54	8.25	8.35	9.05	9.22	9.34	9.55	9.32	9.5	10.28	10.35	10.45	10.54	11.16	11.41	11.08	nd	nd	nd	nd	nd	nd	nd	nd	nd	nd	nd	nd	nd	nd	nd	nd	nd
mBio	32	7.48	7.71	7.78	7.84	7.92	8	8.34	8.42	8.4	8.47	8.39	8.36	8.31	8.5	8.64	8.65	8.37	8.47	9.16	9.35	9.44	9.66	9.43	9.61	10.41	10.47	10.57	10.66	11.28	11.53	11.19	nd	nd	nd	nd	nd	nd	nd	nd	nd	nd	nd	nd	nd	nd	nd	nd	nd
mBio	33	7.74	7.93	8.01	8.07	8.14	8.22	8.52	8.61	8.57	8.65	8.56	8.52	8.48	8.65	8.78	8.79	8.5	8.59	9.27	9.47	9.56	9.77	9.54	9.72	10.54	10.58	10.69	10.79	11.4	11.65	11.31	nd	nd	nd	nd	nd	nd	nd	nd	nd	nd	nd	nd	nd	nd	nd	nd	nd
mBio	34	8	8.2	8.29	8.36	8.42	8.49	8.78	8.85	8.82	8.88	8.77	8.72	8.66	8.8	8.93	8.91	8.65	8.75	9.44	9.63	9.7	9.92	9.69	9.86	10.69	10.73	10.84	10.95	11.52	11.76	11.41	nd	nd	nd	nd	nd	nd	nd	nd	nd	nd	nd	nd	nd	nd	nd	nd	nd
mBio	35	8.23	8.45	8.53	8.58	8.63	8.71	9	9.04	9.03	9.08	8.98	8.91	8.83	8.97	9.1	9.07	8.86	8.96	9.65	9.82	9.88	10.07	9.86	10.01	10.86	10.9	11.02	11.14	11.65	11.86	11.51	nd	nd	nd	nd	nd	nd	nd	nd	nd	nd	nd	nd	nd	nd	nd	nd	nd
mBio	36	8.43	8.71	8.77	8.81	8.85	8.92	9.21	9.25	9.25	9.3	9.23	9.17	9.04	9.18	9.32	9.28	9.11	9.23	9.91	10.04	10.08	10.24	10.02	10.17	11.03	11.07	11.2	11.33	11.77	11.96	11.61	nd	nd	nd	nd	nd	nd	nd	nd	nd	nd	nd	nd	nd	nd	nd	nd	nd
mBio	37	8.6	8.9	8.98	9.02	9.07	9.17	9.43	9.49	9.52	9.57	9.49	9.44	9.3	9.41	9.54	9.47	9.32	9.47	10.13	10.23	10.24	10.4	10.18	10.32	11.2	11.24	11.37	11.51	11.89	12.06	11.7	nd	nd	nd	nd	nd	nd	nd	nd	nd	nd	nd	nd	nd	nd	nd	nd	nd
mBio	38	8.85	9.14	9.2	9.24	9.32	9.41	9.66	9.71	9.73	9.78	9.69	9.66	9.52	9.63	9.76	9.65	9.54	9.69	10.34	10.42	10.42	10.57	10.33	10.46	11.36	11.39	11.54	11.68	12	12.14	11.79	nd	nd	nd	nd	nd	nd	nd	nd	nd	nd	nd	nd	nd	nd	nd	nd	nd
mBio	39	9.14	9.42	9.46	9.5	9.56	9.66	9.9	9.97	10.01	10.02	9.92	9.9	9.75	9.86	9.98	9.89	9.81	9.97	10.59	10.63	10.62	10.76	10.51	10.62	11.54	11.58	11.71	11.85	12.11	12.23	11.88	nd	nd	nd	nd	nd	nd	nd	nd	nd	nd	nd	nd	nd	nd	nd	nd	nd
mBio	40	9.3	9.57	9.63	9.67	9.72	9.84	10.11	10.19	10.21	10.21	10.11	10.08	9.94	10.03	10.15	10.09	10.02	10.16	10.77	10.82	10.81	10.94	10.68	10.79	11.72	11.76	11.88	12	12.22	12.32	11.97	nd	nd	nd	nd	nd	nd	nd	nd	nd	nd	nd	nd	nd	nd	nd	nd	nd
mBio	41	9.55	9.81	9.85	9.89	9.93	10.04	10.33	10.36	10.36	10.36	10.24	10.22	10.07	10.16	10.28	10.25	10.21	10.35	10.97	11	11.02	11.16	10.89	11	11.94	11.98	12.09	12.2	12.38	12.47	12.13	nd	nd	nd	nd	nd	nd	nd	nd	nd	nd	nd	nd	nd	nd	nd	nd	nd
mBio	42	9.73	9.99	10.02	10.07	10.13	10.26	10.55	10.59	10.6	10.59	10.49	10.47	10.31	10.4	10.51	10.49	10.46	10.6	11.2	11.2	11.26	11.36	11.1	11.21	12.16	12.21	12.3	12.4	12.55	12.61	12.29	nd	nd	nd	nd	nd	nd	nd	nd	nd	nd	nd	nd	nd	nd	nd	nd	nd
mBio	43	10.05	10.32	10.32	10.35	10.4	10.53	10.77	10.83	10.84	10.83	10.72	10.68	10.49	10.59	10.7	10.71	10.7	10.85	11.42	11.39	11.49	11.57	11.31	11.42	12.38	12.43	12.51	12.59	12.71	12.76	12.44	nd	nd	nd	nd	nd	nd	nd	nd	nd	nd	nd	nd	nd	nd	nd	nd	nd
mBio	44	10.42	10.68	10.68	10.7	10.73	10.82	11.02	11.08	11.12	11.06	10.93	10.9	10.68	10.76	10.86	10.91	10.94	11.1	11.63	11.57	11.7	11.77	11.52	11.63	12.6	12.66	12.72	12.79	12.87	12.91	12.6	nd	nd	nd	nd	nd	nd	nd	nd	nd	nd	nd	nd	nd	nd	nd	nd	nd
mBio	45	10.71	10.96	10.96	11	11.02	11.11	11.28	11.35	11.38	11.28	11.14	11.1	10.86	10.94	11.03	11.09	11.12	11.33	11.84	11.77	11.93	12	11.75	11.87	12.84	12.9	12.95	13	13.08	13.05	12.76	nd	nd	nd	nd	nd	nd	nd	nd	nd	nd	nd	nd	nd	nd	nd	nd	nd
mBio	46	10.91	11.14	11.13	11.19	11.22	11.31	11.47	11.53	11.56	11.44	11.3	11.25	11.02	11.09	11.17	11.26	11.28	11.56	12.07	12	12.19	12.26	12.01	12.12	13.1	13.15	13.19	13.23	13.33	13.21	12.91	nd	nd	nd	nd	nd	nd	nd	nd	nd	nd	nd	nd	nd	nd	nd	nd	nd
mBio	47	11.11	11.37	11.36	11.42	11.44	11.52	11.69	11.74	11.75	11.64	11.5	11.43	11.17	11.24	11.33	11.41	11.43	11.77	12.3	12.21	12.42	12.48	12.23	12.34	13.32	13.37	13.42	13.47	13.59	13.37	13.08	nd	nd	nd	nd	nd	nd	nd	nd	nd	nd	nd	nd	nd	nd	nd	nd	nd
mBio	48	11.33	11.58	11.58	11.62	11.65	11.73	11.91	11.97	11.97	11.86	11.72	11.63	11.37	11.43	11.54	11.6	11.6	12.01	12.51	12.42	12.65	12.69	12.45	12.55	13.54	13.58	13.64	13.7	13.85	13.53	13.24	nd	nd	nd	nd	nd	nd	nd	nd	nd	nd	nd	nd	nd	nd	nd	nd	nd
mBio	49	11.47	11.72	11.76	11.81	11.84	11.92	12.13	12.22	12.21	12.1	11.97	11.87	11.62	11.67	11.76	11.8	11.79	12.25	12.73	12.63	12.88	12.91	12.68	12.75	13.75	13.79	13.86	13.94	14.1	13.69	13.4	nd	nd	nd	nd	nd	nd	nd	nd	nd	nd	nd	nd	nd	nd	nd	nd	nd
mBio	50 (Median, Q2)	11.64	11.9	11.94	12.04	12.06	12.14	12.36	12.46	12.45	12.36	12.22	12.1	11.87	11.93	11.98	12.01	11.99	12.51	12.99	12.87	13.13	13.16	12.93	12.97	13.95	14	14.09	14.17	14.36	13.85	13.56	nd	nd	nd	nd	nd	nd	nd	nd	nd	nd	nd	nd	nd	nd	nd	nd	nd
mBio	51	11.86	12.11	12.14	12.24	12.24	12.32	12.54	12.69	12.65	12.56	12.42	12.29	12.09	12.18	12.22	12.24	12.26	12.87	13.29	13.2	13.43	13.46	13.25	13.27	14.23	14.3	14.4	14.5	14.65	14.05	13.78	nd	nd	nd	nd	nd	nd	nd	nd	nd	nd	nd	nd	nd	nd	nd	nd	nd
mBio	52	12.08	12.32	12.34	12.45	12.46	12.55	12.77	12.92	12.92	12.84	12.72	12.57	12.37	12.48	12.51	12.51	12.54	13.22	13.64	13.54	13.73	13.74	13.55	13.55	14.51	14.6	14.71	14.83	14.95	14.26	13.99	nd	nd	nd	nd	nd	nd	nd	nd	nd	nd	nd	nd	nd	nd	nd	nd	nd
mBio	53	12.22	12.45	12.54	12.63	12.63	12.73	12.93	13.11	13.12	13.03	12.93	12.79	12.6	12.67	12.71	12.7	12.77	13.53	13.92	13.83	14.01	14.02	13.83	13.84	14.8	14.89	15.03	15.16	15.25	14.47	14.2	nd	nd	nd	nd	nd	nd	nd	nd	nd	nd	nd	nd	nd	nd	nd	nd	nd
mBio	54	12.47	12.73	12.81	12.88	12.9	12.99	13.17	13.34	13.34	13.24	13.12	12.98	12.76	12.84	12.89	12.84	12.94	13.78	14.17	14.09	14.29	14.31	14.11	14.12	15.08	15.19	15.34	15.49	15.54	14.67	14.41	nd	nd	nd	nd	nd	nd	nd	nd	nd	nd	nd	nd	nd	nd	nd	nd	nd
mBio	55	12.67	12.95	13.02	13.1	13.11	13.19	13.36	13.54	13.57	13.45	13.31	13.18	12.94	13.04	13.09	13.02	13.18	14.07	14.47	14.39	14.59	14.64	14.43	14.44	15.39	15.51	15.67	15.84	15.86	14.9	14.64	nd	nd	nd	nd	nd	nd	nd	nd	nd	nd	nd	nd	nd	nd	nd	nd	nd
mBio	56	13.02	13.28	13.32	13.38	13.39	13.45	13.57	13.74	13.78	13.66	13.49	13.36	13.12	13.27	13.33	13.24	13.43	14.34	14.77	14.68	14.89	14.96	14.74	14.75	15.66	15.78	15.96	16.14	16.16	15.17	14.88	nd	nd	nd	nd	nd	nd	nd	nd	nd	nd	nd	nd	nd	nd	nd	nd	nd
mBio	57	13.48	13.73	13.74	13.76	13.76	13.79	13.82	14.01	14.05	13.87	13.68	13.57	13.31	13.5	13.59	13.48	13.66	14.55	14.99	14.92	15.13	15.22	14.99	15	15.87	15.98	16.17	16.36	16.39	15.43	15.12	nd	nd	nd	nd	nd	nd	nd	nd	nd	nd	nd	nd	nd	nd	nd	nd	nd
mBio	58	13.9	14.13	14.12	14.13	14.12	14.14	14.06	14.24	14.29	14.12	13.92	13.81	13.54	13.76	13.84	13.72	13.89	14.76	15.23	15.15	15.37	15.47	15.23	15.23	16.08	16.17	16.37	16.57	16.62	15.69	15.36	nd	nd	nd	nd	nd	nd	nd	nd	nd	nd	nd	nd	nd	nd	nd	nd	nd
mBio	59	14.32	14.57	14.53	14.53	14.54	14.52	14.43	14.6	14.66	14.44	14.22	14.12	13.82	14.04	14.13	13.95	14.13	14.95	15.45	15.34	15.56	15.67	15.42	15.42	16.28	16.35	16.56	16.76	16.83	15.92	15.57	nd	nd	nd	nd	nd	nd	nd	nd	nd	nd	nd	nd	nd	nd	nd	nd	nd
mBio	60	14.62	14.84	14.8	14.78	14.77	14.75	14.64	14.79	14.84	14.61	14.39	14.28	13.98	14.21	14.3	14.12	14.29	15.09	15.63	15.51	15.72	15.82	15.59	15.59	16.44	16.52	16.73	16.95	17.02	16.14	15.76	nd	nd	nd	nd	nd	nd	nd	nd	nd	nd	nd	nd	nd	nd	nd	nd	nd
mBio	61	14.81	15.04	15	14.99	15	14.97	14.87	15.09	15.14	14.91	14.69	14.57	14.28	14.51	14.6	14.38	14.53	15.31	15.8	15.67	15.87	15.98	15.76	15.74	16.6	16.68	16.9	17.12	17.21	16.35	15.95	nd	nd	nd	nd	nd	nd	nd	nd	nd	nd	nd	nd	nd	nd	nd	nd	nd
mBio	62	15.14	15.35	15.3	15.29	15.28	15.24	15.14	15.34	15.41	15.25	15.04	14.89	14.65	14.89	14.95	14.73	14.87	15.6	16.13	15.98	16.08	16.19	15.97	15.9	16.75	16.84	17.07	17.3	17.4	16.56	16.13	nd	nd	nd	nd	nd	nd	nd	nd	nd	nd	nd	nd	nd	nd	nd	nd	nd
mBio	63	15.51	15.72	15.66	15.63	15.62	15.56	15.41	15.59	15.66	15.52	15.31	15.16	14.95	15.18	15.24	14.98	15.13	15.84	16.39	16.22	16.29	16.39	16.17	16.05	16.91	17	17.24	17.47	17.58	16.77	16.32	nd	nd	nd	nd	nd	nd	nd	nd	nd	nd	nd	nd	nd	nd	nd	nd	nd
mBio	64	15.97	16.16	16.1	16.07	16.05	15.96	15.78	15.92	16.02	15.84	15.61	15.44	15.24	15.46	15.48	15.2	15.35	16.03	16.61	16.39	16.44	16.55	16.34	16.19	17.04	17.14	17.39	17.63	17.75	16.96	16.49	nd	nd	nd	nd	nd	nd	nd	nd	nd	nd	nd	nd	nd	nd	nd	nd	nd
mBio	65	16.19	16.39	16.33	16.31	16.31	16.21	16.04	16.16	16.25	16.08	15.88	15.68	15.47	15.7	15.7	15.37	15.52	16.19	16.77	16.52	16.56	16.66	16.45	16.3	17.15	17.26	17.5	17.75	17.87	17.1	16.64	nd	nd	nd	nd	nd	nd	nd	nd	nd	nd	nd	nd	nd	nd	nd	nd	nd
mBio	66	16.46	16.69	16.63	16.61	16.62	16.52	16.35	16.51	16.64	16.47	16.25	16.06	15.82	16.05	16.02	15.67	15.79	16.45	16.95	16.65	16.68	16.77	16.55	16.42	17.26	17.37	17.62	17.87	18	17.24	16.79	nd	nd	nd	nd	nd	nd	nd	nd	nd	nd	nd	nd	nd	nd	nd	nd	nd
mBio	67	16.9	17.12	17.06	17.06	17.05	16.94	16.77	16.92	16.99	16.83	16.58	16.4	16.13	16.35	16.27	15.9	16.02	16.67	17.12	16.81	16.81	16.93	16.68	16.55	17.39	17.5	17.76	18.02	18.13	17.38	16.93	nd	nd	nd	nd	nd	nd	nd	nd	nd	nd	nd	nd	nd	nd	nd	nd	nd
mBio	68	17.25	17.45	17.38	17.37	17.34	17.23	17.01	17.12	17.19	17.02	16.77	16.59	16.31	16.56	16.47	16.08	16.24	16.9	17.34	17.01	16.99	17.13	16.87	16.74	17.55	17.68	17.95	18.21	18.27	17.5	17.06	nd	nd	nd	nd	nd	nd	nd	nd	nd	nd	nd	nd	nd	nd	nd	nd	nd
mBio	69	17.85	18.02	17.93	17.88	17.82	17.69	17.45	17.57	17.6	17.46	17.19	16.98	16.66	16.93	16.82	16.42	16.61	17.27	17.66	17.29	17.2	17.32	17.05	16.93	17.71	17.86	18.13	18.41	18.4	17.62	17.2	nd	nd	nd	nd	nd	nd	nd	nd	nd	nd	nd	nd	nd	nd	nd	nd	nd
mBio	70	18.34	18.47	18.39	18.36	18.32	18.19	17.95	18.03	18.06	17.89	17.57	17.35	17.02	17.29	17.11	16.66	16.86	17.49	17.87	17.49	17.39	17.51	17.23	17.12	17.88	18.04	18.32	18.6	18.54	17.75	17.33	nd	nd	nd	nd	nd	nd	nd	nd	nd	nd	nd	nd	nd	nd	nd	nd	nd
mBio	71	18.72	18.84	18.74	18.71	18.65	18.54	18.32	18.34	18.41	18.28	17.95	17.72	17.37	17.65	17.47	16.99	17.21	17.81	18.15	17.72	17.63	17.75	17.47	17.36	18.11	18.28	18.58	18.87	18.76	17.96	17.56	nd	nd	nd	nd	nd	nd	nd	nd	nd	nd	nd	nd	nd	nd	nd	nd	nd
mBio	72	19.03	19.22	19.1	19.06	18.99	18.87	18.64	18.65	18.72	18.59	18.28	18.02	17.62	17.92	17.71	17.22	17.47	18.07	18.41	17.94	17.89	17.99	17.71	17.6	18.34	18.53	18.83	19.14	18.98	18.18	17.79	nd	nd	nd	nd	nd	nd	nd	nd	nd	nd	nd	nd	nd	nd	nd	nd	nd
mBio	73	19.43	19.6	19.47	19.41	19.33	19.18	18.95	18.91	18.97	18.86	18.61	18.35	17.93	18.27	18.05	17.55	17.91	18.5	18.84	18.35	18.3	18.34	18.03	17.94	18.63	18.84	19.16	19.48	19.2	18.4	18.03	nd	nd	nd	nd	nd	nd	nd	nd	nd	nd	nd	nd	nd	nd	nd	nd	nd
mBio	74	19.88	20.01	19.9	19.86	19.73	19.61	19.34	19.28	19.33	19.23	19	18.69	18.27	18.68	18.42	17.92	18.36	18.97	19.3	18.82	18.78	18.77	18.45	18.35	18.95	19.18	19.52	19.85	19.42	18.62	18.26	nd	nd	nd	nd	nd	nd	nd	nd	nd	nd	nd	nd	nd	nd	nd	nd	nd
mBio	75 (Q3)	20.3	20.42	20.28	20.25	20.1	19.97	19.7	19.64	19.67	19.54	19.34	18.99	18.55	19.07	18.76	18.25	18.82	19.4	19.71	19.22	19.22	19.18	18.85	18.76	19.26	19.51	19.87	20.22	19.65	18.85	18.5	nd	nd	nd	nd	nd	nd	nd	nd	nd	nd	nd	nd	nd	nd	nd	nd	nd
mBio	76	20.9	20.97	20.79	20.7	20.53	20.39	20.06	19.99	19.99	19.85	19.63	19.24	18.8	19.41	19.11	18.58	19.26	19.85	20.13	19.65	19.7	19.62	19.3	19.18	19.59	19.89	20.26	20.63	19.91	19.12	18.79	nd	nd	nd	nd	nd	nd	nd	nd	nd	nd	nd	nd	nd	nd	nd	nd	nd
mBio	77	21.32	21.36	21.19	21.1	20.94	20.78	20.4	20.29	20.33	20.18	19.94	19.5	19.14	19.75	19.41	18.85	19.64	20.24	20.53	20.06	20.14	20.09	19.76	19.54	19.93	20.26	20.65	21.04	20.18	19.4	19.08	nd	nd	nd	nd	nd	nd	nd	nd	nd	nd	nd	nd	nd	nd	nd	nd	nd
mBio	78	21.84	21.88	21.71	21.61	21.42	21.23	20.79	20.65	20.71	20.53	20.24	19.78	19.47	20.08	19.71	19.15	20.05	20.65	20.95	20.46	20.59	20.55	20.21	19.9	20.28	20.63	21.02	21.41	20.45	19.67	19.37	nd	nd	nd	nd	nd	nd	nd	nd	nd	nd	nd	nd	nd	nd	nd	nd	nd
mBio	79	22.25	22.32	22.16	22.07	21.88	21.66	21.2	21.06	21.14	20.98	20.65	20.2	19.93	20.52	20.14	19.57	20.47	21.04	21.31	20.81	20.96	20.93	20.56	20.18	20.53	20.88	21.27	21.66	20.69	19.94	19.66	nd	nd	nd	nd	nd	nd	nd	nd	nd	nd	nd	nd	nd	nd	nd	nd	nd
mBio	80	22.66	22.77	22.58	22.48	22.28	22.04	21.56	21.49	21.58	21.38	21.07	20.6	20.28	20.87	20.49	19.92	20.82	21.36	21.54	21.07	21.26	21.22	20.82	20.43	20.79	21.13	21.51	21.9	20.93	20.22	19.95	nd	nd	nd	nd	nd	nd	nd	nd	nd	nd	nd	nd	nd	nd	nd	nd	nd
mBio	81	23.16	23.25	23.05	22.96	22.76	22.54	22.06	21.93	22.02	21.82	21.52	21.05	20.7	21.29	20.89	20.3	21.16	21.64	21.82	21.35	21.59	21.53	21.07	20.68	21.05	21.37	21.75	22.13	21.17	20.48	20.23	nd	nd	nd	nd	nd	nd	nd	nd	nd	nd	nd	nd	nd	nd	nd	nd	nd
mBio	82	23.65	23.75	23.55	23.44	23.25	23.07	22.56	22.41	22.48	22.29	21.95	21.55	21.16	21.72	21.31	20.69	21.5	21.96	22.13	21.69	21.93	21.86	21.32	20.93	21.29	21.62	22	22.38	21.42	20.76	20.52	nd	nd	nd	nd	nd	nd	nd	nd	nd	nd	nd	nd	nd	nd	nd	nd	nd
mBio	83	24.36	24.45	24.22	24.06	23.88	23.66	23.15	22.93	22.97	22.78	22.4	22.02	21.61	22.14	21.71	21.07	21.87	22.29	22.49	22.09	22.27	22.19	21.61	21.18	21.57	21.91	22.29	22.66	21.71	21.09	20.83	nd	nd	nd	nd	nd	nd	nd	nd	nd	nd	nd	nd	nd	nd	nd	nd	nd
mBio	84	24.88	25.05	24.82	24.62	24.4	24.15	23.7	23.46	23.47	23.29	22.87	22.42	21.96	22.45	22.01	21.37	22.18	22.49	22.74	22.34	22.54	22.48	21.9	21.43	21.83	22.19	22.57	22.94	22	21.42	21.15	nd	nd	nd	nd	nd	nd	nd	nd	nd	nd	nd	nd	nd	nd	nd	nd	nd
mBio	85	25.59	25.69	25.41	25.3	25.04	24.75	24.36	24.12	24.07	23.8	23.51	23	22.57	23.03	22.48	21.88	22.67	22.89	23.14	22.77	23.02	22.79	22.21	21.71	22.12	22.5	22.86	23.21	22.29	21.75	21.46	nd	nd	nd	nd	nd	nd	nd	nd	nd	nd	nd	nd	nd	nd	nd	nd	nd
mBio	86	26.21	26.28	26.01	25.9	25.63	25.32	24.94	24.68	24.57	24.26	23.98	23.49	23.05	23.5	22.89	22.35	23.12	23.29	23.51	23.18	23.46	23.17	22.58	22.06	22.45	22.86	23.18	23.49	22.59	22.08	21.78	nd	nd	nd	nd	nd	nd	nd	nd	nd	nd	nd	nd	nd	nd	nd	nd	nd
mBio	87	26.77	26.84	26.55	26.43	26.19	25.88	25.52	25.23	25.08	24.79	24.52	23.96	23.48	23.94	23.3	22.79	23.51	23.66	23.89	23.58	23.87	23.54	22.95	22.4	22.78	23.22	23.49	23.76	22.88	22.41	22.09	nd	nd	nd	nd	nd	nd	nd	nd	nd	nd	nd	nd	nd	nd	nd	nd	nd
mBio	88	27.51	27.66	27.39	27.27	26.99	26.64	26.44	26.12	25.97	25.66	25.37	24.74	24.18	24.6	23.88	23.43	24.13	24.11	24.39	24.07	24.35	23.96	23.32	22.75	23.11	23.58	23.81	24.03	23.18	22.74	22.41	nd	nd	nd	nd	nd	nd	nd	nd	nd	nd	nd	nd	nd	nd	nd	nd	nd
mBio	89	28.27	28.45	28.14	28.02	27.71	27.33	27.17	26.85	26.67	26.32	26.02	25.39	24.81	25.21	24.41	24.03	24.71	24.66	24.84	24.53	24.85	24.39	23.7	23.08	23.44	23.95	24.13	24.31	23.47	23.08	22.73	nd	nd	nd	nd	nd	nd	nd	nd	nd	nd	nd	nd	nd	nd	nd	nd	nd
mBio	90	29.26	29.35	28.99	28.94	28.64	28.22	28.13	27.82	27.55	27.1	26.71	26.02	25.47	25.84	24.91	24.55	25.19	25.07	25.2	24.87	25.25	24.78	24.1	23.41	23.78	24.31	24.45	24.59	23.77	23.41	23.04	nd	nd	nd	nd	nd	nd	nd	nd	nd	nd	nd	nd	nd	nd	nd	nd	nd
mBio	91	30.08	30.15	29.76	29.76	29.4	29	28.98	28.64	28.31	27.76	27.36	26.64	26.1	26.45	25.41	25.12	25.7	25.52	25.67	25.36	25.69	25.15	24.46	23.71	24.08	24.65	24.74	24.83	24.02	23.69	23.29	nd	nd	nd	nd	nd	nd	nd	nd	nd	nd	nd	nd	nd	nd	nd	nd	nd
mBio	92	30.86	31.05	30.61	30.59	30.27	29.86	29.86	29.6	29.34	28.74	28.56	27.79	27.22	27.54	26.46	26.15	26.68	26.45	26.58	26.16	26.49	25.68	24.93	24.08	24.44	25.04	25.09	25.14	24.36	24.05	23.58	nd	nd	nd	nd	nd	nd	nd	nd	nd	nd	nd	nd	nd	nd	nd	nd	nd
mBio	93	31.87	32.08	31.64	31.57	31.33	30.87	30.83	30.63	30.35	29.67	29.46	28.73	28.16	28.43	27.32	26.89	27.38	27.1	27.21	26.71	27	26.17	25.35	24.39	24.74	25.33	25.38	25.42	24.65	24.38	23.82	nd	nd	nd	nd	nd	nd	nd	nd	nd	nd	nd	nd	nd	nd	nd	nd	nd
mBio	94	33.2	33.48	33.14	32.99	32.71	32.24	32.56	32.35	31.98	31.3	31.04	30.18	29.57	29.68	28.58	28.07	28.45	27.71	27.87	27.29	27.54	26.67	25.79	24.72	25.06	25.59	25.65	25.7	24.95	24.71	24.06	nd	nd	nd	nd	nd	nd	nd	nd	nd	nd	nd	nd	nd	nd	nd	nd	nd
mBio	95	34.88	35.21	34.72	34.63	34.47	34.14	34.49	34.16	33.79	33.15	32.82	31.85	31.13	31.38	30.18	29.41	29.6	28.78	28.93	28.23	28.3	27.37	26.45	25.3	25.46	25.94	26.01	26.09	25.24	25.03	24.3	nd	nd	nd	nd	nd	nd	nd	nd	nd	nd	nd	nd	nd	nd	nd	nd	nd
mBio	96	36.71	37	36.4	36.26	36.23	35.91	36.44	36.06	35.74	35.18	34.77	33.59	32.82	33.18	31.95	30.93	31.11	30.11	30.25	29.3	29.17	28.12	27.17	25.94	25.93	26.37	26.46	26.55	25.54	25.36	24.54	nd	nd	nd	nd	nd	nd	nd	nd	nd	nd	nd	nd	nd	nd	nd	nd	nd
mBio	97	38.49	38.91	38.21	38.39	38.36	37.95	38.59	38.22	37.77	37.24	36.7	35.38	34.46	34.92	33.31	32.1	32.34	31.24	31.27	30.16	29.9	28.82	27.85	26.54	26.37	26.79	26.9	27.02	25.83	25.69	24.78	nd	nd	nd	nd	nd	nd	nd	nd	nd	nd	nd	nd	nd	nd	nd	nd	nd
mBio	98	40.84	41.69	41.1	41.47	41.39	40.83	41.57	41.35	41.21	40.35	39.83	38.45	37.15	37.48	35.49	34.04	34.32	33.03	32.82	31.23	30.8	29.59	28.56	27.14	26.79	27.22	27.35	27.48	26.13	26.01	25.02	nd	nd	nd	nd	nd	nd	nd	nd	nd	nd	nd	nd	nd	nd	nd	nd	nd
mBio	99	46.79	47.66	47.05	47.12	46.68	46.19	47.31	46.96	46.44	45.04	43.89	42.44	40.7	40.7	38.45	36.83	36.72	34.94	34.64	32.77	32.3	30.61	29.26	27.74	27.21	27.64	27.8	27.95	26.43	26.34	25.26	nd	nd	nd	nd	nd	nd	nd	nd	nd	nd	nd	nd	nd	nd	nd	nd	nd
mBio	100 (Maximum)	60.41	64.42	64.25	65.31	66.93	65.56	66.86	66.73	65.03	62.88	60.45	57.76	52.9	51.26	46.67	41.53	40.63	38.55	37.54	35.39	34.42	31.62	29.97	28.34	27.63	28.07	28.24	28.41	26.72	26.66	25.5	nd	nd	nd	nd	nd	nd	nd	nd	nd	nd	nd	nd	nd	nd	nd	nd	nd
Bioinformatics	1	0	0	0	0	0	0	0	0.41	0.41	1.13	1.13	1.59	1.74	1.94	2.18	2.49	nd	nd	nd	nd	nd	nd	nd	nd	nd	nd	nd	nd	nd	nd	nd	nd	nd	nd	nd	nd	nd	nd	nd	nd	nd	nd	nd	nd	nd	nd	nd	nd
Bioinformatics	2	0	0	0	0	0	0	0	0.43	0.43	1.17	1.17	1.65	1.82	2.02	2.27	2.59	nd	nd	nd	nd	nd	nd	nd	nd	nd	nd	nd	nd	nd	nd	nd	nd	nd	nd	nd	nd	nd	nd	nd	nd	nd	nd	nd	nd	nd	nd	nd	nd
Bioinformatics	3	0	0	0	0	0	0	0	0.44	0.44	1.21	1.21	1.72	1.89	2.1	2.36	2.7	nd	nd	nd	nd	nd	nd	nd	nd	nd	nd	nd	nd	nd	nd	nd	nd	nd	nd	nd	nd	nd	nd	nd	nd	nd	nd	nd	nd	nd	nd	nd	nd
Bioinformatics	4	0	0	0	0	0	0	0	0.46	0.46	1.25	1.25	1.78	1.96	2.18	2.45	2.8	nd	nd	nd	nd	nd	nd	nd	nd	nd	nd	nd	nd	nd	nd	nd	nd	nd	nd	nd	nd	nd	nd	nd	nd	nd	nd	nd	nd	nd	nd	nd	nd
Bioinformatics	5	0	0	0	0.2	0.18	0.17	0.24	0.71	0.71	1.53	1.53	2.09	2.29	2.55	2.64	3.01	nd	nd	nd	nd	nd	nd	nd	nd	nd	nd	nd	nd	nd	nd	nd	nd	nd	nd	nd	nd	nd	nd	nd	nd	nd	nd	nd	nd	nd	nd	nd	nd
Bioinformatics	6	0.07	0.06	0.06	0.35	0.31	0.28	0.39	0.87	0.91	1.76	1.76	2.34	2.57	2.86	2.88	3.29	nd	nd	nd	nd	nd	nd	nd	nd	nd	nd	nd	nd	nd	nd	nd	nd	nd	nd	nd	nd	nd	nd	nd	nd	nd	nd	nd	nd	nd	nd	nd	nd
Bioinformatics	7	0.16	0.14	0.12	0.41	0.45	0.41	0.54	1.04	1.17	2.04	2.04	2.65	2.91	3.23	3.3	3.65	nd	nd	nd	nd	nd	nd	nd	nd	nd	nd	nd	nd	nd	nd	nd	nd	nd	nd	nd	nd	nd	nd	nd	nd	nd	nd	nd	nd	nd	nd	nd	nd
Bioinformatics	8	0.24	0.21	0.22	0.51	0.65	0.63	0.78	1.3	1.52	2.42	2.42	3.05	3.35	3.69	3.8	4.07	nd	nd	nd	nd	nd	nd	nd	nd	nd	nd	nd	nd	nd	nd	nd	nd	nd	nd	nd	nd	nd	nd	nd	nd	nd	nd	nd	nd	nd	nd	nd	nd
Bioinformatics	9	0.33	0.28	0.48	0.76	0.92	0.92	1.06	1.59	1.9	2.82	2.82	3.48	3.83	4.05	4.18	4.43	nd	nd	nd	nd	nd	nd	nd	nd	nd	nd	nd	nd	nd	nd	nd	nd	nd	nd	nd	nd	nd	nd	nd	nd	nd	nd	nd	nd	nd	nd	nd	nd
Bioinformatics	10	0.41	0.35	0.58	0.88	1.04	1.08	1.2	1.75	2.15	3.09	3.13	3.81	4.19	4.41	4.56	4.85	nd	nd	nd	nd	nd	nd	nd	nd	nd	nd	nd	nd	nd	nd	nd	nd	nd	nd	nd	nd	nd	nd	nd	nd	nd	nd	nd	nd	nd	nd	nd	nd
Bioinformatics	11	0.43	0.37	0.64	0.94	1.11	1.18	1.32	1.87	2.37	3.33	3.41	4.12	4.53	4.75	4.92	5.26	nd	nd	nd	nd	nd	nd	nd	nd	nd	nd	nd	nd	nd	nd	nd	nd	nd	nd	nd	nd	nd	nd	nd	nd	nd	nd	nd	nd	nd	nd	nd	nd
Bioinformatics	12	0.43	0.37	0.64	0.96	1.13	1.22	1.39	1.95	2.46	3.45	3.57	4.3	4.73	4.97	5.15	5.52	nd	nd	nd	nd	nd	nd	nd	nd	nd	nd	nd	nd	nd	nd	nd	nd	nd	nd	nd	nd	nd	nd	nd	nd	nd	nd	nd	nd	nd	nd	nd	nd
Bioinformatics	13	0.97	0.83	1.06	1.36	1.51	1.6	1.77	2.34	2.84	3.86	3.9	4.49	4.94	5.19	5.38	5.73	nd	nd	nd	nd	nd	nd	nd	nd	nd	nd	nd	nd	nd	nd	nd	nd	nd	nd	nd	nd	nd	nd	nd	nd	nd	nd	nd	nd	nd	nd	nd	nd
Bioinformatics	14	1.22	1.33	1.5	1.77	1.94	2.01	2.18	2.75	3.26	4.3	4.32	4.88	5.17	5.44	5.63	5.94	nd	nd	nd	nd	nd	nd	nd	nd	nd	nd	nd	nd	nd	nd	nd	nd	nd	nd	nd	nd	nd	nd	nd	nd	nd	nd	nd	nd	nd	nd	nd	nd
Bioinformatics	15	1.31	1.51	1.68	1.96	2.15	2.23	2.38	2.96	3.47	4.55	4.58	5.15	5.39	5.67	5.85	6.13	nd	nd	nd	nd	nd	nd	nd	nd	nd	nd	nd	nd	nd	nd	nd	nd	nd	nd	nd	nd	nd	nd	nd	nd	nd	nd	nd	nd	nd	nd	nd	nd
Bioinformatics	16	1.4	1.63	1.8	2.07	2.26	2.35	2.49	3.08	3.6	4.71	4.78	5.32	5.55	5.83	6.03	6.33	nd	nd	nd	nd	nd	nd	nd	nd	nd	nd	nd	nd	nd	nd	nd	nd	nd	nd	nd	nd	nd	nd	nd	nd	nd	nd	nd	nd	nd	nd	nd	nd
Bioinformatics	17	1.48	1.74	1.95	2.22	2.42	2.51	2.66	3.26	3.77	4.92	5.01	5.54	5.76	6.02	6.23	6.52	nd	nd	nd	nd	nd	nd	nd	nd	nd	nd	nd	nd	nd	nd	nd	nd	nd	nd	nd	nd	nd	nd	nd	nd	nd	nd	nd	nd	nd	nd	nd	nd
Bioinformatics	18	1.88	2.15	2.34	2.58	2.81	2.89	3.04	3.65	4.16	5.18	5.29	5.8	6	6.26	6.47	6.71	nd	nd	nd	nd	nd	nd	nd	nd	nd	nd	nd	nd	nd	nd	nd	nd	nd	nd	nd	nd	nd	nd	nd	nd	nd	nd	nd	nd	nd	nd	nd	nd
Bioinformatics	19	2.32	2.54	2.71	2.91	3.16	3.22	3.38	4.01	4.33	5.36	5.47	5.97	6.18	6.44	6.68	6.86	nd	nd	nd	nd	nd	nd	nd	nd	nd	nd	nd	nd	nd	nd	nd	nd	nd	nd	nd	nd	nd	nd	nd	nd	nd	nd	nd	nd	nd	nd	nd	nd
Bioinformatics	20	2.54	2.75	2.9	3.11	3.38	3.44	3.6	4.23	4.53	5.58	5.67	6.15	6.37	6.63	6.87	7.02	nd	nd	nd	nd	nd	nd	nd	nd	nd	nd	nd	nd	nd	nd	nd	nd	nd	nd	nd	nd	nd	nd	nd	nd	nd	nd	nd	nd	nd	nd	nd	nd
Bioinformatics	21	2.84	3.03	3.18	3.35	3.65	3.69	3.86	4.42	4.71	5.77	5.86	6.34	6.56	6.82	7.08	7.19	nd	nd	nd	nd	nd	nd	nd	nd	nd	nd	nd	nd	nd	nd	nd	nd	nd	nd	nd	nd	nd	nd	nd	nd	nd	nd	nd	nd	nd	nd	nd	nd
Bioinformatics	22	3.03	3.23	3.39	3.54	3.85	3.88	4.06	4.62	4.88	5.97	6.05	6.53	6.74	6.99	7.27	7.37	nd	nd	nd	nd	nd	nd	nd	nd	nd	nd	nd	nd	nd	nd	nd	nd	nd	nd	nd	nd	nd	nd	nd	nd	nd	nd	nd	nd	nd	nd	nd	nd
Bioinformatics	23	3.19	3.41	3.56	3.7	4.01	4.04	4.23	4.81	5.09	6.2	6.26	6.73	6.94	7.19	7.49	7.58	nd	nd	nd	nd	nd	nd	nd	nd	nd	nd	nd	nd	nd	nd	nd	nd	nd	nd	nd	nd	nd	nd	nd	nd	nd	nd	nd	nd	nd	nd	nd	nd
Bioinformatics	24	3.34	3.55	3.72	3.86	4.16	4.18	4.39	4.99	5.29	6.42	6.47	6.93	7.14	7.39	7.69	7.81	nd	nd	nd	nd	nd	nd	nd	nd	nd	nd	nd	nd	nd	nd	nd	nd	nd	nd	nd	nd	nd	nd	nd	nd	nd	nd	nd	nd	nd	nd	nd	nd
Bioinformatics	25 (Q1)	3.47	3.68	3.84	3.98	4.27	4.29	4.51	5.12	5.45	6.61	6.64	7.1	7.31	7.57	7.88	8.03	nd	nd	nd	nd	nd	nd	nd	nd	nd	nd	nd	nd	nd	nd	nd	nd	nd	nd	nd	nd	nd	nd	nd	nd	nd	nd	nd	nd	nd	nd	nd	nd
Bioinformatics	26	3.55	3.75	3.91	4.05	4.36	4.4	4.62	5.26	5.62	6.8	6.83	7.29	7.52	7.8	8.12	8.27	nd	nd	nd	nd	nd	nd	nd	nd	nd	nd	nd	nd	nd	nd	nd	nd	nd	nd	nd	nd	nd	nd	nd	nd	nd	nd	nd	nd	nd	nd	nd	nd
Bioinformatics	27	3.65	3.92	4.1	4.24	4.55	4.61	4.83	5.49	5.88	7.08	7.12	7.56	7.76	8.03	8.36	8.51	nd	nd	nd	nd	nd	nd	nd	nd	nd	nd	nd	nd	nd	nd	nd	nd	nd	nd	nd	nd	nd	nd	nd	nd	nd	nd	nd	nd	nd	nd	nd	nd
Bioinformatics	28	3.78	4.05	4.27	4.42	4.71	4.79	5.02	5.68	6.09	7.31	7.34	7.77	7.98	8.22	8.55	8.71	nd	nd	nd	nd	nd	nd	nd	nd	nd	nd	nd	nd	nd	nd	nd	nd	nd	nd	nd	nd	nd	nd	nd	nd	nd	nd	nd	nd	nd	nd	nd	nd
Bioinformatics	29	3.87	4.16	4.41	4.57	4.85	4.93	5.19	5.85	6.26	7.51	7.54	7.95	8.16	8.37	8.7	8.88	nd	nd	nd	nd	nd	nd	nd	nd	nd	nd	nd	nd	nd	nd	nd	nd	nd	nd	nd	nd	nd	nd	nd	nd	nd	nd	nd	nd	nd	nd	nd	nd
Bioinformatics	30	4.01	4.32	4.56	4.72	4.99	5.07	5.36	6.02	6.42	7.68	7.71	8.09	8.28	8.51	8.82	9.02	nd	nd	nd	nd	nd	nd	nd	nd	nd	nd	nd	nd	nd	nd	nd	nd	nd	nd	nd	nd	nd	nd	nd	nd	nd	nd	nd	nd	nd	nd	nd	nd
Bioinformatics	31	4.15	4.45	4.69	4.85	5.11	5.18	5.5	6.16	6.55	7.82	7.83	8.2	8.4	8.63	8.93	9.15	nd	nd	nd	nd	nd	nd	nd	nd	nd	nd	nd	nd	nd	nd	nd	nd	nd	nd	nd	nd	nd	nd	nd	nd	nd	nd	nd	nd	nd	nd	nd	nd
Bioinformatics	32	4.27	4.59	4.84	5	5.27	5.34	5.68	6.35	6.73	8.02	8.02	8.37	8.56	8.78	9.09	9.28	nd	nd	nd	nd	nd	nd	nd	nd	nd	nd	nd	nd	nd	nd	nd	nd	nd	nd	nd	nd	nd	nd	nd	nd	nd	nd	nd	nd	nd	nd	nd	nd
Bioinformatics	33	4.35	4.71	4.99	5.16	5.46	5.55	5.91	6.57	6.96	8.26	8.26	8.59	8.76	8.96	9.28	9.43	nd	nd	nd	nd	nd	nd	nd	nd	nd	nd	nd	nd	nd	nd	nd	nd	nd	nd	nd	nd	nd	nd	nd	nd	nd	nd	nd	nd	nd	nd	nd	nd
Bioinformatics	34	4.52	4.87	5.19	5.33	5.64	5.77	6.12	6.78	7.16	8.46	8.45	8.76	8.94	9.11	9.45	9.59	nd	nd	nd	nd	nd	nd	nd	nd	nd	nd	nd	nd	nd	nd	nd	nd	nd	nd	nd	nd	nd	nd	nd	nd	nd	nd	nd	nd	nd	nd	nd	nd
Bioinformatics	35	4.61	4.97	5.29	5.44	5.76	5.92	6.27	6.93	7.3	8.63	8.61	8.92	9.1	9.28	9.6	9.75	nd	nd	nd	nd	nd	nd	nd	nd	nd	nd	nd	nd	nd	nd	nd	nd	nd	nd	nd	nd	nd	nd	nd	nd	nd	nd	nd	nd	nd	nd	nd	nd
Bioinformatics	36	4.78	5.14	5.46	5.59	5.91	6.1	6.45	7.1	7.46	8.79	8.76	9.05	9.23	9.4	9.74	9.89	nd	nd	nd	nd	nd	nd	nd	nd	nd	nd	nd	nd	nd	nd	nd	nd	nd	nd	nd	nd	nd	nd	nd	nd	nd	nd	nd	nd	nd	nd	nd	nd
Bioinformatics	37	4.87	5.26	5.69	5.85	6.15	6.34	6.68	7.34	7.7	9.05	9.03	9.3	9.48	9.56	9.86	10.02	nd	nd	nd	nd	nd	nd	nd	nd	nd	nd	nd	nd	nd	nd	nd	nd	nd	nd	nd	nd	nd	nd	nd	nd	nd	nd	nd	nd	nd	nd	nd	nd
Bioinformatics	38	5.05	5.43	5.86	6.02	6.31	6.5	6.84	7.49	7.85	9.22	9.18	9.44	9.62	9.7	9.99	10.15	nd	nd	nd	nd	nd	nd	nd	nd	nd	nd	nd	nd	nd	nd	nd	nd	nd	nd	nd	nd	nd	nd	nd	nd	nd	nd	nd	nd	nd	nd	nd	nd
Bioinformatics	39	5.25	5.64	6.07	6.21	6.49	6.69	7.01	7.67	8.01	9.39	9.35	9.58	9.74	9.81	10.13	10.29	nd	nd	nd	nd	nd	nd	nd	nd	nd	nd	nd	nd	nd	nd	nd	nd	nd	nd	nd	nd	nd	nd	nd	nd	nd	nd	nd	nd	nd	nd	nd	nd
Bioinformatics	40	5.41	5.8	6.21	6.34	6.63	6.82	7.15	7.79	8.14	9.53	9.48	9.7	9.85	9.94	10.26	10.4	nd	nd	nd	nd	nd	nd	nd	nd	nd	nd	nd	nd	nd	nd	nd	nd	nd	nd	nd	nd	nd	nd	nd	nd	nd	nd	nd	nd	nd	nd	nd	nd
Bioinformatics	41	5.57	5.96	6.35	6.47	6.8	6.97	7.29	7.93	8.25	9.66	9.6	9.82	9.97	10.07	10.4	10.5	nd	nd	nd	nd	nd	nd	nd	nd	nd	nd	nd	nd	nd	nd	nd	nd	nd	nd	nd	nd	nd	nd	nd	nd	nd	nd	nd	nd	nd	nd	nd	nd
Bioinformatics	42	5.79	6.17	6.55	6.67	7.01	7.17	7.43	8.07	8.39	9.81	9.75	9.96	10.11	10.22	10.54	10.6	nd	nd	nd	nd	nd	nd	nd	nd	nd	nd	nd	nd	nd	nd	nd	nd	nd	nd	nd	nd	nd	nd	nd	nd	nd	nd	nd	nd	nd	nd	nd	nd
Bioinformatics	43	6.04	6.4	6.82	6.93	7.29	7.42	7.62	8.26	8.56	10	9.93	10.14	10.3	10.36	10.67	10.7	nd	nd	nd	nd	nd	nd	nd	nd	nd	nd	nd	nd	nd	nd	nd	nd	nd	nd	nd	nd	nd	nd	nd	nd	nd	nd	nd	nd	nd	nd	nd	nd
Bioinformatics	44	6.21	6.57	7	7.09	7.46	7.59	7.75	8.39	8.68	10.14	10.07	10.28	10.44	10.49	10.82	10.83	nd	nd	nd	nd	nd	nd	nd	nd	nd	nd	nd	nd	nd	nd	nd	nd	nd	nd	nd	nd	nd	nd	nd	nd	nd	nd	nd	nd	nd	nd	nd	nd
Bioinformatics	45	6.47	6.79	7.19	7.27	7.63	7.75	7.89	8.52	8.8	10.25	10.18	10.39	10.56	10.62	10.96	10.96	nd	nd	nd	nd	nd	nd	nd	nd	nd	nd	nd	nd	nd	nd	nd	nd	nd	nd	nd	nd	nd	nd	nd	nd	nd	nd	nd	nd	nd	nd	nd	nd
Bioinformatics	46	6.66	6.96	7.34	7.4	7.78	7.89	8.01	8.63	8.91	10.36	10.28	10.49	10.67	10.74	11.09	11.09	nd	nd	nd	nd	nd	nd	nd	nd	nd	nd	nd	nd	nd	nd	nd	nd	nd	nd	nd	nd	nd	nd	nd	nd	nd	nd	nd	nd	nd	nd	nd	nd
Bioinformatics	47	6.94	7.21	7.56	7.62	7.98	8.09	8.2	8.82	9.1	10.51	10.43	10.61	10.79	10.88	11.23	11.22	nd	nd	nd	nd	nd	nd	nd	nd	nd	nd	nd	nd	nd	nd	nd	nd	nd	nd	nd	nd	nd	nd	nd	nd	nd	nd	nd	nd	nd	nd	nd	nd
Bioinformatics	48	7.1	7.39	7.74	7.8	8.16	8.27	8.38	9	9.28	10.69	10.6	10.78	10.95	11.03	11.37	11.36	nd	nd	nd	nd	nd	nd	nd	nd	nd	nd	nd	nd	nd	nd	nd	nd	nd	nd	nd	nd	nd	nd	nd	nd	nd	nd	nd	nd	nd	nd	nd	nd
Bioinformatics	49	7.28	7.54	7.88	7.93	8.31	8.42	8.53	9.14	9.43	10.85	10.73	10.9	11.08	11.17	11.52	11.5	nd	nd	nd	nd	nd	nd	nd	nd	nd	nd	nd	nd	nd	nd	nd	nd	nd	nd	nd	nd	nd	nd	nd	nd	nd	nd	nd	nd	nd	nd	nd	nd
Bioinformatics	50 (Median, Q2)	7.61	7.87	8.17	8.23	8.6	8.7	8.81	9.35	9.62	11.03	10.9	11.07	11.23	11.34	11.67	11.64	nd	nd	nd	nd	nd	nd	nd	nd	nd	nd	nd	nd	nd	nd	nd	nd	nd	nd	nd	nd	nd	nd	nd	nd	nd	nd	nd	nd	nd	nd	nd	nd
Bioinformatics	51	7.76	8.01	8.3	8.36	8.72	8.82	8.93	9.46	9.75	11.16	11.01	11.2	11.36	11.48	11.81	11.78	nd	nd	nd	nd	nd	nd	nd	nd	nd	nd	nd	nd	nd	nd	nd	nd	nd	nd	nd	nd	nd	nd	nd	nd	nd	nd	nd	nd	nd	nd	nd	nd
Bioinformatics	52	8	8.23	8.52	8.58	8.93	9.02	9.09	9.61	9.94	11.34	11.19	11.34	11.52	11.63	11.95	11.93	nd	nd	nd	nd	nd	nd	nd	nd	nd	nd	nd	nd	nd	nd	nd	nd	nd	nd	nd	nd	nd	nd	nd	nd	nd	nd	nd	nd	nd	nd	nd	nd
Bioinformatics	53	8.25	8.46	8.72	8.8	9.21	9.28	9.34	9.86	10.19	11.59	11.42	11.59	11.77	11.91	12.21	12.12	nd	nd	nd	nd	nd	nd	nd	nd	nd	nd	nd	nd	nd	nd	nd	nd	nd	nd	nd	nd	nd	nd	nd	nd	nd	nd	nd	nd	nd	nd	nd	nd
Bioinformatics	54	8.55	8.75	9	9.17	9.61	9.65	9.71	10.24	10.56	11.95	11.78	11.92	12.11	12.26	12.48	12.32	nd	nd	nd	nd	nd	nd	nd	nd	nd	nd	nd	nd	nd	nd	nd	nd	nd	nd	nd	nd	nd	nd	nd	nd	nd	nd	nd	nd	nd	nd	nd	nd
Bioinformatics	55	8.78	8.95	9.17	9.38	9.84	9.87	9.95	10.47	10.81	12.2	12	12.12	12.34	12.52	12.7	12.52	nd	nd	nd	nd	nd	nd	nd	nd	nd	nd	nd	nd	nd	nd	nd	nd	nd	nd	nd	nd	nd	nd	nd	nd	nd	nd	nd	nd	nd	nd	nd	nd
Bioinformatics	56	8.99	9.14	9.33	9.53	10	10.03	10.14	10.64	10.98	12.36	12.16	12.27	12.5	12.7	12.9	12.71	nd	nd	nd	nd	nd	nd	nd	nd	nd	nd	nd	nd	nd	nd	nd	nd	nd	nd	nd	nd	nd	nd	nd	nd	nd	nd	nd	nd	nd	nd	nd	nd
Bioinformatics	57	9.17	9.33	9.51	9.7	10.16	10.18	10.34	10.84	11.16	12.55	12.33	12.45	12.67	12.88	13.09	12.92	nd	nd	nd	nd	nd	nd	nd	nd	nd	nd	nd	nd	nd	nd	nd	nd	nd	nd	nd	nd	nd	nd	nd	nd	nd	nd	nd	nd	nd	nd	nd	nd
Bioinformatics	58	9.43	9.57	9.79	9.96	10.39	10.4	10.61	11.09	11.4	12.78	12.54	12.64	12.86	13.04	13.25	13.1	nd	nd	nd	nd	nd	nd	nd	nd	nd	nd	nd	nd	nd	nd	nd	nd	nd	nd	nd	nd	nd	nd	nd	nd	nd	nd	nd	nd	nd	nd	nd	nd
Bioinformatics	59	9.7	9.84	10.05	10.22	10.67	10.65	10.91	11.37	11.67	13.02	12.76	12.85	13.07	13.24	13.44	13.27	nd	nd	nd	nd	nd	nd	nd	nd	nd	nd	nd	nd	nd	nd	nd	nd	nd	nd	nd	nd	nd	nd	nd	nd	nd	nd	nd	nd	nd	nd	nd	nd
Bioinformatics	60	9.87	10.06	10.3	10.47	10.94	10.91	11.2	11.67	11.95	13.31	13.06	13.11	13.31	13.46	13.66	13.45	nd	nd	nd	nd	nd	nd	nd	nd	nd	nd	nd	nd	nd	nd	nd	nd	nd	nd	nd	nd	nd	nd	nd	nd	nd	nd	nd	nd	nd	nd	nd	nd
Bioinformatics	61	10.17	10.35	10.56	10.72	11.19	11.14	11.46	11.92	12.18	13.51	13.24	13.26	13.45	13.6	13.81	13.58	nd	nd	nd	nd	nd	nd	nd	nd	nd	nd	nd	nd	nd	nd	nd	nd	nd	nd	nd	nd	nd	nd	nd	nd	nd	nd	nd	nd	nd	nd	nd	nd
Bioinformatics	62	10.45	10.68	10.86	10.99	11.44	11.39	11.72	12.16	12.42	13.73	13.45	13.46	13.61	13.77	13.98	13.77	nd	nd	nd	nd	nd	nd	nd	nd	nd	nd	nd	nd	nd	nd	nd	nd	nd	nd	nd	nd	nd	nd	nd	nd	nd	nd	nd	nd	nd	nd	nd	nd
Bioinformatics	63	10.61	10.88	11.08	11.2	11.64	11.59	11.93	12.38	12.68	13.96	13.67	13.68	13.8	13.94	14.17	13.96	nd	nd	nd	nd	nd	nd	nd	nd	nd	nd	nd	nd	nd	nd	nd	nd	nd	nd	nd	nd	nd	nd	nd	nd	nd	nd	nd	nd	nd	nd	nd	nd
Bioinformatics	64	10.84	11.11	11.3	11.41	11.85	11.79	12.14	12.57	12.87	14.13	13.86	13.87	13.99	14.14	14.37	14.17	nd	nd	nd	nd	nd	nd	nd	nd	nd	nd	nd	nd	nd	nd	nd	nd	nd	nd	nd	nd	nd	nd	nd	nd	nd	nd	nd	nd	nd	nd	nd	nd
Bioinformatics	65	11	11.26	11.47	11.58	12.02	12	12.35	12.78	13.09	14.32	14.07	14.1	14.23	14.37	14.61	14.42	nd	nd	nd	nd	nd	nd	nd	nd	nd	nd	nd	nd	nd	nd	nd	nd	nd	nd	nd	nd	nd	nd	nd	nd	nd	nd	nd	nd	nd	nd	nd	nd
Bioinformatics	66	11.28	11.52	11.7	11.79	12.21	12.25	12.6	13	13.33	14.52	14.29	14.3	14.43	14.59	14.85	14.69	nd	nd	nd	nd	nd	nd	nd	nd	nd	nd	nd	nd	nd	nd	nd	nd	nd	nd	nd	nd	nd	nd	nd	nd	nd	nd	nd	nd	nd	nd	nd	nd
Bioinformatics	67	11.46	11.7	11.91	12.02	12.43	12.51	12.86	13.27	13.6	14.77	14.58	14.55	14.7	14.85	15.09	14.94	nd	nd	nd	nd	nd	nd	nd	nd	nd	nd	nd	nd	nd	nd	nd	nd	nd	nd	nd	nd	nd	nd	nd	nd	nd	nd	nd	nd	nd	nd	nd	nd
Bioinformatics	68	11.68	11.97	12.22	12.39	12.8	12.9	13.26	13.64	13.95	15.1	14.91	14.9	15.02	15.13	15.31	15.14	nd	nd	nd	nd	nd	nd	nd	nd	nd	nd	nd	nd	nd	nd	nd	nd	nd	nd	nd	nd	nd	nd	nd	nd	nd	nd	nd	nd	nd	nd	nd	nd
Bioinformatics	69	11.98	12.31	12.63	12.81	13.2	13.28	13.69	14.06	14.34	15.46	15.27	15.24	15.33	15.38	15.52	15.35	nd	nd	nd	nd	nd	nd	nd	nd	nd	nd	nd	nd	nd	nd	nd	nd	nd	nd	nd	nd	nd	nd	nd	nd	nd	nd	nd	nd	nd	nd	nd	nd
Bioinformatics	70	12.22	12.51	12.87	13.07	13.46	13.52	13.98	14.34	14.6	15.7	15.53	15.48	15.6	15.62	15.74	15.56	nd	nd	nd	nd	nd	nd	nd	nd	nd	nd	nd	nd	nd	nd	nd	nd	nd	nd	nd	nd	nd	nd	nd	nd	nd	nd	nd	nd	nd	nd	nd	nd
Bioinformatics	71	12.53	12.84	13.25	13.47	13.84	13.88	14.39	14.7	14.93	15.99	15.83	15.79	15.89	15.87	15.95	15.78	nd	nd	nd	nd	nd	nd	nd	nd	nd	nd	nd	nd	nd	nd	nd	nd	nd	nd	nd	nd	nd	nd	nd	nd	nd	nd	nd	nd	nd	nd	nd	nd
Bioinformatics	72	12.77	13.07	13.54	13.89	14.23	14.24	14.78	15.06	15.25	16.34	16.22	16.16	16.29	16.23	16.17	16.02	nd	nd	nd	nd	nd	nd	nd	nd	nd	nd	nd	nd	nd	nd	nd	nd	nd	nd	nd	nd	nd	nd	nd	nd	nd	nd	nd	nd	nd	nd	nd	nd
Bioinformatics	73	13.25	13.52	13.99	14.35	14.66	14.65	15.14	15.4	15.6	16.68	16.54	16.47	16.61	16.53	16.44	16.31	nd	nd	nd	nd	nd	nd	nd	nd	nd	nd	nd	nd	nd	nd	nd	nd	nd	nd	nd	nd	nd	nd	nd	nd	nd	nd	nd	nd	nd	nd	nd	nd
Bioinformatics	74	13.68	13.92	14.36	14.69	14.96	14.95	15.38	15.71	15.9	17	16.82	16.73	16.87	16.81	16.75	16.65	nd	nd	nd	nd	nd	nd	nd	nd	nd	nd	nd	nd	nd	nd	nd	nd	nd	nd	nd	nd	nd	nd	nd	nd	nd	nd	nd	nd	nd	nd	nd	nd
Bioinformatics	75 (Q3)	14.2	14.4	14.81	15.1	15.34	15.31	15.7	16.07	16.25	17.37	17.13	17.01	17.15	17.09	17.05	16.99	nd	nd	nd	nd	nd	nd	nd	nd	nd	nd	nd	nd	nd	nd	nd	nd	nd	nd	nd	nd	nd	nd	nd	nd	nd	nd	nd	nd	nd	nd	nd	nd
Bioinformatics	76	14.58	14.75	15.18	15.47	15.76	15.72	16.06	16.47	16.64	17.76	17.53	17.4	17.57	17.5	17.46	17.34	nd	nd	nd	nd	nd	nd	nd	nd	nd	nd	nd	nd	nd	nd	nd	nd	nd	nd	nd	nd	nd	nd	nd	nd	nd	nd	nd	nd	nd	nd	nd	nd
Bioinformatics	77	14.94	15.09	15.48	15.79	16.12	16.08	16.37	16.81	17.01	18.15	17.89	17.76	17.93	17.9	17.86	17.67	nd	nd	nd	nd	nd	nd	nd	nd	nd	nd	nd	nd	nd	nd	nd	nd	nd	nd	nd	nd	nd	nd	nd	nd	nd	nd	nd	nd	nd	nd	nd	nd
Bioinformatics	78	15.45	15.62	15.95	16.22	16.59	16.54	16.77	17.26	17.45	18.58	18.29	18.12	18.26	18.27	18.25	18.01	nd	nd	nd	nd	nd	nd	nd	nd	nd	nd	nd	nd	nd	nd	nd	nd	nd	nd	nd	nd	nd	nd	nd	nd	nd	nd	nd	nd	nd	nd	nd	nd
Bioinformatics	79	16.01	16.16	16.45	16.76	17.15	17.06	17.23	17.79	17.97	19.09	18.76	18.52	18.66	18.68	18.61	18.31	nd	nd	nd	nd	nd	nd	nd	nd	nd	nd	nd	nd	nd	nd	nd	nd	nd	nd	nd	nd	nd	nd	nd	nd	nd	nd	nd	nd	nd	nd	nd	nd
Bioinformatics	80	16.37	16.52	16.77	17.23	17.61	17.48	17.63	18.23	18.42	19.56	19.2	18.92	19.07	19.13	18.91	18.6	nd	nd	nd	nd	nd	nd	nd	nd	nd	nd	nd	nd	nd	nd	nd	nd	nd	nd	nd	nd	nd	nd	nd	nd	nd	nd	nd	nd	nd	nd	nd	nd
Bioinformatics	81	16.93	17.07	17.37	17.81	18.16	17.98	18.1	18.77	18.9	20.04	19.61	19.26	19.4	19.39	19.15	18.83	nd	nd	nd	nd	nd	nd	nd	nd	nd	nd	nd	nd	nd	nd	nd	nd	nd	nd	nd	nd	nd	nd	nd	nd	nd	nd	nd	nd	nd	nd	nd	nd
Bioinformatics	82	17.35	17.47	17.78	18.24	18.61	18.39	18.47	19.18	19.28	20.41	20	19.59	19.73	19.7	19.43	19.07	nd	nd	nd	nd	nd	nd	nd	nd	nd	nd	nd	nd	nd	nd	nd	nd	nd	nd	nd	nd	nd	nd	nd	nd	nd	nd	nd	nd	nd	nd	nd	nd
Bioinformatics	83	17.92	18.1	18.38	18.81	19.19	18.92	18.96	19.62	19.7	20.79	20.45	19.99	20.07	20.04	19.77	19.36	nd	nd	nd	nd	nd	nd	nd	nd	nd	nd	nd	nd	nd	nd	nd	nd	nd	nd	nd	nd	nd	nd	nd	nd	nd	nd	nd	nd	nd	nd	nd	nd
Bioinformatics	84	18.3	18.58	18.94	19.32	19.78	19.47	19.46	20.07	20.15	21.23	20.96	20.5	20.53	20.43	20.18	19.65	nd	nd	nd	nd	nd	nd	nd	nd	nd	nd	nd	nd	nd	nd	nd	nd	nd	nd	nd	nd	nd	nd	nd	nd	nd	nd	nd	nd	nd	nd	nd	nd
Bioinformatics	85	18.85	19.17	19.49	19.96	20.49	20.14	20.08	20.67	20.72	21.78	21.58	21.08	21.08	21.01	20.68	20.01	nd	nd	nd	nd	nd	nd	nd	nd	nd	nd	nd	nd	nd	nd	nd	nd	nd	nd	nd	nd	nd	nd	nd	nd	nd	nd	nd	nd	nd	nd	nd	nd
Bioinformatics	86	19.63	20.19	20.42	20.81	21.34	20.93	20.77	21.29	21.3	22.37	22.22	21.71	21.53	21.47	21.16	20.45	nd	nd	nd	nd	nd	nd	nd	nd	nd	nd	nd	nd	nd	nd	nd	nd	nd	nd	nd	nd	nd	nd	nd	nd	nd	nd	nd	nd	nd	nd	nd	nd
Bioinformatics	87	20.49	20.97	21.18	21.5	21.99	21.57	21.31	21.74	21.74	22.83	22.79	22.24	22.08	22.02	21.76	21.1	nd	nd	nd	nd	nd	nd	nd	nd	nd	nd	nd	nd	nd	nd	nd	nd	nd	nd	nd	nd	nd	nd	nd	nd	nd	nd	nd	nd	nd	nd	nd	nd
Bioinformatics	88	21.03	21.59	21.78	22.11	22.56	22.15	21.88	22.27	22.25	23.36	23.33	22.88	22.67	22.63	22.36	21.75	nd	nd	nd	nd	nd	nd	nd	nd	nd	nd	nd	nd	nd	nd	nd	nd	nd	nd	nd	nd	nd	nd	nd	nd	nd	nd	nd	nd	nd	nd	nd	nd
Bioinformatics	89	21.73	22.34	22.55	22.82	23.23	22.81	22.54	22.89	22.86	23.97	23.95	23.51	23.26	23.18	22.95	22.38	nd	nd	nd	nd	nd	nd	nd	nd	nd	nd	nd	nd	nd	nd	nd	nd	nd	nd	nd	nd	nd	nd	nd	nd	nd	nd	nd	nd	nd	nd	nd	nd
Bioinformatics	90	22.49	23.07	23.22	23.42	23.85	23.45	23.17	23.41	23.47	24.6	24.61	24.2	23.97	23.93	23.79	23.24	nd	nd	nd	nd	nd	nd	nd	nd	nd	nd	nd	nd	nd	nd	nd	nd	nd	nd	nd	nd	nd	nd	nd	nd	nd	nd	nd	nd	nd	nd	nd	nd
Bioinformatics	91	23.64	24.28	24.34	24.41	24.9	24.51	24.19	24.35	24.42	25.55	25.5	25.09	24.79	24.79	24.76	24.12	nd	nd	nd	nd	nd	nd	nd	nd	nd	nd	nd	nd	nd	nd	nd	nd	nd	nd	nd	nd	nd	nd	nd	nd	nd	nd	nd	nd	nd	nd	nd	nd
Bioinformatics	92	24.67	25.46	25.5	25.5	26.07	25.67	25.33	25.49	25.61	26.69	26.65	26.19	25.79	25.79	25.83	25.07	nd	nd	nd	nd	nd	nd	nd	nd	nd	nd	nd	nd	nd	nd	nd	nd	nd	nd	nd	nd	nd	nd	nd	nd	nd	nd	nd	nd	nd	nd	nd	nd
Bioinformatics	93	25.57	26.33	26.32	26.35	27.09	26.68	26.33	26.55	26.71	27.8	27.7	27.26	26.9	26.97	27.02	26.05	nd	nd	nd	nd	nd	nd	nd	nd	nd	nd	nd	nd	nd	nd	nd	nd	nd	nd	nd	nd	nd	nd	nd	nd	nd	nd	nd	nd	nd	nd	nd	nd
Bioinformatics	94	27.05	28	27.92	27.98	28.8	28.25	27.87	28	28.16	29.2	29.05	28.56	28.04	28.12	28.08	26.92	nd	nd	nd	nd	nd	nd	nd	nd	nd	nd	nd	nd	nd	nd	nd	nd	nd	nd	nd	nd	nd	nd	nd	nd	nd	nd	nd	nd	nd	nd	nd	nd
Bioinformatics	95	28.16	29.06	28.98	29.15	30.06	29.4	29	29.2	29.5	30.49	30.28	29.76	29.28	29.39	29.24	27.95	nd	nd	nd	nd	nd	nd	nd	nd	nd	nd	nd	nd	nd	nd	nd	nd	nd	nd	nd	nd	nd	nd	nd	nd	nd	nd	nd	nd	nd	nd	nd	nd
Bioinformatics	96	29.41	30.4	30.24	30.34	31.32	30.55	30.08	30.29	30.74	31.69	31.39	30.97	30.43	30.57	30.5	29.12	nd	nd	nd	nd	nd	nd	nd	nd	nd	nd	nd	nd	nd	nd	nd	nd	nd	nd	nd	nd	nd	nd	nd	nd	nd	nd	nd	nd	nd	nd	nd	nd
Bioinformatics	97	31.39	32.82	32.52	32.52	33.4	32.56	32.97	33.07	33.7	34.61	34.23	33.58	32.8	33.06	33.13	31.96	nd	nd	nd	nd	nd	nd	nd	nd	nd	nd	nd	nd	nd	nd	nd	nd	nd	nd	nd	nd	nd	nd	nd	nd	nd	nd	nd	nd	nd	nd	nd	nd
Bioinformatics	98	34.39	36.21	35.75	35.49	36.2	35.3	36.58	36.25	36.89	37.72	37.15	36.38	35.31	35.62	35.89	34.94	nd	nd	nd	nd	nd	nd	nd	nd	nd	nd	nd	nd	nd	nd	nd	nd	nd	nd	nd	nd	nd	nd	nd	nd	nd	nd	nd	nd	nd	nd	nd	nd
Bioinformatics	99	37.93	41.11	40.61	39.92	40.45	39.38	41.5	41.02	41.58	41.98	41.07	40.21	38.22	38.34	38.83	37.92	nd	nd	nd	nd	nd	nd	nd	nd	nd	nd	nd	nd	nd	nd	nd	nd	nd	nd	nd	nd	nd	nd	nd	nd	nd	nd	nd	nd	nd	nd	nd	nd
Bioinformatics	100 (Maximum)	58.5	59.24	56.64	54.31	53.67	51.6	54.57	52.36	49.44	47.96	46.17	42.91	40.83	41.1	41.77	40.9	nd	nd	nd	nd	nd	nd	nd	nd	nd	nd	nd	nd	nd	nd	nd	nd	nd	nd	nd	nd	nd	nd	nd	nd	nd	nd	nd	nd	nd	nd	nd	nd
Nature	1	0.05	0.05	0.04	0.04	0.03	0.03	0.18	0.32	0.43	0.59	0.59	0.81	1.04	1.34	1.61	1.99	2.09	2.28	2.34	2.46	2.59	2.59	2.37	2.38	2.38	2.66	2.35	2.39	2.26	2.28	2.54	2.52	2.57	2.92	3.26	3.6	3.3	3.65	3.7	4.19	4.63	4.81	5.01	5.37	5.63	5.76	5.71	5.71
Nature	2	0.11	0.09	0.08	0.07	0.28	0.47	0.62	0.84	1.03	1.21	1.38	1.63	1.91	2.23	2.56	2.77	2.76	2.97	2.95	3.08	3.25	3.09	2.83	2.8	2.81	3.07	2.78	2.76	2.61	2.64	2.83	2.77	2.88	3.28	3.66	3.98	3.68	3.98	4	4.48	4.96	5.14	5.32	5.64	5.85	5.96	5.92	5.9
Nature	3	0.43	0.37	0.61	0.54	0.71	0.89	1.09	1.38	1.62	1.86	1.95	2.23	2.52	2.64	2.99	3.2	3.27	3.42	3.36	3.45	3.63	3.54	3.29	3.25	3.27	3.54	3.31	3.24	3.07	3.09	3.28	3.19	3.22	3.64	4.05	4.35	4.06	4.31	4.3	4.77	5.29	5.47	5.62	5.91	6.07	6.15	6.13	6.09
Nature	4	0.99	1.09	1.27	1.33	1.47	1.61	1.79	2.09	2.37	2.62	2.65	2.78	2.96	3.07	3.26	3.44	3.52	3.67	3.63	3.69	3.9	3.93	3.72	3.65	3.68	3.97	3.79	3.7	3.53	3.54	3.73	3.65	3.56	3.96	4.41	4.71	4.43	4.62	4.6	5.06	5.61	5.8	5.93	6.18	6.29	6.35	6.34	6.28
Nature	5	1.84	1.94	2.03	2.04	2.17	2.28	2.41	2.53	2.67	2.93	2.98	3.1	3.24	3.35	3.53	3.72	3.8	3.95	3.96	3.98	4.18	4.25	4.1	3.99	4.01	4.32	4.13	4.02	3.88	3.85	4.05	4	3.89	4.28	4.76	5.06	4.79	4.93	4.91	5.35	5.94	6.13	6.24	6.45	6.51	6.55	6.55	6.47
Nature	6	2.53	2.57	2.65	2.66	2.77	2.87	2.96	3.06	3.22	3.29	3.35	3.45	3.64	3.77	3.9	4.07	4.14	4.28	4.3	4.28	4.52	4.57	4.46	4.27	4.25	4.57	4.41	4.28	4.17	4.14	4.35	4.28	4.21	4.6	5.12	5.43	5.15	5.28	5.26	5.66	6.28	6.48	6.55	6.73	6.75	6.76	6.78	6.67
Nature	7	2.86	2.88	2.96	3	3.1	3.19	3.26	3.4	3.54	3.61	3.69	3.77	3.99	4.16	4.27	4.42	4.53	4.64	4.61	4.58	4.85	4.88	4.79	4.58	4.49	4.8	4.68	4.52	4.45	4.43	4.65	4.56	4.47	4.89	5.42	5.73	5.48	5.59	5.57	5.92	6.58	6.79	6.84	7.03	6.99	6.98	7.02	6.89
Nature	8	3.13	3.14	3.2	3.21	3.33	3.45	3.51	3.62	3.78	3.84	3.94	4	4.24	4.45	4.61	4.74	4.86	4.95	4.92	4.85	5.12	5.13	5.06	4.84	4.71	4.97	4.89	4.78	4.74	4.76	4.98	4.93	4.84	5.28	5.82	6.14	5.92	6.01	5.89	6.2	6.87	7.09	7.12	7.32	7.24	7.21	7.25	7.1
Nature	9	3.33	3.33	3.37	3.39	3.52	3.66	3.73	3.87	4.03	4.17	4.31	4.4	4.64	4.87	5.02	5.14	5.25	5.39	5.31	5.23	5.39	5.37	5.24	5.05	4.89	5.15	5.11	5.08	5.03	5.09	5.31	5.29	5.19	5.68	6.23	6.56	6.37	6.44	6.23	6.49	7.17	7.4	7.4	7.61	7.47	7.43	7.48	7.31
Nature	10	3.45	3.47	3.53	3.55	3.68	3.81	3.92	4.05	4.2	4.36	4.51	4.65	4.87	5.11	5.24	5.39	5.51	5.65	5.59	5.52	5.65	5.67	5.49	5.3	5.14	5.4	5.34	5.41	5.32	5.41	5.62	5.63	5.48	6.03	6.58	6.92	6.73	6.81	6.49	6.76	7.44	7.68	7.66	7.88	7.68	7.63	7.69	7.53
Nature	11	3.6	3.62	3.72	3.73	3.88	4.03	4.15	4.28	4.43	4.58	4.75	4.89	5.11	5.32	5.51	5.66	5.76	5.9	5.84	5.76	5.9	5.92	5.77	5.59	5.42	5.62	5.55	5.67	5.57	5.69	5.89	5.93	5.74	6.31	6.87	7.21	7.01	7.09	6.74	7	7.65	7.91	7.86	8.1	7.84	7.79	7.85	7.71
Nature	12	3.73	3.78	3.9	3.91	4.06	4.21	4.34	4.52	4.67	4.85	5.01	5.15	5.36	5.56	5.75	5.89	5.97	6.09	5.98	5.9	6.02	6.04	5.93	5.74	5.57	5.77	5.72	5.84	5.74	5.9	6.11	6.16	5.97	6.56	7.12	7.46	7.26	7.31	6.97	7.23	7.86	8.13	8.05	8.3	7.99	7.93	8	7.87
Nature	13	3.87	4	4.12	4.14	4.28	4.45	4.57	4.77	4.94	5.12	5.3	5.46	5.67	5.86	6.07	6.21	6.26	6.36	6.24	6.2	6.31	6.3	6.21	6	5.82	5.97	5.93	6.06	5.96	6.16	6.31	6.37	6.18	6.78	7.35	7.69	7.49	7.52	7.18	7.44	8.04	8.33	8.25	8.5	8.15	8.07	8.15	8.03
Nature	14	4.15	4.26	4.38	4.4	4.53	4.68	4.78	4.98	5.16	5.35	5.53	5.66	5.88	6.05	6.26	6.41	6.46	6.56	6.45	6.49	6.59	6.55	6.5	6.28	6.1	6.24	6.19	6.33	6.24	6.45	6.48	6.55	6.36	6.97	7.55	7.9	7.7	7.71	7.38	7.63	8.2	8.52	8.44	8.71	8.3	8.22	8.3	8.2
Nature	15	4.37	4.52	4.64	4.66	4.79	4.92	5.02	5.22	5.4	5.57	5.74	5.88	6.04	6.2	6.39	6.55	6.59	6.71	6.63	6.73	6.84	6.8	6.77	6.57	6.39	6.53	6.46	6.6	6.49	6.67	6.62	6.68	6.49	7.12	7.7	8.07	7.86	7.88	7.55	7.79	8.37	8.71	8.65	8.93	8.46	8.37	8.46	8.37
Nature	16	4.62	4.79	4.9	4.95	5.08	5.2	5.3	5.51	5.7	5.88	6.02	6.17	6.32	6.46	6.63	6.76	6.8	6.94	6.91	7.01	7.12	7.1	7.03	6.83	6.67	6.79	6.71	6.84	6.7	6.82	6.76	6.8	6.59	7.27	7.85	8.2	8	8.01	7.7	7.91	8.51	8.87	8.83	9.12	8.61	8.52	8.63	8.55
Nature	17	4.83	5.01	5.12	5.17	5.29	5.42	5.52	5.74	5.91	6.11	6.24	6.38	6.5	6.63	6.8	6.94	7.01	7.18	7.19	7.29	7.41	7.39	7.33	7.13	7.01	7.12	7.02	7.09	6.92	7	6.93	6.93	6.71	7.41	7.99	8.3	8.09	8.11	7.81	8.01	8.61	9.01	8.98	9.28	8.74	8.66	8.79	8.73
Nature	18	5.08	5.25	5.36	5.4	5.52	5.63	5.73	5.92	6.09	6.29	6.43	6.57	6.68	6.8	6.97	7.1	7.22	7.4	7.44	7.53	7.66	7.63	7.56	7.37	7.28	7.38	7.27	7.32	7.12	7.17	7.09	7.07	6.85	7.54	8.11	8.38	8.17	8.18	7.89	8.07	8.68	9.1	9.1	9.4	8.87	8.8	8.96	8.9
Nature	19	5.31	5.47	5.59	5.63	5.75	5.85	5.94	6.14	6.28	6.48	6.62	6.75	6.89	6.99	7.14	7.28	7.4	7.6	7.63	7.72	7.85	7.8	7.73	7.51	7.46	7.56	7.44	7.5	7.27	7.32	7.23	7.2	7	7.69	8.25	8.48	8.26	8.26	7.97	8.14	8.77	9.22	9.23	9.53	9.01	8.95	9.13	9.08
Nature	20	5.52	5.68	5.8	5.83	5.95	6.04	6.12	6.33	6.46	6.62	6.78	6.9	7.02	7.1	7.25	7.4	7.51	7.74	7.76	7.86	8	7.93	7.86	7.66	7.62	7.76	7.63	7.7	7.45	7.5	7.39	7.35	7.17	7.85	8.39	8.61	8.36	8.35	8.05	8.22	8.86	9.33	9.36	9.65	9.15	9.1	9.3	9.26
Nature	21	5.75	5.91	6.01	6.03	6.13	6.22	6.31	6.53	6.66	6.81	6.93	7.06	7.19	7.3	7.46	7.62	7.73	7.95	7.97	8.09	8.24	8.18	8.07	7.88	7.84	7.98	7.87	7.94	7.67	7.7	7.57	7.53	7.36	8.03	8.54	8.75	8.46	8.43	8.12	8.29	8.95	9.44	9.48	9.77	9.27	9.24	9.46	9.43
Nature	22	5.96	6.12	6.21	6.24	6.34	6.43	6.54	6.74	6.86	6.99	7.12	7.22	7.35	7.45	7.62	7.78	7.88	8.08	8.12	8.29	8.43	8.37	8.27	8.1	8.07	8.23	8.11	8.17	7.91	7.92	7.76	7.7	7.54	8.2	8.68	8.87	8.55	8.54	8.23	8.39	9.06	9.57	9.63	9.91	9.44	9.42	9.65	9.63
Nature	23	6.21	6.35	6.43	6.45	6.57	6.67	6.77	6.99	7.07	7.2	7.31	7.44	7.57	7.69	7.88	8	8.09	8.29	8.31	8.52	8.64	8.59	8.49	8.33	8.29	8.47	8.35	8.41	8.14	8.14	7.94	7.88	7.72	8.37	8.82	8.99	8.63	8.65	8.33	8.49	9.18	9.71	9.78	10.06	9.6	9.59	9.85	9.83
Nature	24	6.4	6.53	6.63	6.63	6.75	6.87	6.99	7.22	7.28	7.39	7.52	7.66	7.78	7.88	8.07	8.19	8.28	8.47	8.47	8.66	8.77	8.73	8.68	8.53	8.51	8.73	8.59	8.62	8.37	8.36	8.17	8.11	7.95	8.51	8.95	9.1	8.71	8.77	8.44	8.59	9.3	9.84	9.93	10.21	9.76	9.77	10.04	10.03
Nature	25 (Q1)	6.59	6.7	6.8	6.81	6.94	7.07	7.2	7.42	7.48	7.6	7.73	7.85	7.98	8.07	8.24	8.36	8.47	8.64	8.62	8.81	8.92	8.86	8.88	8.74	8.73	8.99	8.83	8.83	8.59	8.58	8.4	8.32	8.17	8.65	9.08	9.21	8.78	8.88	8.55	8.68	9.41	9.97	10.08	10.36	9.93	9.94	10.24	10.24
Nature	26	6.76	6.89	6.99	6.99	7.14	7.26	7.4	7.57	7.64	7.81	7.93	8.09	8.21	8.28	8.48	8.56	8.7	8.87	8.86	9.05	9.12	9.04	9.11	8.96	8.96	9.2	9.04	9.01	8.78	8.77	8.58	8.48	8.34	8.77	9.2	9.32	8.9	9.03	8.69	8.81	9.56	10.13	10.25	10.53	10.09	10.11	10.42	10.42
Nature	27	7.03	7.15	7.22	7.21	7.37	7.49	7.63	7.78	7.85	8	8.09	8.26	8.4	8.48	8.7	8.75	8.87	9.04	9.06	9.24	9.37	9.29	9.36	9.19	9.19	9.4	9.24	9.22	9	8.96	8.77	8.61	8.47	8.89	9.31	9.44	9.01	9.16	8.81	8.91	9.69	10.27	10.4	10.69	10.23	10.26	10.58	10.59
Nature	28	7.22	7.33	7.41	7.39	7.56	7.67	7.81	7.97	8.04	8.18	8.27	8.42	8.56	8.61	8.82	8.86	8.99	9.17	9.17	9.39	9.6	9.49	9.61	9.44	9.45	9.66	9.5	9.47	9.26	9.22	9	8.76	8.63	9.04	9.45	9.57	9.14	9.29	8.94	9	9.79	10.4	10.54	10.83	10.36	10.4	10.72	10.74
Nature	29	7.42	7.6	7.67	7.66	7.8	7.92	8.05	8.21	8.28	8.42	8.51	8.64	8.73	8.77	8.97	9.01	9.14	9.32	9.33	9.56	9.76	9.64	9.77	9.61	9.63	9.83	9.68	9.63	9.46	9.42	9.17	8.94	8.81	9.22	9.63	9.73	9.29	9.44	9.08	9.1	9.9	10.53	10.67	10.97	10.49	10.54	10.86	10.89
Nature	30	7.62	7.77	7.87	7.85	8.01	8.15	8.27	8.41	8.49	8.62	8.72	8.84	8.94	8.97	9.16	9.18	9.29	9.46	9.47	9.69	9.88	9.75	9.89	9.74	9.76	9.97	9.82	9.76	9.63	9.62	9.36	9.14	9.05	9.46	9.86	9.94	9.5	9.64	9.28	9.25	10.04	10.7	10.83	11.1	10.6	10.66	10.99	11.03
Nature	31	7.7	7.87	7.99	7.98	8.15	8.29	8.42	8.58	8.68	8.82	8.92	9.07	9.15	9.19	9.38	9.37	9.48	9.64	9.63	9.84	10.02	9.89	10.03	9.88	9.9	10.1	9.96	9.89	9.81	9.82	9.55	9.34	9.3	9.72	10.12	10.17	9.73	9.87	9.5	9.45	10.22	10.89	11.02	11.24	10.72	10.78	11.12	11.17
Nature	32	7.84	8.02	8.13	8.13	8.32	8.47	8.64	8.79	8.91	9.05	9.13	9.27	9.34	9.37	9.57	9.54	9.64	9.76	9.75	9.95	10.12	10	10.15	10.02	10.05	10.25	10.11	10.07	10.01	10.05	9.77	9.57	9.59	10.03	10.41	10.45	9.99	10.14	9.73	9.65	10.4	11.09	11.22	11.38	10.84	10.91	11.25	11.31
Nature	33	8.1	8.27	8.37	8.37	8.53	8.66	8.83	8.93	9.05	9.22	9.29	9.39	9.46	9.5	9.68	9.66	9.77	9.93	9.91	10.11	10.24	10.13	10.29	10.2	10.22	10.44	10.31	10.3	10.2	10.26	9.97	9.78	9.86	10.32	10.67	10.7	10.22	10.37	9.92	9.86	10.58	11.3	11.42	11.53	10.96	11.04	11.38	11.45
Nature	34	8.3	8.49	8.59	8.57	8.72	8.86	9.03	9.13	9.27	9.45	9.5	9.59	9.62	9.64	9.83	9.82	9.93	10.08	10.06	10.23	10.35	10.25	10.42	10.37	10.41	10.64	10.51	10.52	10.4	10.49	10.18	9.99	10.13	10.62	10.92	10.95	10.46	10.59	10.11	10.07	10.76	11.5	11.61	11.68	11.09	11.17	11.51	11.59
Nature	35	8.49	8.66	8.76	8.75	8.9	9.04	9.19	9.29	9.43	9.6	9.64	9.76	9.79	9.81	10	9.98	10.14	10.28	10.27	10.45	10.57	10.46	10.6	10.58	10.63	10.86	10.73	10.71	10.59	10.7	10.36	10.17	10.37	10.87	11.17	11.18	10.67	10.8	10.29	10.27	10.94	11.7	11.81	11.82	11.21	11.3	11.65	11.72
Nature	36	8.73	8.91	8.99	8.96	9.1	9.23	9.36	9.51	9.64	9.8	9.9	10.01	10.02	10.04	10.24	10.21	10.41	10.54	10.49	10.69	10.8	10.63	10.76	10.74	10.81	11.05	10.93	10.86	10.75	10.86	10.5	10.32	10.53	11.05	11.35	11.33	10.8	10.93	10.42	10.42	11.07	11.85	11.95	11.96	11.34	11.43	11.78	11.85
Nature	37	8.96	9.11	9.22	9.17	9.34	9.46	9.57	9.69	9.82	10.01	10.13	10.22	10.25	10.25	10.45	10.38	10.61	10.74	10.69	10.89	10.95	10.77	10.92	10.89	10.97	11.22	11.12	11	10.94	11.05	10.68	10.51	10.7	11.23	11.54	11.49	10.95	11.08	10.57	10.54	11.2	12	12.09	12.11	11.47	11.56	11.92	11.98
Nature	38	9.22	9.37	9.45	9.41	9.58	9.7	9.77	9.87	10	10.17	10.27	10.37	10.37	10.4	10.59	10.51	10.76	10.89	10.84	11.06	11.09	10.91	11.07	11.06	11.14	11.39	11.28	11.14	11.15	11.25	10.87	10.71	10.9	11.44	11.73	11.67	11.12	11.27	10.75	10.66	11.33	12.16	12.25	12.29	11.63	11.73	12.09	12.12
Nature	39	9.41	9.54	9.64	9.6	9.75	9.87	9.93	10.04	10.15	10.33	10.44	10.54	10.55	10.55	10.78	10.7	10.96	11.14	11.08	11.31	11.32	11.14	11.29	11.3	11.37	11.61	11.5	11.33	11.35	11.45	11.05	10.88	11.07	11.62	11.9	11.84	11.29	11.45	10.93	10.78	11.45	12.32	12.42	12.47	11.8	11.9	12.26	12.28
Nature	40	9.61	9.76	9.86	9.81	9.98	10.08	10.14	10.26	10.38	10.55	10.63	10.72	10.71	10.69	10.92	10.81	11.09	11.31	11.25	11.51	11.55	11.4	11.53	11.56	11.63	11.89	11.77	11.59	11.64	11.72	11.28	11.08	11.23	11.81	12.07	12.02	11.45	11.62	11.11	10.89	11.57	12.49	12.59	12.65	11.96	12.07	12.44	12.44
Nature	41	9.82	10.01	10.08	10.02	10.2	10.32	10.37	10.46	10.58	10.75	10.83	10.92	10.88	10.86	11.1	10.97	11.22	11.44	11.38	11.75	11.79	11.68	11.79	11.85	11.91	12.18	12.06	11.87	11.99	12.06	11.51	11.3	11.4	12	12.23	12.18	11.61	11.79	11.29	11.03	11.72	12.68	12.78	12.86	12.16	12.26	12.65	12.63
Nature	42	10.06	10.24	10.31	10.28	10.47	10.57	10.63	10.71	10.82	10.95	11.01	11.12	11.07	11.05	11.27	11.1	11.35	11.55	11.49	11.92	11.99	11.9	11.99	12.07	12.12	12.39	12.29	12.13	12.26	12.32	11.7	11.46	11.55	12.17	12.38	12.33	11.74	11.93	11.41	11.17	11.87	12.88	12.98	13.07	12.35	12.46	12.85	12.81
Nature	43	10.24	10.42	10.51	10.48	10.68	10.77	10.83	10.9	11.02	11.16	11.25	11.36	11.33	11.28	11.51	11.34	11.61	11.8	11.75	12.16	12.22	12.11	12.16	12.26	12.3	12.58	12.46	12.31	12.46	12.51	11.86	11.62	11.71	12.35	12.53	12.48	11.88	12.06	11.52	11.29	12	13.05	13.16	13.25	12.53	12.64	13.05	12.99
Nature	44	10.46	10.62	10.71	10.66	10.85	10.93	11.02	11.12	11.26	11.4	11.46	11.59	11.57	11.55	11.8	11.64	11.92	12.08	12	12.4	12.45	12.34	12.34	12.44	12.43	12.71	12.59	12.47	12.62	12.67	12	11.76	11.85	12.49	12.68	12.63	12.03	12.2	11.63	11.42	12.13	13.23	13.33	13.42	12.71	12.83	13.24	13.16
Nature	45	10.66	10.82	10.92	10.86	11.07	11.14	11.24	11.32	11.47	11.61	11.67	11.81	11.78	11.85	12.12	11.92	12.2	12.33	12.25	12.64	12.7	12.58	12.57	12.66	12.54	12.8	12.68	12.6	12.76	12.81	12.14	11.87	11.96	12.62	12.8	12.75	12.17	12.33	11.73	11.54	12.26	13.4	13.5	13.6	12.89	13.01	13.43	13.33
Nature	46	10.92	11.13	11.24	11.16	11.36	11.41	11.54	11.67	11.81	11.97	12.03	12.14	12.08	12.12	12.39	12.22	12.49	12.58	12.44	12.82	12.86	12.73	12.71	12.78	12.67	12.9	12.76	12.68	12.86	12.91	12.23	11.95	12.04	12.71	12.9	12.85	12.28	12.43	11.84	11.67	12.39	13.57	13.68	13.78	13.07	13.19	13.62	13.5
Nature	47	11.01	11.22	11.35	11.28	11.48	11.53	11.69	11.84	11.99	12.14	12.21	12.36	12.28	12.3	12.57	12.39	12.66	12.71	12.57	12.93	12.96	12.82	12.81	12.88	12.78	13.01	12.87	12.79	12.98	13.02	12.34	12.07	12.17	12.8	13	12.97	12.43	12.57	11.99	11.82	12.55	13.78	13.88	13.99	13.28	13.41	13.81	13.67
Nature	48	11.28	11.46	11.59	11.53	11.74	11.81	11.97	12.12	12.29	12.43	12.51	12.64	12.6	12.6	12.83	12.64	12.87	12.92	12.76	13.08	13.1	12.93	12.97	13.01	12.94	13.17	13.02	12.95	13.15	13.18	12.5	12.22	12.36	12.95	13.15	13.14	12.62	12.76	12.19	12.03	12.76	14.04	14.14	14.22	13.51	13.66	14.01	13.86
Nature	49	11.56	11.75	11.84	11.8	11.98	12.04	12.2	12.35	12.52	12.64	12.73	12.81	12.75	12.77	12.97	12.79	13.01	13.06	12.9	13.22	13.23	13.09	13.17	13.21	13.16	13.39	13.22	13.2	13.41	13.43	12.74	12.46	12.59	13.15	13.33	13.35	12.84	13	12.4	12.25	12.98	14.31	14.41	14.46	13.75	13.91	14.22	14.05
Nature	50 (Median, Q2)	11.79	11.98	12.09	12.04	12.22	12.27	12.43	12.59	12.74	12.85	12.95	13.02	12.94	12.95	13.14	12.99	13.19	13.23	13.05	13.35	13.37	13.26	13.35	13.42	13.38	13.6	13.41	13.44	13.67	13.68	12.99	12.71	12.83	13.37	13.54	13.56	13.08	13.25	12.6	12.47	13.21	14.58	14.68	14.69	13.98	14.16	14.43	14.24
Nature	51	11.97	12.16	12.26	12.23	12.4	12.44	12.59	12.77	12.9	12.99	13.08	13.15	13.07	13.09	13.25	13.09	13.29	13.34	13.15	13.45	13.47	13.41	13.51	13.58	13.54	13.76	13.57	13.65	13.88	13.89	13.2	12.93	13.06	13.63	13.77	13.83	13.36	13.56	12.87	12.73	13.47	14.85	14.93	14.9	14.2	14.42	14.65	14.44
Nature	52	12.21	12.37	12.47	12.42	12.61	12.66	12.81	12.97	13.14	13.21	13.29	13.38	13.3	13.33	13.49	13.29	13.48	13.54	13.35	13.6	13.65	13.61	13.69	13.78	13.74	13.96	13.77	13.91	14.12	14.12	13.42	13.16	13.29	13.9	14.02	14.1	13.66	13.87	13.13	12.98	13.73	15.13	15.18	15.11	14.41	14.68	14.87	14.64
Nature	53	12.41	12.54	12.64	12.6	12.76	12.82	12.97	13.14	13.28	13.36	13.42	13.5	13.45	13.48	13.63	13.45	13.62	13.69	13.49	13.74	13.79	13.78	13.87	13.95	13.92	14.14	13.92	14.16	14.35	14.35	13.65	13.39	13.53	14.19	14.29	14.4	13.97	14.21	13.39	13.24	14	15.41	15.43	15.32	14.62	14.94	15.09	14.84
Nature	54	12.61	12.8	12.86	12.82	12.98	13.02	13.17	13.35	13.48	13.54	13.58	13.69	13.61	13.66	13.78	13.62	13.78	13.85	13.64	13.88	13.94	13.97	14.03	14.11	14.06	14.27	14.05	14.36	14.55	14.54	13.91	13.67	13.8	14.49	14.58	14.73	14.32	14.59	13.69	13.53	14.3	15.66	15.65	15.53	14.84	15.2	15.31	15.04
Nature	55	12.85	13.01	13.07	13.02	13.18	13.21	13.35	13.52	13.66	13.7	13.73	13.81	13.73	13.77	13.9	13.74	13.91	13.97	13.79	14.02	14.1	14.15	14.23	14.32	14.27	14.46	14.24	14.64	14.83	14.79	14.24	13.99	14.12	14.85	14.96	15.1	14.7	14.96	13.99	13.83	14.6	15.88	15.84	15.72	15.02	15.4	15.53	15.25
Nature	56	13.05	13.23	13.3	13.25	13.41	13.45	13.59	13.76	13.92	13.97	13.95	14.01	13.9	13.95	14.09	13.91	14.05	14.1	14	14.21	14.33	14.4	14.5	14.59	14.52	14.69	14.51	14.98	15.17	15.05	14.59	14.31	14.45	15.21	15.34	15.47	15.08	15.31	14.29	14.11	14.89	16.1	16.03	15.89	15.2	15.6	15.73	15.45
Nature	57	13.26	13.46	13.51	13.49	13.65	13.67	13.8	13.99	14.16	14.2	14.18	14.27	14.16	14.2	14.32	14.11	14.27	14.33	14.26	14.47	14.6	14.66	14.73	14.8	14.75	14.94	14.81	15.32	15.51	15.33	14.93	14.67	14.82	15.62	15.76	15.88	15.45	15.65	14.58	14.4	15.18	16.31	16.21	16.06	15.38	15.79	15.94	15.66
Nature	58	13.54	13.77	13.81	13.76	13.93	13.96	14.06	14.24	14.4	14.5	14.45	14.53	14.4	14.42	14.54	14.31	14.48	14.53	14.52	14.76	14.83	14.87	14.93	15.04	15.01	15.24	15.16	15.69	15.89	15.66	15.32	15.08	15.25	16.08	16.21	16.3	15.84	16	14.88	14.69	15.47	16.52	16.4	16.24	15.56	15.99	16.15	15.86
Nature	59	13.81	14.04	14.09	14.04	14.21	14.21	14.33	14.52	14.63	14.74	14.68	14.75	14.6	14.58	14.68	14.5	14.68	14.71	14.69	14.97	15.03	15.06	15.13	15.29	15.28	15.55	15.46	16.03	16.23	16	15.72	15.5	15.67	16.51	16.61	16.68	16.17	16.31	15.16	14.95	15.73	16.7	16.55	16.38	15.73	16.19	16.35	16.07
Nature	60	14.14	14.35	14.39	14.32	14.47	14.5	14.61	14.81	14.94	15.03	15	15.03	14.88	14.85	14.93	14.76	14.91	14.95	14.93	15.19	15.26	15.26	15.32	15.52	15.52	15.84	15.77	16.35	16.56	16.34	16.12	15.91	16.05	16.89	16.96	17.02	16.47	16.59	15.43	15.19	15.96	16.86	16.68	16.51	15.91	16.38	16.56	16.27
Nature	61	14.37	14.56	14.65	14.61	14.77	14.79	14.91	15.09	15.24	15.37	15.32	15.37	15.26	15.18	15.24	15.09	15.23	15.28	15.24	15.5	15.57	15.59	15.62	15.78	15.78	16.13	16.06	16.64	16.85	16.64	16.44	16.22	16.32	17.17	17.26	17.3	16.71	16.81	15.7	15.43	16.2	17.08	16.88	16.71	16.12	16.61	16.8	16.51
Nature	62	14.68	14.89	14.95	14.92	15.05	15.08	15.16	15.32	15.45	15.63	15.63	15.68	15.57	15.51	15.57	15.47	15.58	15.66	15.62	15.89	15.91	15.89	15.91	16.06	16.04	16.4	16.3	16.9	17.11	16.91	16.72	16.51	16.61	17.45	17.54	17.59	16.95	17.04	15.97	15.67	16.44	17.31	17.07	16.91	16.33	16.84	17.03	16.74
Nature	63	14.98	15.18	15.26	15.22	15.33	15.36	15.36	15.53	15.68	15.86	15.88	15.89	15.77	15.7	15.75	15.7	15.79	15.88	15.83	16.09	16.13	16.1	16.14	16.29	16.25	16.64	16.53	17.14	17.39	17.19	17.01	16.81	16.89	17.72	17.8	17.86	17.18	17.26	16.24	15.91	16.68	17.52	17.26	17.1	16.53	17.08	17.26	16.97
Nature	64	15.38	15.56	15.64	15.59	15.69	15.74	15.73	15.92	16.08	16.23	16.23	16.28	16.14	16.06	16.12	16.06	16.13	16.16	16.13	16.38	16.43	16.4	16.4	16.54	16.5	16.9	16.78	17.39	17.66	17.44	17.27	17.07	17.14	17.94	18.04	18.1	17.39	17.45	16.48	16.12	16.89	17.7	17.44	17.28	16.71	17.3	17.47	17.17
Nature	65	15.66	15.81	15.91	15.86	15.94	16	15.92	16.08	16.27	16.4	16.38	16.43	16.34	16.23	16.29	16.26	16.31	16.35	16.38	16.63	16.7	16.7	16.7	16.79	16.74	17.17	17.03	17.64	17.91	17.65	17.48	17.28	17.34	18.14	18.25	18.33	17.59	17.64	16.72	16.35	17.12	17.9	17.62	17.46	16.9	17.52	17.69	17.37
Nature	66	15.99	16.16	16.22	16.16	16.22	16.28	16.17	16.33	16.54	16.66	16.62	16.65	16.57	16.53	16.6	16.59	16.62	16.65	16.72	16.97	17.03	17.04	17.04	17.07	16.96	17.39	17.23	17.85	18.15	17.86	17.71	17.5	17.58	18.37	18.5	18.58	17.81	17.85	16.98	16.61	17.37	18.12	17.83	17.64	17.09	17.75	17.9	17.57
Nature	67	16.14	16.31	16.36	16.3	16.39	16.47	16.37	16.56	16.77	16.87	16.83	16.88	16.82	16.78	16.9	16.85	16.85	16.85	16.92	17.2	17.27	17.27	17.27	17.27	17.18	17.59	17.43	18.06	18.38	18.08	17.94	17.72	17.82	18.6	18.74	18.82	18.03	18.07	17.25	16.86	17.63	18.35	18.05	17.82	17.28	17.97	18.12	17.79
Nature	68	16.45	16.64	16.69	16.63	16.69	16.78	16.67	16.89	17.07	17.14	17.09	17.12	17.02	16.98	17.09	17.06	17.04	17.05	17.08	17.42	17.5	17.52	17.52	17.52	17.41	17.85	17.67	18.3	18.62	18.34	18.18	17.97	18.08	18.84	18.99	19.08	18.25	18.29	17.53	17.13	17.89	18.57	18.26	18	17.47	18.19	18.33	18.02
Nature	69	16.63	16.85	16.95	16.87	16.91	17	16.88	17.1	17.26	17.33	17.27	17.31	17.24	17.15	17.3	17.28	17.29	17.32	17.32	17.7	17.77	17.84	17.85	17.8	17.71	18.13	17.94	18.53	18.89	18.62	18.46	18.25	18.36	19.1	19.26	19.34	18.5	18.56	17.85	17.42	18.17	18.83	18.5	18.21	17.68	18.44	18.57	18.27
Nature	70	17.03	17.24	17.36	17.26	17.29	17.34	17.21	17.44	17.63	17.7	17.6	17.6	17.51	17.4	17.52	17.49	17.52	17.54	17.55	17.88	17.94	18.03	18.07	18.01	17.95	18.37	18.18	18.77	19.16	18.89	18.74	18.55	18.67	19.37	19.54	19.58	18.75	18.85	18.2	17.73	18.48	19.1	18.76	18.43	17.91	18.7	18.83	18.55
Nature	71	17.33	17.51	17.64	17.53	17.56	17.61	17.45	17.69	17.9	17.96	17.84	17.84	17.79	17.73	17.89	17.84	17.85	17.88	17.87	18.22	18.28	18.36	18.42	18.33	18.23	18.6	18.41	19.01	19.41	19.15	19.01	18.83	18.97	19.62	19.8	19.8	18.99	19.12	18.53	18.01	18.75	19.34	18.99	18.64	18.13	18.94	19.08	18.82
Nature	72	17.69	17.87	17.98	17.88	17.89	17.92	17.72	18.01	18.19	18.27	18.17	18.15	18.15	18.13	18.26	18.23	18.27	18.32	18.27	18.63	18.69	18.72	18.82	18.66	18.54	18.91	18.68	19.25	19.69	19.41	19.29	19.1	19.24	19.85	20.05	20.01	19.21	19.38	18.84	18.28	19	19.56	19.2	18.85	18.36	19.19	19.34	19.09
Nature	73	17.92	18.12	18.24	18.13	18.17	18.19	17.97	18.28	18.49	18.56	18.47	18.44	18.45	18.42	18.61	18.57	18.63	18.65	18.59	18.93	19.13	19.21	19.37	19.18	19.04	19.34	19.09	19.63	20.1	19.81	19.7	19.39	19.48	20.03	20.25	20.21	19.43	19.62	19.14	18.54	19.25	19.77	19.42	19.07	18.59	19.45	19.6	19.37
Nature	74	18.2	18.38	18.5	18.4	18.41	18.45	18.24	18.57	18.81	18.86	18.78	18.74	18.74	18.7	18.91	18.93	18.98	18.97	18.92	19.29	19.59	19.72	19.94	19.74	19.58	19.83	19.59	20.1	20.59	20.26	20.12	19.72	19.77	20.26	20.5	20.47	19.7	19.86	19.45	18.81	19.51	19.98	19.63	19.27	18.81	19.69	19.85	19.64
Nature	75 (Q3)	18.64	18.84	18.92	18.88	18.88	18.9	18.68	19.03	19.27	19.31	19.21	19.13	19.11	19.12	19.25	19.35	19.39	19.36	19.31	19.75	20.03	20.14	20.39	20.18	19.96	20.19	19.91	20.41	20.92	20.57	20.4	19.99	20.05	20.51	20.76	20.73	19.98	20.08	19.74	19.06	19.75	20.17	19.81	19.46	19.01	19.91	20.08	19.89
Nature	76	18.92	19.07	19.19	19.14	19.17	19.19	18.94	19.26	19.47	19.54	19.43	19.37	19.37	19.41	19.52	19.57	19.59	19.54	19.51	19.94	20.23	20.35	20.59	20.39	20.13	20.46	20.24	20.74	21.29	20.93	20.81	20.38	20.44	21.09	21.33	21.28	20.45	20.49	20.21	19.49	20.18	20.55	20.2	19.84	19.23	20.15	20.32	20.15
Nature	77	19.14	19.26	19.35	19.36	19.43	19.43	19.14	19.5	19.74	19.86	19.76	19.72	19.72	19.78	19.84	19.88	19.91	19.88	19.83	20.22	20.48	20.65	20.89	20.72	20.47	20.89	20.7	21.2	21.75	21.38	21.32	20.86	20.85	21.68	21.93	21.85	20.93	20.92	20.69	19.93	20.61	20.94	20.58	20.23	19.44	20.38	20.56	20.4
Nature	78	19.71	19.85	19.87	19.88	19.9	19.91	19.62	19.94	20.13	20.24	20.13	20.06	20	20.09	20.14	20.21	20.21	20.13	20.1	20.5	20.76	20.99	21.2	21.08	20.82	21.29	21.1	21.6	22.16	21.77	21.77	21.31	21.23	22.26	22.48	22.41	21.41	21.37	21.18	20.4	21.06	21.35	21	20.64	19.69	20.65	20.8	20.66
Nature	79	20.04	20.14	20.2	20.24	20.26	20.24	19.87	20.21	20.42	20.56	20.43	20.34	20.27	20.33	20.39	20.44	20.44	20.37	20.33	20.7	20.94	21.19	21.39	21.34	21.06	21.57	21.38	21.91	22.48	22.06	22.13	21.66	21.57	22.8	22.98	22.95	21.87	21.82	21.68	20.86	21.52	21.77	21.42	21.06	19.93	20.92	21.04	20.93
Nature	80	20.58	20.67	20.7	20.72	20.71	20.65	20.26	20.56	20.81	20.93	20.78	20.68	20.58	20.62	20.67	20.72	20.77	20.65	20.65	20.96	21.21	21.46	21.63	21.62	21.33	21.92	21.74	22.28	22.88	22.43	22.54	22.05	21.96	23.37	23.52	23.53	22.36	22.37	22.23	21.4	22.06	22.25	21.91	21.55	20.25	21.26	21.36	21.26
Nature	81	20.98	21.1	21.16	21.22	21.17	21.11	20.67	20.92	21.23	21.34	21.18	21.12	21	20.99	21.03	21.09	21.15	21.03	21.04	21.3	21.59	21.84	21.97	21.98	21.69	22.31	22.15	22.71	23.33	22.86	23.01	22.5	22.39	23.96	24.08	24.11	22.86	22.93	22.74	21.91	22.61	22.77	22.42	22.06	20.57	21.6	21.67	21.6
Nature	82	21.39	21.51	21.6	21.73	21.68	21.6	21.17	21.31	21.66	21.84	21.7	21.63	21.5	21.44	21.41	21.46	21.56	21.44	21.47	21.72	21.92	22.17	22.32	22.38	22.09	22.78	22.6	23.19	23.82	23.33	23.51	22.98	22.84	24.57	24.65	24.71	23.38	23.5	23.24	22.44	23.16	23.28	22.94	22.58	20.89	21.95	21.99	21.93
Nature	83	21.82	21.92	22.06	22.2	22.13	22.07	21.68	21.75	22.11	22.41	22.32	22.21	22.09	21.99	21.95	22.08	22.13	21.98	22.06	22.31	22.4	22.59	22.8	22.87	22.54	23.3	23.13	23.76	24.4	23.84	24.06	23.53	23.37	25.21	25.26	25.35	23.95	24.04	23.73	22.97	23.74	23.82	23.48	23.11	21.23	22.3	22.33	22.27
Nature	84	22.19	22.33	22.46	22.56	22.5	22.43	22.08	22.18	22.55	22.84	22.79	22.62	22.46	22.4	22.41	22.55	22.59	22.4	22.49	22.68	22.74	22.87	23.16	23.22	22.84	23.64	23.52	24.18	24.81	24.21	24.47	23.97	23.82	25.65	25.72	25.83	24.36	24.44	24.12	23.4	24.2	24.24	23.91	23.53	21.56	22.66	22.66	22.6
Nature	85	22.66	22.82	22.95	23.04	23	22.99	22.69	22.79	23.15	23.42	23.39	23.22	23.03	22.95	22.98	23.07	23.05	22.77	22.81	22.99	23.03	23.11	23.44	23.48	23.14	23.99	23.96	24.58	25.2	24.61	24.92	24.43	24.29	26.08	26.17	26.26	24.72	24.88	24.54	23.86	24.69	24.7	24.36	23.98	21.99	23.11	23.08	23.03
Nature	86	23.53	23.62	23.69	23.74	23.7	23.68	23.27	23.35	23.64	23.87	23.82	23.58	23.39	23.32	23.33	23.36	23.33	23.04	23.06	23.24	23.28	23.33	23.66	23.7	23.4	24.33	24.4	25.01	25.61	25.03	25.39	24.91	24.77	26.57	26.65	26.7	25.09	25.34	24.99	24.35	25.2	25.17	24.84	24.45	22.42	23.59	23.53	23.47
Nature	87	24.39	24.48	24.54	24.5	24.4	24.37	23.8	23.86	24.1	24.3	24.15	23.96	23.8	23.68	23.7	23.72	23.67	23.41	23.44	23.62	23.69	23.74	24.04	24.02	23.77	24.8	24.93	25.58	26.14	25.6	26	25.46	25.33	27.13	27.16	27.16	25.48	25.86	25.47	24.87	25.71	25.64	25.32	24.92	22.86	24.07	23.97	23.92
Nature	88	24.94	24.94	24.97	24.97	24.86	24.81	24.2	24.22	24.45	24.67	24.49	24.32	24.2	24.1	24.07	24.07	24	23.66	23.7	23.91	23.99	24.05	24.31	24.31	24.09	25.18	25.36	26.07	26.62	26.12	26.52	25.92	25.8	27.63	27.61	27.6	25.86	26.37	25.93	25.37	26.19	26.12	25.8	25.4	23.31	24.55	24.43	24.38
Nature	89	25.65	25.72	25.74	25.65	25.59	25.54	24.9	24.97	25.16	25.31	25.1	24.92	24.93	24.8	24.81	24.8	24.7	24.33	24.31	24.54	24.57	24.63	24.89	24.72	24.48	25.62	25.74	26.48	27.04	26.58	26.94	26.34	26.25	28.11	28.05	28.06	26.26	26.92	26.43	25.9	26.71	26.64	26.34	25.89	23.77	25.05	24.9	24.85
Nature	90	26.44	26.43	26.46	26.42	26.35	26.33	25.79	25.95	26.11	26.27	25.94	25.76	25.85	25.69	25.7	25.74	25.62	25.18	25.05	25.28	25.26	25.34	25.52	25.31	25.05	26.17	26.25	26.97	27.48	27.07	27.39	26.77	26.73	28.61	28.51	28.53	26.68	27.42	26.88	26.39	27.18	27.11	26.82	26.31	24.16	25.48	25.3	25.26
Nature	91	27.28	27.19	27.27	27.19	27.07	27.09	26.56	26.72	26.84	26.84	26.57	26.37	26.48	26.27	26.27	26.37	26.2	25.78	25.59	25.87	25.88	25.88	26.04	25.82	25.53	26.7	26.76	27.48	27.97	27.6	27.87	27.21	27.22	29.1	28.95	29	27.1	27.85	27.27	26.85	27.6	27.54	27.27	26.7	24.55	25.91	25.7	25.65
Nature	92	28.12	28.24	28.28	28.15	28.1	28.1	27.64	27.71	27.75	27.86	27.7	27.35	27.41	27.2	27.16	27.19	27	26.5	26.35	26.65	26.57	26.54	26.72	26.4	26.03	27.28	27.4	28.12	28.61	28.24	28.49	27.8	27.75	29.69	29.51	29.6	27.71	28.4	27.78	27.44	28.15	28.09	27.83	27.2	25.01	26.4	26.16	26.04
Nature	93	28.92	29.07	29.12	29.02	29.04	29.08	28.55	28.64	28.6	28.76	28.61	28.34	28.35	28.16	28.07	27.96	27.68	27.16	27.01	27.29	27.12	27.21	27.34	27	26.54	27.82	28.08	28.82	29.28	28.9	29.19	28.47	28.31	30.39	30.32	30.42	28.55	29.17	28.51	28.25	28.91	28.85	28.61	27.91	25.56	26.87	26.62	26.44
Nature	94	30.37	30.38	30.33	30.16	30.17	30.15	29.53	29.59	29.56	29.6	29.45	29.14	29.17	29.08	28.98	28.78	28.53	27.97	27.88	28.18	28.13	28.25	28.36	27.98	27.4	28.71	29.11	29.82	30.25	29.85	30.1	29.23	28.92	31.12	31.22	31.3	29.47	30.01	29.33	29.14	29.69	29.66	29.43	28.68	26.17	27.33	27.08	26.83
Nature	95	32.09	31.93	31.81	31.69	31.65	31.56	30.84	30.75	30.66	30.63	30.57	30.34	30.46	30.54	30.31	30.04	29.86	29.26	29.09	29.6	29.66	29.83	29.75	29.28	28.57	29.84	30.36	30.98	31.38	31.04	31.08	30.07	29.52	31.86	32.11	32.07	30.33	30.82	30.1	29.99	30.44	30.44	30.23	29.46	26.79	27.8	27.55	27.24
Nature	96	33.93	33.8	33.6	33.57	33.5	33.29	32.49	32.36	32.23	31.97	31.96	31.8	31.82	32.03	31.63	31.29	31.16	30.68	30.51	31.04	31.08	31.34	31.12	30.6	29.79	30.99	31.6	32.17	32.36	32.14	31.98	30.88	30.09	32.62	33.02	32.85	31.21	31.67	30.92	30.87	31.21	31.26	31.06	30.27	27.44	28.3	28.06	27.67
Nature	97	35.94	35.64	35.52	35.67	35.55	35.31	34.51	34.19	34.06	33.59	34.3	34.21	34.17	34.41	33.89	33.5	33.36	32.91	32.74	33.32	33.37	33.02	32.65	32.14	31.22	32.23	32.9	33.4	33.39	33.26	32.94	31.74	30.73	33.44	34	33.69	32.15	32.57	31.76	31.76	31.98	32.07	31.89	31.08	28.09	28.81	28.56	28.11
Nature	98	38.62	38.36	38.17	38.1	38.23	37.79	36.96	36.41	36.35	35.86	36.54	36.53	36.32	37.05	36.84	36.29	36.46	35.84	35.62	36.17	36.15	35.79	35.19	35.01	33.6	34.23	34.78	35.05	35.04	34.97	34.49	33.21	31.99	34.72	35.05	34.57	33.13	33.51	32.59	32.64	32.76	32.89	32.72	31.89	28.74	29.31	29.07	28.55
Nature	99	42.87	42.2	41.98	42.86	42.74	42.09	41.86	41.81	42.28	42.34	44.04	44.16	44.09	45.33	44.27	43.96	44.62	43.26	42.96	42.35	41.84	40.26	39.43	39.47	37.4	37.77	38.03	37.73	37.68	37.11	36.44	34.77	33.43	36.07	36.11	35.45	34.11	34.44	33.43	33.52	33.53	33.7	33.55	32.7	29.39	29.82	29.57	28.99
Nature	100 (Maximum)	53.14	51.72	50.94	51.3	51.17	50.94	51.61	49.79	49.38	49.67	52.53	52.01	52.43	53.45	53.45	52.98	53.35	51	51.26	50.61	49.43	46.22	45.54	45.12	43	41.92	41.75	40.68	40.53	39.34	38.47	36.34	34.87	37.41	37.17	36.33	35.08	35.38	34.26	34.41	34.3	34.52	34.38	33.51	30.04	30.32	30.08	29.43
PlosMed	1	0	0	0	0	0	0	0.01	0.01	0.01	0.23	0.3	0.55	0.69	0.96	1.27	1.63	2.15	2.19	2.72	2.77	3.02	3.92	4.2	5.34	5.54	7.01	6.69	6.35	7.03	7.36	8.07	8.47	8.24	8.5	7.82	8.18	7.24	nd	nd	nd	nd	nd	nd	nd	nd	nd	nd	nd
PlosMed	2	0	0	0	0	0	0	0.22	0.22	0.24	0.54	0.67	0.96	1.23	1.52	1.89	2.28	2.8	2.67	3.2	3.26	3.45	4.29	4.54	5.56	5.79	7.2	6.9	6.57	7.21	7.54	8.22	8.64	8.43	8.71	8.02	8.36	7.42	nd	nd	nd	nd	nd	nd	nd	nd	nd	nd	nd
PlosMed	3	0	0	0	0	0	0	0.23	0.23	0.42	0.76	0.93	1.24	1.65	1.95	2.38	2.8	3.32	3.22	3.76	3.69	3.85	4.66	4.88	5.79	6.03	7.38	7.12	6.79	7.4	7.73	8.37	8.8	8.61	8.91	8.22	8.53	7.61	nd	nd	nd	nd	nd	nd	nd	nd	nd	nd	nd
PlosMed	4	0	0	0	0	0.13	0.24	0.51	0.56	0.88	1.24	1.44	1.77	2.26	2.58	3.07	3.4	3.79	3.7	4.19	4.03	4.18	4.97	5.17	6.02	6.28	7.57	7.33	7.01	7.58	7.92	8.51	8.97	8.79	9.12	8.41	8.7	7.8	nd	nd	nd	nd	nd	nd	nd	nd	nd	nd	nd
PlosMed	5	0.09	0.08	0.17	0.15	0.34	0.5	0.81	1.01	1.36	1.75	1.9	2.26	2.79	3.05	3.59	3.88	4.22	4.13	4.46	4.33	4.47	5.24	5.42	6.25	6.53	7.77	7.55	7.22	7.76	8.11	8.66	9.14	8.98	9.32	8.61	8.87	7.98	nd	nd	nd	nd	nd	nd	nd	nd	nd	nd	nd
PlosMed	6	0.19	0.16	0.33	0.5	0.69	0.83	1.14	1.36	1.73	2.14	2.26	2.63	3.2	3.44	3.81	4.09	4.47	4.42	4.73	4.62	4.76	5.51	5.68	6.49	6.77	8.01	7.81	7.44	7.94	8.3	8.81	9.31	9.16	9.52	8.81	9.04	8.17	nd	nd	nd	nd	nd	nd	nd	nd	nd	nd	nd
PlosMed	7	0.23	0.3	0.5	0.72	0.91	1.08	1.41	1.72	2.1	2.53	2.66	3.04	3.58	3.81	4.14	4.41	4.79	4.76	4.99	4.91	5.03	5.75	5.92	6.72	7	8.23	8.07	7.66	8.12	8.48	8.95	9.48	9.35	9.73	9.01	9.22	8.35	nd	nd	nd	nd	nd	nd	nd	nd	nd	nd	nd
PlosMed	8	0.29	0.54	0.72	0.93	1.16	1.34	1.68	2.04	2.42	2.87	3.07	3.45	3.88	4.14	4.45	4.68	5.08	5.09	5.27	5.22	5.35	5.97	6.13	6.95	7.23	8.45	8.33	7.87	8.3	8.67	9.1	9.65	9.53	9.93	9.21	9.39	8.54	nd	nd	nd	nd	nd	nd	nd	nd	nd	nd	nd
PlosMed	9	0.36	0.64	0.81	1.03	1.28	1.49	1.85	2.21	2.59	3.06	3.3	3.68	4.09	4.38	4.69	4.9	5.3	5.34	5.51	5.51	5.63	6.18	6.34	7.17	7.45	8.67	8.6	8.09	8.49	8.86	9.25	9.82	9.72	10.14	9.41	9.56	8.72	nd	nd	nd	nd	nd	nd	nd	nd	nd	nd	nd
PlosMed	10	0.42	0.74	0.91	1.12	1.37	1.61	1.99	2.38	2.76	3.23	3.45	3.82	4.21	4.5	4.82	5.03	5.43	5.5	5.65	5.68	5.82	6.37	6.52	7.37	7.68	8.88	8.84	8.31	8.67	9.05	9.39	9.98	9.9	10.34	9.61	9.73	8.91	nd	nd	nd	nd	nd	nd	nd	nd	nd	nd	nd
PlosMed	11	0.65	0.94	1.12	1.33	1.57	1.8	2.2	2.62	3.03	3.5	3.7	3.97	4.37	4.65	4.98	5.19	5.6	5.68	5.81	5.87	6.01	6.56	6.71	7.56	7.9	9.07	9.08	8.53	8.86	9.24	9.54	10.15	10.09	10.55	9.8	9.9	9.09	nd	nd	nd	nd	nd	nd	nd	nd	nd	nd	nd
PlosMed	12	0.81	1.1	1.32	1.53	1.79	2.01	2.42	2.88	3.33	3.8	3.99	4.2	4.61	4.85	5.2	5.39	5.8	5.9	5.98	6.03	6.2	6.75	6.89	7.73	8.1	9.24	9.28	8.73	9.04	9.42	9.69	10.32	10.27	10.75	10	10.08	9.28	nd	nd	nd	nd	nd	nd	nd	nd	nd	nd	nd
PlosMed	13	0.95	1.24	1.46	1.66	1.95	2.19	2.61	3.11	3.6	4.07	4.26	4.47	4.91	5.13	5.51	5.69	6.09	6.19	6.25	6.29	6.41	6.95	7.07	7.91	8.31	9.42	9.45	8.89	9.2	9.57	9.81	10.46	10.43	10.92	10.16	10.21	9.43	nd	nd	nd	nd	nd	nd	nd	nd	nd	nd	nd
PlosMed	14	1.3	1.55	1.76	1.93	2.22	2.45	2.92	3.45	3.84	4.34	4.54	4.78	5.23	5.45	5.85	6.03	6.43	6.5	6.54	6.6	6.66	7.19	7.26	8.1	8.5	9.59	9.59	9.03	9.32	9.7	9.9	10.57	10.55	11.05	10.28	10.31	9.53	nd	nd	nd	nd	nd	nd	nd	nd	nd	nd	nd
PlosMed	15	1.56	1.78	1.97	2.14	2.44	2.67	3.19	3.71	4.11	4.56	4.72	5	5.45	5.66	6.07	6.26	6.63	6.68	6.72	6.79	6.88	7.39	7.39	8.26	8.68	9.75	9.73	9.16	9.44	9.82	9.99	10.68	10.67	11.19	10.4	10.41	9.64	nd	nd	nd	nd	nd	nd	nd	nd	nd	nd	nd
PlosMed	16	1.66	1.87	2.05	2.24	2.56	2.84	3.36	3.9	4.28	4.71	4.88	5.19	5.63	5.85	6.25	6.44	6.76	6.82	6.86	6.96	7.05	7.54	7.52	8.41	8.86	9.9	9.85	9.29	9.57	9.95	10.08	10.79	10.79	11.32	10.52	10.51	9.74	nd	nd	nd	nd	nd	nd	nd	nd	nd	nd	nd
PlosMed	17	1.76	2	2.18	2.35	2.67	2.96	3.48	4.06	4.44	4.89	5.08	5.38	5.79	6.01	6.43	6.64	6.93	7.01	7.01	7.13	7.21	7.67	7.67	8.57	9.04	10.07	9.99	9.44	9.7	10.08	10.18	10.92	10.92	11.46	10.64	10.61	9.85	nd	nd	nd	nd	nd	nd	nd	nd	nd	nd	nd
PlosMed	18	1.86	2.1	2.27	2.44	2.75	3.07	3.62	4.23	4.62	5.1	5.31	5.61	6.01	6.23	6.66	6.9	7.15	7.23	7.2	7.33	7.38	7.81	7.82	8.75	9.24	10.25	10.15	9.6	9.86	10.24	10.31	11.06	11.08	11.59	10.76	10.7	9.95	nd	nd	nd	nd	nd	nd	nd	nd	nd	nd	nd
PlosMed	19	2.31	2.51	2.63	2.79	3.09	3.39	3.98	4.46	4.82	5.35	5.6	5.89	6.28	6.53	6.95	7.2	7.44	7.49	7.47	7.62	7.63	8	8.03	8.98	9.46	10.46	10.33	9.79	10.04	10.39	10.43	11.2	11.23	11.73	10.88	10.8	10.06	nd	nd	nd	nd	nd	nd	nd	nd	nd	nd	nd
PlosMed	20	2.43	2.67	2.78	2.94	3.23	3.54	4.19	4.67	5.03	5.56	5.82	6.11	6.47	6.75	7.18	7.44	7.73	7.74	7.75	7.91	7.93	8.27	8.32	9.29	9.75	10.73	10.58	9.98	10.22	10.55	10.55	11.34	11.39	11.86	11	10.9	10.17	nd	nd	nd	nd	nd	nd	nd	nd	nd	nd	nd
PlosMed	21	2.56	2.8	2.92	3.07	3.38	3.68	4.37	4.85	5.2	5.72	5.98	6.28	6.63	6.94	7.38	7.64	7.99	7.97	8.01	8.2	8.23	8.57	8.63	9.62	10.06	11.02	10.85	10.19	10.42	10.72	10.69	11.5	11.54	12	11.12	11	10.27	nd	nd	nd	nd	nd	nd	nd	nd	nd	nd	nd
PlosMed	22	2.67	2.91	3.03	3.18	3.49	3.78	4.48	4.98	5.33	5.83	6.09	6.4	6.76	7.1	7.55	7.83	8.24	8.23	8.27	8.49	8.54	8.89	8.95	9.94	10.37	11.31	11.12	10.4	10.62	10.88	10.82	11.65	11.7	12.13	11.24	11.1	10.38	nd	nd	nd	nd	nd	nd	nd	nd	nd	nd	nd
PlosMed	23	2.91	3.13	3.22	3.36	3.68	4.02	4.72	5.18	5.53	6.02	6.26	6.57	6.94	7.31	7.77	8.05	8.46	8.48	8.54	8.81	8.86	9.22	9.27	10.28	10.69	11.62	11.4	10.63	10.83	11.07	10.95	11.81	11.85	12.26	11.36	11.2	10.48	nd	nd	nd	nd	nd	nd	nd	nd	nd	nd	nd
PlosMed	24	3.02	3.24	3.34	3.47	3.79	4.15	4.83	5.28	5.63	6.14	6.4	6.75	7.12	7.48	7.96	8.26	8.7	8.72	8.81	9.14	9.17	9.53	9.58	10.58	11.02	11.93	11.68	10.86	11.05	11.26	11.08	11.96	12.01	12.4	11.48	11.29	10.59	nd	nd	nd	nd	nd	nd	nd	nd	nd	nd	nd
PlosMed	25 (Q1)	3.31	3.5	3.59	3.74	4.04	4.37	4.96	5.44	5.81	6.34	6.61	6.97	7.36	7.71	8.17	8.51	8.95	8.99	9.09	9.45	9.46	9.81	9.85	10.85	11.31	12.19	11.91	11.09	11.27	11.45	11.2	12.12	12.16	12.53	11.6	11.39	10.7	nd	nd	nd	nd	nd	nd	nd	nd	nd	nd	nd
PlosMed	26	3.56	3.73	3.81	3.93	4.24	4.58	5.11	5.65	6.05	6.6	6.91	7.28	7.68	8.02	8.5	8.87	9.28	9.33	9.37	9.77	9.76	10.07	10.11	11.11	11.58	12.45	12.15	11.33	11.5	11.65	11.35	12.29	12.32	12.68	11.74	11.52	10.84	nd	nd	nd	nd	nd	nd	nd	nd	nd	nd	nd
PlosMed	27	3.83	3.98	4.05	4.22	4.52	4.9	5.39	5.95	6.35	6.89	7.18	7.54	7.97	8.29	8.73	9.12	9.47	9.53	9.58	10.04	10.02	10.31	10.38	11.37	11.85	12.7	12.38	11.58	11.74	11.86	11.49	12.45	12.49	12.82	11.87	11.65	10.98	nd	nd	nd	nd	nd	nd	nd	nd	nd	nd	nd
PlosMed	28	3.99	4.14	4.22	4.39	4.69	5.07	5.56	6.14	6.54	7.07	7.39	7.73	8.16	8.47	8.91	9.34	9.66	9.72	9.77	10.29	10.26	10.55	10.64	11.63	12.12	12.96	12.62	11.82	11.97	12.06	11.63	12.61	12.65	12.97	12.01	11.78	11.12	nd	nd	nd	nd	nd	nd	nd	nd	nd	nd	nd
PlosMed	29	4.24	4.45	4.52	4.69	4.98	5.35	5.82	6.38	6.77	7.27	7.59	7.94	8.32	8.61	9.04	9.49	9.81	9.89	9.95	10.52	10.49	10.78	10.9	11.89	12.4	13.22	12.87	12.06	12.2	12.26	11.77	12.78	12.82	13.11	12.15	11.92	11.26	nd	nd	nd	nd	nd	nd	nd	nd	nd	nd	nd
PlosMed	30	4.39	4.59	4.68	4.87	5.15	5.53	6.01	6.57	6.97	7.47	7.78	8.11	8.49	8.76	9.16	9.63	9.95	10.04	10.12	10.74	10.7	11	11.13	12.14	12.66	13.48	13.13	12.3	12.43	12.47	11.91	12.94	12.98	13.26	12.29	12.05	11.4	nd	nd	nd	nd	nd	nd	nd	nd	nd	nd	nd
PlosMed	31	4.52	4.73	4.82	5.02	5.3	5.69	6.18	6.76	7.18	7.69	7.98	8.3	8.67	8.93	9.31	9.77	10.1	10.19	10.28	10.95	10.89	11.21	11.35	12.36	12.89	13.71	13.39	12.55	12.66	12.67	12.05	13.11	13.14	13.4	12.42	12.18	11.54	nd	nd	nd	nd	nd	nd	nd	nd	nd	nd	nd
PlosMed	32	4.68	4.9	4.98	5.2	5.48	5.86	6.38	6.96	7.38	7.89	8.18	8.54	8.98	9.23	9.58	10.03	10.37	10.45	10.56	11.27	11.21	11.53	11.65	12.59	13.13	13.95	13.65	12.79	12.89	12.88	12.2	13.27	13.31	13.54	12.56	12.31	11.68	nd	nd	nd	nd	nd	nd	nd	nd	nd	nd	nd
PlosMed	33	4.77	5.01	5.1	5.36	5.62	6.02	6.53	7.11	7.53	8.04	8.35	8.75	9.26	9.5	9.82	10.27	10.6	10.7	10.85	11.61	11.55	11.85	11.95	12.81	13.37	14.18	13.92	13.03	13.13	13.08	12.34	13.44	13.47	13.69	12.7	12.44	11.82	nd	nd	nd	nd	nd	nd	nd	nd	nd	nd	nd
PlosMed	34	4.9	5.15	5.24	5.49	5.77	6.17	6.68	7.25	7.66	8.19	8.51	8.93	9.5	9.74	10.06	10.48	10.82	10.95	11.12	11.91	11.83	12.13	12.2	13	13.57	14.37	14.13	13.25	13.32	13.24	12.48	13.59	13.63	13.84	12.85	12.58	11.98	nd	nd	nd	nd	nd	nd	nd	nd	nd	nd	nd
PlosMed	35	5.23	5.44	5.5	5.74	6.03	6.41	6.93	7.47	7.88	8.41	8.74	9.09	9.72	9.95	10.27	10.67	11	11.15	11.34	12.13	12.04	12.33	12.39	13.16	13.74	14.53	14.32	13.46	13.48	13.38	12.62	13.74	13.77	14.01	13.01	12.73	12.14	nd	nd	nd	nd	nd	nd	nd	nd	nd	nd	nd
PlosMed	36	5.42	5.62	5.71	5.97	6.25	6.61	7.12	7.66	8.07	8.58	8.94	9.28	9.89	10.09	10.39	10.79	11.13	11.32	11.53	12.3	12.23	12.5	12.56	13.34	13.93	14.71	14.51	13.66	13.65	13.52	12.75	13.89	13.92	14.17	13.16	12.89	12.3	nd	nd	nd	nd	nd	nd	nd	nd	nd	nd	nd
PlosMed	37	5.65	5.83	5.93	6.19	6.48	6.84	7.32	7.85	8.28	8.77	9.14	9.47	10.09	10.26	10.55	10.96	11.27	11.51	11.71	12.46	12.4	12.67	12.71	13.5	14.11	14.88	14.67	13.84	13.8	13.67	12.89	14.04	14.07	14.33	13.32	13.04	12.47	nd	nd	nd	nd	nd	nd	nd	nd	nd	nd	nd
PlosMed	38	5.99	6.19	6.31	6.56	6.81	7.19	7.64	8.26	8.68	9.14	9.5	9.82	10.4	10.53	10.81	11.24	11.5	11.78	11.86	12.6	12.53	12.81	12.84	13.65	14.29	15.04	14.84	14.03	13.95	13.82	13.04	14.21	14.24	14.51	13.5	13.18	12.63	nd	nd	nd	nd	nd	nd	nd	nd	nd	nd	nd
PlosMed	39	6.41	6.63	6.73	6.94	7.19	7.54	7.89	8.51	8.93	9.39	9.73	10.05	10.58	10.69	10.97	11.4	11.67	11.99	12.02	12.75	12.67	12.97	12.99	13.81	14.5	15.24	15.04	14.23	14.11	13.99	13.21	14.39	14.42	14.7	13.69	13.33	12.78	nd	nd	nd	nd	nd	nd	nd	nd	nd	nd	nd
PlosMed	40	6.8	6.97	7.02	7.21	7.44	7.8	8.02	8.63	9.08	9.58	9.9	10.22	10.76	10.87	11.17	11.61	11.87	12.21	12.23	12.91	12.81	13.12	13.14	13.97	14.71	15.43	15.23	14.43	14.27	14.16	13.38	14.57	14.59	14.9	13.89	13.47	12.93	nd	nd	nd	nd	nd	nd	nd	nd	nd	nd	nd
PlosMed	41	6.99	7.18	7.22	7.4	7.66	8	8.22	8.82	9.3	9.82	10.13	10.46	10.97	11.08	11.38	11.8	12.07	12.44	12.44	13.07	12.95	13.26	13.28	14.12	14.92	15.62	15.42	14.62	14.43	14.32	13.54	14.74	14.77	15.1	14.08	13.61	13.08	nd	nd	nd	nd	nd	nd	nd	nd	nd	nd	nd
PlosMed	42	7.17	7.37	7.39	7.56	7.84	8.18	8.38	8.96	9.45	9.98	10.29	10.63	11.12	11.23	11.54	11.94	12.21	12.61	12.61	13.23	13.09	13.4	13.41	14.26	15.11	15.8	15.6	14.82	14.59	14.49	13.7	14.92	14.95	15.29	14.28	13.75	13.23	nd	nd	nd	nd	nd	nd	nd	nd	nd	nd	nd
PlosMed	43	7.44	7.62	7.63	7.83	8.1	8.41	8.6	9.15	9.66	10.17	10.48	10.81	11.29	11.38	11.67	12.05	12.33	12.78	12.76	13.36	13.23	13.53	13.52	14.4	15.29	15.96	15.79	15.02	14.75	14.65	13.86	15.09	15.13	15.49	14.47	13.89	13.39	nd	nd	nd	nd	nd	nd	nd	nd	nd	nd	nd
PlosMed	44	7.62	7.8	7.83	8.02	8.33	8.66	8.87	9.4	9.95	10.46	10.77	11.1	11.57	11.64	11.91	12.24	12.49	12.96	12.94	13.47	13.36	13.65	13.63	14.52	15.45	16.12	15.97	15.21	14.9	14.81	14.02	15.26	15.31	15.68	14.67	14.03	13.54	nd	nd	nd	nd	nd	nd	nd	nd	nd	nd	nd
PlosMed	45	7.82	8	8.04	8.21	8.53	8.85	9.08	9.6	10.16	10.65	10.96	11.31	11.76	11.81	12.09	12.4	12.65	13.1	13.07	13.6	13.51	13.8	13.73	14.64	15.62	16.29	16.16	15.41	15.08	15	14.19	15.44	15.49	15.88	14.86	14.17	13.69	nd	nd	nd	nd	nd	nd	nd	nd	nd	nd	nd
PlosMed	46	7.96	8.17	8.26	8.42	8.76	9.09	9.34	9.87	10.42	10.91	11.19	11.57	12.03	12.03	12.3	12.57	12.8	13.24	13.21	13.77	13.7	13.98	13.88	14.77	15.8	16.46	16.35	15.61	15.29	15.2	14.36	15.61	15.67	16.07	15.06	14.31	13.84	nd	nd	nd	nd	nd	nd	nd	nd	nd	nd	nd
PlosMed	47	8.14	8.34	8.43	8.59	8.96	9.28	9.53	10.06	10.58	11.07	11.36	11.73	12.22	12.21	12.47	12.7	12.93	13.36	13.35	13.93	13.88	14.16	14.04	14.91	15.98	16.64	16.56	15.83	15.5	15.4	14.53	15.79	15.85	16.27	15.25	14.45	14	nd	nd	nd	nd	nd	nd	nd	nd	nd	nd	nd
PlosMed	48	8.42	8.65	8.74	8.91	9.31	9.63	9.88	10.42	10.92	11.42	11.66	12.04	12.52	12.49	12.72	12.9	13.1	13.54	13.54	14.14	14.05	14.34	14.21	15.05	16.18	16.83	16.76	16.04	15.72	15.61	14.7	15.96	16.03	16.47	15.45	14.6	14.15	nd	nd	nd	nd	nd	nd	nd	nd	nd	nd	nd
PlosMed	49	8.63	8.92	8.99	9.16	9.56	9.87	10.16	10.71	11.3	11.85	12.09	12.45	12.9	12.87	13.1	13.25	13.45	13.86	13.85	14.36	14.22	14.52	14.37	15.21	16.37	17.01	16.96	16.26	15.94	15.81	14.87	16.13	16.21	16.66	15.65	14.74	14.3	nd	nd	nd	nd	nd	nd	nd	nd	nd	nd	nd
PlosMed	50 (Median, Q2)	8.84	9.11	9.17	9.43	9.82	10.13	10.42	10.97	11.68	12.22	12.48	12.83	13.29	13.26	13.41	13.56	13.72	14.13	14.14	14.54	14.41	14.67	14.52	15.36	16.57	17.19	17.16	16.48	16.15	16.01	15.04	16.31	16.39	16.86	15.84	14.88	14.45	nd	nd	nd	nd	nd	nd	nd	nd	nd	nd	nd
PlosMed	51	8.93	9.2	9.3	9.59	10.03	10.35	10.63	11.17	11.86	12.4	12.7	13.05	13.53	13.49	13.63	13.72	13.86	14.28	14.3	14.73	14.61	14.85	14.7	15.55	16.74	17.38	17.36	16.69	16.38	16.24	15.23	16.52	16.61	17.1	16.06	15.13	14.68	nd	nd	nd	nd	nd	nd	nd	nd	nd	nd	nd
PlosMed	52	9.21	9.45	9.54	9.81	10.25	10.58	10.86	11.41	12.05	12.63	12.93	13.23	13.73	13.69	13.85	13.92	14.04	14.46	14.5	14.96	14.81	15.04	14.88	15.74	16.9	17.58	17.56	16.91	16.61	16.46	15.43	16.73	16.83	17.35	16.28	15.38	14.91	nd	nd	nd	nd	nd	nd	nd	nd	nd	nd	nd
PlosMed	53	9.3	9.62	9.71	9.98	10.41	10.77	11.09	11.7	12.32	12.98	13.29	13.58	14.06	14.04	14.2	14.27	14.38	14.78	14.77	15.26	15.05	15.27	15.11	15.96	17.1	17.8	17.78	17.12	16.84	16.68	15.63	16.94	17.05	17.59	16.51	15.63	15.13	nd	nd	nd	nd	nd	nd	nd	nd	nd	nd	nd
PlosMed	54	9.55	9.84	9.9	10.2	10.67	11.03	11.37	11.98	12.6	13.36	13.61	13.89	14.42	14.42	14.56	14.61	14.73	15.12	15.12	15.64	15.33	15.54	15.37	16.23	17.34	18.06	18.03	17.34	17.07	16.91	15.82	17.15	17.27	17.83	16.73	15.88	15.36	nd	nd	nd	nd	nd	nd	nd	nd	nd	nd	nd
PlosMed	55	9.75	10.08	10.15	10.46	10.93	11.27	11.6	12.21	12.81	13.6	13.86	14.17	14.69	14.7	14.83	14.88	15.05	15.44	15.44	15.98	15.63	15.85	15.63	16.48	17.57	18.32	18.27	17.54	17.29	17.13	16.02	17.36	17.49	18.08	16.95	16.14	15.59	nd	nd	nd	nd	nd	nd	nd	nd	nd	nd	nd
PlosMed	56	10.04	10.39	10.43	10.73	11.18	11.51	11.84	12.46	13.06	13.81	14.04	14.38	14.9	14.92	15.07	15.13	15.34	15.73	15.71	16.26	15.91	16.14	15.87	16.72	17.78	18.56	18.49	17.73	17.5	17.35	16.22	17.57	17.71	18.32	17.17	16.39	15.82	nd	nd	nd	nd	nd	nd	nd	nd	nd	nd	nd
PlosMed	57	10.33	10.69	10.74	11.03	11.47	11.79	12.08	12.71	13.3	14.03	14.26	14.63	15.17	15.18	15.33	15.39	15.63	16.03	15.98	16.53	16.21	16.42	16.11	16.94	17.99	18.78	18.7	17.92	17.69	17.55	16.42	17.78	17.93	18.56	17.39	16.64	16.05	nd	nd	nd	nd	nd	nd	nd	nd	nd	nd	nd
PlosMed	58	10.69	11.04	11.09	11.35	11.86	12.16	12.41	13.04	13.62	14.36	14.53	14.93	15.48	15.48	15.65	15.65	15.91	16.3	16.23	16.79	16.49	16.68	16.32	17.15	18.17	19	18.89	18.1	17.88	17.76	16.63	17.99	18.15	18.81	17.61	16.89	16.27	nd	nd	nd	nd	nd	nd	nd	nd	nd	nd	nd
PlosMed	59	11.02	11.38	11.43	11.66	12.16	12.46	12.72	13.34	13.88	14.61	14.78	15.2	15.75	15.75	15.92	15.92	16.19	16.55	16.45	17.02	16.73	16.92	16.52	17.36	18.35	19.2	19.08	18.28	18.07	17.96	16.83	18.21	18.37	19.05	17.83	17.14	16.5	nd	nd	nd	nd	nd	nd	nd	nd	nd	nd	nd
PlosMed	60	11.21	11.56	11.61	11.86	12.34	12.62	12.91	13.55	14.11	14.84	15.01	15.42	15.98	15.98	16.15	16.15	16.44	16.78	16.64	17.16	16.89	17.07	16.68	17.54	18.51	19.38	19.28	18.46	18.26	18.16	17.04	18.42	18.59	19.29	18.06	17.39	16.73	nd	nd	nd	nd	nd	nd	nd	nd	nd	nd	nd
PlosMed	61	11.67	11.99	12.01	12.26	12.74	13	13.18	13.82	14.42	15.15	15.32	15.7	16.24	16.26	16.41	16.38	16.68	17.02	16.85	17.31	17.05	17.26	16.86	17.75	18.69	19.59	19.49	18.67	18.48	18.39	17.27	18.65	18.81	19.54	18.28	17.64	16.96	nd	nd	nd	nd	nd	nd	nd	nd	nd	nd	nd
PlosMed	62	12.03	12.35	12.38	12.59	13.09	13.36	13.44	14.12	14.71	15.45	15.62	16	16.51	16.51	16.7	16.61	16.9	17.23	17.02	17.48	17.23	17.45	17.05	17.96	18.88	19.8	19.71	18.88	18.7	18.62	17.5	18.89	19.03	19.78	18.5	17.89	17.19	nd	nd	nd	nd	nd	nd	nd	nd	nd	nd	nd
PlosMed	63	12.52	12.77	12.79	12.99	13.49	13.76	13.77	14.47	15.01	15.74	15.94	16.3	16.87	16.87	17.12	17.01	17.27	17.61	17.29	17.75	17.51	17.73	17.33	18.22	19.12	19.98	19.9	19.09	18.92	18.85	17.73	19.13	19.25	20.02	18.72	18.14	17.41	nd	nd	nd	nd	nd	nd	nd	nd	nd	nd	nd
PlosMed	64	12.91	13.16	13.26	13.43	13.92	14.17	14.13	14.8	15.34	16.07	16.28	16.62	17.22	17.17	17.51	17.36	17.6	17.94	17.57	18.04	17.82	18.04	17.65	18.52	19.37	20.18	20.1	19.3	19.14	19.07	17.95	19.36	19.46	20.26	18.93	18.38	17.63	nd	nd	nd	nd	nd	nd	nd	nd	nd	nd	nd
PlosMed	65	13.39	13.62	13.73	13.88	14.35	14.58	14.53	15.15	15.66	16.36	16.58	16.89	17.52	17.51	17.93	17.76	17.98	18.31	17.92	18.39	18.2	18.43	18.03	18.89	19.64	20.4	20.31	19.54	19.39	19.3	18.18	19.59	19.67	20.49	19.14	18.63	17.85	nd	nd	nd	nd	nd	nd	nd	nd	nd	nd	nd
PlosMed	66	13.79	14.02	14.11	14.25	14.71	14.94	14.83	15.51	16.01	16.68	16.95	17.24	17.87	17.94	18.43	18.26	18.45	18.76	18.33	18.76	18.59	18.8	18.41	19.27	19.93	20.63	20.53	19.77	19.63	19.52	18.41	19.82	19.89	20.73	19.36	18.87	18.06	nd	nd	nd	nd	nd	nd	nd	nd	nd	nd	nd
PlosMed	67	14.29	14.52	14.57	14.69	15.15	15.34	15.15	15.9	16.38	17.06	17.35	17.63	18.21	18.36	18.9	18.7	18.89	19.19	18.72	19.14	18.97	19.17	18.78	19.67	20.24	20.92	20.8	20.07	19.9	19.77	18.65	20.07	20.12	20.98	19.59	19.13	18.31	nd	nd	nd	nd	nd	nd	nd	nd	nd	nd	nd
PlosMed	68	14.79	14.97	15	15.14	15.57	15.75	15.54	16.25	16.72	17.43	17.76	17.95	18.53	18.74	19.23	19.04	19.22	19.58	19.15	19.58	19.37	19.56	19.19	20.11	20.58	21.31	21.18	20.5	20.21	20.07	18.95	20.37	20.41	21.27	19.86	19.45	18.6	nd	nd	nd	nd	nd	nd	nd	nd	nd	nd	nd
PlosMed	69	14.99	15.15	15.19	15.32	15.78	15.96	15.72	16.44	16.96	17.69	18.06	18.21	18.79	19.02	19.5	19.28	19.46	19.94	19.53	19.92	19.71	19.9	19.55	20.5	20.93	21.7	21.55	20.92	20.53	20.37	19.24	20.66	20.69	21.56	20.14	19.76	18.9	nd	nd	nd	nd	nd	nd	nd	nd	nd	nd	nd
PlosMed	70	15.27	15.47	15.5	15.64	16.08	16.24	16.01	16.71	17.29	17.98	18.38	18.56	19.12	19.36	19.81	19.59	19.77	20.38	19.99	20.29	20.11	20.31	19.91	20.87	21.28	22.1	21.93	21.35	20.85	20.67	19.53	20.96	20.97	21.86	20.41	20.07	19.19	nd	nd	nd	nd	nd	nd	nd	nd	nd	nd	nd
PlosMed	71	15.51	15.68	15.73	15.87	16.36	16.5	16.25	16.95	17.57	18.22	18.58	18.82	19.41	19.64	20.07	19.82	20.01	20.76	20.39	20.66	20.52	20.75	20.28	21.26	21.63	22.5	22.3	21.78	21.17	20.96	19.83	21.25	21.25	22.15	20.69	20.39	19.48	nd	nd	nd	nd	nd	nd	nd	nd	nd	nd	nd
PlosMed	72	15.9	16.08	16.15	16.26	16.75	16.87	16.57	17.29	17.86	18.49	18.8	19.13	19.7	19.91	20.33	20.08	20.26	21.14	20.78	21.06	20.95	21.21	20.67	21.65	22	22.91	22.68	22.21	21.48	21.26	20.12	21.55	21.53	22.44	20.96	20.7	19.78	nd	nd	nd	nd	nd	nd	nd	nd	nd	nd	nd
PlosMed	73	16.26	16.4	16.49	16.58	17.08	17.18	16.87	17.58	18.16	18.79	19.24	19.65	20.23	20.44	20.86	20.61	20.8	21.75	21.38	21.64	21.56	21.71	21.06	22.06	22.37	23.32	23.05	22.63	21.8	21.56	20.42	21.84	21.82	22.73	21.24	21.01	20.07	nd	nd	nd	nd	nd	nd	nd	nd	nd	nd	nd
PlosMed	74	16.91	16.98	17.06	17.13	17.64	17.69	17.3	17.97	18.54	19.15	19.67	20.15	20.73	20.97	21.34	21.08	21.27	22.35	21.98	22.22	22.16	22.23	21.47	22.5	22.73	23.74	23.43	23.06	22.12	21.86	20.71	22.13	22.1	23.02	21.51	21.32	20.37	nd	nd	nd	nd	nd	nd	nd	nd	nd	nd	nd
PlosMed	75 (Q3)	17.24	17.34	17.43	17.63	18.1	18.18	17.77	18.46	19.03	19.62	20.16	20.66	21.2	21.48	21.71	21.48	21.61	22.8	22.43	22.64	22.61	22.69	21.88	22.94	23.1	24.15	23.81	23.49	22.44	22.15	21	22.43	22.38	23.31	21.79	21.64	20.66	nd	nd	nd	nd	nd	nd	nd	nd	nd	nd	nd
PlosMed	76	17.52	17.63	17.75	17.96	18.42	18.5	18.12	18.84	19.43	20.01	20.53	21	21.52	21.82	22.02	21.8	21.92	23.21	22.82	23.01	23.01	23.1	22.3	23.38	23.48	24.58	24.24	23.98	22.83	22.52	21.37	22.76	22.7	23.65	22.12	21.99	21	nd	nd	nd	nd	nd	nd	nd	nd	nd	nd	nd
PlosMed	77	17.74	17.88	18.01	18.3	18.74	18.83	18.48	19.19	19.77	20.35	20.89	21.36	21.88	22.23	22.35	22.14	22.22	23.6	23.18	23.37	23.41	23.52	22.73	23.8	23.84	24.98	24.67	24.46	23.22	22.89	21.73	23.09	23.03	23.99	22.46	22.35	21.35	nd	nd	nd	nd	nd	nd	nd	nd	nd	nd	nd
PlosMed	78	18.15	18.31	18.44	18.73	19.13	19.21	19	19.71	20.24	20.81	21.35	21.8	22.32	22.65	22.74	22.54	22.6	23.91	23.45	23.65	23.71	23.85	23.08	24.14	24.17	25.34	25.07	24.92	23.6	23.25	22.09	23.43	23.35	24.32	22.79	22.71	21.69	nd	nd	nd	nd	nd	nd	nd	nd	nd	nd	nd
PlosMed	79	18.66	18.78	18.93	19.22	19.63	19.68	19.44	20.13	20.67	21.21	21.72	22.11	22.64	22.95	23	22.74	22.81	24.1	23.66	23.82	23.9	24.06	23.31	24.37	24.39	25.6	25.38	25.28	23.98	23.6	22.45	23.76	23.68	24.66	23.12	23.06	22.03	nd	nd	nd	nd	nd	nd	nd	nd	nd	nd	nd
PlosMed	80	19.08	19.21	19.38	19.69	20.06	20.12	19.91	20.57	21.11	21.63	22.33	22.7	23.25	23.52	23.53	23.27	23.29	24.52	24.1	24.22	24.33	24.32	23.56	24.59	24.61	25.86	25.68	25.64	24.36	23.96	22.8	24.09	24	25	23.46	23.42	22.37	nd	nd	nd	nd	nd	nd	nd	nd	nd	nd	nd
PlosMed	81	19.8	19.89	20.02	20.33	20.68	20.75	20.57	21.31	21.75	22.24	23.04	23.39	23.97	24.23	24.2	23.9	23.88	25.06	24.53	24.62	24.75	24.61	23.83	24.82	24.83	26.11	25.97	25.98	24.72	24.3	23.14	24.41	24.33	25.34	23.79	23.78	22.72	nd	nd	nd	nd	nd	nd	nd	nd	nd	nd	nd
PlosMed	82	20.02	20.22	20.38	20.68	21.1	21.17	21.04	21.89	22.37	22.87	23.68	24.07	24.63	24.86	24.96	24.58	24.65	25.73	25.16	25.2	25.33	25.18	24.37	25.32	25.33	26.5	26.41	26.34	25.1	24.64	23.48	24.73	24.65	25.68	24.13	24.14	23.06	nd	nd	nd	nd	nd	nd	nd	nd	nd	nd	nd
PlosMed	83	20.7	20.83	20.99	21.25	21.64	21.72	21.49	22.35	22.83	23.33	24.13	24.53	25.14	25.37	25.59	25.22	25.37	26.45	25.98	25.93	26.02	25.86	25.04	25.96	25.93	27	26.93	26.78	25.55	24.98	23.82	25.05	24.98	26.02	24.46	24.49	23.4	nd	nd	nd	nd	nd	nd	nd	nd	nd	nd	nd
PlosMed	84	21.47	21.52	21.61	21.83	22.23	22.32	21.96	22.84	23.25	23.79	24.58	24.97	25.61	25.87	26.23	25.82	26.07	27.16	26.78	26.71	26.69	26.52	25.75	26.66	26.6	27.57	27.5	27.27	26.06	25.37	24.22	25.42	25.36	26.35	24.79	24.85	23.74	nd	nd	nd	nd	nd	nd	nd	nd	nd	nd	nd
PlosMed	85	22.19	22.34	22.4	22.56	22.96	23.1	22.71	23.71	24.01	24.59	25.32	25.7	26.26	26.51	26.99	26.57	26.83	27.91	27.51	27.44	27.37	27.21	26.49	27.38	27.29	28.16	28.09	27.78	26.6	25.78	24.64	25.81	25.77	26.69	25.13	25.21	24.08	nd	nd	nd	nd	nd	nd	nd	nd	nd	nd	nd
PlosMed	86	22.85	23.03	23.15	23.27	23.66	23.83	23.45	24.5	24.79	25.35	26.08	26.48	27	27.19	27.82	27.38	27.65	28.7	28.33	28.18	28.06	27.91	27.21	28.09	27.96	28.7	28.65	28.3	27.13	26.2	25.05	26.21	26.18	27.03	25.46	25.56	24.43	nd	nd	nd	nd	nd	nd	nd	nd	nd	nd	nd
PlosMed	87	23.44	23.66	23.77	23.95	24.41	24.6	24.25	25.36	25.7	26.26	27.01	27.42	27.92	28.1	28.84	28.31	28.5	29.5	29.14	28.9	28.75	28.55	27.86	28.73	28.59	29.15	29.1	28.82	27.67	26.62	25.47	26.6	26.59	27.37	25.8	25.92	24.77	nd	nd	nd	nd	nd	nd	nd	nd	nd	nd	nd
PlosMed	88	24.32	24.5	24.56	24.87	25.29	25.42	25.16	26.28	26.61	27.17	27.75	28.16	28.65	28.81	29.6	29.06	29.23	30.14	29.81	29.55	29.4	29.15	28.51	29.36	29.23	29.62	29.57	29.35	28.22	27.05	25.91	27.02	27.02	27.73	26.15	26.27	25.1	nd	nd	nd	nd	nd	nd	nd	nd	nd	nd	nd
PlosMed	89	25.13	25.26	25.28	25.64	26.05	26.13	25.93	27.02	27.24	27.71	28.24	28.6	29.1	29.25	30.16	29.65	29.8	30.65	30.44	30.17	30.06	29.82	29.23	30.06	29.96	30.18	30.08	29.92	28.81	27.53	26.38	27.45	27.47	28.11	26.54	26.61	25.43	nd	nd	nd	nd	nd	nd	nd	nd	nd	nd	nd
PlosMed	90	26.03	26.21	26.25	26.65	27.07	27.16	26.93	27.91	28.09	28.44	29.04	29.44	29.87	29.95	30.95	30.45	30.49	31.3	31.21	30.89	30.97	30.65	30.12	30.94	30.88	30.91	30.75	30.66	29.55	28.15	27.01	27.88	27.92	28.5	26.92	26.96	25.76	nd	nd	nd	nd	nd	nd	nd	nd	nd	nd	nd
PlosMed	91	27.13	27.24	27.33	27.67	28.22	28.3	28.03	29.03	29.16	29.33	30.05	30.36	30.77	30.75	31.81	31.2	31.18	31.94	31.94	31.58	31.84	31.37	30.9	31.72	31.69	31.67	31.44	31.4	30.29	28.77	27.63	28.31	28.37	28.88	27.3	27.3	26.09	nd	nd	nd	nd	nd	nd	nd	nd	nd	nd	nd
PlosMed	92	28.14	28.26	28.38	28.66	29.14	29.21	28.91	29.86	29.91	30.06	30.74	30.96	31.32	31.3	32.31	31.78	31.71	32.42	32.49	32.13	32.55	32.06	31.66	32.47	32.39	32.41	32.12	32.11	31.01	29.39	28.25	28.75	28.82	29.26	27.69	27.64	26.41	nd	nd	nd	nd	nd	nd	nd	nd	nd	nd	nd
PlosMed	93	29.04	29.12	29.19	29.65	30.12	30.25	29.83	30.73	30.85	31.03	31.58	31.8	32.14	32.19	32.99	32.48	32.28	32.99	33.15	32.67	33.24	32.77	32.42	33.23	33.08	33.16	32.8	32.82	31.72	30.01	28.87	29.18	29.27	29.64	28.07	27.99	26.74	nd	nd	nd	nd	nd	nd	nd	nd	nd	nd	nd
PlosMed	94	31.04	31	30.93	31.33	31.76	32.05	31.43	32.11	32.41	32.7	33.02	33.23	33.49	33.59	34.27	33.75	33.28	33.93	34.14	33.38	34.01	33.49	33.17	33.98	33.78	33.91	33.49	33.53	32.44	30.63	29.5	29.61	29.72	30.03	28.46	28.33	27.07	nd	nd	nd	nd	nd	nd	nd	nd	nd	nd	nd
PlosMed	95	32.5	32.32	32.21	32.63	33.1	33.39	32.72	33.47	33.93	34.24	34.5	34.62	34.87	34.99	35.54	34.93	34.37	34.92	35.06	34.12	34.76	34.16	33.87	34.69	34.43	34.61	34.17	34.25	33.15	31.26	30.12	30.04	30.17	30.41	28.84	28.67	27.4	nd	nd	nd	nd	nd	nd	nd	nd	nd	nd	nd
PlosMed	96	34.87	34.53	34.22	34.61	35.15	35.56	34.96	35.45	35.92	36.32	36.5	36.42	36.6	36.73	37.21	36.39	35.71	36.19	36.3	35.26	35.78	35.08	34.75	35.56	35.3	35.44	34.99	34.96	33.87	31.88	30.74	30.47	30.62	30.79	29.22	29.02	27.72	nd	nd	nd	nd	nd	nd	nd	nd	nd	nd	nd
PlosMed	97	36.7	36.22	36.43	36.71	37.11	37.58	36.99	37.43	38.24	38.88	38.89	38.8	38.98	38.61	39.09	38.26	37.56	38.03	38.03	36.6	36.83	36.07	35.7	36.47	36.24	36.32	35.86	35.67	34.59	32.5	31.37	30.91	31.07	31.17	29.61	29.36	28.05	nd	nd	nd	nd	nd	nd	nd	nd	nd	nd	nd
PlosMed	98	38.73	37.96	38.04	38.4	38.78	39.28	38.75	39.2	40.08	41.2	41.19	41.32	41.65	41.24	41.6	40.7	40.02	40.45	40.32	38.39	38.14	37.38	36.72	37.37	37.17	37.2	36.72	36.39	35.3	33.12	31.99	31.34	31.52	31.56	29.99	29.7	28.38	nd	nd	nd	nd	nd	nd	nd	nd	nd	nd	nd
PlosMed	99	44.55	43.18	43.11	43.16	43.13	43.38	41.86	42.42	43.27	44.35	44.55	45.04	45.35	44.62	44.88	43.96	43.36	43.44	43.1	40.26	39.96	38.9	37.73	38.28	38.11	38.08	37.59	37.1	36.02	33.74	32.61	31.77	31.97	31.94	30.37	30.05	28.7	nd	nd	nd	nd	nd	nd	nd	nd	nd	nd	nd
PlosMed	100 (Maximum)	57.51	57.99	60.35	59.05	57.76	56.92	54.85	55.23	56.27	57.01	55.14	55.47	53.57	49.74	49.65	48.48	47.86	46.85	45.92	42.09	41.88	40.42	38.74	39.18	39.04	38.96	38.45	37.81	36.73	34.37	33.23	32.2	32.42	32.32	30.76	30.39	29.03	nd	nd	nd	nd	nd	nd	nd	nd	nd	nd	nd
Science	1	0	0	0	0	0	0	0	0	0.01	0.1	0.22	0.43	0.66	0.83	1.28	1.47	1.55	1.59	1.63	1.73	2.06	2.47	2.67	2.57	2.44	2.22	2.38	3.41	3.87	4.63	4.92	4.93	4.67	5.13	6.26	6.27	6.55	6.46	6.31	6.9	6.39	6.56	6.96	8.19	8.01	7.84	6.6	6.66
Science	2	0.16	0.14	0.12	0.11	0.1	0.09	0.14	0.18	0.29	0.38	0.58	0.83	1.08	1.35	1.83	2.03	2.18	2.21	2.25	2.35	2.63	2.99	3.18	3.1	2.91	2.68	2.88	3.86	4.3	5.04	5.26	5.27	4.99	5.42	6.52	6.55	6.86	6.74	6.56	7.17	6.64	6.82	7.2	8.43	8.26	8.08	6.86	6.91
Science	3	0.37	0.32	0.49	0.48	0.68	0.74	0.98	1.08	1.32	1.33	1.57	1.82	2.08	2.21	2.75	2.83	2.94	2.83	2.84	2.92	3.18	3.54	3.76	3.7	3.56	3.24	3.39	4.31	4.72	5.46	5.59	5.61	5.32	5.72	6.79	6.82	7.16	7.01	6.81	7.45	6.89	7.08	7.45	8.66	8.5	8.33	7.13	7.15
Science	4	0.53	0.45	0.68	0.78	0.97	1.06	1.31	1.51	1.8	1.75	2.01	2.27	2.54	2.62	3.16	3.36	3.5	3.42	3.36	3.49	3.77	4.15	4.39	4.36	4.25	3.86	3.89	4.76	5.15	5.87	5.92	5.94	5.64	6.01	7.05	7.1	7.47	7.29	7.06	7.72	7.14	7.34	7.7	8.9	8.74	8.57	7.4	7.4
Science	5	0.69	0.84	1.05	1.21	1.38	1.46	1.67	1.99	2.31	2.24	2.51	2.78	2.91	2.99	3.46	3.73	3.92	3.86	3.71	3.89	4.18	4.58	4.83	4.83	4.75	4.36	4.35	5.16	5.53	6.25	6.25	6.28	5.96	6.31	7.31	7.37	7.78	7.56	7.31	8	7.4	7.6	7.95	9.14	8.98	8.82	7.66	7.65
Science	6	1.17	1.31	1.48	1.61	1.76	1.84	2.02	2.35	2.7	2.64	2.92	3.02	3.12	3.22	3.71	3.97	4.19	4.14	4.01	4.18	4.46	4.88	5.14	5.16	5.09	4.69	4.7	5.46	5.8	6.52	6.53	6.56	6.25	6.57	7.54	7.62	8.05	7.84	7.56	8.28	7.65	7.86	8.2	9.38	9.22	9.07	7.93	7.89
Science	7	1.99	2.04	2.15	2.23	2.33	2.38	2.51	2.79	3.18	3.11	3.22	3.26	3.38	3.47	3.97	4.23	4.49	4.44	4.3	4.45	4.72	5.14	5.4	5.44	5.4	4.99	5	5.73	6.07	6.79	6.79	6.83	6.53	6.84	7.78	7.86	8.33	8.11	7.81	8.55	7.9	8.11	8.45	9.62	9.46	9.31	8.2	8.14
Science	8	2.46	2.46	2.55	2.62	2.74	2.77	2.87	3.1	3.5	3.45	3.51	3.49	3.6	3.69	4.18	4.4	4.7	4.65	4.52	4.69	4.96	5.36	5.64	5.7	5.7	5.28	5.3	6	6.34	7.05	7.05	7.09	6.8	7.1	8	8.1	8.6	8.37	8.05	8.82	8.14	8.36	8.7	9.85	9.71	9.56	8.46	8.39
Science	9	2.69	2.74	2.83	2.91	3.03	3.04	3.12	3.34	3.75	3.71	3.76	3.78	3.85	3.94	4.46	4.65	4.99	4.94	4.83	5.03	5.28	5.67	5.94	6.02	6.02	5.57	5.6	6.28	6.62	7.31	7.3	7.35	7.06	7.34	8.22	8.33	8.86	8.63	8.29	9.09	8.39	8.61	8.95	10.09	9.95	9.8	8.73	8.63
Science	10	3.33	3.32	3.36	3.4	3.51	3.54	3.58	3.75	4	3.94	3.99	4.04	4.12	4.23	4.79	4.95	5.28	5.26	5.18	5.37	5.61	6.02	6.25	6.34	6.32	5.85	5.88	6.53	6.86	7.53	7.53	7.58	7.29	7.57	8.4	8.56	9.12	8.89	8.52	9.35	8.63	8.86	9.2	10.33	10.19	10.05	9	8.88
Science	11	3.63	3.61	3.62	3.63	3.75	3.78	3.78	3.94	4.2	4.13	4.18	4.23	4.33	4.47	5.03	5.18	5.52	5.57	5.52	5.67	5.92	6.34	6.55	6.65	6.61	6.14	6.17	6.81	7.08	7.73	7.74	7.79	7.5	7.76	8.57	8.76	9.37	9.15	8.75	9.62	8.87	9.11	9.45	10.57	10.43	10.29	9.26	9.13
Science	12	3.96	3.93	3.92	3.92	4.04	4.05	4.05	4.22	4.46	4.35	4.41	4.45	4.55	4.69	5.25	5.38	5.74	5.83	5.79	5.93	6.2	6.62	6.81	6.89	6.85	6.38	6.39	7.03	7.25	7.89	7.91	7.96	7.67	7.92	8.72	8.96	9.61	9.39	8.99	9.89	9.12	9.36	9.7	10.81	10.67	10.54	9.53	9.37
Science	13	4.27	4.23	4.21	4.21	4.32	4.32	4.31	4.51	4.73	4.64	4.7	4.75	4.85	4.99	5.56	5.69	6.05	6.2	6.13	6.26	6.47	6.9	7.08	7.14	7.11	6.6	6.6	7.23	7.4	8.05	8.07	8.11	7.83	8.07	8.86	9.15	9.84	9.63	9.22	10.15	9.36	9.62	9.96	11.04	10.91	10.78	9.8	9.62
Science	14	4.44	4.42	4.4	4.45	4.58	4.56	4.54	4.76	4.97	4.92	4.98	5.04	5.12	5.24	5.8	5.92	6.28	6.47	6.39	6.52	6.7	7.13	7.32	7.38	7.37	6.81	6.8	7.43	7.55	8.21	8.22	8.26	8	8.22	9.01	9.33	10.07	9.87	9.45	10.41	9.6	9.88	10.22	11.28	11.15	11.03	10.06	9.87
Science	15	4.74	4.71	4.66	4.72	4.84	4.83	4.79	4.97	5.18	5.13	5.16	5.21	5.28	5.39	5.94	6.04	6.38	6.63	6.55	6.72	6.89	7.32	7.5	7.57	7.56	7.01	7	7.62	7.71	8.36	8.33	8.4	8.17	8.38	9.16	9.53	10.31	10.12	9.69	10.69	9.87	10.18	10.49	11.52	11.4	11.27	10.33	10.12
Science	16	5.06	4.99	4.93	5	5.11	5.09	5.04	5.22	5.41	5.33	5.35	5.4	5.46	5.57	6.1	6.18	6.52	6.79	6.73	6.9	7.08	7.51	7.69	7.77	7.76	7.21	7.25	7.86	7.9	8.53	8.48	8.58	8.39	8.58	9.36	9.78	10.6	10.37	9.94	10.97	10.15	10.49	10.76	11.76	11.64	11.52	10.6	10.36
Science	17	5.28	5.25	5.2	5.28	5.39	5.38	5.33	5.5	5.71	5.6	5.62	5.67	5.69	5.77	6.29	6.39	6.71	6.94	6.89	7.07	7.26	7.68	7.87	7.95	7.97	7.39	7.44	8.05	8.09	8.7	8.61	8.76	8.61	8.78	9.56	10.02	10.89	10.62	10.18	11.25	10.43	10.79	11.03	12	11.88	11.76	10.86	10.61
Science	18	5.52	5.53	5.47	5.54	5.63	5.64	5.58	5.76	5.95	5.85	5.9	5.91	5.9	5.96	6.49	6.63	6.91	7.12	7.09	7.29	7.48	7.86	8.06	8.13	8.16	7.57	7.62	8.24	8.28	8.86	8.75	8.94	8.82	8.99	9.76	10.26	11.17	10.87	10.43	11.53	10.71	11.1	11.3	12.23	12.12	12.01	11.13	10.86
Science	19	5.7	5.71	5.68	5.77	5.86	5.85	5.78	5.97	6.18	6.08	6.13	6.13	6.15	6.18	6.68	6.81	7.08	7.29	7.25	7.45	7.65	8	8.21	8.25	8.29	7.7	7.79	8.42	8.45	9.02	8.89	9.12	9.04	9.19	9.96	10.51	11.46	11.12	10.67	11.8	10.99	11.41	11.56	12.47	12.36	12.25	11.4	11.1
Science	20	6.05	6.05	6.02	6.12	6.17	6.16	6.09	6.28	6.45	6.31	6.33	6.34	6.34	6.33	6.8	6.93	7.19	7.39	7.34	7.56	7.76	8.1	8.3	8.33	8.39	7.82	7.94	8.57	8.61	9.17	9.02	9.3	9.27	9.4	10.17	10.75	11.75	11.37	10.91	12.08	11.27	11.72	11.83	12.71	12.6	12.5	11.66	11.35
Science	21	6.18	6.19	6.19	6.29	6.37	6.36	6.27	6.47	6.7	6.56	6.57	6.57	6.55	6.54	6.99	7.1	7.35	7.55	7.49	7.65	7.85	8.2	8.4	8.44	8.5	7.93	8.05	8.68	8.73	9.28	9.12	9.44	9.45	9.57	10.34	10.96	12.01	11.63	11.17	12.37	11.55	12.03	12.11	12.96	12.85	12.75	11.93	11.6
Science	22	6.37	6.41	6.39	6.48	6.54	6.54	6.44	6.62	6.82	6.67	6.67	6.68	6.68	6.7	7.15	7.28	7.52	7.71	7.66	7.83	8.04	8.38	8.59	8.59	8.61	8.04	8.16	8.79	8.86	9.4	9.22	9.56	9.6	9.71	10.48	11.15	12.24	11.86	11.39	12.63	11.81	12.32	12.39	13.2	13.1	13	12.2	11.84
Science	23	6.78	6.8	6.78	6.85	6.88	6.85	6.7	6.88	7.06	6.89	6.85	6.86	6.88	6.93	7.38	7.52	7.75	7.95	7.87	8.03	8.24	8.58	8.78	8.75	8.73	8.15	8.27	8.91	8.98	9.52	9.33	9.65	9.74	9.84	10.61	11.32	12.46	12.07	11.59	12.87	12.05	12.58	12.66	13.45	13.35	13.25	12.46	12.09
Science	24	7.09	7.06	7.04	7.09	7.1	7.06	6.86	7.05	7.21	7.05	6.99	7	7.02	7.1	7.55	7.69	7.91	8.12	8.02	8.18	8.4	8.73	8.92	8.9	8.84	8.25	8.39	9.04	9.13	9.66	9.46	9.77	9.9	10.01	10.77	11.52	12.71	12.32	11.83	13.11	12.29	12.85	12.94	13.7	13.6	13.5	12.73	12.34
Science	25 (Q1)	7.42	7.38	7.35	7.37	7.39	7.36	7.14	7.32	7.46	7.29	7.25	7.25	7.27	7.36	7.86	7.97	8.16	8.35	8.23	8.4	8.62	8.92	9.1	9.08	9.01	8.37	8.52	9.17	9.29	9.81	9.6	9.9	10.07	10.18	10.93	11.73	12.96	12.57	12.06	13.34	12.53	13.11	13.22	13.95	13.85	13.76	13	12.58
Science	26	7.7	7.63	7.57	7.58	7.58	7.6	7.31	7.5	7.63	7.45	7.46	7.48	7.55	7.66	8.21	8.33	8.48	8.69	8.56	8.73	8.95	9.18	9.33	9.28	9.2	8.51	8.65	9.29	9.44	9.94	9.75	10.05	10.22	10.33	11.07	11.88	13.13	12.74	12.23	13.51	12.71	13.29	13.41	14.15	14.06	13.96	13.22	12.8
Science	27	7.88	7.82	7.75	7.76	7.76	7.77	7.49	7.67	7.79	7.61	7.63	7.64	7.72	7.83	8.37	8.51	8.65	8.92	8.8	8.96	9.18	9.38	9.52	9.45	9.37	8.68	8.8	9.44	9.58	10.07	9.9	10.19	10.36	10.48	11.21	12.04	13.29	12.92	12.4	13.68	12.9	13.48	13.61	14.35	14.26	14.17	13.44	13.01
Science	28	8.07	8	7.93	7.94	7.92	7.92	7.64	7.85	7.98	7.76	7.77	7.78	7.88	7.98	8.51	8.66	8.8	9.12	9	9.15	9.37	9.55	9.68	9.6	9.53	8.84	8.94	9.59	9.72	10.18	10.04	10.33	10.5	10.62	11.35	12.2	13.46	13.1	12.56	13.84	13.09	13.66	13.8	14.55	14.47	14.38	13.66	13.23
Science	29	8.18	8.11	8.03	8.04	8.05	8.05	7.78	8.01	8.1	7.91	7.95	7.96	8.08	8.17	8.7	8.82	8.97	9.33	9.21	9.37	9.56	9.71	9.84	9.75	9.69	9	9.09	9.75	9.88	10.32	10.21	10.5	10.67	10.78	11.51	12.38	13.65	13.3	12.76	14.03	13.27	13.84	13.99	14.76	14.67	14.58	13.89	13.44
Science	30	8.31	8.27	8.22	8.31	8.31	8.3	8.04	8.27	8.38	8.2	8.26	8.28	8.39	8.45	8.9	9.01	9.14	9.47	9.38	9.53	9.69	9.84	9.97	9.87	9.81	9.12	9.21	9.87	10.05	10.52	10.44	10.72	10.86	10.98	11.7	12.6	13.88	13.54	12.98	14.26	13.46	14.02	14.19	14.96	14.87	14.79	14.11	13.66
Science	31	8.53	8.5	8.43	8.54	8.52	8.53	8.24	8.47	8.56	8.39	8.47	8.5	8.58	8.7	9.12	9.24	9.33	9.64	9.57	9.7	9.84	10	10.12	10.04	9.93	9.25	9.34	10.02	10.24	10.74	10.69	10.97	11.09	11.2	11.91	12.84	14.11	13.77	13.21	14.49	13.65	14.2	14.38	15.16	15.08	15	14.33	13.87
Science	32	8.76	8.73	8.64	8.74	8.72	8.79	8.46	8.68	8.77	8.6	8.68	8.7	8.78	8.93	9.37	9.48	9.5	9.8	9.73	9.86	9.99	10.18	10.28	10.19	10.04	9.38	9.46	10.14	10.39	10.95	10.93	11.21	11.3	11.42	12.12	13.08	14.34	14	13.42	14.71	13.83	14.38	14.57	15.36	15.28	15.2	14.55	14.09
Science	33	9.08	9.04	8.93	9	8.98	9.03	8.66	8.88	8.97	8.81	8.87	8.89	9	9.14	9.59	9.75	9.76	10.06	9.97	10.09	10.19	10.4	10.47	10.36	10.21	9.55	9.58	10.27	10.56	11.17	11.17	11.45	11.51	11.63	12.33	13.31	14.56	14.22	13.64	14.94	14.02	14.56	14.77	15.57	15.49	15.41	14.78	14.3
Science	34	9.25	9.25	9.15	9.22	9.2	9.24	8.9	9.11	9.21	9.07	9.12	9.15	9.23	9.35	9.8	10.01	10.01	10.26	10.16	10.29	10.38	10.57	10.62	10.51	10.37	9.71	9.69	10.39	10.7	11.37	11.39	11.68	11.73	11.85	12.53	13.54	14.78	14.43	13.85	15.15	14.19	14.72	14.94	15.75	15.69	15.62	15	14.52
Science	35	9.41	9.45	9.36	9.41	9.4	9.46	9.11	9.31	9.38	9.25	9.32	9.37	9.42	9.52	9.98	10.22	10.2	10.45	10.36	10.47	10.55	10.72	10.74	10.67	10.52	9.88	9.8	10.5	10.85	11.56	11.61	11.9	11.95	12.08	12.73	13.77	15	14.64	14.06	15.35	14.35	14.88	15.11	15.93	15.88	15.83	15.22	14.74
Science	36	9.63	9.64	9.57	9.62	9.6	9.67	9.33	9.51	9.59	9.47	9.53	9.56	9.61	9.72	10.18	10.47	10.44	10.69	10.6	10.71	10.75	10.91	10.93	10.88	10.7	10.06	9.92	10.61	11	11.75	11.82	12.11	12.17	12.3	12.93	13.99	15.22	14.86	14.27	15.56	14.52	15.04	15.28	16.11	16.07	16.04	15.45	14.95
Science	37	9.79	9.81	9.72	9.77	9.78	9.85	9.54	9.72	9.79	9.68	9.73	9.74	9.78	9.91	10.36	10.65	10.63	10.83	10.76	10.86	10.9	11.05	11.07	11.05	10.85	10.23	10.05	10.72	11.15	11.93	12.04	12.36	12.41	12.55	13.16	14.24	15.46	15.1	14.51	15.8	14.71	15.23	15.45	16.28	16.26	16.24	15.67	15.17
Science	38	10.08	10.07	9.95	10.01	10.02	10.08	9.8	9.96	10	9.87	9.97	9.96	10	10.16	10.58	10.88	10.85	10.99	10.93	11.04	11.09	11.18	11.18	11.19	10.99	10.38	10.19	10.84	11.3	12.12	12.25	12.59	12.64	12.78	13.37	14.48	15.68	15.33	14.74	16.01	14.89	15.42	15.62	16.46	16.46	16.45	15.89	15.39
Science	39	10.29	10.29	10.19	10.25	10.25	10.31	10.03	10.2	10.24	10.1	10.21	10.21	10.23	10.36	10.77	11.08	11.07	11.17	11.09	11.18	11.24	11.31	11.31	11.34	11.13	10.55	10.33	10.96	11.44	12.31	12.42	12.8	12.85	12.99	13.56	14.68	15.87	15.52	14.93	16.21	15.05	15.61	15.78	16.64	16.65	16.66	16.12	15.6
Science	40	10.51	10.48	10.36	10.44	10.43	10.5	10.21	10.38	10.41	10.26	10.37	10.35	10.37	10.52	10.92	11.25	11.22	11.32	11.23	11.31	11.38	11.44	11.46	11.51	11.3	10.73	10.48	11.09	11.56	12.49	12.6	13	13.05	13.18	13.73	14.87	16.06	15.7	15.11	16.41	15.2	15.79	15.95	16.82	16.84	16.87	16.34	15.82
Science	41	10.67	10.64	10.54	10.6	10.57	10.66	10.33	10.53	10.56	10.41	10.52	10.49	10.51	10.63	11.02	11.38	11.34	11.46	11.35	11.44	11.49	11.55	11.57	11.64	11.45	10.88	10.61	11.22	11.67	12.66	12.77	13.19	13.24	13.37	13.88	15.04	16.24	15.88	15.29	16.6	15.35	15.97	16.1	16.99	17.03	17.07	16.57	16.04
Science	42	10.84	10.8	10.7	10.75	10.74	10.85	10.53	10.73	10.82	10.67	10.77	10.73	10.75	10.86	11.25	11.58	11.5	11.63	11.51	11.54	11.6	11.64	11.66	11.76	11.56	11	10.74	11.35	11.8	12.85	12.94	13.38	13.42	13.55	14.03	15.22	16.42	16.06	15.46	16.79	15.5	16.15	16.26	17.16	17.21	17.27	16.79	16.25
Science	43	11.02	10.98	10.86	10.88	10.87	10.98	10.67	10.85	11.01	10.84	10.93	10.89	10.92	11.06	11.5	11.82	11.73	11.85	11.75	11.73	11.79	11.83	11.84	11.95	11.74	11.13	10.89	11.5	11.94	13.02	13.1	13.56	13.6	13.73	14.18	15.38	16.59	16.22	15.63	16.97	15.65	16.33	16.42	17.33	17.4	17.46	17.01	16.47
Science	44	11.28	11.2	11.07	11.12	11.09	11.21	10.9	11.08	11.24	11.08	11.14	11.09	11.14	11.28	11.73	12.05	11.94	12.06	11.98	11.94	12	12.04	12.05	12.17	11.95	11.31	11.07	11.67	12.11	13.18	13.24	13.7	13.72	13.84	14.26	15.48	16.7	16.33	15.73	17.09	15.77	16.47	16.58	17.5	17.58	17.66	17.24	16.69
Science	45	11.5	11.44	11.31	11.37	11.33	11.44	11.12	11.34	11.53	11.36	11.4	11.33	11.37	11.51	11.93	12.23	12.14	12.26	12.18	12.11	12.15	12.2	12.22	12.33	12.12	11.47	11.24	11.82	12.27	13.31	13.36	13.81	13.81	13.93	14.33	15.57	16.81	16.43	15.83	17.2	15.88	16.62	16.74	17.67	17.76	17.86	17.46	16.9
Science	46	11.74	11.7	11.54	11.61	11.59	11.68	11.35	11.55	11.73	11.55	11.56	11.52	11.56	11.7	12.11	12.38	12.29	12.42	12.37	12.3	12.35	12.41	12.39	12.47	12.28	11.62	11.39	11.96	12.41	13.44	13.47	13.92	13.9	14.01	14.41	15.67	16.92	16.53	15.93	17.32	16	16.77	16.9	17.84	17.95	18.06	17.68	17.12
Science	47	11.95	11.93	11.77	11.81	11.77	11.87	11.53	11.75	11.91	11.7	11.7	11.68	11.73	11.85	12.26	12.55	12.44	12.57	12.52	12.47	12.51	12.58	12.54	12.59	12.4	11.75	11.52	12.08	12.58	13.61	13.62	14.06	14.03	14.13	14.53	15.8	17.06	16.66	16.07	17.44	16.12	16.91	17.06	18.01	18.13	18.26	17.91	17.34
Science	48	12.09	12.08	11.91	12	11.96	12.05	11.7	11.9	12.08	11.9	11.89	11.86	11.92	12.04	12.39	12.69	12.57	12.7	12.66	12.61	12.62	12.7	12.68	12.69	12.52	11.87	11.64	12.2	12.75	13.77	13.77	14.22	14.17	14.26	14.66	15.95	17.21	16.81	16.22	17.55	16.23	17.06	17.22	18.18	18.32	18.45	18.13	17.55
Science	49	12.33	12.31	12.15	12.23	12.17	12.26	11.93	12.13	12.31	12.1	12.07	12.03	12.09	12.2	12.54	12.82	12.7	12.83	12.81	12.75	12.74	12.84	12.82	12.81	12.65	12.01	11.78	12.34	12.92	13.94	13.93	14.37	14.3	14.39	14.79	16.09	17.36	16.95	16.36	17.67	16.35	17.2	17.37	18.35	18.5	18.65	18.36	17.77
Science	50 (Median, Q2)	12.48	12.48	12.31	12.41	12.37	12.46	12.13	12.32	12.5	12.3	12.25	12.24	12.29	12.4	12.72	12.98	12.85	13	13	12.96	12.94	13.03	12.98	12.95	12.8	12.16	11.94	12.48	13.08	14.11	14.08	14.53	14.44	14.51	14.92	16.23	17.51	17.09	16.51	17.79	16.47	17.35	17.53	18.52	18.69	18.85	18.58	17.99
Science	51	12.66	12.63	12.46	12.56	12.53	12.67	12.36	12.52	12.67	12.48	12.45	12.44	12.52	12.64	12.96	13.2	13.02	13.2	13.19	13.16	13.12	13.21	13.17	13.12	12.96	12.39	12.17	12.69	13.32	14.36	14.34	14.8	14.7	14.77	15.17	16.47	17.69	17.27	16.69	17.94	16.61	17.48	17.66	18.66	18.84	19.02	18.75	18.16
Science	52	12.83	12.84	12.68	12.79	12.73	12.87	12.57	12.74	12.87	12.67	12.67	12.67	12.73	12.85	13.18	13.43	13.24	13.43	13.4	13.38	13.32	13.42	13.35	13.28	13.11	12.6	12.38	12.9	13.56	14.62	14.6	15.08	14.96	15.02	15.43	16.72	17.88	17.45	16.87	18.09	16.75	17.61	17.78	18.8	19	19.19	18.92	18.32
Science	53	13.01	13.01	12.88	12.98	12.94	13.06	12.77	12.94	13.07	12.88	12.84	12.86	12.93	13.04	13.35	13.59	13.41	13.58	13.53	13.53	13.48	13.58	13.49	13.4	13.23	12.82	12.58	13.09	13.8	14.88	14.87	15.35	15.22	15.28	15.68	16.96	18.06	17.63	17.05	18.24	16.89	17.74	17.9	18.94	19.15	19.36	19.09	18.49
Science	54	13.25	13.24	13.11	13.23	13.21	13.3	13	13.16	13.25	13.07	13	13.04	13.11	13.21	13.49	13.7	13.54	13.71	13.66	13.67	13.62	13.74	13.64	13.54	13.37	13.05	12.8	13.3	14.06	15.15	15.14	15.62	15.47	15.52	15.93	17.2	18.23	17.8	17.22	18.4	17.03	17.87	18.02	19.09	19.31	19.53	19.26	18.66
Science	55	13.49	13.48	13.36	13.46	13.45	13.52	13.2	13.35	13.42	13.27	13.17	13.18	13.24	13.33	13.6	13.79	13.64	13.82	13.78	13.8	13.74	13.89	13.8	13.68	13.52	13.28	13.03	13.53	14.28	15.37	15.37	15.84	15.68	15.73	16.13	17.4	18.36	17.93	17.36	18.55	17.18	18	18.15	19.23	19.46	19.7	19.43	18.83
Science	56	13.73	13.74	13.64	13.75	13.71	13.77	13.44	13.58	13.63	13.49	13.4	13.37	13.42	13.47	13.72	13.92	13.76	13.93	13.9	13.93	13.86	14.02	13.94	13.84	13.68	13.52	13.28	13.77	14.53	15.61	15.64	16.1	15.92	15.96	16.35	17.61	18.5	18.07	17.49	18.7	17.32	18.13	18.27	19.37	19.62	19.87	19.6	18.99
Science	57	14.05	14.03	13.94	14.04	14.01	14.08	13.77	13.93	14	13.8	13.71	13.72	13.75	13.78	14.02	14.19	14	14.12	14.1	14.09	14.02	14.19	14.07	14.01	13.86	13.79	13.55	14.05	14.82	15.89	15.93	16.39	16.2	16.23	16.57	17.83	18.66	18.21	17.62	18.85	17.46	18.26	18.39	19.51	19.77	20.04	19.77	19.16
Science	58	14.32	14.32	14.22	14.33	14.28	14.35	14.01	14.14	14.2	14.03	13.92	13.92	13.92	13.94	14.14	14.31	14.11	14.23	14.25	14.23	14.15	14.32	14.2	14.19	14.05	14.07	13.83	14.34	15.11	16.15	16.21	16.65	16.45	16.48	16.76	18.02	18.78	18.33	17.73	18.98	17.59	18.39	18.51	19.65	19.93	20.2	19.94	19.33
Science	59	14.56	14.52	14.44	14.55	14.51	14.56	14.2	14.33	14.38	14.23	14.11	14.08	14.13	14.13	14.34	14.47	14.28	14.46	14.57	14.55	14.44	14.61	14.51	14.5	14.36	14.45	14.22	14.74	15.44	16.39	16.48	16.91	16.7	16.72	16.96	18.21	18.91	18.45	17.84	19.11	17.73	18.51	18.64	19.8	20.08	20.37	20.11	19.5
Science	60	14.78	14.77	14.71	14.78	14.74	14.8	14.43	14.6	14.73	14.57	14.46	14.45	14.5	14.49	14.72	14.85	14.65	14.91	15.05	14.97	14.84	15.01	14.89	14.89	14.74	14.91	14.66	15.17	15.8	16.67	16.75	17.16	16.95	16.97	17.15	18.4	19.03	18.57	17.94	19.23	17.86	18.63	18.76	19.94	20.24	20.54	20.28	19.66
Science	61	15.05	15.02	14.92	14.98	15	15.07	14.69	14.87	15.09	14.95	14.85	14.87	14.93	14.94	15.17	15.25	15.07	15.4	15.61	15.45	15.32	15.43	15.26	15.3	15.14	15.3	15.15	15.63	16.19	16.97	17.04	17.44	17.22	17.24	17.37	18.62	19.27	18.7	18.06	19.37	18.01	18.77	18.89	20.09	20.4	20.71	20.46	19.83
Science	62	15.38	15.31	15.21	15.3	15.31	15.36	15.01	15.17	15.4	15.22	15.15	15.15	15.22	15.22	15.42	15.52	15.36	15.69	15.93	15.75	15.63	15.71	15.58	15.65	15.49	15.65	15.56	16.01	16.55	17.3	17.35	17.73	17.51	17.52	17.6	18.84	19.5	18.83	18.18	19.5	18.15	18.9	19.03	20.24	20.56	20.88	20.63	20
Science	63	15.53	15.46	15.37	15.48	15.48	15.54	15.25	15.4	15.71	15.53	15.43	15.46	15.53	15.52	15.69	15.83	15.67	15.92	16.14	15.92	15.81	15.9	15.78	15.89	15.74	15.9	15.88	16.32	16.87	17.62	17.65	18.03	17.81	17.8	17.83	19.07	19.75	18.97	18.3	19.64	18.3	19.03	19.16	20.4	20.73	21.06	20.8	20.17
Science	64	15.81	15.74	15.62	15.74	15.75	15.81	15.59	15.75	16.05	15.85	15.73	15.74	15.81	15.82	15.97	16.12	15.95	16.12	16.3	16.11	16.11	16.19	16.09	16.22	16.06	16.23	16.28	16.73	17.29	18.03	18.06	18.33	18.11	18.09	18.07	19.3	19.99	19.11	18.42	19.77	18.44	19.17	19.3	20.55	20.89	21.23	20.97	20.33
Science	65	16.04	16.03	15.89	15.98	15.99	16.05	15.87	16.03	16.33	16.1	16	16	16.04	16.08	16.25	16.38	16.2	16.32	16.5	16.3	16.44	16.48	16.4	16.56	16.4	16.56	16.7	17.16	17.73	18.47	18.5	18.67	18.46	18.41	18.34	19.55	20.26	19.27	18.57	19.93	18.61	19.33	19.43	20.7	21.05	21.4	21.14	20.5
Science	66	16.3	16.29	16.19	16.3	16.32	16.35	16.16	16.3	16.6	16.33	16.28	16.28	16.31	16.34	16.48	16.59	16.43	16.54	16.75	16.56	16.84	16.79	16.74	16.93	16.76	16.91	17.06	17.51	18.1	18.82	18.84	18.92	18.71	18.65	18.54	19.72	20.44	19.44	18.73	20.1	18.79	19.49	19.56	20.85	21.21	21.57	21.31	20.67
Science	67	16.57	16.58	16.48	16.57	16.58	16.61	16.43	16.59	16.9	16.6	16.54	16.55	16.55	16.59	16.74	16.84	16.67	16.75	16.95	16.75	17.15	17.1	17.06	17.28	17.11	17.26	17.42	17.88	18.48	19.15	19.18	19.17	18.96	18.89	18.73	19.89	20.63	19.62	18.91	20.28	18.98	19.67	19.71	21.02	21.38	21.74	21.48	20.84
Science	68	16.77	16.75	16.66	16.74	16.73	16.79	16.61	16.82	17.14	16.82	16.76	16.74	16.74	16.76	16.91	17.02	16.84	16.93	17.12	16.91	17.44	17.4	17.37	17.61	17.46	17.6	17.77	18.23	18.84	19.47	19.5	19.4	19.18	19.11	18.94	20.08	20.84	19.83	19.12	20.48	19.19	19.87	19.87	21.2	21.55	21.91	21.65	21
Science	69	17.07	17.12	17.07	17.14	17.12	17.17	17.02	17.22	17.58	17.29	17.18	17.13	17.11	17.1	17.24	17.33	17.18	17.26	17.47	17.22	17.78	17.75	17.72	17.91	17.77	17.9	18.07	18.52	19.13	19.71	19.74	19.63	19.4	19.34	19.15	20.27	21.04	20.04	19.33	20.68	19.39	20.07	20.03	21.38	21.73	22.08	21.82	21.17
Science	70	17.24	17.33	17.25	17.36	17.35	17.37	17.26	17.46	17.83	17.53	17.44	17.39	17.44	17.46	17.58	17.65	17.55	17.6	17.81	17.55	18.1	18.07	18.03	18.14	18	18.11	18.3	18.73	19.37	19.93	19.96	19.89	19.65	19.59	19.39	20.49	21.27	20.28	19.57	20.88	19.6	20.26	20.19	21.56	21.9	22.25	21.99	21.34
Science	71	17.55	17.64	17.63	17.73	17.7	17.7	17.59	17.81	18.17	17.86	17.76	17.7	17.8	17.76	17.88	17.94	17.88	17.94	18.08	17.85	18.39	18.32	18.29	18.35	18.23	18.39	18.56	18.98	19.65	20.21	20.24	20.21	19.96	19.91	19.69	20.76	21.5	20.53	19.82	21.08	19.81	20.46	20.35	21.74	22.08	22.42	22.16	21.51
Science	72	18.15	18.24	18.19	18.25	18.18	18.2	18.07	18.29	18.58	18.21	18.12	17.99	18.11	18.06	18.17	18.26	18.19	18.24	18.39	18.17	18.7	18.59	18.56	18.56	18.45	18.67	18.81	19.21	19.93	20.49	20.52	20.51	20.25	20.21	19.98	21.03	21.72	20.77	20.06	21.27	20	20.64	20.51	21.92	22.26	22.59	22.34	21.68
Science	73	18.51	18.58	18.59	18.65	18.61	18.61	18.5	18.69	18.94	18.59	18.5	18.36	18.54	18.45	18.76	18.82	18.78	18.79	18.94	18.73	19.23	19.1	19.06	18.99	18.87	18.94	19.04	19.42	20.2	20.76	20.78	20.79	20.53	20.5	20.25	21.29	21.93	21	20.3	21.45	20.18	20.81	20.68	22.1	22.43	22.77	22.51	21.85
Science	74	18.89	18.91	18.94	19.04	19.03	19.04	18.93	19.09	19.33	18.95	18.85	18.71	18.96	18.85	19.32	19.37	19.29	19.28	19.44	19.24	19.74	19.59	19.54	19.41	19.27	19.18	19.23	19.65	20.47	21.04	21.05	21.04	20.78	20.76	20.5	21.54	22.14	21.23	20.53	21.63	20.36	20.98	20.84	22.28	22.61	22.94	22.68	22.01
Science	75 (Q3)	19.19	19.18	19.19	19.28	19.31	19.3	19.17	19.34	19.56	19.19	19.22	19.02	19.29	19.21	19.66	19.7	19.62	19.64	19.76	19.59	20.14	19.88	19.83	19.7	19.53	19.51	19.51	19.95	20.79	21.37	21.36	21.3	21.03	21.03	20.75	21.8	22.36	21.46	20.77	21.81	20.54	21.14	21	22.46	22.78	23.11	22.85	22.18
Science	76	19.47	19.46	19.44	19.5	19.55	19.55	19.41	19.56	19.73	19.35	19.41	19.18	19.46	19.41	19.87	19.9	19.81	19.86	19.98	19.84	20.48	20.17	20.13	19.98	19.77	19.82	19.8	20.26	21.12	21.7	21.76	21.63	21.46	21.47	21.18	22.24	22.73	21.85	21.16	22.15	20.91	21.43	21.28	22.66	22.98	23.3	23.04	22.37
Science	77	19.79	19.91	19.92	19.93	19.96	19.97	19.86	19.98	20.16	19.87	19.91	19.69	19.89	19.84	20.32	20.35	20.23	20.28	20.41	20.26	20.82	20.52	20.47	20.3	20.03	20.14	20.09	20.57	21.44	22.03	22.15	21.96	21.89	21.92	21.61	22.67	23.1	22.24	21.55	22.49	21.28	21.71	21.56	22.87	23.18	23.5	23.24	22.57
Science	78	20.1	20.19	20.17	20.17	20.24	20.22	20.1	20.25	20.47	20.21	20.25	20.08	20.28	20.28	20.77	20.75	20.65	20.72	20.83	20.66	21.21	20.87	20.74	20.58	20.27	20.42	20.37	20.88	21.77	22.35	22.55	22.3	22.33	22.37	22.05	23.11	23.49	22.64	21.94	22.83	21.65	22	21.84	23.07	23.38	23.69	23.43	22.76
Science	79	20.42	20.48	20.5	20.55	20.67	20.64	20.55	20.7	20.92	20.69	20.75	20.64	20.85	20.79	21.23	21.14	21.04	21.07	21.14	20.96	21.54	21.17	20.95	20.79	20.48	20.68	20.64	21.22	22.15	22.71	23	22.7	22.83	22.88	22.54	23.61	23.93	23.09	22.33	23.17	22.03	22.29	22.12	23.27	23.58	23.88	23.62	22.95
Science	80	20.81	20.86	20.85	20.93	21.02	20.99	21.01	21.15	21.32	21.07	21.09	21.05	21.27	21.19	21.61	21.54	21.43	21.37	21.44	21.28	21.86	21.48	21.18	21	20.69	20.94	20.87	21.52	22.48	23.03	23.4	23.1	23.33	23.39	23.04	24.11	24.37	23.55	22.72	23.51	22.41	22.58	22.4	23.47	23.78	24.08	23.82	23.14
Science	81	21.34	21.37	21.39	21.48	21.72	21.67	21.75	21.84	21.94	21.77	21.8	21.87	22.09	21.95	22.42	22.24	22.13	22.02	22.1	21.95	22.45	21.99	21.54	21.34	21.03	21.21	21.1	21.81	22.82	23.35	23.8	23.5	23.83	24.01	23.71	24.79	25.02	24.18	23.29	24.03	22.96	23.04	22.85	23.85	24.1	24.34	24.01	23.33
Science	82	21.85	21.84	21.82	21.87	22.14	22.08	22.12	22.13	22.21	22.03	22.08	22.27	22.53	22.46	23.04	22.85	22.72	22.6	22.7	22.55	23.03	22.52	21.96	21.72	21.35	21.45	21.33	22.13	23.18	23.7	24.24	23.93	24.36	24.65	24.4	25.47	25.67	24.81	23.86	24.55	23.51	23.51	23.3	24.23	24.42	24.61	24.2	23.52
Science	83	22.56	22.62	22.54	22.56	22.8	22.75	22.68	22.68	22.74	22.54	22.56	22.7	22.91	22.88	23.44	23.22	23.02	22.9	22.99	22.84	23.33	22.82	22.21	21.93	21.63	21.74	21.66	22.56	23.65	24.15	24.77	24.45	24.98	25.38	25.19	26.15	26.32	25.44	24.43	25.06	24.06	23.97	23.76	24.61	24.74	24.87	24.4	23.72
Science	84	23.27	23.33	23.19	23.28	23.52	23.46	23.45	23.53	23.6	23.31	23.33	23.48	23.66	23.64	24.11	23.84	23.58	23.3	23.26	23.11	23.62	23.09	22.45	22.15	21.93	22.06	22.01	23.01	24.14	24.63	25.32	25	25.62	26.12	25.98	26.83	26.98	26.07	24.99	25.58	24.61	24.44	24.21	24.98	25.06	25.14	24.59	23.91
Science	85	23.85	23.89	23.74	23.77	24.01	23.93	23.87	23.92	23.93	23.71	23.72	23.88	24.04	24.05	24.52	24.21	23.95	23.62	23.58	23.44	24.1	23.56	22.91	22.61	22.42	22.6	22.58	23.66	24.82	25.3	26.06	25.55	26.27	26.84	26.76	27.5	27.62	26.69	25.55	26.1	25.17	24.9	24.66	25.36	25.38	25.4	24.78	24.1
Science	86	24.57	24.63	24.53	24.51	24.69	24.64	24.61	24.6	24.58	24.36	24.31	24.35	24.46	24.43	24.88	24.55	24.21	23.85	23.84	23.7	24.59	24.07	23.43	23.12	22.99	23.2	23.24	24.4	25.58	26.03	26.87	26.15	26.95	27.6	27.58	28.2	28.29	27.33	26.14	26.66	25.75	25.4	25.12	25.74	25.7	25.67	24.98	24.29
Science	87	25.46	25.5	25.38	25.32	25.46	25.42	25.47	25.39	25.34	24.88	24.85	24.91	25.21	25.14	25.57	25.24	24.85	24.41	24.42	24.26	25.4	24.87	24.23	23.68	23.65	23.87	23.92	25.16	26.36	26.8	27.72	26.87	27.73	28.46	28.49	29	29.07	28.07	26.82	27.31	26.42	25.98	25.57	26.11	26.02	25.94	25.17	24.48
Science	88	25.89	25.89	25.92	25.9	26.07	25.97	26.05	25.99	25.99	25.46	25.4	25.52	26.01	25.82	26.21	25.86	25.47	25.13	25.17	24.98	26.37	25.8	25.12	24.37	24.44	24.66	24.71	26.05	27.15	27.58	28.53	27.56	28.44	29.25	29.34	29.74	29.78	28.75	27.43	27.9	27.02	26.53	26	26.49	26.35	26.2	25.36	24.67
Science	89	26.55	26.62	26.76	26.65	26.76	26.71	26.76	26.69	26.76	26.11	26.15	26.23	26.75	26.43	26.9	26.59	26.1	25.89	25.91	25.68	27.28	26.64	25.97	25.13	25.29	25.47	25.52	26.94	27.92	28.35	29.3	28.19	29.09	29.98	30.11	30.41	30.42	29.36	27.99	28.43	27.55	27.07	26.41	26.87	26.67	26.47	25.56	24.87
Science	90	27.72	27.71	27.9	27.68	27.82	27.72	27.66	27.55	27.7	27	27.04	27.36	27.9	27.55	28.09	27.69	27.21	27.01	27.08	26.74	28.33	27.65	26.76	25.92	26.11	26.24	26.31	27.67	28.54	28.96	29.91	28.79	29.69	30.69	30.81	30.99	30.97	29.88	28.54	28.95	28.09	27.6	26.82	27.24	26.99	26.73	25.75	25.06
Science	91	29.09	28.96	29.08	28.79	28.93	28.82	28.61	28.43	28.53	27.84	27.88	28.29	28.84	28.46	28.96	28.49	28	27.76	27.87	27.51	28.99	28.36	27.29	26.5	26.75	26.94	27.01	28.3	29.14	29.55	30.49	29.47	30.29	31.39	31.49	31.57	31.5	30.4	29.09	29.48	28.63	28.13	27.22	27.62	27.31	27	25.94	25.25
Science	92	30.43	30.16	30.2	29.86	29.95	29.81	29.44	29.3	29.37	28.55	28.65	29.02	29.57	29.15	29.59	29.11	28.66	28.35	28.33	27.96	29.46	28.91	27.83	27.08	27.36	27.61	27.67	28.87	29.71	30.12	31.07	30.14	30.8	32	32.09	32.16	32.03	30.92	29.64	30.01	29.17	28.67	27.63	28	27.63	27.26	26.14	25.44
Science	93	31.7	31.25	31.19	30.85	31.09	30.86	30.34	30.15	30.18	29.34	29.36	29.65	30.24	29.79	30.24	29.57	29.39	29.05	29.1	28.66	30.19	29.78	28.69	27.99	28.29	28.52	28.57	29.48	30.34	30.69	31.67	30.83	31.33	32.63	32.71	32.76	32.58	31.46	30.21	30.54	29.71	29.2	28.04	28.38	27.95	27.53	26.33	25.63
Science	94	32.82	32.29	32.23	31.91	32.2	31.87	31.16	30.99	31.11	30.19	30.16	30.53	31.08	30.57	31	30.29	30.41	30.13	30.23	29.64	31.19	30.93	29.68	29.07	29.36	29.56	29.53	30.15	30.99	31.28	32.27	31.54	31.88	33.29	33.35	33.38	33.15	32.02	30.8	31.09	30.27	29.76	28.45	28.75	28.27	27.8	26.53	25.82
Science	95	34.46	33.85	33.69	33.52	33.84	33.39	32.5	32.47	32.58	31.46	31.39	31.76	32.23	31.73	31.95	31.19	31.49	31.34	31.3	30.63	32.21	31.99	30.73	30.18	30.42	30.64	30.51	30.93	31.68	31.91	32.92	32.31	32.49	33.94	33.99	34	33.72	32.59	31.4	31.64	30.83	30.31	28.86	29.13	28.6	28.06	26.72	26.02
Science	96	36.76	36.07	35.72	35.44	35.68	35.12	34.08	34.03	33.88	32.67	32.51	32.67	33.07	32.79	32.95	32.17	32.5	32.44	32.37	31.84	33.43	33.14	31.94	31.39	31.37	31.62	31.74	32.07	32.74	32.9	33.74	33.27	33.44	34.89	34.93	34.93	34.58	33.15	31.99	32.19	31.39	30.87	29.26	29.51	28.92	28.33	26.91	26.21
Science	97	38.69	38.1	37.63	37.4	37.58	36.93	35.82	35.4	35.46	34.43	34.06	34.2	34.45	34.39	34.43	33.57	33.91	33.93	33.95	33.54	34.89	34.49	33.32	32.77	32.46	32.68	33.08	33.34	33.93	33.99	34.52	34.2	34.39	35.85	35.86	35.85	35.45	33.71	32.58	32.74	31.95	31.43	29.67	29.88	29.24	28.59	27.11	26.4
Science	98	41.18	40.74	40.24	39.79	40.04	39.49	38.42	37.75	38.02	36.92	36.49	36.24	36.24	36.16	36.24	35.13	35.34	35.31	35.4	34.97	36.26	35.75	34.63	34.08	33.61	33.8	34.49	34.57	35.13	35.08	35.3	35.12	35.33	36.8	36.8	36.77	36.32	34.27	33.17	33.28	32.51	31.98	30.08	30.26	29.56	28.86	27.3	26.59
Science	99	46.26	45.92	44.91	44.16	44.17	44.07	43	41.84	42.36	41.2	40.7	40.01	39.68	39.73	39.89	38.62	38.23	38.22	37.99	37.62	38.56	37.47	36.28	35.63	34.94	34.94	35.94	35.79	36.34	36.17	36.08	36.04	36.28	37.75	37.74	37.69	37.18	34.83	33.77	33.83	33.07	32.54	30.49	30.64	29.88	29.12	27.49	26.78
Science	100 (Maximum)	60.06	60.57	58.68	56.79	56.25	55.54	54.65	51.87	52.36	49.57	49.39	47.64	45.75	45.38	45.49	43.58	42.94	42.74	42.41	42.14	42.03	39.96	38.01	37.22	36.28	36.09	37.39	37.02	37.54	37.26	36.86	36.97	37.23	38.7	38.67	38.61	38.05	35.4	34.36	34.38	33.63	33.09	30.9	31.01	30.2	29.39	27.69	26.97
[truncated: 52 more columns]
