# Supplementary material for: Self-referencing rates in biological disciplines
Source: Front Res Metr Anal. 2023 Sep 22;8:1215401. doi: 10.3389/frma.2023.1215401 (PMC10556682; doi:10.3389/frma.2023.1215401)
Supplement: Supplementary Table S6 — Progressive contributions to self-referencing rates. For each publication, progressive self-referencing rates—defined as the percentage of unique self-references contributed by each author, starting with the last author—were assigned to each author. [file Table_6.XLSX]

## Sheet: TableS6
Journal	Pubmed ID	All Authors (original order)	All Authors Number of Self-References	All Authors Percentage Self-References	Highest Self-Referencing Author (most senior author only)	Number of Self-References (max. author)	Total Number of References (max. author)	Percentage Self-References (max. author)
PlosBiol	12929205	Zbynek Bozdech;Manuel Llinás;Brian Lee Pulliam;Edith D Wong;Jingchun Zhu;Joseph L DeRisi	1;0;0;0;0;1	1.52;0.0;0.0;0.0;0.0;1.52	Joseph L DeRisi	1	66	1.52
PlosBiol	12929206	Prithiviraj Fernando;T N C Vidya;John Payne;Michael Stuewe;Geoffrey Davison;Raymond J Alfred;P Andau;Edwin Bosi;Annelisa Kilbourn;Don J Melnick	1;0;0;0;0;0;0;0;0;1	5.88;0.0;0.0;0.0;0.0;0.0;0.0;0.0;0.0;5.88	Don J Melnick	1	17	5.88
PlosBiol	12975658	Ying Peng;Dan Stoleru;Joel D Levine;Jeffrey C Hall;Michael Rosbash	0;0;0;9;13	0.0;0.0;0.0;20.45;29.55	Michael Rosbash	13	44	29.55
PlosBiol	12975657	Emmanuelle Lerat;Vincent Daubin;Nancy A Moran	0;1;4	0.0;1.82;7.27	Nancy A Moran	4	55	7.27
PlosBiol	14551903	Alfred Ian Lee;Sebastian D Fugmann;Lindsay G Cowell;Leon M Ptaszek;Garnett Kelsoe;David G Schatz	0;0;0;0;2;12	0.0;0.0;0.0;0.0;4.26;25.53	David G Schatz	12	47	25.53
PlosBiol	14551908	Ethan Lee;Adrian Salic;Roland Krüger;Reinhart Heinrich;Marc W Kirschner	0;0;0;2;2	0.0;0.0;0.0;11.76;11.76	Marc W Kirschner	2	17	11.76
PlosBiol	14551910	Femke Simmer;Celine Moorman;Alexander M van der Linden;Ewart Kuijk;Peter V E van den Berghe;Ravi S Kamath;Andrew G Fraser;Julie Ahringer;Ronald H A Plasterk	0;0;0;0;0;0;0;6;3	0.0;0.0;0.0;0.0;0.0;0.0;0.0;35.29;17.65	Julie Ahringer	6	17	35.29
PlosBiol	14551911	Tobias Straub	0	0	Tobias Straub	0	9	0
PlosBiol	14551912	Greg Gibson	0	0	Greg Gibson	0	6	0
PlosBiol	14551913	Eleonora Market;F Nina Papavasiliou	0;0	0.0;0.0	F Nina Papavasiliou	0	17	0
PlosBiol	14551914	Thomas R Insel;Nora D Volkow;Ting-Kai Li;James F Battey;Story C Landis	0;0;0;0;0	0.0;0.0;0.0;0.0;0.0	Story C Landis	0	4	0
PlosBiol	14551915	Bill O'Neill	0	0	Bill O'Neill	0	4	0
PlosBiol	14551916	Inês Barroso;Jian'an Luan;Rita P S Middelberg;Anne-Helen Harding;Paul W Franks;Rupert W Jakes;D Clayton;Alan J Schafer;Stephen O'Rahilly;Nicholas J Wareham	0;0;0;0;0;0;0;1;6;5	0.0;0.0;0.0;0.0;0.0;0.0;0.0;1.1;6.59;5.49	Stephen O'Rahilly	6	91	6.59
PlosBiol	14551917	Christian Braendle;Toru Miura;Ryan Bickel;Alexander W Shingleton;Srinivas Kambhampati;David L Stern	0;0;0;0;0;1	0.0;0.0;0.0;0.0;0.0;6.67	David L Stern	1	15	6.67
PlosBiol	14551921	Gregory S Barsh	0	0	Gregory S Barsh	0	31	0
PlosBiol	14624234	David Wang;Anatoly Urisman;Yu-Tsueng Liu;Michael Springer;Thomas G Ksiazek;Dean D Erdman;Elaine R Mardis;Matthew Hickenbotham;Vincent Magrini;James Eldred;J Phillipe Latreille;Richard K Wilson;Don Ganem;Joseph L DeRisi	0;0;0;0;1;0;0;0;0;0;0;0;0;2	0.0;0.0;0.0;0.0;11.11;0.0;0.0;0.0;0.0;0.0;0.0;0.0;0.0;22.22	Joseph L DeRisi	2	9	22.22
PlosBiol	14737182	Xavier I Ambroggio;Douglas C Rees;Raymond J Deshaies	0;0;3	0.0;0.0;8.57	Raymond J Deshaies	3	35	8.57
PlosBiol	14737187	Sven Bergmann;Jan Ihmels;Naama Barkai	0;0;2	0.0;0.0;5.56	Naama Barkai	2	36	5.56
PlosBiol	14737191	Jun R Huh;Stephanie Y Vernooy;Hong Yu;Nieng Yan;Yigong Shi;Ming Guo;Bruce A Hay	0;0;0;0;1;0;9	0.0;0.0;0.0;0.0;1.96;0.0;17.65	Bruce A Hay	9	51	17.65
PlosBiol	14737219	Howard Y Chang;Julie B Sneddon;Ash A Alizadeh;Ruchira Sood;Rob B West;Kelli Montgomery;Jen-Tsan Chi;Matt van de Rijn;David Botstein;Patrick O Brown	0;0;0;0;0;0;0;1;0;12	0.0;0.0;0.0;0.0;0.0;0.0;0.0;2.27;0.0;27.27	Patrick O Brown	12	44	27.27
PlosBiol	14737181	Milena Holmgren;Stefan A Schnitzer	0;0	0.0;0.0	Stefan A Schnitzer	0	4	0
PlosBiol	14737183	Sophie I Candille;Catherine D Van Raamsdonk;Changyou Chen;Sanne Kuijper;Yanru Chen-Tsai;Andreas Russ;Frits Meijlink;Gregory S Barsh	0;0;0;0;0;1;1;5	0.0;0.0;0.0;0.0;0.0;1.43;1.43;7.14	Gregory S Barsh	5	70	7.14
PlosBiol	14737184	Tomoko Ishino;Kazuhiko Yano;Yasuo Chinzei;Masao Yuda	0;0;0;3	0.0;0.0;0.0;12.0	Masao Yuda	3	25	12
PlosBiol	14737185	Yoav Gilad;Victor Wiebe;Molly Przeworski;Doron Lancet;Svante Pääbo	0;0;0;6;1	0.0;0.0;0.0;19.35;3.23	Doron Lancet	6	31	19.35
PlosBiol	14737186	Ajit Janardhan;Tomek Swigut;Brian Hill;Michael P Myers;Jacek Skowronski	0;0;0;1;5	0.0;0.0;0.0;1.75;8.77	Jacek Skowronski	5	57	8.77
PlosBiol	14737189	Michael H Glickman;Noam Adir	4;0	16.67;0.0	Michael H Glickman	4	24	16.67
PlosBiol	14737190	Christiane Landgraf;Simona Panni;Luisa Montecchi-Palazzi;Luisa Castagnoli;Jens Schneider-Mergener;Rudolf Volkmer-Engert;Gianni Cesareni	0;0;0;0;1;2;4	0.0;0.0;0.0;0.0;3.45;6.9;13.79	Gianni Cesareni	4	29	13.79
PlosBiol	14737195	Jeremy E Niven	2	14.29	Jeremy E Niven	2	14	14.29
PlosBiol	14737196	Xuan Wang;James E Haber	0;9	0.0;17.31	James E Haber	9	52	17.31
PlosBiol	14737198	Sidarta Ribeiro;Damien Gervasoni;Ernesto S Soares;Yi Zhou;Shih-Chieh Lin;Janaina Pantoja;Michael Lavine;Miguel A L Nicolelis	2;0;0;0;0;0;0;1	4.65;0.0;0.0;0.0;0.0;0.0;0.0;2.33	Sidarta Ribeiro	2	43	4.65
PlosBiol	14737199	Barbara Cohen	0	0	Barbara Cohen	0	1	0
PlosBiol	14737201	Richard Robinson	0	0	Richard Robinson	0	4	0
PlosBiol	14758368	Elena Rebollo;Salud Llamazares;José Reina;Cayetano Gonzalez	2;0;0;3	3.92;0.0;0.0;5.88	Cayetano Gonzalez	3	51	5.88
PlosBiol	14758367	Bill O'Neill	0	0	Bill O'Neill	0	11	0
PlosBiol	15024404	Nicholas S Tolwinski;Eric Wieschaus	0;5	0.0;12.5	Eric Wieschaus	5	40	12.5
PlosBiol	14966528	Laura Papagno;Celsa A Spina;Arnaud Marchant;Mariolina Salio;Nathalie Rufer;Susan Little;Tao Dong;Gillian Chesney;Anele Waters;Philippa Easterbrook;P Rod Dunbar;Dawn Shepherd;Vincenzo Cerundolo;Vincent Emery;Paul Griffiths;Christopher Conlon;Andrew J McMichael;Douglas D Richman;Sarah L Rowland-Jones;Victor Appay	0;0;0;1;3;0;0;0;0;0;0;0;1;0;0;0;3;0;0;5	0.0;0.0;0.0;1.47;4.41;0.0;0.0;0.0;0.0;0.0;0.0;0.0;1.47;0.0;0.0;0.0;4.41;0.0;0.0;7.35	Victor Appay	5	68	7.35
PlosBiol	14966529	Karl Simin;Hua Wu;Lucy Lu;Dan Pinkel;Donna Albertson;Robert D Cardiff;Terry Van Dyke	0;0;0;5;0;1;7	0.0;0.0;0.0;7.81;0.0;1.56;10.94	Terry Van Dyke	7	64	10.94
PlosBiol	14966531	Jeffrey H Chuang;Hao Li	0;0	0.0;0.0	Hao Li	0	42	0
PlosBiol	14966532	Simon K Cheng;Felix Olale;Ali H Brivanlou;Alexander F Schier	0;0;1;11	0.0;0.0;1.27;13.92	Alexander F Schier	11	79	13.92
PlosBiol	14966533	Yi Tang;Taek Soon Lee;Chaitan Khosla	0;0;12	0.0;0.0;35.29	Chaitan Khosla	12	34	35.29
PlosBiol	14966534	David A Hopwood	4	33.33	David A Hopwood	4	12	33.33
PlosBiol	14966535	Eric L Snyder;Bryan R Meade;Cheryl C Saenz;Steven F Dowdy	0;0;0;2	0.0;0.0;0.0;6.45	Steven F Dowdy	2	31	6.45
PlosBiol	14966536	Peter Hohenstein	0	0	Peter Hohenstein	0	6	0
PlosBiol	14966538	Gregor Rainer;Han Lee;Nikos K Logothetis	2;0;5	5.56;0.0;13.89	Nikos K Logothetis	5	36	13.89
PlosBiol	14966539	Rony Paz;Eilon Vaadia	0;1	0.0;1.75	Eilon Vaadia	1	57	1.75
PlosBiol	14966540	Christian Büchel;Martin Sommer	0;2	0.0;4.44	Martin Sommer	2	45	4.44
PlosBiol	14966542	Christopher V Rao;John R Kirby;Adam P Arkin	0;7;0	0.0;11.67;0.0	John R Kirby	7	60	11.67
PlosBiol	14966544	Tim Hubbard;James Love	0;0	0.0;0.0	James Love	0	4	0
PlosBiol	14966545	Tabitha M Powledge	0	0	Tabitha M Powledge	0	12	0
PlosBiol	14966546	Steve Bunk	0	0	Steve Bunk	0	1	0
PlosBiol	15024405	György Hutvágner;Martin J Simard;Craig C Mello;Phillip D Zamore	0;0;6;9	0.0;0.0;7.5;11.25	Phillip D Zamore	9	80	11.25
PlosBiol	15024409	Zhixin Xie;Lisa K Johansen;Adam M Gustafson;Kristin D Kasschau;Andrew D Lellis;Daniel Zilberman;Steven E Jacobsen;James C Carrington	0;0;0;0;0;0;6;10	0.0;0.0;0.0;0.0;0.0;0.0;7.41;12.35	James C Carrington	10	81	12.35
PlosBiol	15024411	Richard J Roberts	0	0	Richard J Roberts	0	4	0
PlosBiol	15024412	Benjamin B Normark	0	0	Benjamin B Normark	0	10	0
PlosBiol	15024413	Haoxing Xu;Jie Jin;Louis J DeFelice;Nancy C Andrews;David E Clapham	0;0;2;6;0	0.0;0.0;5.41;16.22;0.0	Nancy C Andrews	6	37	16.22
PlosBiol	15024414	Jerel C Davis;Dmitri A Petrov	0;0	0.0;0.0	Dmitri A Petrov	0	37	0
PlosBiol	15024415	David Serre;André Langaney;Mario Chech;Maria Teschler-Nicola;Maja Paunovic;Philippe Mennecier;Michael Hofreiter;Göran Possnert;Svante Pääbo	0;0;0;0;0;0;0;0;7	0.0;0.0;0.0;0.0;0.0;0.0;0.0;0.0;29.17	Svante Pääbo	7	24	29.17
PlosBiol	15024416	Jane Bradbury	0	0	Jane Bradbury	0	3	0
PlosBiol	15024417	Guang Yao;Mark Craven;Norman Drinkwater;Christopher A Bradfield	0;0;0;7	0.0;0.0;0.0;13.21	Christopher A Bradfield	7	53	13.21
PlosBiol	15024418	Jennifer J Wernegreen	1	2.78	Jennifer J Wernegreen	1	36	2.78
PlosBiol	15024419	Martin Wu;Ling V Sun;Jessica Vamathevan;Markus Riegler;Robert Deboy;Jeremy C Brownlie;Elizabeth A McGraw;William Martin;Christian Esser;Nahal Ahmadinejad;Christian Wiegand;Ramana Madupu;Maureen J Beanan;Lauren M Brinkac;Sean C Daugherty;A Scott Durkin;James F Kolonay;William C Nelson;Yasmin Mohamoud;Perris Lee;Kristi Berry;M Brook Young;Teresa Utterback;Janice Weidman;William C Nierman;Ian T Paul…	0;0;0;0;0;0;0;4;0;0;0;0;0;0;0;0;0;0;0;0;0;0;0;0;0;2;0;1;7;12	0.0;0.0;0.0;0.0;0.0;0.0;0.0;4.3;0.0;0.0;0.0;0.0;0.0;0.0;0.0;0.0;0.0;0.0;0.0;0.0;0.0;0.0;0.0;0.0;0.0;2.15;0.0;1.08;7.53;12.9	Jonathan A Eisen	12	93	12.9
PlosBiol	15024422	Michael Strong	0	0	Michael Strong	0	4	0
PlosBiol	15024423	Julie L Christensen;Douglas E Wright;Amy J Wagers;Irving L Weissman	0;0;0;11	0.0;0.0;0.0;18.64	Irving L Weissman	11	59	18.64
PlosBiol	15024425	Gregory C DeAngelis;William T Newsome	1;10	5.0;50.0	William T Newsome	10	20	50
PlosBiol	15024426	Habibeh Khoshbouei;Namita Sen;Bipasha Guptaroy;L 'Aurelle Johnson;David Lund;Margaret E Gnegy;Aurelio Galli;Jonathan A Javitch	0;0;0;0;0;3;3;7	0.0;0.0;0.0;0.0;0.0;7.5;7.5;17.5	Jonathan A Javitch	7	40	17.5
PlosBiol	15024427	André P Gerber;Daniel Herschlag;Patrick O Brown	0;0;5	0.0;0.0;7.35	Patrick O Brown	5	68	7.35
PlosBiol	15045026	Lev Z Osherovich;Brian S Cox;Mick F Tuite;Jonathan S Weissman	0;2;4;7	0.0;3.7;7.41;12.96	Jonathan S Weissman	7	54	12.96
PlosBiol	15045028	Natalay Kouprina;Adam Pavlicek;Ganeshwaran H Mochida;Gregory Solomon;William Gersch;Young-Ho Yoon;Randall Collura;Maryellen Ruvolo;J Carl Barrett;C Geoffrey Woods;Christopher A Walsh;Jerzy Jurka;Vladimir Larionov	0;0;0;0;0;0;0;0;0;1;4;1;2	0.0;0.0;0.0;0.0;0.0;0.0;0.0;0.0;0.0;2.44;9.76;2.44;4.88	Christopher A Walsh	4	41	9.76
PlosBiol	15045029	Michael S Kobor;Shivkumar Venkatasubrahmanyam;Marc D Meneghini;Jennifer W Gin;Jennifer L Jennings;Andrew J Link;Hiten D Madhani;Jasper Rine	0;0;0;0;0;2;1;2	0.0;0.0;0.0;0.0;0.0;4.44;2.22;4.44	Jasper Rine	2	45	4.44
PlosBiol	15069472	Pamela F Colosimo;Catherine L Peichel;Kirsten Nereng;Benjamin K Blackman;Michael D Shapiro;Dolph Schluter;David M Kingsley	0;0;0;0;0;2;2	0.0;0.0;0.0;0.0;0.0;11.11;11.11	David M Kingsley	2	18	11.11
PlosBiol	15094797	Yu Zheng;Richard J Roberts;Simon Kasif	0;4;0	0.0;6.45;0.0	Richard J Roberts	4	62	6.45
PlosBiol	15094798	Frances Crawford;Eric Huseby;Janice White;Philippa Marrack;John W Kappler	0;0;0;2;12	0.0;0.0;0.0;4.17;25.0	John W Kappler	12	48	25
PlosBiol	15094799	Mark J Dayel;R Dyche Mullins	0;7	0.0;24.14	R Dyche Mullins	7	29	24.14
PlosBiol	15094801	Hajime Hirase;Lifen Qian;Peter Barthó;György Buzsáki	0;0;0;1	0.0;0.0;0.0;2.86	György Buzsáki	1	35	2.86
PlosBiol	15094802	Mark Jung-Beeman;Edward M Bowden;Jason Haberman;Jennifer L Frymiare;Stella Arambel-Liu;Richard Greenblatt;Paul J Reber;John Kounios	0;3;0;0;0;0;0;5	0.0;5.88;0.0;0.0;0.0;0.0;0.0;9.8	John Kounios	5	51	9.8
PlosBiol	15094804	Beatriz García Fernández	0	0	Beatriz García Fernández	0	7	0
PlosBiol	15094805	Frans B M de Waal	2	33.33	Frans B M de Waal	2	6	33.33
PlosBiol	15094807	Helen Doyle;Andy Gass;Rebecca Kennison	0;0;0	0.0;0.0;0.0	Rebecca Kennison	0	1	0
PlosBiol	15094808	Robert M Sapolsky;Lisa J Share	5;1	20.0;4.0	Robert M Sapolsky	5	25	20
PlosBiol	15094809	Eric Bair;Robert Tibshirani	0;6	0.0;26.09	Robert Tibshirani	6	23	26.09
PlosBiol	15094811	Virginia Gewin	0	0	Virginia Gewin	0	7	0
PlosBiol	15094816	Jessica R Ward;Kevin D Lafferty	1;1	14.29;14.29	Kevin D Lafferty	1	7	14.29
PlosBiol	15094820	Michael Y Sherman	1	5.26	Michael Y Sherman	1	19	5.26
PlosBiol	15103394	Tadashi Imanishi;Takeshi Itoh;Yutaka Suzuki;Claire O'Donovan;Satoshi Fukuchi;Kanako O Koyanagi;Roberto A Barrero;Takuro Tamura;Yumi Yamaguchi-Kabata;Motohiko Tanino;Kei Yura;Satoru Miyazaki;Kazuho Ikeo;Keiichi Homma;Arek Kasprzyk;Tetsuo Nishikawa;Mika Hirakawa;Jean Thierry-Mieg;Danielle Thierry-Mieg;Jennifer Ashurst;Libin Jia;Mitsuteru Nakao;Michael A Thomas;Nicola Mulder;Youla Karavidopoulou;Lih…	0;0;0;0;0;0;0;0;0;0;0;0;0;0;0;0;0;0;0;0;0;0;0;0;0;0;0;0;0;0;0;0;0;0;0;0;0;0;0;0;0;0;0;0;0;0;0;0;0;0;0;0;0;0;1;0;0;0;0;0;0;0;0;0;0;0;0;0;0;0;0;0;0;0;0;0;0;0;0;0;0;0;0;0;0;0;0;0;0;0;0;0;0;3;0;0;0;0;0;0;0;0;0;0;0;0;0;0;0;0;0;0;0;0;1;0;0;0;0;0;1;0;0;0;0;0;0;0;0;0;0;1;2;1;1;1;0;0;0;5;0;0;1;0;0;1;0;0;1;3;1;1;2;0;2;4;1;5	0.0;0.0;0.0;0.0;0.0;0.0;0.0;0.0;0.0;0.0;0.0;0.0;0.0;0.0;0.0;0.0;0.0;0.0;0.0;0.0;0.0;0.0;0.0;0.0;0.0;0.0;0.0;0.0;0.0;0.0;0.0;0.0;0.0;0.0;0.0;0.0;0.0;0.0;0.0;0.0;0.0;0.0;0.0;0.0;0.0;0.0;0.0;0.0;0.0;0.0;0.0;0.0;0.0;0.0;0.98;0.0;0.0;0.0;0.0;0.0;0.0;0.0;0.0;0.0;0.0;0.0;0.0;0.0;0.0;0.0;0.0;0.0;0.0;0.0;0.0;0.0;0.0;0.0;0.0;0.0;0.0;0.0;0.0;0.0;0.0;0.0;0.0;0.0;0.0;0.0;0.0;0.0;0.0;2.94;0.0;0.0;0.0;0.0;0.0;0…	Sumio Sugano	5	102	4.9
PlosBiol	15124029	Hunter B Fraser;Aaron E Hirsh;Guri Giaever;Jochen Kumm;Michael B Eisen	0;2;0;1;0	0.0;9.52;0.0;4.76;0.0	Aaron E Hirsh	2	21	9.52
PlosBiol	15138495	Hiroki Kuroda;Oliver Wessely;E M De Robertis	0;0;9	0.0;0.0;16.36	E M De Robertis	9	55	16.36
PlosBiol	15138496	Vincenzo Costanzo;Tanya Paull;Max Gottesman;Jean Gautier	0;0;0;3	0.0;0.0;0.0;5.56	Jean Gautier	3	54	5.56
PlosBiol	15138497	Igor B Dawid	2	8	Igor B Dawid	2	25	8
PlosBiol	15138498	Ying Wang;Michael Pierce;Lisa Schneper;C Gökçe Güldal;Xiuying Zhang;Saeed Tavazoie;James R Broach	0;0;0;0;0;2;5	0.0;0.0;0.0;0.0;0.0;4.17;10.42	James R Broach	5	48	10.42
PlosBiol	15138499	Thomas Bartman;Emily C Walsh;Kuo-Kuang Wen;Melissa McKane;Jihui Ren;Jonathan Alexander;Peter A Rubenstein;Didier Y R Stainier	0;0;0;0;0;0;3;5	0.0;0.0;0.0;0.0;0.0;0.0;9.68;16.13	Didier Y R Stainier	5	31	16.13
PlosBiol	15138500	Patrick Seale;Jeff Ishibashi;Anthony Scimè;Michael A Rudnicki	0;0;0;7	0.0;0.0;0.0;17.07	Michael A Rudnicki	7	41	17.07
PlosBiol	15138501	Philipp Khaitovich;Gunter Weiss;Michael Lachmann;Ines Hellmann;Wolfgang Enard;Bjoern Muetzel;Ute Wirkner;Wilhelm Ansorge;Svante Pääbo	0;0;0;0;0;0;0;1;2	0.0;0.0;0.0;0.0;0.0;0.0;0.0;4.0;8.0	Svante Pääbo	2	25	8
PlosBiol	15138502	Marjori A Matzke;Antonius J M Matzke	0;3	0.0;5.88	Antonius J M Matzke	3	51	5.88
PlosBiol	15138505	Adam Amsterdam;Kirsten C Sadler;Kevin Lai;Sarah Farrington;Roderick T Bronson;Jacqueline A Lees;Nancy Hopkins	0;0;0;0;1;0;2	0.0;0.0;0.0;0.0;2.63;0.0;5.26	Nancy Hopkins	2	38	5.26
PlosBiol	15138506	Morten L Kringelbach	2	22.22	Morten L Kringelbach	2	9	22.22
PlosBiol	15138508	A Malcolm Campbell	1	7.69	A Malcolm Campbell	1	13	7.69
PlosBiol	15138509	Gordon M Shepherd	1	7.14	Gordon M Shepherd	1	14	7.14
PlosBiol	15138510	Jane Bradbury	0	0	Jane Bradbury	0	6	0
PlosBiol	15138514	Helen Doyle;Andy Gass;Rebecca Kennison	0;0;0	0.0;0.0;0.0	Rebecca Kennison	0	1	0
PlosBiol	15208707	Nicholas T Ingolia	0	0	Nicholas T Ingolia	0	20	0
PlosBiol	15208708	Vanina Guernier;Michael E Hochberg;Jean-François Guégan	0;0;3	0.0;0.0;20.0	Jean-François Guégan	3	15	20
PlosBiol	15208709	Daniel A Barbash;Philip Awadalla;Aaron M Tarone	2;1;1	5.26;2.63;2.63	Daniel A Barbash	2	38	5.26
PlosBiol	15208710	Richard Robinson	0	0	Richard Robinson	0	5	0
PlosBiol	15208711	Paolo Norio;Carl L Schildkraut	0;5	0.0;8.47	Carl L Schildkraut	5	59	8.47
PlosBiol	15208712	Bing-Hao Luo;Timothy A Springer;Junichi Takagi	0;3;6	0.0;7.69;15.38	Junichi Takagi	6	39	15.38
PlosBiol	15208713	Susan E Ptak;Amy D Roeder;Matthew Stephens;Yoav Gilad;Svante Pääbo;Molly Przeworski	0;0;3;0;2;3	0.0;0.0;6.82;0.0;4.55;6.82	Molly Przeworski	3	44	6.82
PlosBiol	15208715	Holger Prokisch;Curt Scharfe;David G Camp;Wenzhong Xiao;Lior David;Christophe Andreoli;Matthew E Monroe;Ronald J Moore;Marina A Gritsenko;Christian Kozany;Kim K Hixson;Heather M Mottaz;Hans Zischka;Marius Ueffing;Zelek S Herman;Ronald W Davis;Thomas Meitinger;Peter J Oefner;Richard D Smith;Lars M Steinmetz	0;0;0;0;0;0;0;0;0;0;0;0;0;0;0;0;3;0;3;1	0.0;0.0;0.0;0.0;0.0;0.0;0.0;0.0;0.0;0.0;0.0;0.0;0.0;0.0;0.0;0.0;7.69;0.0;7.69;2.56	Richard D Smith	3	39	7.69
PlosBiol	15208716	Mazahir T Hasan;Rainer W Friedrich;Thomas Euler;Matthew E Larkum;Günter Giese;Matthias Both;Jens Duebel;Jack Waters;Hermann Bujard;Oliver Griesbeck;Roger Y Tsien;Takeharu Nagai;Atsushi Miyawaki;Winfried Denk	0;0;0;1;0;0;0;1;7;1;6;0;4;5	0.0;0.0;0.0;1.43;0.0;0.0;0.0;1.43;10.0;1.43;8.57;0.0;5.71;7.14	Hermann Bujard	7	70	10
PlosBiol	15208717	Arthur D Lander	1	10	Arthur D Lander	1	10	10
PlosBiol	15208719	June Yao;Tu Cam Le;Claudine H Kos;Joel M Henderson;Phillip G Allen;Bradley M Denker;Martin R Pollak	0;0;0;0;0;0;2	0.0;0.0;0.0;0.0;0.0;0.0;10.53	Martin R Pollak	2	19	10.53
PlosBiol	15208721	Jun Qin;Olga Vinogradova;Edward F Plow	0;1;3	0.0;3.7;11.11	Edward F Plow	3	27	11.11
PlosBiol	15208722	Michael Cook	0	0	Michael Cook	0	1	0
PlosBiol	15208723	Scott Makeig;Arnaud Delorme;Marissa Westerfield;Tzyy-Ping Jung;Jeanne Townsend;Eric Courchesne;Terrence J Sejnowski	3;2;0;0;0;2;11	4.55;3.03;0.0;0.0;0.0;3.03;16.67	Terrence J Sejnowski	11	66	16.67
PlosBiol	15208724	Anne McLaren	0	0	Anne McLaren	0	2	0
PlosBiol	15208726	Robert Sinsheimer	0	0	Robert Sinsheimer	0	1	0
PlosBiol	15208727	Daniel Perry	0	0	Daniel Perry	0	1	0
PlosBiol	15208728	John Whitfield	0	0	John Whitfield	0	6	0
PlosBiol	15208732	Leonard I Zon;Laurie Zoloth;Suzanne Kadereit	0;0;0	0.0;0.0;0.0	Suzanne Kadereit	0	1	0
PlosBiol	15208733	Robin Lovell-Badge	0	0	Robin Lovell-Badge	0	1	0
PlosBiol	15208734	Jody Hey	0	0	Jody Hey	0	33	0
PlosBiol	15221027	David R Halpin;Pehr B Harbury	0;2	0.0;9.52	Pehr B Harbury	2	21	9.52
PlosBiol	15221028	David R Halpin;Pehr B Harbury	0;2	0.0;8.0	Pehr B Harbury	2	25	8
PlosBiol	15221029	David R Halpin;Juanghae A Lee;S Jarrett Wrenn;Pehr B Harbury	0;0;0;2	0.0;0.0;0.0;10.53	Pehr B Harbury	2	19	10.53
PlosBiol	15221030	Edan Foley;Patrick H O'Farrell	0;1	0.0;1.82	Patrick H O'Farrell	1	55	1.82
PlosBiol	15221031	Margaret J Mackinnon;Andrew F Read	0;8	0.0;19.51	Andrew F Read	8	41	19.51
PlosBiol	15226824	Jyoti K Jaiswal;Sabyasachi Chakrabarti;Norma W Andrews;Sanford M Simon	1;0;7;5	2.78;0.0;19.44;13.89	Norma W Andrews	7	36	19.44
PlosBiol	15226823	Seth Blackshaw;Sanjiv Harpavat;Jeff Trimarchi;Li Cai;Haiyan Huang;Winston P Kuo;Griffin Weber;Kyungjoon Lee;Rebecca E Fraioli;Seo-Hee Cho;Rachel Yung;Elizabeth Asch;Lucila Ohno-Machado;Wing H Wong;Constance L Cepko	0;0;0;0;0;0;0;0;0;0;0;0;0;0;23	0.0;0.0;0.0;0.0;0.0;0.0;0.0;0.0;0.0;0.0;0.0;0.0;0.0;0.0;20.91	Constance L Cepko	23	110	20.91
PlosBiol	15252441	Jun Wu;Thomas J Klein;Marek Mlodzik	0;0;5	0.0;0.0;9.09	Marek Mlodzik	5	55	9.09
PlosBiol	15252442	Alexander Kohlmaier;Fabio Savarese;Monika Lachner;Joost Martens;Thomas Jenuwein;Anton Wutz	0;0;0;0;4;2	0.0;0.0;0.0;0.0;12.12;6.06	Thomas Jenuwein	4	33	12.12
PlosBiol	15252443	Daniella Bianchi-Frias;Amir Orian;Jeffrey J Delrow;Julio Vazquez;Alicia E Rosales-Nieves;Susan M Parkhurst	0;0;1;0;0;7	0.0;0.0;0.9;0.0;0.0;6.31	Susan M Parkhurst	7	111	6.31
PlosBiol	15252444	Hiroshi Arakawa;Huseyin Saribasak;Jean-Marie Buerstedde	2;0;5	8.7;0.0;21.74	Jean-Marie Buerstedde	5	23	21.74
PlosBiol	15252445	Marcel Cardillo;Andy Purvis;Wes Sechrest;John L Gittleman;Jon Bielby;Georgina M Mace	0;1;0;3;0;1	0.0;8.33;0.0;25.0;0.0;8.33	John L Gittleman	3	12	25
PlosBiol	15252446	Kyra Oswald-Richter;Stacy M Grill;Nikki Shariat;Mindy Leelawong;Mark S Sundrud;David W Haas;Derya Unutmaz	0;0;0;0;0;0;6	0.0;0.0;0.0;0.0;0.0;0.0;8.33	Derya Unutmaz	6	72	8.33
PlosBiol	15252449	Matthew Hurles	0	0	Matthew Hurles	0	15	0
PlosBiol	15252450	Andrew Fortna;Young Kim;Erik MacLaren;Kriste Marshall;Gretchen Hahn;Lynne Meltesen;Matthew Brenton;Raquel Hink;Sonya Burgers;Tina Hernandez-Boussard;Anis Karimpour-Fard;Deborah Glueck;Loris McGavran;Rebecca Berry;Jonathan Pollack;James M Sikela	0;0;0;0;0;0;0;0;0;0;0;0;0;0;0;0	0.0;0.0;0.0;0.0;0.0;0.0;0.0;0.0;0.0;0.0;0.0;0.0;0.0;0.0;0.0;0.0	James M Sikela	0	45	0
PlosBiol	15252454	Juergen Tautz;Shaowu Zhang;Johannes Spaethe;Axel Brockmann;Aung Si;Mandyam Srinivasan	1;3;0;0;1;2	8.33;25.0;0.0;0.0;8.33;16.67	Shaowu Zhang	3	12	25
PlosBiol	15252455	Niels C Rattenborg;Bruce H Mandt;William H Obermeyer;Peter J Winsauer;Reto Huber;Martin Wikelski;Ruth M Benca	4;0;0;2;1;1;1	7.27;0.0;0.0;3.64;1.82;1.82;1.82	Niels C Rattenborg	4	55	7.27
PlosBiol	15252456	Henry Nicholls	0	0	Henry Nicholls	0	7	0
PlosBiol	15252457	Mikhail Gelfand	0	0	Mikhail Gelfand	0	4	0
PlosBiol	15252458	Fabio Demontis	0	0	Fabio Demontis	0	15	0
PlosBiol	15252459	Lars Chittka	3	33.33	Lars Chittka	3	9	33.33
PlosBiol	15252462	David R Liu	5	45.45	David R Liu	5	11	45.45
PlosBiol	15269788	Michael J Galko;Mark A Krasnow	0;0	0.0;0.0	Mark A Krasnow	0	64	0
PlosBiol	15269787	Justin Gage Crump;Mary E Swartz;Charles B Kimmel	0;0;8	0.0;0.0;17.02	Charles B Kimmel	8	47	17.02
PlosBiol	15269786	Sara L Sawyer;Michael Emerman;Harmit S Malik	0;0;0	0.0;0.0;0.0	Harmit S Malik	0	47	0
PlosBiol	15309048	Earl F Glynn;Paul C Megee;Hong-Guo Yu;Cathy Mistrot;Elcin Unal;Douglas E Koshland;Joseph L DeRisi;Jennifer L Gerton	0;0;0;0;0;7;1;2	0.0;0.0;0.0;0.0;0.0;14.58;2.08;4.17	Douglas E Koshland	7	48	14.58
PlosBiol	15309047	Stewart A Weber;Jennifer L Gerton;Joan E Polancic;Joseph L DeRisi;Douglas Koshland;Paul C Megee	0;0;0;1;5;3	0.0;0.0;0.0;1.96;9.8;5.88	Douglas Koshland	5	51	9.8
PlosBiol	15314643	Michèle Crozatier;Jean-Michel Ubeda;Alain Vincent;Marie Meister	0;0;3;4	0.0;0.0;8.11;10.81	Marie Meister	4	37	10.81
PlosBiol	15314644	Edward J Vowles;William Amos	0;3	0.0;10.71	William Amos	3	28	10.71
PlosBiol	15314646	Anke Steppuhn;Klaus Gase;Bernd Krock;Rayko Halitschke;Ian T Baldwin	0;0;0;0;9	0.0;0.0;0.0;0.0;40.91	Ian T Baldwin	9	22	40.91
PlosBiol	15314647	Anoop Kumar;Cristiana P Velloso;Yutaka Imokawa;Jeremy P Brockes	0;0;0;14	0.0;0.0;0.0;29.17	Jeremy P Brockes	14	48	29.17
PlosBiol	15314648	Konstantinos Zarbalis;Scott R May;Yiguo Shen;Marc Ekker;John L R Rubenstein;Andrew S Peterson	0;0;0;0;7;0	0.0;0.0;0.0;0.0;15.56;0.0	John L R Rubenstein	7	45	15.56
PlosBiol	15314650	Kriton Kalantidis	0	0	Kriton Kalantidis	0	8	0
PlosBiol	15314651	Livia de Hoz;Stephen J Martin;Richard G M Morris	0;0;6	0.0;0.0;14.63	Richard G M Morris	6	41	14.63
PlosBiol	15314652	Shannon J Odelberg	1	4.35	Shannon J Odelberg	1	23	4.35
PlosBiol	15314653	Rick S Mitchell;Brett F Beitzel;Astrid R W Schroder;Paul Shinn;Huaming Chen;Charles C Berry;Joseph R Ecker;Frederic D Bushman	0;0;0;0;0;0;1;3	0.0;0.0;0.0;0.0;0.0;0.0;2.78;8.33	Frederic D Bushman	3	36	8.33
PlosBiol	15314654	Jess H Leber;Sebastián Bernales;Peter Walter	0;0;11	0.0;0.0;25.0	Peter Walter	11	44	25
PlosBiol	15314655	David G Ransom;Nathan Bahary;Knut Niss;David Traver;Caroline Burns;Nikolaus S Trede;Noelle Paffett-Lugassy;Walter J Saganic;C Anthoney Lim;Candace Hersey;Yi Zhou;Bruce A Barut;Shuo Lin;Paul D Kingsley;James Palis;Stuart H Orkin;Leonard I Zon	1;0;0;0;0;0;0;0;0;0;0;0;1;0;2;2;11	2.7;0.0;0.0;0.0;0.0;0.0;0.0;0.0;0.0;0.0;0.0;0.0;2.7;0.0;5.41;5.41;29.73	Leonard I Zon	11	37	29.73
PlosBiol	15314656	Jan Karlseder;Kristina Hoke;Olga K Mirzoeva;Christopher Bakkenist;Michael B Kastan;John H J Petrini;Titia de Lange	0;0;0;0;3;2;15	0.0;0.0;0.0;0.0;7.5;5.0;37.5	Titia de Lange	15	40	37.5
PlosBiol	15314657	Laurence Morel	2	22.22	Laurence Morel	2	9	22.22
PlosBiol	15314658	Karen S Kelly-Spratt;Kay E Gurley;Yutaka Yasui;Christopher J Kemp	0;0;0;4	0.0;0.0;0.0;4.65	Christopher J Kemp	4	86	4.65
PlosBiol	15314659	Anne E Bygrave;Kirsten L Rose;Josefina Cortes-Hernandez;Joanna Warren;Robert J Rigby;H Terence Cook;Mark J Walport;Timothy J Vyse;Marina Botto	0;0;0;0;0;0;2;5;4	0.0;0.0;0.0;0.0;0.0;0.0;4.65;11.63;9.3	Timothy J Vyse	5	43	11.63
PlosBiol	15314660	Christopher K Patil;Hao Li;Peter Walter	0;2;9	0.0;3.33;15.0	Peter Walter	9	60	15
PlosBiol	15314667	Kendall Powell	0	0	Kendall Powell	0	6	0
PlosBiol	15314671	Shubha Govind;Ross H Nehm	0;0	0.0;0.0	Ross H Nehm	0	16	0
PlosBiol	15328537	James M Holaska;Amy K Kowalski;Katherine L Wilson	0;0;17	0.0;0.0;25.76	Katherine L Wilson	17	66	25.76
PlosBiol	15328536	Jennifer L Nemhauser;Todd C Mockler;Joanne Chory	0;0;9	0.0;0.0;14.52	Joanne Chory	9	62	14.52
PlosBiol	15328535	Matteo Carandini	4	9.76	Matteo Carandini	4	41	9.76
PlosBiol	15328534	Eugene Hur;Samuel J Pfaff;E Sturgis Payne;Hanne Grøn;Benjamin M Buehrer;Robert J Fletterick	0;0;0;2;0;1	0.0;0.0;0.0;5.56;0.0;2.78	Hanne Grøn	2	36	5.56
PlosBiol	15328533	Yong-Xu Wang;Chun-Li Zhang;Ruth T Yu;Helen K Cho;Michael C Nelson;Corinne R Bayuga-Ocampo;Jungyeob Ham;Heonjoong Kang;Ronald M Evans	0;1;0;0;0;0;0;0;2	0.0;3.57;0.0;0.0;0.0;0.0;0.0;0.0;7.14	Ronald M Evans	2	28	7.14
PlosBiol	15328532	Amit Gur;Dani Zamir	1;6	5.26;31.58	Dani Zamir	6	19	31.58
PlosBiol	15328531	Robert L Hammond;Laurent Keller	2;3	6.45;9.68	Laurent Keller	3	31	9.68
PlosBiol	15328530	Carsten Schnatwinkel;Savvas Christoforidis;Margaret R Lindsay;Sandrine Uttenweiler-Joseph;Matthias Wilm;Robert G Parton;Marino Zerial	0;0;0;0;1;2;20	0.0;0.0;0.0;0.0;1.08;2.15;21.51	Marino Zerial	20	93	21.51
PlosBiol	15328540	Matt Kaeberlein;Kathryn T Kirkland;Stanley Fields;Brian K Kennedy	7;0;0;1	18.92;0.0;0.0;2.7	Matt Kaeberlein	7	37	18.92
PlosBiol	15328538	Steven D Mason;Richard A Howlett;Matthew J Kim;I Mark Olfert;Michael C Hogan;Wayne McNulty;Reed P Hickey;Peter D Wagner;C Ronald Kahn;Frank J Giordano;Randall S Johnson	0;0;0;0;0;0;0;0;1;0;4	0.0;0.0;0.0;0.0;0.0;0.0;0.0;0.0;5.26;0.0;21.05	Randall S Johnson	4	19	21.05
PlosBiol	15340492	Marina Kniazeva;Quinn T Crawford;Matt Seiber;Cun-Yu Wang;Min Han	0;0;0;0;1	0.0;0.0;0.0;0.0;1.89	Min Han	1	53	1.89
PlosBiol	15340491	William G Fairbrother;Dirk Holste;Christopher B Burge;Phillip A Sharp	0;0;0;1	0.0;0.0;0.0;2.7	Phillip A Sharp	1	37	2.7
PlosBiol	15340490	Mark D Schroeder;Michael Pearce;John Fak;HongQing Fan;Ulrich Unnerstall;Eldon Emberly;Nikolaus Rajewsky;Eric D Siggia;Ulrike Gaul	0;0;0;0;0;0;0;1;1	0.0;0.0;0.0;0.0;0.0;0.0;0.0;1.43;1.43	Ulrike Gaul	1	70	1.43
PlosBiol	15340489	Catherine A Ball;Alvis Brazma;Helen Causton;Steve Chervitz;Ron Edgar;Pascal Hingamp;John C Matese;Helen Parkinson;John Quackenbush;Martin Ringwald;Susanna-Assunta Sansone;Gavin Sherlock;Paul Spellman;Chris Stoeckert;Yoshio Tateno;Ronald Taylor;Joseph White;Neil Winegarden	0;0;0;0;1;0;0;0;0;0;1;1;0;0;1;1;0;0	0.0;0.0;0.0;0.0;20.0;0.0;0.0;0.0;0.0;0.0;20.0;20.0;0.0;0.0;20.0;20.0;0.0;0.0	Ronald Taylor	1	5	20
PlosBiol	15361937	Miria Ricchetti;Fredj Tekaia;Bernard Dujon	0;0;2	0.0;0.0;5.26	Bernard Dujon	2	38	5.26
PlosBiol	15361936	Chung-I Chang;Sébastien Pili-Floury;Mireille Hervé;Claudine Parquet;Yogarany Chelliah;Bruno Lemaitre;Dominique Mengin-Lecreulx;Johann Deisenhofer	0;0;0;0;0;9;2;0	0.0;0.0;0.0;0.0;0.0;17.31;3.85;0.0	Bruno Lemaitre	9	52	17.31
PlosBiol	15361935	Joshua M Akey;Michael A Eberle;Mark J Rieder;Christopher S Carlson;Mark D Shriver;Deborah A Nickerson;Leonid Kruglyak	1;0;0;0;2;0;0	1.72;0.0;0.0;0.0;3.45;0.0;0.0	Mark D Shriver	2	58	3.45
PlosBiol	15361934	Tammie Bishop;Kah Weng Lau;Andrew C R Epstein;Stuart K Kim;Min Jiang;Delia O'Rourke;Christopher W Pugh;Jonathan M Gleadle;Martin S Taylor;Jonathan Hodgkin;Peter J Ratcliffe	0;0;0;2;1;0;0;0;0;0;4	0.0;0.0;0.0;5.56;2.78;0.0;0.0;0.0;0.0;0.0;11.11	Peter J Ratcliffe	4	36	11.11
PlosBiol	15361933	Elizabeth A Hadly;Uma Ramakrishnan;Yvonne L Chan;Marcel van Tuinen;Kim O'Keefe;Paula A Spaeth;Chris J Conroy	1;1;0;0;0;0;1	4.17;4.17;0.0;0.0;0.0;0.0;4.17	Chris J Conroy	1	24	4.17
PlosBiol	15361932	Dennis R Harris;Masashi Tanaka;Sergei V Saveliev;Edmond Jolivet;Ashlee M Earl;Michael M Cox;John R Battista	0;0;0;0;0;2;7	0.0;0.0;0.0;0.0;0.0;5.71;20.0	John R Battista	7	35	20
PlosBiol	15367931	Steven L Salzberg;Deanna Church;Michael DiCuccio;Eugene Yaschenko;James Ostell	1;0;0;0;0	14.29;0.0;0.0;0.0;0.0	Steven L Salzberg	1	7	14.29
PlosBiol	15367936	Mariano Sigman	0	0	Mariano Sigman	0	3	0
PlosBiol	15367939	Chris P McKay	2	11.76	Chris P McKay	2	17	11.76
PlosBiol	15367941	Eddie C Holmes	0	0	Eddie C Holmes	0	22	0
PlosBiol	15367943	Henry Nicholls	0	0	Henry Nicholls	0	5	0
PlosBiol	15367944	William M Gray	1	5	William M Gray	1	20	5
PlosBiol	15383841	Vitali Matyash;Eugeni V Entchev;Fanny Mende;Michaela Wilsch-Bräuninger;Christoph Thiele;Arndt W Schmidt;Hans-Joachim Knölker;Samuel Ward;Teymuras V Kurzchalia	0;0;0;0;0;0;0;0;2	0.0;0.0;0.0;0.0;0.0;0.0;0.0;0.0;4.44	Teymuras V Kurzchalia	2	45	4.44
PlosBiol	15383840	Naomi Ward;Øivind Larsen;James Sakwa;Live Bruseth;Hoda Khouri;A Scott Durkin;George Dimitrov;Lingxia Jiang;David Scanlan;Katherine H Kang;Matt Lewis;Karen E Nelson;Barbara Methé;Martin Wu;John F Heidelberg;Ian T Paulsen;Derrick Fouts;Jacques Ravel;Hervé Tettelin;Qinghu Ren;Tim Read;Robert T DeBoy;Rekha Seshadri;Steven L Salzberg;Harald B Jensen;Nils Kåre Birkeland;William C Nelson;Robert J Dodson…	0;0;0;0;0;0;0;0;0;0;0;0;0;0;0;0;0;0;0;0;0;0;0;5;0;0;0;0;0;0;0;0;0;0;0;0;0;8	0.0;0.0;0.0;0.0;0.0;0.0;0.0;0.0;0.0;0.0;0.0;0.0;0.0;0.0;0.0;0.0;0.0;0.0;0.0;0.0;0.0;0.0;0.0;5.32;0.0;0.0;0.0;0.0;0.0;0.0;0.0;0.0;0.0;0.0;0.0;0.0;0.0;8.51	Jonathan A Eisen	8	94	8.51
PlosBiol	15383839	Hans-Michael Müller;Eimear E Kenny;Paul W Sternberg	0;0;2	0.0;0.0;7.41	Paul W Sternberg	2	27	7.41
PlosBiol	15383838	Shu-ou Shan;Robert M Stroud;Peter Walter	0;0;12	0.0;0.0;46.15	Peter Walter	12	26	46.15
PlosBiol	15383837	Sean R Collins;Adam Douglass;Ronald D Vale;Jonathan S Weissman	0;0;0;5	0.0;0.0;0.0;12.5	Jonathan S Weissman	5	40	12.5
PlosBiol	15383836	Patrick Eichenberger;Masaya Fujita;Shane T Jensen;Erin M Conlon;David Z Rudner;Stephanie T Wang;Caitlin Ferguson;Koki Haga;Tsutomu Sato;Jun S Liu;Richard Losick	0;1;0;0;1;0;0;0;0;3;30	0.0;1.03;0.0;0.0;1.03;0.0;0.0;0.0;0.0;3.09;30.93	Richard Losick	30	97	30.93
PlosBiol	15383835	Konrad P Körding;Izumi Fukunaga;Ian S Howard;James N Ingram;Daniel M Wolpert	0;0;0;0;3	0.0;0.0;0.0;0.0;33.33	Daniel M Wolpert	3	9	33.33
PlosBiol	15455034	Paul D N Hebert;Mark Y Stoeckle;Tyler S Zemlak;Charles M Francis	3;0;0;0	11.11;0.0;0.0;0.0	Paul D N Hebert	3	27	11.11
PlosBiol	15455033	Shelly Beer;Anders Zetterberg;Rebecca A Ihrie;Ryan A McTaggart;Qiwei Yang;Nicole Bradon;Constadina Arvanitis;Laura D Attardi;Sandy Feng;Boris Ruebner;Robert D Cardiff;Dean W Felsher	0;1;0;0;0;0;0;0;0;0;0;6	0.0;1.47;0.0;0.0;0.0;0.0;0.0;0.0;0.0;0.0;0.0;8.82	Dean W Felsher	6	68	8.82
PlosBiol	15455032	Amit Dutt;Stefano Canevascini;Erika Froehli-Hoier;Alex Hajnal	0;0;0;2	0.0;0.0;0.0;2.86	Alex Hajnal	2	70	2.86
PlosBiol	15455074	Jason H Brickner;Peter Walter	0;9	0.0;12.68	Peter Walter	9	71	12.68
PlosBiol	15486587	Craig Moritz;Carla Cicero	0;2	0.0;11.76	Carla Cicero	2	17	11.76
PlosBiol	15459755	Teresa A Venezia;Akil A Merchant;Carlos A Ramos;Nathan L Whitehouse;Andrew S Young;Chad A Shaw;Margaret A Goodell	0;0;0;0;0;0;1	0.0;0.0;0.0;0.0;0.0;0.0;2.22	Margaret A Goodell	1	45	2.22
PlosBiol	15502868	Cecile Martinat;Shoshana Shendelman;Alan Jonason;Thomas Leete;M Flint Beal;Lichuan Yang;Thomas Floss;Asa Abeliovich	0;0;0;0;1;1;1;3	0.0;0.0;0.0;0.0;2.38;2.38;2.38;7.14	Asa Abeliovich	3	42	7.14
PlosBiol	15502869	Lars I Leichert;Ursula Jakob	0;2	0.0;3.39	Ursula Jakob	2	59	3.39
PlosBiol	15502870	Elise R Hondorp;Rowena G Matthews	0;4	0.0;6.67	Rowena G Matthews	4	60	6.67
PlosBiol	15502871	David L Reed;Vincent S Smith;Shaless L Hammond;Alan R Rogers;Dale H Clayton	0;0;0;1;2	0.0;0.0;0.0;2.56;5.13	Dale H Clayton	2	39	5.13
PlosBiol	15502872	Delphine Fagegaltier;Bruce S Baker	0;9	0.0;25.71	Bruce S Baker	9	35	25.71
PlosBiol	15502873	Richard W R Retallick;Hamish McCallum;Rick Speare	0;2;3	0.0;15.38;23.08	Rick Speare	3	13	23.08
PlosBiol	15502874	Shoshana Shendelman;Alan Jonason;Cecile Martinat;Thomas Leete;Asa Abeliovich	0;0;0;0;3	0.0;0.0;0.0;0.0;6.25	Asa Abeliovich	3	48	6.25
PlosBiol	15502875	Bino John;Anton J Enright;Alexei Aravin;Thomas Tuschl;Chris Sander;Debora S Marks	0;0;0;9;1;1	0.0;0.0;0.0;7.09;0.79;0.79	Thomas Tuschl	9	127	7.09
PlosBiol	15486572	Jane Bradbury	0	0	Jane Bradbury	0	4	0
PlosBiol	15486577	Andrew Bell	1	33.33	Andrew Bell	1	3	33.33
PlosBiol	15486582	Susan McCouch	0	0	Susan McCouch	0	21	0
PlosBiol	15486583	Juleen R Zierath;John A Hawley	3;2	7.89;5.26	Juleen R Zierath	3	38	7.89
PlosBiol	15486585	Miguel A Rodríguez-Gironés;Luis Santamaría	0;0	0.0;0.0	Luis Santamaría	0	4	0
PlosBiol	15492775	Jeb Gaudet;Srikanth Muttumu;Michael Horner;Susan E Mango	1;0;0;4	1.22;0.0;0.0;4.88	Susan E Mango	4	82	4.88
PlosBiol	15492776	Ryan B Rountree;Michael Schoor;Hao Chen;Melissa E Marks;Vincent Harley;Yuji Mishina;David M Kingsley	0;0;0;0;2;4;5	0.0;0.0;0.0;0.0;2.63;5.26;6.58	David M Kingsley	5	76	6.58
PlosBiol	15492777	Daniel Hostetter;Sarah Rice;Sara Dean;David Altman;Peggy M McMahon;Shirley Sutton;Ashutosh Tripathy;James A Spudich	0;0;0;0;0;0;1;18	0.0;0.0;0.0;0.0;0.0;0.0;2.33;41.86	James A Spudich	18	43	41.86
PlosBiol	15510224	Paul Dassonville;Jagdeep Kaur Bala	2;2	5.0;5.0	Jagdeep Kaur Bala	2	40	5
PlosBiol	15510225	Mikhail A Lebedev;Adam Messinger;Jerald D Kralik;Steven P Wise	0;0;1;7	0.0;0.0;1.05;7.37	Steven P Wise	7	95	7.37
PlosBiol	15510226	Susan R Schwab;Jessica A Shugart;Tiffany Horng;Subramaniam Malarkannan;Nilabh Shastri	0;0;0;0;9	0.0;0.0;0.0;0.0;20.93	Nilabh Shastri	9	43	20.93
PlosBiol	15510227	Hannah E Volkman;Hilary Clay;Dana Beery;Jennifer C W Chang;David R Sherman;Lalita Ramakrishnan	0;0;0;0;4;8	0.0;0.0;0.0;0.0;10.81;21.62	Lalita Ramakrishnan	8	37	21.62
PlosBiol	15510228	David L Smith;Jonathan Dushoff;F Ellis McKenzie	0;0;3	0.0;0.0;8.33	F Ellis McKenzie	3	36	8.33
PlosBiol	15510229	Olaf Sporns;Rolf Kötter	7;4	18.42;10.53	Olaf Sporns	7	38	18.42
PlosBiol	15510230	Stuart H M Butchart;Alison J Stattersfield;Leon A Bennun;Sue M Shutes;H Resit Akçakaya;Jonathan E M Baillie;Simon N Stuart;Craig Hilton-Taylor;Georgina M Mace	0;0;0;0;0;0;0;0;0	0.0;0.0;0.0;0.0;0.0;0.0;0.0;0.0;0.0	Georgina M Mace	0	2	0
PlosBiol	15514700	Winfried Denk;Heinz Horstmann	2;0	8.0;0.0	Winfried Denk	2	25	8
PlosBiol	15523558	R Daniel Rudic;Peter McNamara;Anne-Maria Curtis;Raymond C Boston;Satchidananda Panda;John B Hogenesch;Garret A Fitzgerald	0;1;0;0;0;2;0	0.0;2.0;0.0;0.0;0.0;4.0;0.0	John B Hogenesch	2	50	4
PlosBiol	15523559	Damien Devos;Svetlana Dokudovskaya;Frank Alber;Rosemary Williams;Brian T Chait;Andrej Sali;Michael P Rout	0;0;0;0;1;8;3	0.0;0.0;0.0;0.0;1.47;11.76;4.41	Andrej Sali	8	68	11.76
PlosBiol	15534692	Alekos Athanasiadis;Alexander Rich;Stefan Maas	0;0;3	0.0;0.0;5.56	Stefan Maas	3	54	5.56
PlosBiol	15534693	Mathew T Pletcher;Philip McClurg;Serge Batalov;Andrew I Su;S Whitney Barnes;Erica Lagler;Ron Korstanje;Xiaosong Wang;Deborah Nusskern;Molly A Bogue;Richard J Mural;Beverly Paigen;Tim Wiltshire	0;0;0;0;0;0;0;0;0;0;1;7;1	0.0;0.0;0.0;0.0;0.0;0.0;0.0;0.0;0.0;0.0;2.63;18.42;2.63	Beverly Paigen	7	38	18.42
PlosBiol	15534694	Audrey P Gasch;Alan M Moses;Derek Y Chiang;Hunter B Fraser;Mark Berardini;Michael B Eisen	3;0;0;1;0;5	3.0;0.0;0.0;1.0;0.0;5.0	Michael B Eisen	5	100	5
PlosBiol	15538538	James A Fraser;Stephanie Diezmann;Ryan L Subaran;Andria Allen;Klaus B Lengeler;Fred S Dietrich;Joseph Heitman	0;0;0;0;0;1;3	0.0;0.0;0.0;0.0;0.0;2.38;7.14	Joseph Heitman	3	42	7.14
PlosBiol	15630479	Adam Woolfe;Martin Goodson;Debbie K Goode;Phil Snell;Gayle K McEwen;Tanya Vavouri;Sarah F Smith;Phil North;Heather Callaway;Krys Kelly;Klaudia Walter;Irina Abnizova;Walter Gilks;Yvonne J K Edwards;Julie E Cooke;Greg Elgar	0;0;0;0;0;0;0;0;0;0;0;0;0;0;0;5	0.0;0.0;0.0;0.0;0.0;0.0;0.0;0.0;0.0;0.0;0.0;0.0;0.0;0.0;0.0;6.85	Greg Elgar	5	73	6.85
PlosBiol	15547642	Patricia J Kiley;Gisela Storz	0;4	0.0;14.81	Gisela Storz	4	27	14.81
PlosBiol	15547643	Mark R Cookson	5	21.74	Mark R Cookson	5	23	21.74
PlosBiol	15547644	Tabitha M Powledge	0	0	Tabitha M Powledge	0	7	0
PlosBiol	15547645	Steven L Chown;Brent J Sinclair;Hans P Leinaas;Kevin J Gaston	0;1;0;1	0.0;8.33;0.0;8.33	Kevin J Gaston	1	12	8.33
PlosBiol	15547975	Ulrike S Eggert;Amy A Kiger;Constance Richter;Zachary E Perlman;Norbert Perrimon;Timothy J Mitchison;Christine M Field	0;0;0;0;1;4;2	0.0;0.0;0.0;0.0;2.56;10.26;5.13	Timothy J Mitchison	4	39	10.26
PlosBiol	15550983	P J Hastings;Andrew Slack;Joseph F Petrosino;Susan M Rosenberg	0;0;0;19	0.0;0.0;0.0;34.55	Susan M Rosenberg	19	55	34.55
PlosBiol	15550984	Cynthia Schuck-Paim;Lorena Pompilio;Alex Kacelnik	0;0;0	0.0;0.0;0.0	Alex Kacelnik	0	9	0
PlosBiol	15550986	Vardhman K Rakyan;Thomas Hildmann;Karen L Novik;Jörn Lewin;Jörg Tost;Antony V Cox;T Dan Andrews;Kevin L Howe;Thomas Otto;Alexander Olek;Judith Fischer;Ivo G Gut;Kurt Berlin;Stephan Beck	0;0;0;1;0;0;0;0;0;1;0;0;1;3	0.0;0.0;0.0;3.12;0.0;0.0;0.0;0.0;0.0;3.12;0.0;0.0;3.12;9.38	Stephan Beck	3	32	9.38
PlosBiol	15550987	Linus T-Y Tsai;Roland J Bainton;Justin Blau;Ulrike Heberlein	0;0;2;5	0.0;0.0;3.03;7.58	Ulrike Heberlein	5	66	7.58
PlosBiol	15550988	Daniel Ortiz-Barrientos;Brian A Counterman;Mohamed A F Noor	0;0;9	0.0;0.0;30.0	Mohamed A F Noor	9	30	30
PlosBiol	15550989	Peiman Hematti;Bum-Kee Hong;Cole Ferguson;Rima Adler;Hideki Hanawa;Stephanie Sellers;Ingeborg E Holt;Craig E Eckfeldt;Yugal Sharma;Manfred Schmidt;Christof von Kalle;Derek A Persons;Eric M Billings;Catherine M Verfaillie;Arthur W Nienhuis;Tyra G Wolfsberg;Cynthia E Dunbar;Boris Calmels	0;0;0;0;0;0;0;0;0;0;3;0;0;0;0;0;8;1	0.0;0.0;0.0;0.0;0.0;0.0;0.0;0.0;0.0;0.0;6.25;0.0;0.0;0.0;0.0;0.0;16.67;2.08	Cynthia E Dunbar	8	48	16.67
PlosBiol	15562315	Jonathan B Alberts;Garrett M Odell	0;1	0.0;2.63	Garrett M Odell	1	38	2.63
PlosBiol	15562316	Stephanie M Brandt;Marc S Dionne;Ranjiv S Khush;Linh N Pham;Thomas J Vigdal;David S Schneider	0;0;1;0;0;5	0.0;0.0;2.78;0.0;0.0;13.89	David S Schneider	5	36	13.89
PlosBiol	15562317	Mathias Currat;Laurent Excoffier	0;3	0.0;6.98	Laurent Excoffier	3	43	6.98
PlosBiol	15562318	Cydney B Nielsen;Brad Friedman;Bruce Birren;Christopher B Burge;James E Galagan	0;0;0;0;0	0.0;0.0;0.0;0.0;0.0	James E Galagan	0	17	0
PlosBiol	15562319	Graham E J Rodwell;Rebecca Sonu;Jacob M Zahn;James Lund;Julie Wilhelmy;Lingli Wang;Wenzhong Xiao;Michael Mindrinos;Emily Crane;Eran Segal;Bryan D Myers;James D Brooks;Ronald W Davis;John Higgins;Art B Owen;Stuart K Kim	0;0;0;0;0;0;0;0;0;0;1;2;0;0;0;1	0.0;0.0;0.0;0.0;0.0;0.0;0.0;0.0;0.0;0.0;4.0;8.0;0.0;0.0;0.0;4.0	James D Brooks	2	25	8
PlosBiol	15562320	Nina Tang Sherwood;Qi Sun;Mingshan Xue;Bing Zhang;Kai Zinn	0;0;0;1;1	0.0;0.0;0.0;1.56;1.56	Kai Zinn	1	64	1.56
PlosBiol	15562321	Christiane E Wobus;Stephanie M Karst;Larissa B Thackray;Kyeong-Ok Chang;Stanislav V Sosnovtsev;Gaël Belliot;Anne Krug;Jason M Mackenzie;Kim Y Green;Herbert W Virgin	0;0;0;0;0;0;0;1;2;5	0.0;0.0;0.0;0.0;0.0;0.0;0.0;3.23;6.45;16.13	Herbert W Virgin	5	31	16.13
PlosBiol	15583715	Paul W K Rothemund;Nick Papadakis;Erik Winfree	1;0;2	5.56;0.0;11.11	Erik Winfree	2	18	11.11
PlosBiol	15583716	Shu-Jin Luo;Jae-Heup Kim;Warren E Johnson;Joelle van der Walt;Janice Martenson;Naoya Yuhki;Dale G Miquelle;Olga Uphyrkina;John M Goodrich;Howard B Quigley;Ronald Tilson;Gerald Brady;Paolo Martelli;Vellayan Subramaniam;Charles McDougal;Sun Hean;Shi-Qiang Huang;Wenshi Pan;Ullas K Karanth;Melvin Sunquist;James L D Smith;Stephen J O'Brien	0;0;0;0;0;0;0;0;0;0;0;0;0;0;0;0;0;0;0;0;0;12	0.0;0.0;0.0;0.0;0.0;0.0;0.0;0.0;0.0;0.0;0.0;0.0;0.0;0.0;0.0;0.0;0.0;0.0;0.0;0.0;0.0;38.71	Stephen J O'Brien	12	31	38.71
PlosBiol	15630475	Marc Ancrenaz;Olivier Gimenez;Laurentius Ambu;Karine Ancrenaz;Patrick Andau;Benoît Goossens;John Payne;Azri Sawang;Augustine Tuuga;Isabelle Lackman-Ancrenaz	0;0;0;0;0;0;0;0;0;0	0.0;0.0;0.0;0.0;0.0;0.0;0.0;0.0;0.0;0.0	Isabelle Lackman-Ancrenaz	0	2	0
PlosBiol	17593891	Ralph M Siegel;Edward M Callaway	0;1	0.0;4.0	Edward M Callaway	1	25	4
PlosBiol	15597115	Maria R Servedio	2	9.09	Maria R Servedio	2	22	9.09
PlosBiol	15597116	Chengde Mao	2	15.38	Chengde Mao	2	13	15.38
PlosBiol	15597117	Joel E Cohen	1	6.25	Joel E Cohen	1	16	6.25
PlosBiol	15597118	John Whitfield	1	9.09	John Whitfield	1	11	9.09
PlosBiol	15630476	Michael Nicolas;Gabriel Marais;Vladka Hykelova;Bohuslav Janousek;Valérie Laporte;Boris Vyskot;Dominique Mouchiroud;Ioan Negrutiu;Deborah Charlesworth;Françoise Monéger	0;1;0;0;0;1;1;0;5;3	0.0;2.22;0.0;0.0;0.0;2.22;2.22;0.0;11.11;6.67	Deborah Charlesworth	5	45	11.11
PlosBiol	15630474	Sergio E Baranzini;Parvin Mousavi;Jordi Rio;Stacy J Caillier;Althea Stillman;Pablo Villoslada;Matthew M Wyatt;Manuel Comabella;Larry D Greller;Roland Somogyi;Xavier Montalban;Jorge R Oksenberg	0;0;0;0;0;0;0;0;0;2;1;2	0.0;0.0;0.0;0.0;0.0;0.0;0.0;0.0;0.0;7.41;3.7;7.41	Jorge R Oksenberg	2	27	7.41
PlosBiol	15630477	Michael P Robertson;Haller Igel;Robert Baertsch;David Haussler;Manuel Ares;William G Scott	0;0;0;0;1;1	0.0;0.0;0.0;0.0;2.5;2.5	William G Scott	1	40	2.5
PlosBiol	15630478	Sudhir Nayak;Johnathan Goree;Tim Schedl	0;0;11	0.0;0.0;14.47	Tim Schedl	11	76	14.47
PlosBiol	15630473	Colin Jamora;Pedro Lee;Pawel Kocieniewski;Mohamad Azhar;Ryoichi Hosokawa;Yang Chai;Elaine Fuchs	0;0;0;0;0;1;8	0.0;0.0;0.0;0.0;0.0;2.04;16.33	Elaine Fuchs	8	49	16.33
PlosBiol	15630480	Robert Pejchal;Martha L Ludwig	0;3	0.0;7.89	Martha L Ludwig	3	38	7.89
PlosBiol	15660161	Tim Gollisch;Andreas M V Herz	2;0	6.67;0.0	Tim Gollisch	2	30	6.67
PlosBiol	15660162	Michael Bunce;Marta Szulkin;Heather R L Lerner;Ian Barnes;Beth Shapiro;Alan Cooper;Richard N Holdaway	0;0;0;0;0;3;0	0.0;0.0;0.0;0.0;0.0;42.86;0.0	Alan Cooper	3	7	42.86
PlosBiol	15660152	Sean R Eddy	1	3.7	Sean R Eddy	1	27	3.7
PlosBiol	15660154	Joseph A Bedell;Muhammad A Budiman;Andrew Nunberg;Robert W Citek;Dan Robbins;Joshua Jones;Elizabeth Flick;Theresa Rholfing;Jason Fries;Kourtney Bradford;Jennifer McMenamy;Michael Smith;Heather Holeman;Bruce A Roe;Graham Wiley;Ian F Korf;Pablo D Rabinowicz;Nathan Lakey;W Richard McCombie;Jeffrey A Jeddeloh;Robert A Martienssen	0;0;0;0;0;0;0;0;0;0;0;0;0;0;0;1;0;1;0;1;5	0.0;0.0;0.0;0.0;0.0;0.0;0.0;0.0;0.0;0.0;0.0;0.0;0.0;0.0;0.0;1.89;0.0;1.89;0.0;1.89;9.43	Robert A Martienssen	5	53	9.43
PlosBiol	15660155	Michael Knapp;Karen Stöckler;David Havell;Frédéric Delsuc;Federico Sebastiani;Peter J Lockhart	0;0;0;0;0;1	0.0;0.0;0.0;0.0;0.0;6.67	Peter J Lockhart	1	15	6.67
PlosBiol	15660156	Derrick E Fouts;Emmanuel F Mongodin;Robert E Mandrell;William G Miller;David A Rasko;Jacques Ravel;Lauren M Brinkac;Robert T DeBoy;Craig T Parker;Sean C Daugherty;Robert J Dodson;A Scott Durkin;Ramana Madupu;Steven A Sullivan;Jyoti U Shetty;Mobolanle A Ayodeji;Alla Shvartsbeyn;Michael C Schatz;Jonathan H Badger;Claire M Fraser;Karen E Nelson	0;0;0;2;0;0;0;0;0;0;0;0;0;0;0;0;0;0;0;1;2	0.0;0.0;0.0;2.13;0.0;0.0;0.0;0.0;0.0;0.0;0.0;0.0;0.0;0.0;0.0;0.0;0.0;0.0;0.0;1.06;2.13	Karen E Nelson	2	94	2.13
PlosBiol	15660163	Christopher J Marx;Stephen J Van Dien;Mary E Lidstrom	0;0;15	0.0;0.0;44.12	Mary E Lidstrom	15	34	44.12
PlosBiol	15660151	Tinri Aegerter-Wilmsen;Ton Bisseling	0;0	0.0;0.0	Ton Bisseling	0	5	0
PlosBiol	15660157	Ehsan Arabzadeh;Erik Zorzin;Mathew E Diamond	0;0;5	0.0;0.0;14.71	Mathew E Diamond	5	34	14.71
PlosBiol	15660158	Eric S Haag;Alana V Doty	1;0	5.56;0.0	Eric S Haag	1	18	5.56
PlosBiol	15660159	Virginia Gewin	0	0	Virginia Gewin	0	1	0
PlosBiol	15660164	Ian G Woods;William S Talbot	0;7	0.0;10.29	William S Talbot	7	68	10.29
PlosBiol	15678166	Frédéric Gougoux;Robert J Zatorre;Maryse Lassonde;Patrice Voss;Franco Lepore	0;4;0;0;6	0.0;5.8;0.0;0.0;8.7	Franco Lepore	6	69	8.7
PlosBiol	15678167	Megan L Head;John Hunt;Michael D Jennions;Robert Brooks	0;1;0;3	0.0;3.03;0.0;9.09	Robert Brooks	3	33	9.09
PlosBiol	15678168	Peter D Keightley;Martin J Lercher;Adam Eyre-Walker	2;0;4	5.13;0.0;10.26	Adam Eyre-Walker	4	39	10.26
PlosBiol	15685291	Maki Kaneko;Gregory M Cahill	3;2	5.56;3.7	Maki Kaneko	3	54	5.56
PlosBiol	15685292	Jun Yu;Jun Wang;Wei Lin;Songgang Li;Heng Li;Jun Zhou;Peixiang Ni;Wei Dong;Songnian Hu;Changqing Zeng;Jianguo Zhang;Yong Zhang;Ruiqiang Li;Zuyuan Xu;Shengting Li;Xianran Li;Hongkun Zheng;Lijuan Cong;Liang Lin;Jianning Yin;Jianing Geng;Guangyuan Li;Jianping Shi;Juan Liu;Hong Lv;Jun Li;Jing Wang;Yajun Deng;Longhua Ran;Xiaoli Shi;Xiyin Wang;Qingfa Wu;Changfeng Li;Xiaoyu Ren;Jingqiang Wang;Xiaoling Wa…	0;0;0;0;0;0;0;0;0;0;0;0;0;0;0;0;0;0;0;0;0;0;0;0;0;0;0;0;0;0;0;0;0;0;0;0;0;0;0;0;0;0;0;0;0;0;0;0;0;0;0;0;0;0;0;0;0;0;1;0;0;0;0;0;0;0;0;0;0;0;0;0;1;0;0;0;0;0;0;0;0;0;0;0;0;0;0;0;0;0;0;0;0;0;0;0;0;0;0;0;0;0;0;0;0;0;0;0;0;0;0;0;0;2;0;1;3	0.0;0.0;0.0;0.0;0.0;0.0;0.0;0.0;0.0;0.0;0.0;0.0;0.0;0.0;0.0;0.0;0.0;0.0;0.0;0.0;0.0;0.0;0.0;0.0;0.0;0.0;0.0;0.0;0.0;0.0;0.0;0.0;0.0;0.0;0.0;0.0;0.0;0.0;0.0;0.0;0.0;0.0;0.0;0.0;0.0;0.0;0.0;0.0;0.0;0.0;0.0;0.0;0.0;0.0;0.0;0.0;0.0;0.0;1.25;0.0;0.0;0.0;0.0;0.0;0.0;0.0;0.0;0.0;0.0;0.0;0.0;0.0;1.25;0.0;0.0;0.0;0.0;0.0;0.0;0.0;0.0;0.0;0.0;0.0;0.0;0.0;0.0;0.0;0.0;0.0;0.0;0.0;0.0;0.0;0.0;0.0;0.0;0.0;0.0;0…	Huanming Yang	3	80	3.75
PlosBiol	15685293	Eric J Stewart;Richard Madden;Gregory Paul;François Taddei	0;0;0;0	0.0;0.0;0.0;0.0	François Taddei	0	26	0
PlosBiol	15719056	Mariano Sigman;Stanislas Dehaene	0;5	0.0;8.93	Stanislas Dehaene	5	56	8.93
PlosBiol	15719057	Sara Pagans;Angelika Pedal;Brian J North;Katrin Kaehlcke;Brett L Marshall;Alexander Dorr;Claudia Hetzer-Egger;Peter Henklein;Roy Frye;Michael W McBurney;Henning Hruby;Manfred Jung;Eric Verdin;Melanie Ott	0;0;0;0;0;0;0;0;0;2;0;1;7;10	0.0;0.0;0.0;0.0;0.0;0.0;0.0;0.0;0.0;3.17;0.0;1.59;11.11;15.87	Melanie Ott	10	63	15.87
PlosBiol	15719058	Tamal Raha;S W Grace Cheng;Michael R Green	0;0;8	0.0;0.0;13.33	Michael R Green	8	60	13.33
PlosBiol	15719060	Julia M Cox;Oleg V Tsodikov;Michael M Cox	0;0;39	0.0;0.0;42.86	Michael M Cox	39	91	42.86
PlosBiol	15719061	Marc R Van Gilst;Haralambos Hadjivassiliou;Amber Jolly;Keith R Yamamoto	0;0;0;0	0.0;0.0;0.0;0.0	Keith R Yamamoto	0	35	0
PlosBiol	15719059	Michael I Posner	1	12.5	Michael I Posner	1	8	12.5
PlosBiol	15719062	Henry Nicholls	0	0	Henry Nicholls	0	11	0
PlosBiol	15719063	Jiong Chen;Gerald B Call;Elsa Beyer;Chris Bui;Albert Cespedes;Amy Chan;Jenny Chan;Stacy Chan;Akanksha Chhabra;Peter Dang;Artemis Deravanesian;Brenda Hermogeno;James Jen;Eunha Kim;Eric Lee;Gemma Lewis;Jamie Marshall;Kirsten Regalia;Farnaz Shadpour;Aram Shemmassian;Kristin Spivey;Maggie Wells;Joy Wu;Yuki Yamauchi;Amir Yavari;Anna Abrams;Amanda Abramson;Latiffe Amado;Jenny Anderson;Keenan Bashour;El…	0;0;0;0;0;0;0;0;0;0;0;0;0;0;0;0;0;0;0;0;0;0;0;0;0;0;0;0;0;0;0;0;0;0;0;0;0;0;0;0;0;0;0;0;0;0;0;0;0;0;0;0;0;0;0;0;0;0;0;0;0;0;0;0;0;0;0;0;0;0;0;0;0;0;0;0;0;0;0;0;0;0;0;0;0;0;0;0;0;0;0;0;0;0;0;0;0;0;0;0;0;0;0;0;0;0;0;0;0;0;0;0;0;0;0;0;0;0;0;0;0;0;0;0;0;0;0;0;0;0;0;0;0;0;0;0;0;0;0;0;0;0;0;0;0;0;0	0.0;0.0;0.0;0.0;0.0;0.0;0.0;0.0;0.0;0.0;0.0;0.0;0.0;0.0;0.0;0.0;0.0;0.0;0.0;0.0;0.0;0.0;0.0;0.0;0.0;0.0;0.0;0.0;0.0;0.0;0.0;0.0;0.0;0.0;0.0;0.0;0.0;0.0;0.0;0.0;0.0;0.0;0.0;0.0;0.0;0.0;0.0;0.0;0.0;0.0;0.0;0.0;0.0;0.0;0.0;0.0;0.0;0.0;0.0;0.0;0.0;0.0;0.0;0.0;0.0;0.0;0.0;0.0;0.0;0.0;0.0;0.0;0.0;0.0;0.0;0.0;0.0;0.0;0.0;0.0;0.0;0.0;0.0;0.0;0.0;0.0;0.0;0.0;0.0;0.0;0.0;0.0;0.0;0.0;0.0;0.0;0.0;0.0;0.0;0.0…	Utpal Banerjee	0	3	0
PlosBiol	15719064	Dietrich Rebholz-Schuhmann;Harald Kirsch;Francisco Couto	0;2;0	0.0;16.67;0.0	Harald Kirsch	2	12	16.67
PlosBiol	15719065	Matjaz Barboric;B Matija Peterlin	0;6	0.0;20.69	B Matija Peterlin	6	29	20.69
PlosBiol	15736975	Fernando Guerrieri;Marco Schubert;Jean-Christophe Sandoz;Martin Giurfa	0;0;3;3	0.0;0.0;6.38;6.38	Martin Giurfa	3	47	6.38
PlosBiol	15723116	Julius Brennecke;Alexander Stark;Robert B Russell;Stephen M Cohen	0;0;0;2	0.0;0.0;0.0;3.92	Stephen M Cohen	2	51	3.92
PlosBiol	15736976	Thomas Lenormand;Julien Dutheil	1;0	1.96;0.0	Thomas Lenormand	1	51	1.96
PlosBiol	15736977	Mark Isalan;Caroline Lemerle;Luis Serrano	1;0;1	1.33;0.0;1.33	Luis Serrano	1	75	1.33
PlosBiol	15736978	Hiroki Oota;Brigitte Pakendorf;Gunter Weiss;Arndt von Haeseler;Surin Pookajorn;Wannapa Settheetham-Ishida;Danai Tiwawech;Takafumi Ishida;Mark Stoneking	0;0;1;1;0;0;0;0;9	0.0;0.0;3.85;3.85;0.0;0.0;0.0;0.0;34.62	Mark Stoneking	9	26	34.62
PlosBiol	15736979	Erik E Cordes;Michael A Arthur;Katriona Shea;Rolf S Arvidson;Charles R Fisher	0;0;0;0;4	0.0;0.0;0.0;0.0;40.0	Charles R Fisher	4	10	40
PlosBiol	15736980	G Christopher Stecker;Ian A Harrington;John C Middlebrooks	0;1;9	0.0;2.0;18.0	John C Middlebrooks	9	50	18
PlosBiol	15736981	Marco Iacoboni;Istvan Molnar-Szakacs;Vittorio Gallese;Giovanni Buccino;John C Mazziotta;Giacomo Rizzolatti	0;0;2;0;3;12	0.0;0.0;4.88;0.0;7.32;29.27	Giacomo Rizzolatti	12	41	29.27
PlosBiol	15737020	Brian Harmon;John Sedat	2;0	3.28;0.0	Brian Harmon	2	61	3.28
PlosBiol	15737062	Sen Song;Per Jesper Sjöström;Markus Reigl;Sacha Nelson;Dmitri B Chklovskii	2;2;0;0;2	3.17;3.17;0.0;0.0;3.17	Dmitri B Chklovskii	2	63	3.17
PlosBiol	15737063	Silke Hauf;Elisabeth Roitinger;Birgit Koch;Christina M Dittrich;Karl Mechtler;Jan-Michael Peters	0;0;0;0;1;12	0.0;0.0;0.0;0.0;1.96;23.53	Jan-Michael Peters	12	51	23.53
PlosBiol	15737064	Barry E McGuinness;Toru Hirota;Nobuaki R Kudo;Jan-Michael Peters;Kim Nasmyth	0;1;0;8;10	0.0;2.38;0.0;19.05;23.81	Kim Nasmyth	10	42	23.81
PlosBiol	15737065	Colin A Russell;David L Smith;James E Childs;Leslie A Real	0;0;2;5	0.0;0.0;10.0;25.0	Leslie A Real	5	20	25
PlosBiol	15737066	Remy Froissart;Denis Roze;Marilyne Uzest;Lionel Galibert;Stephane Blanc;Yannis Michalakis	0;0;1;0;1;0	0.0;0.0;2.44;0.0;2.44;0.0	Stephane Blanc	1	41	2.44
PlosBiol	15737067	Chris T Yohn;Zhaoshi Jiang;Sean D McGrath;Karen E Hayden;Philipp Khaitovich;Matthew E Johnson;Marla Y Eichler;John D McPherson;Shaying Zhao;Svante Pääbo;Evan E Eichler	0;0;0;0;0;0;0;0;0;1;2	0.0;0.0;0.0;0.0;0.0;0.0;0.0;0.0;0.0;2.33;4.65	Evan E Eichler	2	43	4.65
PlosBiol	15752064	Lina E Tze;Brian R Schram;Kong-Peng Lam;Kristin A Hogquist;Keli L Hippen;Jiabin Liu;Susan A Shinton;Kevin L Otipoby;Peter R Rodine;Amanda L Vegoe;Manfred Kraus;Richard R Hardy;Mark S Schlissel;Klaus Rajewsky;Timothy W Behrens	0;0;0;1;0;0;0;0;0;0;0;1;3;12;3	0.0;0.0;0.0;1.96;0.0;0.0;0.0;0.0;0.0;0.0;0.0;1.96;5.88;23.53;5.88	Klaus Rajewsky	12	51	23.53
PlosBiol	15757365	Steve O Winitsky;Thiru V Gopal;Shahin Hassanzadeh;Hiroshi Takahashi;Divina Gryder;Michael A Rogawski;Kazuyo Takeda;Zu X Yu;Yu H Xu;Neal D Epstein	0;0;0;0;0;0;0;1;0;1	0.0;0.0;0.0;0.0;0.0;0.0;0.0;2.56;0.0;2.56	Neal D Epstein	1	39	2.56
PlosBiol	15757363	Christopher C Wilmers;Wayne M Getz	0;0	0.0;0.0	Wayne M Getz	0	6	0
PlosBiol	15757364	Michael Z Ludwig;Arnar Palsson;Elena Alekseeva;Casey M Bergman;Janaki Nathan;Martin Kreitman	1;0;0;1;0;2	2.7;0.0;0.0;2.7;0.0;5.41	Martin Kreitman	2	37	5.41
PlosBiol	15760278	Alexander Idnurm;Joseph Heitman	1;10	2.0;20.0	Joseph Heitman	10	50	20
PlosBiol	15760269	Roland Le Borgne;Sylvie Remaud;Sophie Hamel;François Schweisguth	0;0;0;3	0.0;0.0;0.0;4.92	François Schweisguth	3	61	4.92
PlosBiol	15760270	Teresa C Leone;John J Lehman;Brian N Finck;Paul J Schaeffer;Adam R Wende;Sihem Boudina;Michael Courtois;David F Wozniak;Nandakumar Sambandam;Carlos Bernal-Mizrachi;Zhouji Chen;John O Holloszy;Denis M Medeiros;Robert E Schmidt;Jeffrey E Saffitz;E Dale Abel;Clay F Semenkovich;Daniel P Kelly	0;0;0;0;0;0;0;2;0;0;1;0;0;1;0;0;1;11	0.0;0.0;0.0;0.0;0.0;0.0;0.0;3.7;0.0;0.0;1.85;0.0;0.0;1.85;0.0;0.0;1.85;20.37	Daniel P Kelly	11	54	20.37
PlosBiol	15769184	Heather L Howie;Michael Glogauer;Magdalene So	0;3;4	0.0;6.25;8.33	Magdalene So	4	48	8.33
PlosBiol	15769185	Neil J Bennett;Janet S May;Philip G Stevenson	0;0;15	0.0;0.0;23.81	Philip G Stevenson	15	63	23.81
PlosBiol	15769183	Laura Cerchia;Frédéric Ducongé;Carine Pestourie;Jocelyne Boulay;Youssef Aissouni;Karine Gombert;Bertrand Tavitian;Vittorio de Franciscis;Domenico Libri	0;0;0;0;0;0;0;4;2	0.0;0.0;0.0;0.0;0.0;0.0;0.0;12.12;6.06	Vittorio de Franciscis	4	33	12.12
PlosBiol	15760271	Jane Bradbury	0	0	Jane Bradbury	0	7	0
PlosBiol	15760272	Bjoern Peters;John Sidney;Phil Bourne;Huynh-Hoa Bui;Soeren Buus;Grace Doh;Ward Fleri;Mitch Kronenberg;Ralph Kubo;Ole Lund;David Nemazee;Julia V Ponomarenko;Muthu Sathiamurthy;Stephen Schoenberger;Scott Stewart;Pamela Surko;Scott Way;Steve Wilson;Alessandro Sette	0;0;0;0;0;0;0;0;0;0;0;0;0;0;0;0;0;0;0	0.0;0.0;0.0;0.0;0.0;0.0;0.0;0.0;0.0;0.0;0.0;0.0;0.0;0.0;0.0;0.0;0.0;0.0;0.0	Alessandro Sette	0	2	0
PlosBiol	15760273	Jennifer Gerton	0	0	Jennifer Gerton	0	47	0
PlosBiol	15760275	Antje Boetius	2	20	Antje Boetius	2	10	20
PlosBiol	15819604	Paul Miller;Anatol M Zhabotinsky;John E Lisman;Xiao-Jing Wang	0;1;6;0	0.0;1.49;8.96;0.0	John E Lisman	6	67	8.96
PlosBiol	15780005	Jeremy Foster;Mehul Ganatra;Ibrahim Kamal;Jennifer Ware;Kira Makarova;Natalia Ivanova;Anamitra Bhattacharyya;Vinayak Kapatral;Sanjay Kumar;Janos Posfai;Tamas Vincze;Jessica Ingram;Laurie Moran;Alla Lapidus;Marina Omelchenko;Nikos Kyrpides;Elodie Ghedin;Shiliang Wang;Eugene Goltsman;Victor Joukov;Olga Ostrovskaya;Kiryl Tsukerman;Mikhail Mazur;Donald Comb;Eugene Koonin;Barton Slatko	0;0;0;0;0;0;0;0;0;0;0;1;0;0;0;1;0;1;0;0;0;0;0;0;0;3	0.0;0.0;0.0;0.0;0.0;0.0;0.0;0.0;0.0;0.0;0.0;0.6;0.0;0.0;0.0;0.6;0.0;0.6;0.0;0.0;0.0;0.0;0.0;0.0;0.0;1.79	Barton Slatko	3	168	1.79
PlosBiol	15826219	Bence P Olveczky;Aaron S Andalman;Michale S Fee	0;0;3	0.0;0.0;9.38	Michale S Fee	3	32	9.38
PlosBiol	15799695	Frederic Geissmann;Thomas O Cameron;Stephane Sidobre;Natasha Manlongat;Mitchell Kronenberg;Michael J Briskin;Michael L Dustin;Dan R Littman	0;0;0;0;2;1;1;2	0.0;0.0;0.0;0.0;5.26;2.63;2.63;5.26	Dan R Littman	2	38	5.26
PlosBiol	15799708	Masahiro Tanaka;Raynard Bateman;Daniel Rauh;Eugeni Vaisberg;Shyam Ramachandani;Chao Zhang;Kirk C Hansen;Alma L Burlingame;Jay K Trautman;Kevan M Shokat;Cynthia L Adams	1;0;0;0;0;0;0;0;0;4;0	2.86;0.0;0.0;0.0;0.0;0.0;0.0;0.0;0.0;11.43;0.0	Kevan M Shokat	4	35	11.43
PlosBiol	15799709	Emmanuelle Lerat;Vincent Daubin;Howard Ochman;Nancy A Moran	0;2;3;2	0.0;3.85;5.77;3.85	Howard Ochman	3	52	5.77
PlosBiol	15799710	Jan O Korbel;Tobias Doerks;Lars J Jensen;Carolina Perez-Iratxeta;Szymon Kaczanowski;Sean D Hooper;Miguel A Andrade;Peer Bork	0;0;0;0;0;0;2;7	0.0;0.0;0.0;0.0;0.0;0.0;4.08;14.29	Peer Bork	7	49	14.29
PlosBiol	15799711	Fiona Oliver;Julian K Christians;Xiaojun Liu;Susan Rhind;Vinesh Verma;Claire Davison;Steve D M Brown;Paul Denny;Peter D Keightley	0;0;0;0;0;0;0;0;5	0.0;0.0;0.0;0.0;0.0;0.0;0.0;0.0;12.82	Peter D Keightley	5	39	12.82
PlosBiol	15819609	Stanislas Dehaene;Jean-Pierre Changeux	5;11	4.39;9.65	Jean-Pierre Changeux	11	114	9.65
PlosBiol	15819605	Liza Gross	0	0	Liza Gross	0	2	0
PlosBiol	15819607	Kenneth R Chien	2	28.57	Kenneth R Chien	2	7	28.57
PlosBiol	15819608	Lars Chittka;Axel Brockmann	2;0	7.69;0.0	Lars Chittka	2	26	7.69
PlosBiol	15826218	Karl A E Karlsson;Andrew J Gall;Ethan J Mohns;Adele M H Seelke;Mark S Blumberg	0;0;0;0;11	0.0;0.0;0.0;0.0;16.67	Mark S Blumberg	11	66	16.67
PlosBiol	15828858	Matthew B Sullivan;Maureen L Coleman;Peter Weigele;Forest Rohwer;Sallie W Chisholm	0;0;0;3;7	0.0;0.0;0.0;3.3;7.69	Sallie W Chisholm	7	91	7.69
PlosBiol	15828859	Kyoungha Han;Gene Yeo;Ping An;Christopher B Burge;Paula J Grabowski	0;0;0;5;6	0.0;0.0;0.0;6.25;7.5	Paula J Grabowski	6	80	7.5
PlosBiol	15828860	Stepánka Vanácová;Jeannette Wolf;Georges Martin;Diana Blank;Sabine Dettwiler;Arno Friedlein;Hanno Langen;Gérard Keith;Walter Keller	0;0;0;0;0;0;1;1;13	0.0;0.0;0.0;0.0;0.0;0.0;1.64;1.64;21.31	Walter Keller	13	61	21.31
PlosBiol	15884975	William T Jackson;Thomas H Giddings;Matthew P Taylor;Sara Mulinyawe;Marlene Rabinovitch;Ron R Kopito;Karla Kirkegaard	0;0;0;0;0;0;8	0.0;0.0;0.0;0.0;0.0;0.0;8.6	Karla Kirkegaard	8	93	8.6
PlosBiol	15836427	Simon Hippenmeyer;Eline Vrieseling;Markus Sigrist;Thomas Portmann;Celia Laengle;David R Ladle;Silvia Arber	0;0;0;0;0;0;10	0.0;0.0;0.0;0.0;0.0;0.0;20.83	Silvia Arber	10	48	20.83
PlosBiol	15884974	Mark A Verdecia;Robert M Larkin;Jean-Luc Ferrer;Roland Riek;Joanne Chory;Joseph P Noel	0;0;0;0;4;1	0.0;0.0;0.0;0.0;7.41;1.85	Joanne Chory	4	54	7.41
PlosBiol	15839726	Andreas Bolzer;Gregor Kreth;Irina Solovei;Daniela Koehler;Kaan Saracoglu;Christine Fauth;Stefan Müller;Roland Eils;Christoph Cremer;Michael R Speicher;Thomas Cremer	0;0;0;0;0;0;2;1;2;3;17	0.0;0.0;0.0;0.0;0.0;0.0;3.64;1.82;3.64;5.45;30.91	Thomas Cremer	17	55	30.91
PlosBiol	15839733	Nathalie E Blachère;Robert B Darnell;Matthew L Albert	0;0;6	0.0;0.0;16.67	Matthew L Albert	6	36	16.67
PlosBiol	15857154	Takaharu Okada;Mark J Miller;Ian Parker;Matthew F Krummel;Margaret Neighbors;Suzanne B Hartley;Anne O'Garra;Michael D Cahalan;Jason G Cyster	0;0;0;1;0;0;0;7;8	0.0;0.0;0.0;1.72;0.0;0.0;0.0;12.07;13.79	Jason G Cyster	8	58	13.79
PlosBiol	15869324	Colleen M Witt;Subhadip Raychaudhuri;Brian Schaefer;Arup K Chakraborty;Ellen A Robey	0;0;0;0;0	0.0;0.0;0.0;0.0;0.0	Ellen A Robey	0	26	0
PlosBiol	15869325	Rasmus Nielsen;Carlos Bustamante;Andrew G Clark;Stephen Glanowski;Timothy B Sackton;Melissa J Hubisz;Adi Fledel-Alon;David M Tanenbaum;Daniel Civello;Thomas J White;John J Sninsky;Mark D Adams;Michele Cargill	5;0;2;0;0;0;0;0;0;0;0;0;1	10.87;0.0;4.35;0.0;0.0;0.0;0.0;0.0;0.0;0.0;0.0;0.0;2.17	Rasmus Nielsen	5	46	10.87
PlosBiol	15857155	Manfred Thiel;Alexander Chouker;Akio Ohta;Edward Jackson;Charles Caldwell;Patrick Smith;Dmitry Lukashev;Iris Bittmann;Michail V Sitkovsky	1;0;0;0;0;0;0;0;5	2.0;0.0;0.0;0.0;0.0;0.0;0.0;0.0;10.0	Michail V Sitkovsky	5	50	10
PlosBiol	15857153	Donald C Cooper;Sungkwon Chung;Nelson Spruston	1;0;5	2.94;0.0;14.71	Nelson Spruston	5	34	14.71
PlosBiol	15869329	Ryan T Cirz;Jodie K Chin;David R Andes;Valérie de Crécy-Lagard;William A Craig;Floyd E Romesberg	0;0;0;0;2;0	0.0;0.0;0.0;0.0;2.94;0.0	William A Craig	2	68	2.94
PlosBiol	15941357	Yang Chao;Eric N Shiozaki;Srinivasa M Srinivasula;Daniel J Rigotti;Robert Fairman;Yigong Shi	0;0;1;0;0;8	0.0;0.0;3.12;0.0;0.0;25.0	Yigong Shi	8	32	25
PlosBiol	15869330	Robert B West;Dimitry S A Nuyten;Subbaya Subramanian;Torsten O Nielsen;Christopher L Corless;Brian P Rubin;Kelli Montgomery;Shirley Zhu;Rajiv Patel;Tina Hernandez-Boussard;John R Goldblum;Patrick O Brown;Marc van de Vijver;Matt van de Rijn	0;0;0;0;0;0;0;0;0;0;0;1;0;10	0.0;0.0;0.0;0.0;0.0;0.0;0.0;0.0;0.0;0.0;0.0;4.35;0.0;43.48	Matt van de Rijn	10	23	43.48
PlosBiol	15941358	Jonas Rose;Michael Colombo	0;3	0.0;5.45	Michael Colombo	3	55	5.45
PlosBiol	15884977	Roland Kern;J H van Hateren;Christian Michaelis;Jens Peter Lindemann;Martin Egelhaaf	0;2;0;0;10	0.0;6.06;0.0;0.0;30.3	Martin Egelhaaf	10	33	30.3
PlosBiol	15884978	Ewan P Plant;Gabriela C Pérez-Alvarado;Jonathan L Jacobs;Bani Mukhopadhyay;Mirko Hennig;Jonathan D Dinman	0;0;0;0;2;9	0.0;0.0;0.0;0.0;3.77;16.98	Jonathan D Dinman	9	53	16.98
PlosBiol	15882093	Antigoni Ekonomou;Ilias Kazanis;Stavros Malas;Heather Wood;Pavlos Alifragis;Myrto Denaxa;Domna Karagogeos;Andrew Constanti;Robin Lovell-Badge;Vasso Episkopou	0;0;0;0;0;0;1;0;5;3	0.0;0.0;0.0;0.0;0.0;0.0;1.75;0.0;8.77;5.26	Robin Lovell-Badge	5	57	8.77
PlosBiol	15884979	Asifa Akhtar;Giacomo Cavalli	0;0	0.0;0.0	Giacomo Cavalli	0	3	0
PlosBiol	15884980	Jerome M Siegel	8	28.57	Jerome M Siegel	8	28	28.57
PlosBiol	15884976	Fernando Nottebohm	17	50	Fernando Nottebohm	17	34	50
PlosBiol	15884981	Nicholas H Mann	2	14.29	Nicholas H Mann	2	14	14.29
PlosBiol	15898832	Vladimir V Kapitonov;Jerzy Jurka	0;5	0.0;10.64	Jerzy Jurka	5	47	10.64
PlosBiol	15898833	Jody Hey	3	4.76	Jody Hey	3	63	4.76
PlosBiol	15901208	Ute Frevert;Sabine Engelmann;Sergine Zougbédé;Jörg Stange;Bruce Ng;Kai Matuschewski;Leonard Liebes;Herman Yee	11;0;0;0;0;0;0;0	14.29;0.0;0.0;0.0;0.0;0.0;0.0;0.0	Ute Frevert	11	77	14.29
PlosBiol	15907155	Magnus Nordborg;Tina T Hu;Yoko Ishino;Jinal Jhaveri;Christopher Toomajian;Honggang Zheng;Erica Bakker;Peter Calabrese;Jean Gladstone;Rana Goyal;Mattias Jakobsson;Sung Kim;Yuri Morozov;Badri Padhukasahasram;Vincent Plagnol;Noah A Rosenberg;Chitiksha Shah;Jeffrey D Wall;Jue Wang;Keyan Zhao;Theodore Kalbfleisch;Vincent Schulz;Martin Kreitman;Joy Bergelson	2;0;0;0;0;0;0;0;0;0;0;0;0;1;0;1;0;3;0;0;0;1;2;1	4.55;0.0;0.0;0.0;0.0;0.0;0.0;0.0;0.0;0.0;0.0;0.0;0.0;2.27;0.0;2.27;0.0;6.82;0.0;0.0;0.0;2.27;4.55;2.27	Jeffrey D Wall	3	44	6.82
PlosBiol	15907156	Tomas Dolezal;Eva Dolezelova;Michal Zurovec;Peter J Bryant	0;0;0;2	0.0;0.0;0.0;5.0	Peter J Bryant	2	40	5
PlosBiol	15913420	Scott L Nuismer;Sarah P Otto	2;3	7.14;10.71	Sarah P Otto	3	28	10.71
PlosBiol	16000018	William Mair;Matthew D W Piper;Linda Partridge	0;0;5	0.0;0.0;11.9	Linda Partridge	5	42	11.9
PlosBiol	15918770	Klaus Förstemann;Yukihide Tomari;Tingting Du;Vasily V Vagin;Ahmet M Denli;Diana P Bratu;Carla Klattenhoff;William E Theurkauf;Phillip D Zamore	0;0;0;1;1;0;0;2;7	0.0;0.0;0.0;1.3;1.3;0.0;0.0;2.6;9.09	Phillip D Zamore	7	77	9.09
PlosBiol	15918769	Kuniaki Saito;Akira Ishizuka;Haruhiko Siomi;Mikiko C Siomi	0;0;1;2	0.0;0.0;1.25;2.5	Mikiko C Siomi	2	80	2.5
PlosBiol	15941355	Paul R Ehrlich;Simon A Levin	0;1	0.0;7.14	Simon A Levin	1	14	7.14
PlosBiol	15941359	David W Piston	0	0	David W Piston	0	4	0
PlosBiol	15941360	David W Staple;Samuel E Butcher	0;0	0.0;0.0	Samuel E Butcher	0	32	0
PlosBiol	15941361	Neil R Smalheiser;Guy A Perkins;Steve Jones	1;0;0	25.0;0.0;0.0	Neil R Smalheiser	1	4	25
PlosBiol	15941356	Virginia Gewin	0	0	Virginia Gewin	0	10	0
PlosBiol	15934786	Zoe Kourtzi;Lisa R Betts;Pegah Sarkheil;Andrew E Welchman	2;0;0;0	2.25;0.0;0.0;0.0	Zoe Kourtzi	2	89	2.25
PlosBiol	15934787	Giorgio Vallortigara;Lucia Regolin;Fabio Marconato	0;0;0	0.0;0.0;0.0	Fabio Marconato	0	18	0
PlosBiol	15934788	John M Drake	0	0	John M Drake	0	7	0
PlosBiol	15984911	Ying Chen;Ido Golding;Satoshi Sawai;Ling Guo;Edward C Cox	0;0;0;0;1	0.0;0.0;0.0;0.0;4.17	Edward C Cox	1	24	4.17
PlosBiol	15954800	Patrick Kiley;Xiaojun Zhao;Michael Vaughn;Marc A Baldo;Barry D Bruce;Shuguang Zhang	0;0;0;0;1;2	0.0;0.0;0.0;0.0;2.08;4.17	Shuguang Zhang	2	48	4.17
PlosBiol	15954801	Andreas Vonderheit;Ari Helenius	0;10	0.0;15.87	Ari Helenius	10	63	15.87
PlosBiol	15954802	Nir Friedman;Shuki Vardi;Michal Ronen;Uri Alon;Joel Stavans	0;0;0;3;0	0.0;0.0;0.0;7.69;0.0	Uri Alon	3	39	7.69
PlosBiol	15966770	Anna Oliva;Adam Rosebrock;Francisco Ferrezuelo;Saumyadipta Pyne;Haiying Chen;Steve Skiena;Bruce Futcher;Janet Leatherwood	0;0;0;0;0;0;5;0	0.0;0.0;0.0;0.0;0.0;0.0;6.76;0.0	Bruce Futcher	5	74	6.76
PlosBiol	16000019	Thomas Pfeiffer;Orkun S Soyer;Sebastian Bonhoeffer	0;0;0	0.0;0.0;0.0	Sebastian Bonhoeffer	0	17	0
PlosBiol	15974804	Jaco Weinstock;Eske Willerslev;Andrei Sher;Wenfei Tong;Simon Y W Ho;Dan Rubenstein;John Storer;James Burns;Larry Martin;Claudio Bravi;Alfredo Prieto;Duane Froese;Eric Scott;Lai Xulong;Alan Cooper	0;1;0;0;0;0;0;0;0;0;0;0;0;0;2	0.0;12.5;0.0;0.0;0.0;0.0;0.0;0.0;0.0;0.0;0.0;0.0;0.0;0.0;25.0	Alan Cooper	2	8	25
PlosBiol	15974803	Rosalind Codrington;Richard Pannell;Alan Forster;Lesley F Drynan;Angelika Daser;Nati Lobato;Markus Metzler;Terence H Rabbitts	0;0;0;0;0;0;0;11	0.0;0.0;0.0;0.0;0.0;0.0;0.0;23.4	Terence H Rabbitts	11	47	23.4
PlosBiol	15984912	Jean A Trejaut;Toomas Kivisild;Jun Hun Loo;Chien Liang Lee;Chun Lin He;Chia Jung Hsu;Zheng Yan Lee;Zheng Yuan Li;Marie Lin	0;3;0;0;0;0;0;0;2	0.0;5.45;0.0;0.0;0.0;0.0;0.0;0.0;3.64	Toomas Kivisild	3	55	5.45
PlosBiol	15984913	Hiroyuki Ogata;Patricia Renesto;Stéphane Audic;Catherine Robert;Guillaume Blanc;Pierre-Edouard Fournier;Hugues Parinello;Jean-Michel Claverie;Didier Raoult	0;0;0;0;0;0;0;2;10	0.0;0.0;0.0;0.0;0.0;0.0;0.0;3.08;15.38	Didier Raoult	10	65	15.38
PlosBiol	16089502	Craig E Eckfeldt;Eric M Mendenhall;Catherine M Flynn;Tzu-Fei Wang;Michael A Pickart;Suzanne M Grindle;Stephen C Ekker;Catherine M Verfaillie	0;0;0;0;0;0;3;2	0.0;0.0;0.0;0.0;0.0;0.0;5.77;3.85	Stephen C Ekker	3	52	5.77
PlosBiol	16000017	Kai M A Chan;Paul A T Higgins;Stephen Porder	0;1;2	0.0;20.0;40.0	Stephen Porder	2	5	40
PlosBiol	16000020	Eugene Russo	0	0	Eugene Russo	0	3	0
PlosBiol	16000021	Sean B Carroll	7	10.77	Sean B Carroll	7	65	10.77
PlosBiol	16000022	Faiza Siyad;Jodianne Griffiths;Faira Janjua;Elizabeth Jackson;Ian Rodrigues;Fiona Kerr;Daniel Mackay;Simon Lovestone	0;0;0;0;0;0;0;1	0.0;0.0;0.0;0.0;0.0;0.0;0.0;25.0	Simon Lovestone	1	4	25
PlosBiol	16000023	Bénédicte Michel	0	0	Bénédicte Michel	0	20	0
PlosBiol	16089503	Rich Olson;Kathryn E Huey-Tubman;Catherine Dulac;Pamela J Bjorkman	0;0;4;11	0.0;0.0;5.48;15.07	Pamela J Bjorkman	11	73	15.07
PlosBiol	16008502	Kate S Carroll;Hong Gao;Huiyi Chen;C David Stout;Julie A Leary;Carolyn R Bertozzi	0;0;0;0;0;1	0.0;0.0;0.0;0.0;0.0;2.13	Carolyn R Bertozzi	1	47	2.13
PlosBiol	16008503	Stephanie Bedhomme;Philip Agnew;Yuri Vital;Christine Sidobre;Yannis Michalakis	0;0;0;0;3	0.0;0.0;0.0;0.0;12.5	Yannis Michalakis	3	24	12.5
PlosBiol	16018720	Lars Muckli;Axel Kohler;Nikolaus Kriegeskorte;Wolf Singer	0;0;1;4	0.0;0.0;1.61;6.45	Wolf Singer	4	62	6.45
PlosBiol	16004509	Anthony D Barnosky;Marc A Carrasco;Edward B Davis	0;0;0	0.0;0.0;0.0	Edward B Davis	0	17	0
PlosBiol	16008504	Gazalah Sabehi;Alexander Loy;Kwang-Hwan Jung;Ranga Partha;John L Spudich;Tal Isaacson;Joseph Hirschberg;Michael Wagner;Oded Béjà	0;0;0;0;3;0;2;3;8	0.0;0.0;0.0;0.0;7.89;0.0;5.26;7.89;21.05	Oded Béjà	8	38	21.05
PlosBiol	16035920	John D Storey;Joshua M Akey;Leonid Kruglyak	1;0;4	3.03;0.0;12.12	Leonid Kruglyak	4	33	12.12
PlosBiol	16035921	Shigenori Nonaka;Satoko Yoshiba;Daisuke Watanabe;Shingo Ikeuchi;Tomonobu Goto;Wallace F Marshall;Hiroshi Hamada	1;0;0;0;0;0;4	5.26;0.0;0.0;0.0;0.0;0.0;21.05	Hiroshi Hamada	4	19	21.05
PlosBiol	16026180	Carlos Portera-Cailliau;Robby M Weimer;Vincenzo De Paola;Pico Caroni;Karel Svoboda	0;0;0;1;5	0.0;0.0;0.0;1.49;7.46	Karel Svoboda	5	67	7.46
PlosBiol	16026181	Edward C Holmes;Elodie Ghedin;Naomi Miller;Jill Taylor;Yiming Bao;Kirsten St George;Bryan T Grenfell;Steven L Salzberg;Claire M Fraser;David J Lipman;Jeffery K Taubenberger	0;0;0;0;0;0;2;0;0;0;3	0.0;0.0;0.0;0.0;0.0;0.0;3.85;0.0;0.0;0.0;5.77	Jeffery K Taubenberger	3	52	5.77
PlosBiol	16050778	Tatyana D Sotnikova;Jean-Martin Beaulieu;Larry S Barak;William C Wetsel;Marc G Caron;Raul R Gainetdinov	0;0;0;0;2;15	0.0;0.0;0.0;0.0;2.27;17.05	Raul R Gainetdinov	15	88	17.05
PlosBiol	16048372	Hunter B Fraser;Philipp Khaitovich;Joshua B Plotkin;Svante Pääbo;Michael B Eisen	0;0;0;4;0	0.0;0.0;0.0;12.5;0.0	Svante Pääbo	4	32	12.5
PlosBiol	16149849	Angus Davison;Satoshi Chiba;Nicholas H Barton;Bryan Clarke	1;3;1;3	3.33;10.0;3.33;10.0	Bryan Clarke	3	30	10
PlosBiol	16076241	Thomas L Turner;Matthew W Hahn;Sergey V Nuzhdin	0;0;0	0.0;0.0;0.0	Sergey V Nuzhdin	0	41	0
PlosBiol	16076240	Renaud Lacroix;Wolfgang R Mukabana;Louis Clement Gouagna;Jacob C Koella	0;2;0;3	0.0;16.67;0.0;25.0	Jacob C Koella	3	12	25
PlosBiol	16076244	Jeffrey S Dukes;Nona R Chiariello;Elsa E Cleland;Lisa A Moore;M Rebecca Shaw;Susan Thayer;Todd Tobeck;Harold A Mooney;Christopher B Field	0;0;0;0;2;0;0;0;3	0.0;0.0;0.0;0.0;16.67;0.0;0.0;0.0;25.0	Christopher B Field	3	12	25
PlosBiol	16092891	James L Hougland;Alexander V Kravchuk;Daniel Herschlag;Joseph A Piccirilli	0;0;14;13	0.0;0.0;19.44;18.06	Daniel Herschlag	14	72	19.44
PlosBiol	16086633	Luciano Conti;Steven M Pollard;Thorsten Gorba;Erika Reitano;Mauro Toselli;Gerardo Biella;Yirui Sun;Sveva Sanzone;Qi-Long Ying;Elena Cattaneo;Austin Smith	0;0;0;0;0;0;0;0;1;3;6	0.0;0.0;0.0;0.0;0.0;0.0;0.0;0.0;1.39;4.17;8.33	Austin Smith	6	72	8.33
PlosBiol	16086608	Alexander W Shingleton;Jayatri Das;Lucio Vinicius;David L Stern	0;0;0;1	0.0;0.0;0.0;2.56	David L Stern	1	39	2.56
PlosBiol	16089504	Tony Waters	0	0	Tony Waters	0	1	0
PlosBiol	16089506	Bill O'Neill	0	0	Bill O'Neill	0	1	0
PlosBiol	16089507	William B Wood	2	8.7	William B Wood	2	23	8.7
PlosBiol	16104829	Sophie Tronel;Maria H Milekic;Cristina M Alberini	0;0;3	0.0;0.0;7.5	Cristina M Alberini	3	40	7.5
PlosBiol	16104830	Linda J Porrino;James B Daunais;Gary A Rogers;Robert E Hampson;Sam A Deadwyler	0;0;4;0;4	0.0;0.0;5.88;0.0;5.88	Sam A Deadwyler	4	68	5.88
PlosBiol	16111437	Morgan Beeby;Brian D O'Connor;Carsten Ryttersgaard;Daniel R Boutz;L Jeanne Perry;Todd O Yeates	0;0;0;0;0;5	0.0;0.0;0.0;0.0;0.0;10.42	Todd O Yeates	5	48	10.42
PlosBiol	16122349	Christoph Melcher;Michael J Pankratz	0;2	0.0;4.88	Michael J Pankratz	2	41	4.88
PlosBiol	16122350	Michael M Swarbrick;Björn Waldenmaier;Len A Pennacchio;Denise L Lind;Martha M Cavazos;Frank Geller;Raphael Merriman;Anna Ustaszewska;Mary Malloy;André Scherag;Wen-Chi Hsueh;Winfried Rief;Franck Mauvais-Jarvis;Clive R Pullinger;John P Kane;Robert Dent;Ruth McPherson;Pui-Yan Kwok;Anke Hinney;Johannes Hebebrand;Christian Vaisse	0;0;0;0;0;0;0;0;0;0;0;0;0;0;2;0;0;1;0;3;2	0.0;0.0;0.0;0.0;0.0;0.0;0.0;0.0;0.0;0.0;0.0;0.0;0.0;0.0;4.0;0.0;0.0;2.0;0.0;6.0;4.0	Johannes Hebebrand	3	50	6
PlosBiol	16122352	Chih Long Liu;Tommy Kaplan;Minkyu Kim;Stephen Buratowski;Stuart L Schreiber;Nir Friedman;Oliver J Rando	0;0;0;1;7;0;3	0.0;0.0;0.0;1.67;11.67;0.0;5.0	Stuart L Schreiber	7	60	11.67
PlosBiol	16128622	Paramvir Dehal;Jeffrey L Boore	2;0	4.17;0.0	Paramvir Dehal	2	48	4.17
PlosBiol	16131227	Gerardo A De Blas;Carlos M Roggero;Claudia N Tomes;Luis S Mayorga	0;0;0;8	0.0;0.0;0.0;19.51	Luis S Mayorga	8	41	19.51
PlosBiol	16128623	Haitao Yang;Weiqing Xie;Xiaoyu Xue;Kailin Yang;Jing Ma;Wenxue Liang;Qi Zhao;Zhe Zhou;Duanqing Pei;John Ziebuhr;Rolf Hilgenfeld;Kwok Yung Yuen;Luet Wong;Guangxia Gao;Saijuan Chen;Zhu Chen;Dawei Ma;Mark Bartlam;Zihe Rao	0;0;0;0;0;0;0;0;0;4;2;2;0;0;0;0;0;0;1	0.0;0.0;0.0;0.0;0.0;0.0;0.0;0.0;0.0;10.26;5.13;5.13;0.0;0.0;0.0;0.0;0.0;0.0;2.56	John Ziebuhr	4	39	10.26
PlosBiol	16207075	Devkanya Dutta;Sanjeev Shaw;Tariq Maqbool;Hetal Pandya;K Vijayraghavan	1;0;0;0;1	1.59;0.0;0.0;0.0;1.59	K Vijayraghavan	1	63	1.59
PlosBiol	16149850	Chris Y H Tan	0	0	Chris Y H Tan	0	9	0
PlosBiol	16149851	Gaell Mainguy;Mohammad R Motamedi;Daniel Mietchen	0;0;0	0.0;0.0;0.0	Daniel Mietchen	0	5	0
PlosBiol	16144426	Jianbing Mu;Philip Awadalla;Junhui Duan;Kate M McGee;Deirdre A Joy;Gilean A T McVean;Xin-zhuan Su	1;2;0;0;1;1;2	2.56;5.13;0.0;0.0;2.56;2.56;5.13	Xin-zhuan Su	2	39	5.13
PlosBiol	16162033	Michael Rendl;Lisa Lewis;Elaine Fuchs	0;0;8	0.0;0.0;15.69	Elaine Fuchs	8	51	15.69
PlosBiol	16176121	Jeffrey M Skerker;Melanie S Prasol;Barrett S Perchuk;Emanuele G Biondi;Michael T Laub	0;0;0;0;3	0.0;0.0;0.0;0.0;4.84	Michael T Laub	3	62	4.84
PlosBiol	16167846	Steven A Brown;Fabienne Fleury-Olela;Emi Nagoshi;Conrad Hauser;Cristiana Juge;Christophe A Meier;Rachel Chicheportiche;Jean-Michel Dayer;Urs Albrecht;Ueli Schibler	0;0;0;0;0;0;0;1;4;3	0.0;0.0;0.0;0.0;0.0;0.0;0.0;3.12;12.5;9.38	Urs Albrecht	4	32	12.5
PlosBiol	16171408	Gidon Felsen;Jon Touryan;Feng Han;Yang Dan	0;0;0;3	0.0;0.0;0.0;6.67	Yang Dan	3	45	6.67
PlosBiol	16122351	Alison R Frand;Sascha Russel;Gary Ruvkun	0;0;3	0.0;0.0;3.57	Gary Ruvkun	3	84	3.57
PlosBiol	16122348	Fan Ge;Li-San Wang;Junhyong Kim	0;0;1	0.0;0.0;1.92	Junhyong Kim	1	52	1.92
PlosBiol	16176122	Kajori Lahiri;Daniela Vallone;Srinivas Babu Gondi;Cristina Santoriello;Thomas Dickmeis;Nicholas S Foulkes	0;1;0;0;0;4	0.0;2.38;0.0;0.0;0.0;9.52	Nicholas S Foulkes	4	42	9.52
PlosBiol	16187795	Thomas Breuer;Mireille Ndoundou-Hockemba;Vicki Fishlock	0;0;0	0.0;0.0;0.0	Vicki Fishlock	0	5	0
PlosBiol	16187794	Robert J Prill;Pablo A Iglesias;Andre Levchenko	0;0;2	0.0;0.0;6.25	Andre Levchenko	2	32	6.25
PlosBiol	16207076	Joshua Lederberg;Emil C Gotschlich	0;0	0.0;0.0	Emil C Gotschlich	0	4	0
PlosBiol	16207077	John Ewer	0	0	John Ewer	0	9	0
PlosBiol	16207078	David Kleinfeld;Oliver Griesbeck	4;4	7.41;7.41	Oliver Griesbeck	4	54	7.41
PlosBiol	16201836	Ana Claudia Marques;Isabelle Dupanloup;Nicolas Vinckenbosch;Alexandre Reymond;Henrik Kaessmann	0;0;0;0;2	0.0;0.0;0.0;0.0;3.51	Henrik Kaessmann	2	57	3.51
PlosBiol	16216086	John Novembre;Alison P Galvani;Montgomery Slatkin	0;1;2	0.0;2.7;5.41	Montgomery Slatkin	2	37	5.41
PlosBiol	16216087	Derya R Shimshek;Thorsten Bus;Jinhyun Kim;Andre Mihaljevic;Volker Mack;Peter H Seeburg;Rolf Sprengel;Andreas T Schaefer	0;0;0;0;0;3;10;3	0.0;0.0;0.0;0.0;0.0;3.57;11.9;3.57	Rolf Sprengel	10	84	11.9
PlosBiol	16218766	Martin Tegenthoff;Patrick Ragert;Burkhard Pleger;Peter Schwenkreis;Ann-Freya Förster;Volker Nicolas;Hubert R Dinse	0;0;0;0;0;0;14	0.0;0.0;0.0;0.0;0.0;0.0;21.54	Hubert R Dinse	14	65	21.54
PlosBiol	16216088	Sabrina S Burmeister;Erich D Jarvis;Russell D Fernald	1;3;13	2.44;7.32;31.71	Russell D Fernald	13	41	31.71
PlosBiol	16231973	Grégoire Altan-Bonnet;Ronald N Germain	0;7	0.0;10.94	Ronald N Germain	7	64	10.94
PlosBiol	16231971	Howard D Rundle;Stephen F Chenoweth;Paul Doughty;Mark W Blows	1;0;0;11	2.63;0.0;0.0;28.95	Mark W Blows	11	38	28.95
PlosBiol	16231972	Peter D Walsh;Roman Biek;Leslie A Real	1;0;2	2.78;0.0;5.56	Leslie A Real	2	36	5.56
PlosBiol	16231974	Stephen A Mabon;Tom Misteli	0;7	0.0;15.22	Tom Misteli	7	46	15.22
PlosBiol	16248676	Francesca Fiegna;Gregory J Velicer	0;2	0.0;6.45	Gregory J Velicer	2	31	6.45
PlosBiol	16248677	Pardis C Sabeti;Emily Walsh;Steve F Schaffner;Patrick Varilly;Ben Fry;Holli B Hutcheson;Mike Cullen;Tarjei S Mikkelsen;Jessica Roy;Nick Patterson;Richard Cooper;David Reich;David Altshuler;Stephen O'Brien;Eric S Lander	0;0;0;0;0;0;0;0;0;0;0;0;2;0;5	0.0;0.0;0.0;0.0;0.0;0.0;0.0;0.0;0.0;0.0;0.0;0.0;7.14;0.0;17.86	Eric S Lander	5	28	17.86
PlosBiol	16248678	Rebecca Montville;Remy Froissart;Susanna K Remold;Olivier Tenaillon;Paul E Turner	0;0;1;0;3	0.0;0.0;4.76;0.0;14.29	Paul E Turner	3	21	14.29
PlosBiol	16248679	Benoît Guillemette;Alain R Bataille;Nicolas Gévry;Maryse Adam;Mathieu Blanchette;François Robert;Luc Gaudreau	0;0;0;0;0;4;2	0.0;0.0;0.0;0.0;0.0;6.56;3.28	François Robert	4	61	6.56
PlosBiol	16248680	Timothy E Holy;Zhongsheng Guo	1;0	5.88;0.0	Timothy E Holy	1	17	5.88
PlosBiol	16262444	Hwa-Young Kim;Vadim N Gladyshev	0;6	0.0;16.67	Vadim N Gladyshev	6	36	16.67
PlosBiol	16262445	Coumaran Egile;Isabelle Rouiller;Xiao-Ping Xu;Niels Volkmann;Rong Li;Dorit Hanein	0;0;0;0;4;4	0.0;0.0;0.0;0.0;14.29;14.29	Dorit Hanein	4	28	14.29
PlosBiol	16262446	Catherine A Hazzalin;Louis C Mahadevan	0;7	0.0;16.28	Louis C Mahadevan	7	43	16.28
PlosBiol	16277552	Ganna Bilousova;Andriy Marusyk;Christopher C Porter;Robert D Cardiff;James DeGregori	0;0;0;0;3	0.0;0.0;0.0;0.0;5.88	James DeGregori	3	51	5.88
PlosBiol	16277553	Markus Altmann;Wolfgang Hammerschmidt	0;13	0.0;22.03	Wolfgang Hammerschmidt	13	59	22.03
PlosBiol	16277556	Sarah E Millar	4	6.67	Sarah E Millar	4	60	6.67
PlosBiol	16277557	John Doyle;Marie Csete	1;1	12.5;12.5	Marie Csete	1	8	12.5
PlosBiol	16277558	Kartik Shanker;Ankila Hiremath;Kamal Bawa	1;0;0	100.0;0.0;0.0	Kartik Shanker	1	1	100
PlosBiol	16277559	Paola Scaffidi;Leslie Gordon;Tom Misteli	0;0;3	0.0;0.0;13.64	Tom Misteli	3	22	13.64
PlosBiol	16277560	Richard Robinson	0	0	Richard Robinson	0	1	0
PlosBiol	16274263	Matthew V Rockman;Matthew W Hahn;Nicole Soranzo;Fritz Zimprich;David B Goldstein;Gregory A Wray	0;0;0;1;0;5	0.0;0.0;0.0;1.37;0.0;6.85	Gregory A Wray	5	73	6.85
PlosBiol	16279838	Matthew W Jones;Matthew A Wilson	1;7	1.69;11.86	Matthew A Wilson	7	59	11.86
PlosBiol	16279839	Victor Neduva;Rune Linding;Isabelle Su-Angrand;Alexander Stark;Federico de Masi;Toby J Gibson;Joe Lewis;Luis Serrano;Robert B Russell	0;0;0;0;0;1;0;0;3	0.0;0.0;0.0;0.0;0.0;1.72;0.0;0.0;5.17	Robert B Russell	3	58	5.17
PlosBiol	16292981	Ron Pinhasi;Joaquim Fort;Albert J Ammerman	0;1;0	0.0;7.69;0.0	Joaquim Fort	1	13	7.69
PlosBiol	16336049	H Henrik Ehrsson;Tomonori Kito;Norihiro Sadato;Richard E Passingham;Eiichi Naito	0;0;0;0;5	0.0;0.0;0.0;0.0;11.63	Eiichi Naito	5	43	11.63
PlosBiol	16296893	Allison Wanting Xu;Christopher B Kaelin;Gregory J Morton;Kayoko Ogimoto;Kimber Stanhope;James Graham;Denis G Baskin;Peter Havel;Michael W Schwartz;Gregory S Barsh	0;0;0;0;0;0;0;0;2;5	0.0;0.0;0.0;0.0;0.0;0.0;0.0;0.0;4.76;11.9	Gregory S Barsh	5	42	11.9
PlosBiol	16292982	Katrin Pfleghaar;Simone Heubes;Jürgen Cox;Olaf Stemmann;Michael R Speicher	0;0;0;3;4	0.0;0.0;0.0;11.11;14.81	Michael R Speicher	4	27	14.81
PlosBiol	16336051	Christopher P Meyer;Gustav Paulay	1;2	5.0;10.0	Gustav Paulay	2	20	10
PlosBiol	16292983	Peter J Mohler;Jonathan Q Davis;Vann Bennett	0;0;11	0.0;0.0;24.44	Vann Bennett	11	45	24.44
PlosBiol	16300414	Douglas M Fowler;Atanas V Koulov;Christelle Alory-Jost;Michael S Marks;William E Balch;Jeffery W Kelly	0;0;0;4;0;4	0.0;0.0;0.0;10.26;0.0;10.26	Jeffery W Kelly	4	39	10.26
PlosBiol	16332160	Colin Fontaine;Isabelle Dajoz;Jacques Meriguet;Michel Loreau	0;0;0;3	0.0;0.0;0.0;23.08	Michel Loreau	3	13	23.08
PlosBiol	16336043	Tao Zhang;Mya Breitbart;Wah Heng Lee;Jin-Quan Run;Chia Lin Wei;Shirlena Wee Ling Soh;Martin L Hibberd;Edison T Liu;Forest Rohwer;Yijun Ruan	0;0;0;0;0;0;0;0;3;0	0.0;0.0;0.0;0.0;0.0;0.0;0.0;0.0;7.5;0.0	Forest Rohwer	3	40	7.5
PlosBiol	16336044	Shannon L Stroschein-Stevenson;Edan Foley;Patrick H O'Farrell;Alexander D Johnson	0;0;2;3	0.0;0.0;4.35;6.52	Alexander D Johnson	3	46	6.52
PlosBiol	16336045	Xianmin Diao;Michael Freeling;Damon Lisch	0;2;1	0.0;5.41;2.7	Michael Freeling	2	37	5.41
PlosBiol	16336046	Saulius Sumanas;Shuo Lin	1;2	2.17;4.35	Shuo Lin	2	46	4.35
PlosBiol	16336048	David Sloan Wilson	0	0	David Sloan Wilson	0	6	0
PlosBiol	16336050	Thressa C Stadtman	4	44.44	Thressa C Stadtman	4	9	44.44
PlosBiol	16336053	Virginia Gewin	0	0	Virginia Gewin	0	4	0
PlosBiol	16336047	Virgil A Rhodius;Won Chul Suh;Gen Nonaka;Joyce West;Carol A Gross	1;0;0;0;16	1.11;0.0;0.0;0.0;17.78	Carol A Gross	16	90	17.78
PlosBiol	16363919	David Reznick;Michael Bryant;Donna Holmes	3;0;0	9.09;0.0;0.0	David Reznick	3	33	9.09
PlosBiol	16366734	Sumati Rajagopalan;Yenan T Bryceson;Shanmuga P Kuppusamy;Daniel E Geraghty;Arnold van der Meer;Irma Joosten;Eric O Long	0;0;0;5;0;2;9	0.0;0.0;0.0;6.76;0.0;2.7;12.16	Eric O Long	9	74	12.16
PlosBiol	16366735	Wei-Chung Allen Lee;Hayden Huang;Guoping Feng;Joshua R Sanes;Emery N Brown;Peter T So;Elly Nedivi	0;0;0;2;0;1;2	0.0;0.0;0.0;4.35;0.0;2.17;4.35	Elly Nedivi	2	46	4.35
PlosBiol	16366736	Laura Bordone;Maria Carla Motta;Frederic Picard;Ashley Robinson;Ulupi S Jhala;Javier Apfeld;Thomas McDonagh;Madeleine Lemieux;Michael McBurney;Akos Szilvasi;Erin J Easlon;Su-Ju Lin;Leonard Guarente	0;0;0;0;0;0;0;1;0;0;0;0;11	0.0;0.0;0.0;0.0;0.0;0.0;0.0;1.72;0.0;0.0;0.0;0.0;18.97	Leonard Guarente	11	58	18.97
PlosBiol	16379497	Chris B Schaffer;Beth Friedman;Nozomi Nishimura;Lee F Schroeder;Philbert S Tsai;Ford F Ebner;Patrick D Lyden;David Kleinfeld	0;0;0;0;0;0;0;3	0.0;0.0;0.0;0.0;0.0;0.0;0.0;5.26	David Kleinfeld	3	57	5.26
PlosBiol	16379496	Olga Rechkoblit;Lucy Malinina;Yuan Cheng;Vitaly Kuryavyi;Suse Broyde;Nicholas E Geacintov;Dinshaw J Patel	0;0;0;0;0;0;0	0.0;0.0;0.0;0.0;0.0;0.0;0.0	Dinshaw J Patel	0	45	0
PlosBiol	16396608	Rebeca Martinez-Contreras;Jean-François Fisette;Faiz-ul Hassan Nasim;Richard Madden;Mélanie Cordeau;Benoit Chabot	0;0;0;0;0;10	0.0;0.0;0.0;0.0;0.0;22.22	Benoit Chabot	10	45	22.22
PlosBiol	16535774	Peter A Lawrence	1	20	Peter A Lawrence	1	5	20
PlosBiol	16535775	Kathryn J Boor	4	16.67	Kathryn J Boor	4	24	16.67
PlosBiol	16535776	Lucy J Patterson;Roger Patient	0;3	0.0;9.38	Roger Patient	3	32	9.38
PlosBiol	16417406	Orion D Weiner;Maike C Rentel;Alex Ott;Glenn E Brown;Mark Jedrychowski;Michael B Yaffe;Steven P Gygi;Lewis C Cantley;Henry R Bourne;Marc W Kirschner	1;0;0;0;0;0;1;1;6;3	1.2;0.0;0.0;0.0;0.0;0.0;1.2;1.2;7.23;3.61	Henry R Bourne	6	83	7.23
PlosBiol	16417405	Benoît Goossens;Lounès Chikhi;Marc Ancrenaz;Isabelle Lackman-Ancrenaz;Patrick Andau;Michael W Bruford	1;0;0;0;1;1	5.56;0.0;0.0;0.0;5.56;5.56	Michael W Bruford	1	18	5.56
PlosBiol	16402858	Jonathan V Rocheleau;Maria S Remedi;Butch Granada;W Steven Head;Joseph C Koster;Colin G Nichols;David W Piston	0;0;0;0;0;3;5	0.0;0.0;0.0;0.0;0.0;10.0;16.67	David W Piston	5	30	16.67
PlosBiol	16402860	Paul M Bays;J Randall Flanagan;Daniel M Wolpert	0;0;8	0.0;0.0;36.36	Daniel M Wolpert	8	22	36.36
PlosBiol	16402859	Min Hu;Lichuan Gu;Muyang Li;Philip D Jeffrey;Wei Gu;Yigong Shi	0;0;0;0;3;1	0.0;0.0;0.0;0.0;6.67;2.22	Wei Gu	3	45	6.67
PlosBiol	16402857	Richard Benton;Silke Sachse;Stephen W Michnick;Leslie B Vosshall	0;1;4;6	0.0;1.18;4.71;7.06	Leslie B Vosshall	6	85	7.06
PlosBiol	16435886	Gerry Swan;Vinasan Naidoo;Richard Cuthbert;Rhys E Green;Deborah J Pain;Devendra Swarup;Vibhu Prakash;Mark Taggart;Lizette Bekker;Devojit Das;Jörg Diekmann;Maria Diekmann;Elmarié Killian;Andy Meharg;Ramesh Chandra Patra;Mohini Saini;Kerri Wolter	0;0;0;0;0;0;0;0;0;1;0;0;0;0;0;0;1	0.0;0.0;0.0;0.0;0.0;0.0;0.0;0.0;0.0;6.25;0.0;0.0;0.0;0.0;0.0;0.0;6.25	Kerri Wolter	1	16	6.25
PlosBiol	16435885	Katherine Belov;Janine E Deakin;Anthony T Papenfuss;Michelle L Baker;Sandra D Melman;Hannah V Siddle;Nicolas Gouin;David L Goode;Tobias J Sargeant;Mark D Robinson;Matthew J Wakefield;Shaun Mahony;Joseph G R Cross;Panayiotis V Benos;Paul B Samollow;Terence P Speed;Jennifer A Marshall Graves;Robert D Miller	2;0;0;0;0;0;0;0;0;0;0;0;0;0;0;0;3;3	4.26;0.0;0.0;0.0;0.0;0.0;0.0;0.0;0.0;0.0;0.0;0.0;0.0;0.0;0.0;0.0;6.38;6.38	Robert D Miller	3	47	6.38
PlosBiol	16435884	Nora G Smart;Asa A Apelqvist;Xueying Gu;Erin B Harmon;James N Topper;Raymond J MacDonald;Seung K Kim	0;0;0;0;1;1;3	0.0;0.0;0.0;0.0;2.13;2.13;6.38	Seung K Kim	3	47	6.38
PlosBiol	16448215	Alan Cooper	5	25	Alan Cooper	5	20	25
PlosBiol	16448249	Karin Nordström;Paul D Barnett;David C O'Carroll	0;0;2	0.0;0.0;14.29	David C O'Carroll	2	14	14.29
PlosBiol	16448217	Evgeny I Rogaev;Yuri K Moliaka;Boris A Malyarchuk;Fyodor A Kondrashov;Miroslava V Derenko;Ilya Chumakov;Anastasia P Grigorenko	0;0;0;0;0;0;0	0.0;0.0;0.0;0.0;0.0;0.0;0.0	Anastasia P Grigorenko	0	25	0
PlosBiol	16464125	Kimberly M McDermott;Jianmin Zhang;Charles R Holst;B Krystyna Kozakiewicz;Veena Singla;Thea D Tlsty	0;0;0;0;0;3	0.0;0.0;0.0;0.0;0.0;6.25	Thea D Tlsty	3	48	6.25
PlosBiol	16464126	Xiaoxia Wang;Wendy E Grus;Jianzhi Zhang	0;0;3	0.0;0.0;4.23	Jianzhi Zhang	3	71	4.23
PlosBiol	16464129	Patrick E MacDonald;Patrik Rorsman	0;10	0.0;23.26	Patrik Rorsman	10	43	23.26
PlosBiol	16464130	Henry Nicholls	0	0	Henry Nicholls	0	7	0
PlosBiol	16475869	Assaf Vardi;Fabio Formiggini;Raffaella Casotti;Alessandra De Martino;François Ribalet;Antonio Miralto;Chris Bowler	2;0;0;0;0;2;5	5.13;0.0;0.0;0.0;0.0;5.13;12.82	Chris Bowler	5	39	12.82
PlosBiol	16494532	A Marm Kilpatrick;Laura D Kramer;Matthew J Jones;Peter P Marra;Peter Daszak	0;3;0;0;2	0.0;9.38;0.0;0.0;6.25	Laura D Kramer	3	32	9.38
PlosBiol	16494527	Stefano Baldassi;Nicola Megna;David C Burr	1;0;2	3.85;0.0;7.69	David C Burr	2	26	7.69
PlosBiol	16494530	Felix Blankenburg;Christian C Ruff;Ralf Deichmann;Geraint Rees;Jon Driver	0;0;0;1;1	0.0;0.0;0.0;2.63;2.63	Jon Driver	1	38	2.63
PlosBiol	16494528	Amir Fayyazuddin;Mahira A Zaheer;P Robin Hiesinger;Hugo J Bellen	1;0;0;1	2.08;0.0;0.0;2.08	Hugo J Bellen	1	48	2.08
PlosBiol	16494531	Benjamin F Voight;Sridhar Kudaravalli;Xiaoquan Wen;Jonathan K Pritchard	1;0;0;0	1.92;0.0;0.0;0.0	Benjamin F Voight	1	52	1.92
PlosBiol	16494529	Dominique Helmlinger;Sara Hardy;Gretta Abou-Sleymane;Adrien Eberlin;Aaron B Bowman;Anne Gansmüller;Serge Picaud;Huda Y Zoghbi;Yvon Trottier;Làszlò Tora;Didier Devys	0;0;0;0;0;0;1;3;0;3;4	0.0;0.0;0.0;0.0;0.0;0.0;1.79;5.36;0.0;5.36;7.14	Didier Devys	4	56	7.14
PlosBiol	16509769	Oliver Kacelnik;Fernando R Nodal;Carl H Parsons;Andrew J King	0;0;0;9	0.0;0.0;0.0;13.24	Andrew J King	9	68	13.24
PlosBiol	16509770	Cynthia F Moss;Kari Bohn;Hannah Gilkenson;Annemarie Surlykke	1;0;0;3	6.25;0.0;0.0;18.75	Annemarie Surlykke	3	16	18.75
PlosBiol	16509772	Hilary A Coller;Liyun Sang;James M Roberts	0;0;1	0.0;0.0;1.79	James M Roberts	1	56	1.79
PlosBiol	16509771	Takeshi Nitta;Mariam Nasreen;Takafumi Seike;Atsushi Goji;Izumi Ohigashi;Tadaaki Miyazaki;Tsutomu Ohta;Masamoto Kanno;Yousuke Takahama	0;0;0;0;0;0;0;0;3	0.0;0.0;0.0;0.0;0.0;0.0;0.0;0.0;6.38	Yousuke Takahama	3	47	6.38
PlosBiol	16515367	Jan Ole Kriegs;Gennady Churakov;Martin Kiefmann;Ursula Jordan;Jürgen Brosius;Jürgen Schmitz	0;0;0;0;0;6	0.0;0.0;0.0;0.0;0.0;14.29	Jürgen Schmitz	6	42	14.29
PlosBiol	16515366	Becca Asquith;Charles T T Edwards;Marc Lipsitch;Angela R McLean	2;1;0;1	3.92;1.96;0.0;1.96	Becca Asquith	2	51	3.92
PlosBiol	16683862	Alexei J Drummond;Simon Y W Ho;Matthew J Phillips;Andrew Rambaut	1;0;2;7	1.89;0.0;3.77;13.21	Andrew Rambaut	7	53	13.21
PlosBiol	16524341	Christoph Melcher;Rüdiger Bader;Steffen Walther;Oleg Simakov;Michael J Pankratz	0;0;0;0;1	0.0;0.0;0.0;0.0;11.11	Michael J Pankratz	1	9	11.11
PlosBiol	16524342	Jonathan D Wren;Marilyn J Roossinck;Richard S Nelson;Kay Scheets;Michael W Palmer;Ulrich Melcher	0;1;0;0;0;0	0.0;25.0;0.0;0.0;0.0;0.0	Marilyn J Roossinck	1	4	25
PlosBiol	16524343	Catriona MacCallum;Emma Hill	0;0	0.0;0.0	Emma Hill	0	21	0
PlosBiol	16533068	Steven J Hallam;Tracy J Mincer;Christa Schleper;Christina M Preston;Katie Roberts;Paul M Richardson;Edward F DeLong	0;0;1;0;0;0;15	0.0;0.0;1.41;0.0;0.0;0.0;21.13	Edward F DeLong	15	71	21.13
PlosBiol	16529529	Daniel A Butts;Mark S Goldman	1;0	3.45;0.0	Daniel A Butts	1	29	3.45
PlosBiol	16602826	Gil Atzmon;Marielisa Rincon;Clyde B Schechter;Alan R Shuldiner;Richard B Lipton;Aviv Bergman;Nir Barzilai	0;0;0;0;1;0;4	0.0;0.0;0.0;0.0;2.0;0.0;8.0	Nir Barzilai	4	50	8
PlosBiol	16602821	Susan Magdaleno;Patricia Jensen;Craig L Brumwell;Anna Seal;Karen Lehman;Andrew Asbury;Tony Cheung;Tommie Cornelius;Diana M Batten;Christopher Eden;Shannon M Norland;Dennis S Rice;Nilesh Dosooye;Sundeep Shakya;Perdeep Mehta;Tom Curran	0;0;0;0;0;0;0;0;0;0;0;0;0;0;0;1	0.0;0.0;0.0;0.0;0.0;0.0;0.0;0.0;0.0;0.0;0.0;0.0;0.0;0.0;0.0;12.5	Tom Curran	1	8	12.5
PlosBiol	16602820	Avraham E Mayo;Yaakov Setty;Seagull Shavit;Alon Zaslaver;Uri Alon	0;0;0;0;8	0.0;0.0;0.0;0.0;15.09	Uri Alon	8	53	15.09
PlosBiol	16602823	Daniel A Kraut;Paul A Sigala;Brandon Pybus;Corey W Liu;Dagmar Ringe;Gregory A Petsko;Daniel Herschlag	0;0;0;0;0;1;3	0.0;0.0;0.0;0.0;0.0;1.05;3.16	Daniel Herschlag	3	95	3.16
PlosBiol	16602824	Philippe Peigneux;Pierre Orban;Evelyne Balteau;Christian Degueldre;André Luxen;Steven Laureys;Pierre Maquet	0;0;0;0;0;0;6	0.0;0.0;0.0;0.0;0.0;0.0;10.34	Pierre Maquet	6	58	10.34
PlosBiol	16555924	Gavin C Conant;Kenneth H Wolfe	0;4	0.0;7.84	Kenneth H Wolfe	4	51	7.84
PlosBiol	16555925	Barbara Helm;Eberhard Gwinner	0;2	0.0;40.0	Eberhard Gwinner	2	5	40
PlosBiol	16602827	Amanda J Mikels;Roel Nusse	0;6	0.0;9.84	Roel Nusse	6	61	9.84
PlosBiol	16594732	Jessica F Cantlon;Elizabeth M Brannon;Elizabeth J Carter;Kevin A Pelphrey	0;6;0;2	0.0;9.68;0.0;3.23	Elizabeth M Brannon	6	62	9.68
PlosBiol	16594730	Christopher R Otey;Marco Landwehr;Jeffrey B Endelman;Kaori Hiraga;Jesse D Bloom;Frances H Arnold	2;0;0;0;0;12	4.17;0.0;0.0;0.0;0.0;25.0	Frances H Arnold	12	48	25
PlosBiol	16594731	Sally Lowell;Alexandra Benchoua;Barry Heavey;Austin G Smith	1;0;1;10	1.39;0.0;1.39;13.89	Austin G Smith	10	72	13.89
PlosBiol	16602822	Karla M Neugebauer	0	0	Karla M Neugebauer	0	3	0
PlosBiol	16602825	Paul J Ferraro;Subhrendu K Pattanayak	1;0	14.29;0.0	Paul J Ferraro	1	7	14.29
PlosBiol	16602828	Sara A Solla	0	0	Sara A Solla	0	12	0
PlosBiol	16605303	Kaushik Ghose;Timothy K Horiuchi;P S Krishnaprasad;Cynthia F Moss	0;0;0;6	0.0;0.0;0.0;30.0	Cynthia F Moss	6	20	30
PlosBiol	16605306	Reto Wyss;Peter König;Paul F M J Verschure	0;2;0	0.0;6.06;0.0	Peter König	2	33	6.06
PlosBiol	16605304	Chunxiu Yu;Dori Derdikman;Sebastian Haidarliu;Ehud Ahissar	0;0;0;6	0.0;0.0;0.0;14.63	Ehud Ahissar	6	41	14.63
PlosBiol	16605307	Christopher Summerfield;Matthew Greene;Tor Wager;Tobias Egner;Joy Hirsch;Jennifer Mangels	1;0;0;0;0;0	1.61;0.0;0.0;0.0;0.0;0.0	Christopher Summerfield	1	62	1.61
PlosBiol	16605305	Liza Gross	0	0	Liza Gross	0	2	0
PlosBiol	16613483	Nicolas Nègre;Jérôme Hennetin;Ling V Sun;Sergey Lavrov;Michel Bellis;Kevin P White;Giacomo Cavalli	0;0;0;0;1;0;9	0.0;0.0;0.0;0.0;1.49;0.0;13.43	Giacomo Cavalli	9	67	13.43
PlosBiol	16620152	Mark H Histed;Earl K Miller	0;0	0.0;0.0	Earl K Miller	0	63	0
PlosBiol	16620153	Nami Motosugi;Jens-Erik Dietrich;Zbigniew Polanski;Davor Solter;Takashi Hiiragi	0;0;0;0;2	0.0;0.0;0.0;0.0;5.88	Takashi Hiiragi	2	34	5.88
PlosBiol	16620150	Federico Abascal;David Posada;Robin D Knight;Rafael Zardoya	0;0;3;0	0.0;0.0;9.09;0.0	Robin D Knight	3	33	9.09
PlosBiol	16623598	Christopher Toomajian;Tina T Hu;Maria José Aranzana;Clare Lister;Chunlao Tang;Honggang Zheng;Keyan Zhao;Peter Calabrese;Caroline Dean;Magnus Nordborg	1;0;0;0;0;0;0;0;4;7	3.23;0.0;0.0;0.0;0.0;0.0;0.0;0.0;12.9;22.58	Magnus Nordborg	7	31	22.58
PlosBiol	16623597	Kristina A Stinson;Stuart A Campbell;Jeff R Powell;Benjamin E Wolfe;Ragan M Callaway;Giles C Thelen;Steven G Hallett;Daniel Prati;John N Klironomos	0;0;0;0;0;1;0;1;1	0.0;0.0;0.0;0.0;0.0;12.5;0.0;12.5;12.5	John N Klironomos	1	8	12.5
PlosBiol	16620151	Ilkka Hanski;Ilik Saccheri	3;0	13.04;0.0	Ilkka Hanski	3	23	13.04
PlosBiol	16623600	Miguel R Branco;Ana Pombo	0;5	0.0;10.87	Ana Pombo	5	46	10.87
PlosBiol	16623599	Jianwen Feng;Matthew E Call;Kai W Wucherpfennig	0;0;3	0.0;0.0;7.14	Kai W Wucherpfennig	3	42	7.14
PlosBiol	16640459	Mitchell P Levesque;Teva Vernoux;Wolfgang Busch;Hongchang Cui;Jean Y Wang;Ikram Blilou;Hala Hassan;Keiji Nakajima;Noritaka Matsumoto;Jan U Lohmann;Ben Scheres;Philip N Benfey	0;0;0;0;0;0;0;0;0;1;7;10	0.0;0.0;0.0;0.0;0.0;0.0;0.0;0.0;0.0;1.45;10.14;14.49	Philip N Benfey	10	69	14.49
PlosBiol	16640460	Nicholas M Levinson;Olga Kuchment;Kui Shen;Matthew A Young;Michael Koldobskiy;Martin Karplus;Philip A Cole;John Kuriyan	0;0;0;0;0;0;2;13	0.0;0.0;0.0;0.0;0.0;0.0;3.45;22.41	John Kuriyan	13	58	22.41
PlosBiol	16640457	Martin J Hicks;Chin-Rang Yang;Matthew V Kotlajich;Klemens J Hertel	0;1;0;5	0.0;1.96;0.0;9.8	Klemens J Hertel	5	51	9.8
PlosBiol	16646632	Elizabeth R Sprague;Chu Wang;David Baker;Pamela J Bjorkman	0;0;3;6	0.0;0.0;4.84;9.68	Pamela J Bjorkman	6	62	9.68
PlosBiol	16669700	Roland S Johansson;Anna Theorin;Göran Westling;Mikael Andersson;Yukari Ohki;Lars Nyberg	1;0;2;0;0;0	2.27;0.0;4.55;0.0;0.0;0.0	Göran Westling	2	44	4.55
PlosBiol	16669701	Susanna Mlynarczyk-Evans;Morgan Royce-Tolland;Mary Kate Alexander;Angela A Andersen;Sundeep Kalantry;Joost Gribnau;Barbara Panning	0;0;0;0;0;3;4	0.0;0.0;0.0;0.0;0.0;7.69;10.26	Barbara Panning	4	39	10.26
PlosBiol	16669699	Giuseppina Giglia-Mari;Catherine Miquel;Arjan F Theil;Pierre-Olivier Mari;Deborah Hoogstraten;Jessica M Y Ng;Christoffel Dinant;Jan H J Hoeijmakers;Wim Vermeulen	0;0;0;0;1;0;0;6;10	0.0;0.0;0.0;0.0;2.27;0.0;0.0;13.64;22.73	Wim Vermeulen	10	44	22.73
PlosBiol	16669702	Peter Beemiller;Adam D Hoppe;Joel A Swanson	0;0;7	0.0;0.0;14.58	Joel A Swanson	7	48	14.58
PlosBiol	16669698	Richard S Ostfeld;Charles D Canham;Kelly Oggenfuss;Raymond J Winchcombe;Felicia Keesing	4;0;0;0;3	11.11;0.0;0.0;0.0;8.33	Richard S Ostfeld	4	36	11.11
PlosBiol	16683863	Oliver G Pybus	0	0	Oliver G Pybus	0	8	0
PlosBiol	16683864	Jacob A Aten;Roland Kanaar	2;2	11.76;11.76	Roland Kanaar	2	17	11.76
PlosBiol	16683865	Gunther Eysenbach	3	33.33	Gunther Eysenbach	3	9	33.33
PlosBiol	16686546	Kaori Shiojiri;Rika Ozawa;Junji Takabayashi	0;0;2	0.0;0.0;22.22	Junji Takabayashi	2	9	22.22
PlosBiol	16689623	Andreas T Schaefer;Kamilla Angelo;Hartwig Spors;Troy W Margrie	0;0;1;6	0.0;0.0;1.03;6.19	Troy W Margrie	6	97	6.19
PlosBiol	16700629	Yuna Kim;Akio Kobayashi;Ryohei Sekido;Leo DiNapoli;Jennifer Brennan;Marie-Christine Chaboissier;Francis Poulat;Richard R Behringer;Robin Lovell-Badge;Blanche Capel	0;0;0;0;0;2;3;3;8;9	0.0;0.0;0.0;0.0;0.0;3.33;5.0;5.0;13.33;15.0	Blanche Capel	9	60	15
PlosBiol	16700627	Maurice A Smith;Ali Ghazizadeh;Reza Shadmehr	0;0;8	0.0;0.0;24.24	Reza Shadmehr	8	33	24.24
PlosBiol	16700628	Grzegorz Kudla;Leszek Lipinski;Fanny Caffin;Aleksandra Helwak;Maciej Zylicz	0;0;0;1;0	0.0;0.0;0.0;1.41;0.0	Aleksandra Helwak	1	71	1.41
PlosBiol	16719560	Ambroise Dalecky;Sergine Ponsard;Richard I Bailey;Céline Pélissier;Denis Bourguet	0;0;0;0;7	0.0;0.0;0.0;0.0;33.33	Denis Bourguet	7	21	33.33
PlosBiol	16719564	Ping Hou;Elizabeth Araujo;Tong Zhao;Miao Zhang;Don Massenburg;Margaret Veselits;Colleen Doyle;Aaron R Dinner;Marcus R Clark	0;0;0;0;0;0;0;0;8	0.0;0.0;0.0;0.0;0.0;0.0;0.0;0.0;10.13	Marcus R Clark	8	79	10.13
PlosBiol	16719563	Knut Helge Jensen;Tom J Little;Tom Little;Arne Skorping;Dieter Ebert	0;0;0;0;8	0.0;0.0;0.0;0.0;36.36	Dieter Ebert	8	22	36.36
PlosBiol	16719561	Deborah M Tobiason;H Steven Seifert	0;7	0.0;9.33	H Steven Seifert	7	75	9.33
PlosBiol	16719562	Pallavi Ghosh;Laura R Wasil;Graham F Hatfull	0;0;11	0.0;0.0;25.0	Graham F Hatfull	11	44	25
PlosBiol	16729848	Dongying Wu;Sean C Daugherty;Susan E Van Aken;Grace H Pai;Kisha L Watkins;Hoda Khouri;Luke J Tallon;Jennifer M Zaborsky;Helen E Dunbar;Phat L Tran;Nancy A Moran;Jonathan A Eisen	1;0;0;0;0;0;0;0;0;0;6;1	2.22;0.0;0.0;0.0;0.0;0.0;0.0;0.0;0.0;0.0;13.33;2.22	Nancy A Moran	6	45	13.33
PlosBiol	16732694	Jun Lu;Mischa Machius;Irina Dulubova;Han Dai;Thomas C Südhof;Diana R Tomchick;Josep Rizo	0;0;0;0;8;0;10	0.0;0.0;0.0;0.0;18.6;0.0;23.26	Josep Rizo	10	43	23.26
PlosBiol	16732695	Jennifer L Knies;Rima Izem;Katie L Supler;Joel G Kingsolver;Christina L Burch	0;0;0;4;1	0.0;0.0;0.0;18.18;4.55	Joel G Kingsolver	4	22	18.18
PlosBiol	16752947	Henry Nicholls	0	0	Henry Nicholls	0	2	0
PlosBiol	16752948	Jill O Fuss;Priscilla K Cooper	0;2	0.0;6.25	Priscilla K Cooper	2	32	6.25
PlosBiol	16756389	Nicholas A Lesica;Chong Weng;Jianzhong Jin;Chun-I Yeh;Jose-Manuel Alonso;Garrett B Stanley	0;0;0;0;2;1	0.0;0.0;0.0;0.0;5.26;2.63	Jose-Manuel Alonso	2	38	5.26
PlosBiol	16756387	Marianne De Paepe;François Taddei	0;0	0.0;0.0	François Taddei	0	37	0
PlosBiol	16756388	Olaf Piepenburg;Colin H Williams;Derek L Stemple;Niall A Armes	0;0;0;0	0.0;0.0;0.0;0.0	Niall A Armes	0	12	0
PlosBiol	16756391	A J Wilson;J M Pemberton;J G Pilkington;D W Coltman;D V Mifsud;T H Clutton-Brock;L E B Kruuk	0;0;1;0;0;1;3	0.0;0.0;5.56;0.0;0.0;5.56;16.67	L E B Kruuk	3	18	16.67
PlosBiol	16756390	Chia-ying Chu;Tariq M Rana	0;5	0.0;7.35	Tariq M Rana	5	68	7.35
PlosBiol	16774452	Christopher I Petkov;Christoph Kayser;Mark Augath;Nikos K Logothetis	1;0;1;4	2.13;0.0;2.13;8.51	Nikos K Logothetis	4	47	8.51
PlosBiol	16774451	Vitaly A Klyachko;Charles F Stevens	0;5	0.0;9.09	Charles F Stevens	5	55	9.09
PlosBiol	16774453	C David L Orme;Richard G Davies;Valerie A Olson;Gavin H Thomas;Tzung-Su Ding;Pamela C Rasmussen;Robert S Ridgely;Ali J Stattersfield;Peter M Bennett;Ian P F Owens;Tim M Blackburn;Kevin J Gaston	0;0;0;0;0;0;0;0;0;0;0;4	0.0;0.0;0.0;0.0;0.0;0.0;0.0;0.0;0.0;0.0;0.0;36.36	Kevin J Gaston	4	11	36.36
PlosBiol	16774454	Yuemei Dong;Harry E Taylor;George Dimopoulos	0;0;7	0.0;0.0;11.67	George Dimopoulos	7	60	11.67
PlosBiol	17593892	Caitlin Sedwick	0	0	Caitlin Sedwick	0	3	0
PlosBiol	16787105	Mariano Sigman;Stanislas Dehaene	3;6	4.41;8.82	Stanislas Dehaene	6	68	8.82
PlosBiol	16787106	Andrea Pasini;Aldine Amiel;Ute Rothbächer;Agnès Roure;Patrick Lemaire;Sébastien Darras	0;0;0;0;2;2	0.0;0.0;0.0;0.0;2.6;2.6	Sébastien Darras	2	77	2.6
PlosBiol	16787107	Arnaud Besserer;Virginie Puech-Pagès;Patrick Kiefer;Victoria Gomez-Roldan;Alain Jauneau;Sébastien Roy;Jean-Charles Portais;Christophe Roux;Guillaume Bécard;Nathalie Séjalon-Delmas	0;0;0;0;0;0;0;0;4;1	0.0;0.0;0.0;0.0;0.0;0.0;0.0;0.0;18.18;4.55	Guillaume Bécard	4	22	18.18
PlosBiol	16802857	Matthew B Sullivan;Debbie Lindell;Jessica A Lee;Luke R Thompson;Joseph P Bielawski;Sallie W Chisholm	1;0;0;0;1;10	1.39;0.0;0.0;0.0;1.39;13.89	Sallie W Chisholm	10	72	13.89
PlosBiol	16802856	Hackjin Kim;Shinsuke Shimojo;John P O'Doherty	1;0;7	2.44;0.0;17.07	John P O'Doherty	7	41	17.07
PlosBiol	16802858	Vlad C Seitan;Peter Banks;Steve Laval;Nazia A Majid;Dale Dorsett;Amer Rana;Jim Smith;Alex Bateman;Sanja Krpic;Arnd Hostert;Robert A Rollins;Hediye Erdjument-Bromage;Paul Tempst;Claire Y Benard;Siegfried Hekimi;Sarah F Newbury;Tom Strachan	0;0;0;0;3;0;0;0;0;0;2;0;0;0;2;0;3	0.0;0.0;0.0;0.0;4.41;0.0;0.0;0.0;0.0;0.0;2.94;0.0;0.0;0.0;2.94;0.0;4.41	Tom Strachan	3	68	4.41
PlosBiol	16817695	James F Gillooly;Andrew P Allen;Eric L Charnov	0;0;3	0.0;0.0;30.0	Eric L Charnov	3	10	30
PlosBiol	16805647	Nicole M Gerardo;Sarah R Jacobs;Cameron R Currie;Ulrich G Mueller	0;0;3;7	0.0;0.0;12.0;28.0	Ulrich G Mueller	7	25	28
PlosBiol	16822095	Mohamed A F Noor;Katherine J Zimmerman;Katherine C Teeter	0;0;0	0.0;0.0;0.0	Katherine C Teeter	0	3	0
PlosBiol	16822096	Brachmann Andreas;Parniske Martin	0;0	0.0;0.0	Parniske Martin	0	11	0
PlosBiol	16895439	Maarten F Bijlsma;C Arnold Spek;Danica Zivkovic;Sandra van de Water;Farhad Rezaee;Maikel P Peppelenbosch	0;0;0;0;0;5	0.0;0.0;0.0;0.0;0.0;9.09	Maikel P Peppelenbosch	5	55	9.09
PlosBiol	16895440	Ulrika Nordström;Esther Maier;Thomas M Jessell;Thomas Edlund	0;0;10;7	0.0;0.0;10.64;7.45	Thomas M Jessell	10	94	10.64
PlosBiol	16834460	Michael O Fisher;Ruedi G Nager;Pat Monaghan	0;0;2	0.0;0.0;7.14	Pat Monaghan	2	28	7.14
PlosBiol	16856782	Ayellet V Segrè;Andrew W Murray;Jun-Yi Leu	0;0;1	0.0;0.0;1.75	Jun-Yi Leu	1	57	1.75
PlosBiol	16895441	Elena O Gracheva;Anna O Burdina;Andrea M Holgado;Martine Berthelot-Grosjean;Brian D Ackley;Gayla Hadwiger;Michael L Nonet;Robby M Weimer;Janet E Richmond	0;0;0;0;0;0;2;2;2	0.0;0.0;0.0;0.0;0.0;0.0;5.13;5.13;5.13	Janet E Richmond	2	39	5.13
PlosBiol	16856781	James Bellingham;Shyam S Chaurasia;Zara Melyan;Cuimei Liu;Morven A Cameron;Emma E Tarttelin;P Michael Iuvone;Mark W Hankins;Gianluca Tosini;Robert J Lucas	4;0;0;0;0;1;0;1;3;6	7.55;0.0;0.0;0.0;0.0;1.89;0.0;1.89;5.66;11.32	Robert J Lucas	6	53	11.32
PlosBiol	16869712	Ching-Ling Lien;Michael Schebesta;Shinji Makino;Gerhard J Weber;Mark T Keating	0;0;0;1;7	0.0;0.0;0.0;2.38;16.67	Mark T Keating	7	42	16.67
PlosBiol	16869713	Aneil F Agrawal	2	11.76	Aneil F Agrawal	2	17	11.76
PlosBiol	16869714	Michal Sharon;Thomas Taverner;Xavier I Ambroggio;Raymond J Deshaies;Carol V Robinson	0;0;0;5;11	0.0;0.0;0.0;9.8;21.57	Carol V Robinson	11	51	21.57
PlosBiol	16875436	Matthew J Marshall;Alexander S Beliaev;Alice C Dohnalkova;David W Kennedy;Liang Shi;Zheming Wang;Maxim I Boyanov;Barry Lai;Kenneth M Kemner;Jeffrey S McLean;Samantha B Reed;David E Culley;Vanessa L Bailey;Cody J Simonson;Daad A Saffarini;Margaret F Romine;John M Zachara;James K Fredrickson	0;0;0;0;0;0;0;0;2;0;0;0;0;0;4;0;2;4	0.0;0.0;0.0;0.0;0.0;0.0;0.0;0.0;5.0;0.0;0.0;0.0;0.0;0.0;10.0;0.0;5.0;10.0	James K Fredrickson	4	40	10
PlosBiol	16903783	Eva M Schmid;Marijn G J Ford;Anne Burtey;Gerrit J K Praefcke;Sew-Yeu Peak-Chew;Ian G Mills;Alexandre Benmerah;Harvey T McMahon	0;0;0;0;0;0;1;5	0.0;0.0;0.0;0.0;0.0;0.0;2.22;11.11	Harvey T McMahon	5	45	11.11
PlosBiol	16903784	William J Lane;Seth A Darst	0;7	0.0;14.29	Seth A Darst	7	49	14.29
PlosBiol	16903782	Shlomo Tsuriel;Ran Geva;Pedro Zamorano;Thomas Dresbach;Tobias Boeckers;Eckart D Gundelfinger;Craig C Garner;Noam E Ziv	0;0;0;0;0;3;2;2	0.0;0.0;0.0;0.0;0.0;4.35;2.9;2.9	Eckart D Gundelfinger	3	69	4.35
PlosBiol	16903786	Sarah Decembrini;Massimiliano Andreazzoli;Robert Vignali;Giuseppina Barsacchi;Federico Cremisi	0;0;0;2;1	0.0;0.0;0.0;4.26;2.13	Giuseppina Barsacchi	2	47	4.26
PlosBiol	16903785	Andy J Chang;Nikolas Chronis;David S Karow;Michael A Marletta;Cornelia I Bargmann	0;0;0;0;9	0.0;0.0;0.0;0.0;20.0	Cornelia I Bargmann	9	45	20
PlosBiol	16895442	Sandra Díaz;Joseph Fargione;F Stuart Chapin;David Tilman	0;0;0;0	0.0;0.0;0.0;0.0	David Tilman	0	8	0
PlosBiol	16895443	Virginia Gewin	0	0	Virginia Gewin	0	10	0
PlosBiol	16895444	Susan M Shirley;Salit Kark	0;0	0.0;0.0	Salit Kark	0	1	0
PlosBiol	16933971	K Miyake;T Tanaka;P L McNeil	0;1;7	0.0;3.33;23.33	P L McNeil	7	30	23.33
PlosBiol	16933972	Emily A Hornett;Sylvain Charlat;Anne M R Duplouy;Neil Davies;George K Roderick;Nina Wedell;Gregory D D Hurst	0;0;0;0;0;0;3	0.0;0.0;0.0;0.0;0.0;0.0;21.43	Gregory D D Hurst	3	14	21.43
PlosBiol	16933973	Alexandre A Steiner;Andrei I Ivanov;Jordi Serrats;Hiroshi Hosokawa;Allison N Phayre;Jared R Robbins;Jennifer L Roberts;Shigeo Kobayashi;Kiyoshi Matsumura;Paul E Sawchenko;Andrej A Romanovsky	1;0;0;0;0;0;0;0;6;1;13	1.96;0.0;0.0;0.0;0.0;0.0;0.0;0.0;11.76;1.96;25.49	Andrej A Romanovsky	13	51	25.49
PlosBiol	16933974	Hélène Chanut-Delalande;Isabelle Fernandes;Fernando Roch;François Payre;Serge Plaza	0;0;1;8;0	0.0;0.0;2.22;17.78;0.0	François Payre	8	45	17.78
PlosBiol	16933975	Christopher J Lowe;Mark Terasaki;Michael Wu;Robert M Freeman;Linda Runft;Kristen Kwan;Saori Haigo;Jochanan Aronowicz;Eric Lander;Chris Gruber;Mark Smith;Marc Kirschner;John Gerhart	0;1;0;0;0;0;0;0;0;0;1;0;3	0.0;1.14;0.0;0.0;0.0;0.0;0.0;0.0;0.0;0.0;1.14;0.0;3.41	John Gerhart	3	88	3.41
PlosBiol	16933976	Jonathan A Eisen;Robert S Coyne;Martin Wu;Dongying Wu;Mathangi Thiagarajan;Jennifer R Wortman;Jonathan H Badger;Qinghu Ren;Paolo Amedeo;Kristie M Jones;Luke J Tallon;Arthur L Delcher;Steven L Salzberg;Joana C Silva;Brian J Haas;William H Majoros;Maryam Farzad;Jane M Carlton;Roger K Smith;Jyoti Garg;Ronald E Pearlman;Kathleen M Karrer;Lei Sun;Gerard Manning;Nels C Elde;Aaron P Turkewitz;David J As…	1;0;0;0;0;0;0;2;0;0;0;1;2;0;0;2;0;3;1;0;1;5;0;2;0;3;2;1;1;0;0;0;1;0;0;2;0;4;1;0;14;1;1;0;0;0;0;0;0;0;0;0;8	0.54;0.0;0.0;0.0;0.0;0.0;0.0;1.08;0.0;0.0;0.0;0.54;1.08;0.0;0.0;1.08;0.0;1.62;0.54;0.0;0.54;2.7;0.0;1.08;0.0;1.62;1.08;0.54;0.54;0.0;0.0;0.0;0.54;0.0;0.0;1.08;0.0;2.16;0.54;0.0;7.57;0.54;0.54;0.0;0.0;0.0;0.0;0.0;0.0;0.0;0.0;0.0;4.32	Martin A Gorovsky	14	185	7.57
PlosBiol	16933977	Manu Forero;Olga Yakovenko;Evgeni V Sokurenko;Wendy E Thomas;Viola Vogel	0;0;1;0;4	0.0;0.0;3.45;0.0;13.79	Viola Vogel	4	29	13.79
PlosBiol	16953662	Pier F Ferrari;Elisabetta Visalberghi;Annika Paukner;Leonardo Fogassi;Angela Ruggiero;Stephen J Suomi	0;1;1;6;0;1	0.0;3.57;3.57;21.43;0.0;3.57	Leonardo Fogassi	6	28	21.43
PlosBiol	16968133	Claudia Mieko Mizutani;Néva Meyer;Henk Roelink;Ethan Bier	0;0;2;7	0.0;0.0;2.78;9.72	Ethan Bier	7	72	9.72
PlosBiol	17048983	Arjun Raj;Charles S Peskin;Daniel Tranchina;Diana Y Vargas;Sanjay Tyagi	0;0;0;0;1	0.0;0.0;0.0;0.0;2.63	Sanjay Tyagi	1	38	2.63
PlosBiol	16968134	Alice Davy;Jeffrey O Bush;Philippe Soriano	0;0;2	0.0;0.0;4.26	Philippe Soriano	2	47	4.26
PlosBiol	16968137	Margaret Roth Woodhouse;Michael Freeling;Damon Lisch	0;0;7	0.0;0.0;15.22	Damon Lisch	7	46	15.22
PlosBiol	16968136	Virginie Millien	2	10	Virginie Millien	2	20	10
PlosBiol	16968135	John W Krakauer;Pietro Mazzoni;Ali Ghazizadeh;Roshni Ravindran;Reza Shadmehr	3;1;0;0;6	10.0;3.33;0.0;0.0;20.0	Reza Shadmehr	6	30	20
PlosBiol	16968132	Song Li;Sarah M Assmann;Réka Albert	0;7;4	0.0;6.54;3.74	Sarah M Assmann	7	107	6.54
PlosBiol	16968138	Ned S Wingreen;Simon A Levin	0;0	0.0;0.0	Simon A Levin	0	12	0
PlosBiol	16984220	Nizar N Batada;Teresa Reguly;Ashton Breitkreutz;Lorrie Boucher;Bobby-Joe Breitkreutz;Laurence D Hurst;Mike Tyers	1;0;0;0;0;2;5	2.04;0.0;0.0;0.0;0.0;4.08;10.2	Mike Tyers	5	49	10.2
PlosBiol	17002518	Nicholas J Gotelli;Aaron M Ellison	0;1	0.0;16.67	Aaron M Ellison	1	6	16.67
PlosBiol	17002520	Felipe E Zilly;Jakob B Sørensen;Reinhard Jahn;Thorsten Lang	0;1;2;10	0.0;1.79;3.57;17.86	Thorsten Lang	10	56	17.86
PlosBiol	17002517	Mathieu Joron;Riccardo Papa;Margarita Beltrán;Nicola Chamberlain;Jesús Mavárez;Simon Baxter;Moisés Abanto;Eldredge Bermingham;Sean J Humphray;Jane Rogers;Helen Beasley;Karen Barlow;Richard H ffrench-Constant;James Mallet;W Owen McMillan;Chris D Jiggins	0;0;0;0;0;0;0;0;0;0;0;0;0;0;2;5	0.0;0.0;0.0;0.0;0.0;0.0;0.0;0.0;0.0;0.0;0.0;0.0;0.0;0.0;7.14;17.86	Chris D Jiggins	5	28	17.86
PlosBiol	17002519	Katharina von Kriegstein;Anne-Lise Giraud	0;2	0.0;4.26	Anne-Lise Giraud	2	47	4.26
PlosBiol	17020410	Jaan-Olle Andressoo;Judith Jans;Jan de Wit;Frederic Coin;Deborah Hoogstraten;Marieke van de Ven;Wendy Toussaint;Jan Huijmans;H Bing Thio;Wibeke J van Leeuwen;Jan de Boer;Jean-Marc Egly;Jan H J Hoeijmakers;Gijsbertus T J van der Horst;James R Mitchell	0;0;0;0;0;0;0;0;0;0;0;2;8;1;1	0.0;0.0;0.0;0.0;0.0;0.0;0.0;0.0;0.0;0.0;0.0;7.14;28.57;3.57;3.57	Jan H J Hoeijmakers	8	28	28.57
PlosBiol	17020411	Lyubov Zaitseva;Richard Myers;Ariberto Fassati	0;0;2	0.0;0.0;3.7	Ariberto Fassati	2	54	3.7
PlosBiol	17032065	Takahiro Hosokawa;Yoshitomo Kikuchi;Naruo Nikoh;Masakazu Shimada;Takema Fukatsu	0;0;0;0;4	0.0;0.0;0.0;0.0;11.43	Takema Fukatsu	4	35	11.43
PlosBiol	17032063	John Jaenike;Kelly A Dyer;Chad Cornish;Miranda S Minhas	2;1;0;0	5.71;2.86;0.0;0.0	John Jaenike	2	35	5.71
PlosBiol	17032064	Izumi C Mori;Yoshiyuki Murata;Yingzhen Yang;Shintaro Munemasa;Yong-Fei Wang;Shannon Andreoli;Hervé Tiriac;Jose M Alonso;Jeffery F Harper;Joseph R Ecker;June M Kwak;Julian I Schroeder	0;0;0;0;0;0;0;0;2;1;0;21	0.0;0.0;0.0;0.0;0.0;0.0;0.0;0.0;2.17;1.09;0.0;22.83	Julian I Schroeder	21	92	22.83
PlosBiol	17032066	Mohammed Srahna;Maarten Leyssen;Ching Man Choi;Lee G Fradkin;Jasprina N Noordermeer;Bassem A Hassan	0;0;0;0;1;2	0.0;0.0;0.0;0.0;1.37;2.74	Bassem A Hassan	2	73	2.74
PlosBiol	17048989	Sam P Brown;Stephen J Cornell;Mark Sheppard;Andrew J Grant;Duncan J Maskell;Bryan T Grenfell;Pietro Mastroeni	0;0;0;0;0;0;6	0.0;0.0;0.0;0.0;0.0;0.0;26.09	Pietro Mastroeni	6	23	26.09
PlosBiol	17048987	Christel Genoud;Charles Quairiaux;Pascal Steiner;Harald Hirling;Egbert Welker;Graham W Knott	0;0;0;0;6;1	0.0;0.0;0.0;0.0;10.53;1.75	Egbert Welker	6	57	10.53
PlosBiol	17048991	Petar Jelinic;Jean-Christophe Stehle;Phillip Shaw	0;0;0	0.0;0.0;0.0	Phillip Shaw	0	45	0
PlosBiol	17048986	Nevil J Singh;Chuan Chen;Ronald H Schwartz	0;0;8	0.0;0.0;14.04	Ronald H Schwartz	8	57	14.04
PlosBiol	17048988	Tristram G Seidler;Joshua B Plotkin	0;1	0.0;8.33	Joshua B Plotkin	1	12	8.33
PlosBiol	17048990	David C Hess;Wenyun Lu;Joshua D Rabinowitz;David Botstein	0;0;1;2	0.0;0.0;2.33;4.65	David Botstein	2	43	4.65
PlosBiol	17048984	Axel Meyer	3	25	Axel Meyer	3	12	25
PlosBiol	17048985	Hamish McCallum;Menna Jones	3;0	13.64;0.0	Hamish McCallum	3	22	13.64
PlosBiol	17105341	Jennifer E Posey;Malgorzata J Pytlos;Richard R Sinden;David B Roth	0;0;5;9	0.0;0.0;10.42;18.75	David B Roth	9	48	18.75
PlosBiol	17105344	Lucy Malinina;Margarita L Malakhova;Alex T Kanack;Min Lu;Ruben Abagyan;Rhoderick E Brown;Dinshaw J Patel	0;0;0;0;3;9;2	0.0;0.0;0.0;0.0;5.88;17.65;3.92	Rhoderick E Brown	9	51	17.65
PlosBiol	17105345	Simon W-L Chan;Xiaoyu Zhang;Yana V Bernatavichute;Steven E Jacobsen	0;2;0;14	0.0;4.76;0.0;33.33	Steven E Jacobsen	14	42	33.33
PlosBiol	17105343	Alison Pischedda;Adam K Chippindale	0;2	0.0;9.52	Adam K Chippindale	2	21	9.52
PlosBiol	17105346	Hiroshi Arakawa;George-Lucian Moldovan;Huseyin Saribasak;Nesibe Nur Saribasak;Stefan Jentsch;Jean-Marie Buerstedde	0;0;0;0;2;7	0.0;0.0;0.0;0.0;6.06;21.21	Jean-Marie Buerstedde	7	33	21.21
PlosBiol	17076584	Zahedi Mujawar;Honor Rose;Matthew P Morrow;Tatiana Pushkarsky;Larisa Dubrovsky;Nigora Mukhamedova;Ying Fu;Anthony Dart;Jan M Orenstein;Yuri V Bobryshev;Michael Bukrinsky;Dmitri Sviridov	0;0;0;0;0;0;0;0;1;1;1;4	0.0;0.0;0.0;0.0;0.0;0.0;0.0;0.0;1.33;1.33;1.33;5.33	Dmitri Sviridov	4	75	5.33
PlosBiol	17076586	Kai M A Chan;M Rebecca Shaw;David R Cameron;Emma C Underwood;Gretchen C Daily	0;0;0;0;4	0.0;0.0;0.0;0.0;25.0	Gretchen C Daily	4	16	25
PlosBiol	17076585	Scott D Peacor;Stefano Allesina;Rick L Riolo;Mercedes Pascual	1;0;0;0	4.17;0.0;0.0;0.0	Scott D Peacor	1	24	4.17
PlosBiol	17076583	Robin Naidoo;Taylor H Ricketts	3;2	13.64;9.09	Robin Naidoo	3	22	13.64
PlosBiol	17090217	Robert P Freckleton;Paul H Harvey	0;3	0.0;18.75	Paul H Harvey	3	16	18.75
PlosBiol	17090216	Noah W Gray;Robby M Weimer;Ingrid Bureau;Karel Svoboda	0;0;0;14	0.0;0.0;0.0;17.07	Karel Svoboda	14	82	17.07
PlosBiol	17090214	Florent E Angly;Ben Felts;Mya Breitbart;Peter Salamon;Robert A Edwards;Craig Carlson;Amy M Chan;Matthew Haynes;Scott Kelley;Hong Liu;Joseph M Mahaffy;Jennifer E Mueller;Jim Nulton;Robert Olson;Rachel Parsons;Steve Rayhawk;Curtis A Suttle;Forest Rohwer	0;0;0;0;0;0;0;0;0;0;0;0;0;0;1;0;3;13	0.0;0.0;0.0;0.0;0.0;0.0;0.0;0.0;0.0;0.0;0.0;0.0;0.0;0.0;2.63;0.0;7.89;34.21	Forest Rohwer	13	38	34.21
PlosBiol	17090219	Viviane Robert;Elena B Volokhina;Freya Senf;Martine P Bos;Patrick Van Gelder;Jan Tommassen	0;0;0;0;3;14	0.0;0.0;0.0;0.0;5.88;27.45	Jan Tommassen	14	51	27.45
PlosBiol	17090218	D Thomas Rutkowski;Stacey M Arnold;Corey N Miller;Jun Wu;Jack Li;Kathryn M Gunnison;Kazutoshi Mori;Amir A Sadighi Akha;David Raden;Randal J Kaufman	0;0;0;0;0;0;6;0;0;15	0.0;0.0;0.0;0.0;0.0;0.0;8.0;0.0;0.0;20.0	Randal J Kaufman	15	75	20
PlosBiol	17090215	Christopher J Lelliott;Gema Medina-Gomez;Natasa Petrovic;Adrienn Kis;Helena M Feldmann;Mikael Bjursell;Nadeene Parker;Keira Curtis;Mark Campbell;Ping Hu;Dongfang Zhang;Sheldon E Litwin;Vlad G Zaha;Kimberly T Fountain;Sihem Boudina;Mercedes Jimenez-Linan;Margaret Blount;Miguel Lopez;Aline Meirhaeghe;Mohammad Bohlooly-Y;Leonard Storlien;Maria Strömstedt;Michael Snaith;Matej Oresic;E Dale Abel;Barba…	0;0;0;0;0;0;0;0;0;0;0;0;0;0;0;0;0;0;1;1;0;0;0;0;2;3;2	0.0;0.0;0.0;0.0;0.0;0.0;0.0;0.0;0.0;0.0;0.0;0.0;0.0;0.0;0.0;0.0;0.0;0.0;2.78;2.78;0.0;0.0;0.0;0.0;5.56;8.33;5.56	Barbara Cannon	3	36	8.33
PlosBiol	17105353	Sylvain Marcellini;Pat Simpson	0;15	0.0;24.19	Pat Simpson	15	62	24.19
PlosBiol	17105352	Kathleen M Scott;Stefan M Sievert;Fereniki N Abril;Lois A Ball;Chantell J Barrett;Rodrigo A Blake;Amanda J Boller;Patrick S G Chain;Justine A Clark;Carisa R Davis;Chris Detter;Kimberly F Do;Kimberly P Dobrinski;Brandon I Faza;Kelly A Fitzpatrick;Sharyn K Freyermuth;Tara L Harmer;Loren J Hauser;Michael Hügler;Cheryl A Kerfeld;Martin G Klotz;William W Kong;Miriam Land;Alla Lapidus;Frank W Larimer;D…	0;1;0;0;0;0;0;0;0;0;0;0;0;0;0;0;0;0;0;1;0;0;1;0;2;1;0;1;0;0;0;2;0;0;1;3;0;2;0;0;0;0;0	0.0;1.01;0.0;0.0;0.0;0.0;0.0;0.0;0.0;0.0;0.0;0.0;0.0;0.0;0.0;0.0;0.0;0.0;0.0;1.01;0.0;0.0;1.01;0.0;2.02;1.01;0.0;1.01;0.0;0.0;0.0;2.02;0.0;0.0;1.01;3.03;0.0;2.02;0.0;0.0;0.0;0.0;0.0	Ian T Paulsen	3	99	3.03
PlosBiol	17105354	Sagiv Shifman;Jordana Tzenova Bell;Richard R Copley;Martin S Taylor;Robert W Williams;Richard Mott;Jonathan Flint	0;0;0;1;2;0;2	0.0;0.0;0.0;2.7;5.41;0.0;5.41	Jonathan Flint	2	37	5.41
PlosBiol	17105350	Jan A van Gils;Theunis Piersma;Anne Dekinga;Bernard Spaans;Casper Kraan	0;2;4;0;0	0.0;20.0;40.0;0.0;0.0	Anne Dekinga	4	10	40
PlosBiol	17105351	Jason B Wolf;Reinmar Hager	2;2	4.88;4.88	Reinmar Hager	2	41	4.88
PlosBiol	17105348	Michael C Lorenz	0	0	Michael C Lorenz	0	5	0
PlosBiol	17523266	Catriona J MacCallum	0	0	Catriona J MacCallum	0	1	0
PlosBiol	17105342	Antonis Rokas;Sean B Carroll	2;3	3.64;5.45	Sean B Carroll	3	55	5.45
PlosBiol	17121456	Won Hee Jung;Anita Sham;Rick White;James W Kronstad	0;0;0;2	0.0;0.0;0.0;2.06	James W Kronstad	2	97	2.06
PlosBiol	17121453	Ingrid Bureau;Francisca von Saint Paul;Karel Svoboda	0;0;4	0.0;0.0;7.02	Karel Svoboda	4	57	7.02
PlosBiol	17121455	Diego A Laplagne;M Soledad Espósito;Verónica C Piatti;Nicolás A Morgenstern;Chunmei Zhao;Henriette van Praag;Fred H Gage;Alejandro F Schinder	0;0;0;0;0;0;4;5	0.0;0.0;0.0;0.0;0.0;0.0;5.56;6.94	Alejandro F Schinder	5	72	6.94
PlosBiol	17121454	Marcus Bischoff;Ralf Schnabel	0;6	0.0;16.22	Ralf Schnabel	6	37	16.22
PlosBiol	17132045	Emilio Salinas	3	5.88	Emilio Salinas	3	51	5.88
PlosBiol	17132046	Justin L Sonnenburg;Christina T L Chen;Jeffrey I Gordon	0;0;7	0.0;0.0;20.59	Jeffrey I Gordon	7	34	20.59
PlosBiol	17132047	Franck Courchamp;Elena Angulo;Philippe Rivalan;Richard J Hall;Laetitia Signoret;Leigh Bull;Yves Meinard	1;0;0;0;0;0;0	33.33;0.0;0.0;0.0;0.0;0.0;0.0	Franck Courchamp	1	3	33.33
PlosBiol	17132049	Sebastián Bernales;Kent L McDonald;Peter Walter	0;1;12	0.0;1.22;14.63	Peter Walter	12	82	14.63
PlosBiol	17132048	R Grace Zhai;Yu Cao;P Robin Hiesinger;Yi Zhou;Sunil Q Mehta;Karen L Schulze;Patrik Verstreken;Hugo J Bellen	0;0;0;0;0;0;0;8	0.0;0.0;0.0;0.0;0.0;0.0;0.0;13.11	Hugo J Bellen	8	61	13.11
PlosBiol	17326724	Ingrid van der Pluijm;George A Garinis;Renata M C Brandt;Theo G M F Gorgels;Susan W Wijnhoven;Karin E M Diderich;Jan de Wit;James R Mitchell;Conny van Oostrom;Rudolf Beems;Laura J Niedernhofer;Susana Velasco;Errol C Friedberg;Kiyoji Tanaka;Harry van Steeg;Jan H J Hoeijmakers;Gijsbertus T J van der Horst	0;0;0;0;0;0;0;0;0;0;0;0;2;2;2;5;9	0.0;0.0;0.0;0.0;0.0;0.0;0.0;0.0;0.0;0.0;0.0;0.0;2.9;2.9;2.9;7.25;13.04	Gijsbertus T J van der Horst	9	69	13.04
PlosBiol	17177603	Rui Zhao;David Oxley;Trevor S Smith;George A Follows;Anthony R Green;Denis R Alexander	0;0;0;0;0;3	0.0;0.0;0.0;0.0;0.0;7.14	Denis R Alexander	3	42	7.14
PlosBiol	17177604	Roberto Gherzi;Michele Trabucchi;Marco Ponassi;Tina Ruggiero;Giorgio Corte;Christoph Moroni;Ching-Yi Chen;Khalid S Khabar;Jens S Andersen;Paola Briata	1;0;0;0;0;2;2;0;1;4	1.92;0.0;0.0;0.0;0.0;3.85;3.85;0.0;1.92;7.69	Paola Briata	4	52	7.69
PlosBiol	17194215	Hurng-Yi Wang;Huan-Chieh Chien;Naoki Osada;Katsuyuki Hashimoto;Sumio Sugano;Takashi Gojobori;Chen-Kung Chou;Shih-Feng Tsai;Chung-I Wu;C-K James Shen	0;0;0;0;1;0;0;0;2;0	0.0;0.0;0.0;0.0;2.94;0.0;0.0;0.0;5.88;0.0	Chung-I Wu	2	34	5.88
PlosBiol	17194214	Leor S Weinberger;Thomas Shenk	1;1	1.59;1.59	Thomas Shenk	1	63	1.59
PlosBiol	17194211	Xue-Ming Xu;Bradley A Carlson;Heiko Mix;Yan Zhang;Kazima Saira;Richard S Glass;Marla J Berry;Vadim N Gladyshev;Dolph L Hatfield	0;0;0;0;0;2;2;1;5	0.0;0.0;0.0;0.0;0.0;6.45;6.45;3.23;16.13	Dolph L Hatfield	5	31	16.13
PlosBiol	17194212	Karen S Kim Guisbert;Hao Li;Christine Guthrie	0;1;1	0.0;2.5;2.5	Christine Guthrie	1	40	2.5
PlosBiol	17194213	Gaby Sennhauser;Patrick Amstutz;Christophe Briand;Otso Storchenegger;Markus G Grütter	0;1;0;0;3	0.0;3.57;0.0;0.0;10.71	Markus G Grütter	3	28	10.71
PlosBiol	17147470	María A Rujano;Floris Bosveld;Florian A Salomons;Freark Dijk;Maria A W H van Waarde;Johannes J L van der Want;Rob A I de Vos;Ewout R Brunt;Ody C M Sibon;Harm H Kampinga	0;0;0;0;0;0;0;0;0;2	0.0;0.0;0.0;0.0;0.0;0.0;0.0;0.0;0.0;4.44	Harm H Kampinga	2	45	4.44
PlosBiol	17238277	Richard E Lenski;Jeffrey E Barrick;Charles Ofria	1;0;4	4.76;0.0;19.05	Charles Ofria	4	21	19.05
PlosBiol	17238278	James Versalovic;David Relman	2;0	11.11;0.0	James Versalovic	2	18	11.11
PlosBiol	17147471	Redouan Bshary;Andrea Hohner;Karim Ait-el-Djoudi;Hans Fricke	0;0;0;1	0.0;0.0;0.0;14.29	Hans Fricke	1	7	14.29
PlosBiol	17147472	Yohey Terai;Ole Seehausen;Takeshi Sasaki;Kazuhiko Takahashi;Shinji Mizoiri;Tohru Sugawara;Tetsu Sato;Masakatsu Watanabe;Nellie Konijnendijk;Hillary D J Mrosso;Hidenori Tachida;Hiroo Imai;Yoshinori Shichida;Norihiro Okada	0;4;0;0;0;0;0;0;0;1;0;0;0;4	0.0;12.12;0.0;0.0;0.0;0.0;0.0;0.0;0.0;3.03;0.0;0.0;0.0;12.12	Norihiro Okada	4	33	12.12
PlosBiol	17147473	Paula S Salgado;Minni R L Koivunen;Eugene V Makeyev;Dennis H Bamford;David I Stuart;Jonathan M Grimes	0;0;0;1;2;3	0.0;0.0;0.0;2.5;5.0;7.5	Jonathan M Grimes	3	40	7.5
PlosBiol	17238279	Tabitha M Powledge	0	0	Tabitha M Powledge	0	7	0
PlosBiol	17199410	Tineke Grent-'t-Jong;Marty G Woldorff	0;8	0.0;11.43	Marty G Woldorff	8	70	11.43
PlosBiol	17214508	Ming Xu;Peng Zhou;Shi-Ming Xu;Yin Liu;Xinheng Feng;Shu-Hua Bai;Yan Bai;Xue-Mei Hao;Qide Han;Youyi Zhang;Shi-Qiang Wang	0;0;0;0;0;0;0;0;0;1;3	0.0;0.0;0.0;0.0;0.0;0.0;0.0;0.0;0.0;2.27;6.82	Shi-Qiang Wang	3	44	6.82
PlosBiol	17214507	Jeremiah J Faith;Boris Hayete;Joshua T Thaden;Ilaria Mogno;Jamey Wierzbowski;Guillaume Cottarel;Simon Kasif;James J Collins;Timothy S Gardner	0;0;0;0;0;0;0;2;2	0.0;0.0;0.0;0.0;0.0;0.0;0.0;3.85;3.85	Timothy S Gardner	2	52	3.85
PlosBiol	17227143	Samar B Mehta;Diane Whitmer;Rodolfo Figueroa;Ben A Williams;David Kleinfeld	0;0;0;1;12	0.0;0.0;0.0;1.72;20.69	David Kleinfeld	12	58	20.69
PlosBiol	17227144	Laura Muzzolini;Fabienne Beuron;Ardan Patwardhan;Venkateswarlu Popuri;Sheng Cui;Benedetta Niccolini;Mathieu Rappas;Paul S Freemont;Alessandro Vindigni	0;0;0;0;0;0;0;1;4	0.0;0.0;0.0;0.0;0.0;0.0;0.0;1.79;7.14	Alessandro Vindigni	4	56	7.14
PlosBiol	17227145	Chris Carbone;Amber Teacher;J Marcus Rowcliffe	3;0;1	17.65;0.0;5.88	Chris Carbone	3	17	17.65
PlosBiol	17227146	Philipp Niethammer;Iva Kronja;Stefanie Kandels-Lewis;Sonja Rybina;Philippe Bastiaens;Eric Karsenti	0;0;0;1;0;7	0.0;0.0;0.0;3.03;0.0;21.21	Eric Karsenti	7	33	21.21
PlosBiol	17227140	Joshua S Weitz;Philip N Benfey;Ned S Wingreen	0;0;0	0.0;0.0;0.0	Ned S Wingreen	0	17	0
PlosBiol	17227141	Teja Tscharntke;Michael E Hochberg;Tatyana A Rand;Vincent H Resh;Jochen Krauss	0;0;0;0;0	0.0;0.0;0.0;0.0;0.0	Jochen Krauss	0	5	0
PlosBiol	17227142	Liza Gross	0	0	Liza Gross	0	5	0
PlosBiol	17253902	Miguel Maravall;Rasmus S Petersen;Adrienne L Fairhall;Ehsan Arabzadeh;Mathew E Diamond	0;0;5;0;9	0.0;0.0;7.81;0.0;14.06	Mathew E Diamond	9	64	14.06
PlosBiol	17253903	Gretchen Meinke;Paul Phelan;Stephanie Moine;Elena Bochkareva;Alexey Bochkarev;Peter A Bullock;Andrew Bohm	0;0;0;0;0;7;2	0.0;0.0;0.0;0.0;0.0;11.48;3.28	Peter A Bullock	7	61	11.48
PlosBiol	17253904	Prasanna Satpute-Krishnan;Sara X Langseth;Tricia R Serio	0;0;1	0.0;0.0;1.59	Tricia R Serio	1	63	1.59
PlosBiol	17253905	Luis Santamaría;Miguel A Rodríguez-Gironés	0;1	0.0;5.88	Miguel A Rodríguez-Gironés	1	17	5.88
PlosBiol	17298173	Benoît Kornmann;Olivier Schaad;Hermann Bujard;Joseph S Takahashi;Ueli Schibler	0;0;1;5;12	0.0;0.0;1.96;9.8;23.53	Ueli Schibler	12	51	23.53
PlosBiol	17298177	Stefan Floess;Jennifer Freyer;Christiane Siewert;Udo Baron;Sven Olek;Julia Polansky;Kerstin Schlawe;Hyun-Dong Chang;Tobias Bopp;Edgar Schmitt;Stefan Klein-Hessling;Edgar Serfling;Alf Hamann;Jochen Huehn	0;0;0;0;1;0;0;1;0;0;0;0;0;2	0.0;0.0;0.0;0.0;2.0;0.0;0.0;2.0;0.0;0.0;0.0;0.0;0.0;4.0	Jochen Huehn	2	50	4
PlosBiol	17298178	Ji-Ann Lee;Yi Xing;David Nguyen;Jiuyong Xie;Christopher J Lee;Douglas L Black	0;0;0;0;2;3	0.0;0.0;0.0;0.0;5.26;7.89	Douglas L Black	3	38	7.89
PlosBiol	17298176	Magnus Baumgardt;Irene Miguel-Aliaga;Daniel Karlsson;Helen Ekman;Stefan Thor	0;0;0;0;6	0.0;0.0;0.0;0.0;13.04	Stefan Thor	6	46	13.04
PlosBiol	17298175	Ping An;Paula J Grabowski	0;5	0.0;9.43	Paula J Grabowski	5	53	9.43
PlosBiol	17298174	Zaibo Li;Tiefei Dong;Chris Pröschel;Mark Noble	0;0;0;12	0.0;0.0;0.0;6.22	Mark Noble	12	193	6.22
PlosBiol	17298171	Joanna L Parmley;Araxi O Urrutia;Lukasz Potrzebowski;Henrik Kaessmann;Laurence D Hurst	0;0;0;1;7	0.0;0.0;0.0;2.94;20.59	Laurence D Hurst	7	34	20.59
PlosBiol	17298180	Sven Bergmann;Oded Sandler;Hila Sberro;Sara Shnider;Eyal Schejter;Ben-Zion Shilo;Naama Barkai	0;0;0;0;0;0;3	0.0;0.0;0.0;0.0;0.0;0.0;4.69	Naama Barkai	3	64	4.69
PlosBiol	17298179	Ho Young Lee;Chaitan Khosla	0;5	0.0;12.82	Chaitan Khosla	5	39	12.82
PlosBiol	17298172	Janis Antonovics;Jessica L Abbate;Christi Howell Baker;Douglas Daley;Michael E Hood;Christina E Jenkins;Louise J Johnson;James J Murray;Vijay Panjeti;Volker H W Rudolf;Dan Sloan;Joanna Vondrasek	0;0;0;0;0;0;0;0;0;0;0;0	0.0;0.0;0.0;0.0;0.0;0.0;0.0;0.0;0.0;0.0;0.0;0.0	Joanna Vondrasek	0	4	0
PlosBiol	17298182	Manuel Ares	1	3.7	Manuel Ares	1	27	3.7
PlosBiol	17311473	Thorsten Hugel;Jens Michaelis;Craig L Hetherington;Paul J Jardine;Shelley Grimes;Jessica M Walter;Wayne Falk;Dwight L Anderson;Carlos Bustamante	0;0;0;0;1;0;0;7;5	0.0;0.0;0.0;0.0;2.13;0.0;0.0;14.89;10.64	Dwight L Anderson	7	47	14.89
PlosBiol	17311472	Kristina M Visscher;Elina Kaplan;Michael J Kahana;Robert Sekuler	0;0;0;6	0.0;0.0;0.0;15.79	Robert Sekuler	6	38	15.79
PlosBiol	17311470	David L Smith;F Ellis McKenzie;Robert W Snow;Simon I Hay	0;4;4;4	0.0;8.33;8.33;8.33	Simon I Hay	4	48	8.33
PlosBiol	17311471	Heidi J Auman;Hope Coleman;Heather E Riley;Felix Olale;Huai-Jen Tsai;Deborah Yelon	0;0;0;0;1;5	0.0;0.0;0.0;0.0;1.92;9.62	Deborah Yelon	5	52	9.62
PlosBiol	17311474	Quynh T Phan;Carter L Myers;Yue Fu;Donald C Sheppard;Michael R Yeaman;William H Welch;Ashraf S Ibrahim;John E Edwards;Scott G Filler	0;0;0;0;0;0;0;3;16	0.0;0.0;0.0;0.0;0.0;0.0;0.0;4.55;24.24	Scott G Filler	16	66	24.24
PlosBiol	17326723	Rita Gross-Hardt;Christina Kägi;Nadine Baumann;James M Moore;Ramamurthy Baskar;Wendy B Gagliano;Gerd Jürgens;Ueli Grossniklaus	0;0;0;0;0;0;0;4	0.0;0.0;0.0;0.0;0.0;0.0;0.0;15.38	Ueli Grossniklaus	4	26	15.38
PlosBiol	17341130	Daniel A Butts;Patrick O Kanold;Carla J Shatz	2;0;16	4.35;0.0;34.78	Carla J Shatz	16	46	34.78
PlosBiol	17341131	C Mindy Nelson;Kate E Ihle;M Kim Fondrk;Robert E Page;Gro V Amdam	0;0;0;3;8	0.0;0.0;0.0;10.71;28.57	Gro V Amdam	8	28	28.57
PlosBiol	17341132	Maria Neimark Geffen;Saskia E J de Vries;Markus Meister	0;0;6	0.0;0.0;12.24	Markus Meister	6	49	12.24
PlosBiol	17341133	Konstantinos J Mavrakis;Rebecca L Andrew;Kian Leong Lee;Chariklia Petropoulou;James E Dixon;Naveenan Navaratnam;Dominic P Norris;Vasso Episkopou	0;0;0;0;0;0;4;2	0.0;0.0;0.0;0.0;0.0;0.0;6.35;3.17	Dominic P Norris	4	63	6.35
PlosBiol	17341138	Robert D Lagow;Hong Bao;Evan N Cohen;Richard W Daniels;Aleksej Zuzek;Wade H Williams;Gregory T Macleod;R Bryan Sutton;Bing Zhang	0;0;0;0;0;0;0;2;2	0.0;0.0;0.0;0.0;0.0;0.0;0.0;3.28;3.28	Bing Zhang	2	61	3.28
PlosBiol	17341137	Yuval Rinkevich;Guy Paz;Baruch Rinkevich;Ram Reshef	0;0;5;0	0.0;0.0;9.43;0.0	Baruch Rinkevich	5	53	9.43
PlosBiol	17341136	Nicole Staudt;Corinne Houart	0;3	0.0;6.12	Corinne Houart	3	49	6.12
PlosBiol	17341135	Stefanie Ryglewski;Hans J Pflueger;Carsten Duch	0;0;3	0.0;0.0;8.33	Carsten Duch	3	36	8.33
PlosBiol	17341134	Zelda H Cheung;Wing Hong Chin;Yu Chen;Yu Pong Ng;Nancy Y Ip	0;0;0;0;7	0.0;0.0;0.0;0.0;18.42	Nancy Y Ip	7	38	18.42
PlosBiol	17298186	Cara J Westmark;James S Malter	0;4	0.0;6.9	James S Malter	4	58	6.9
PlosBiol	17298183	Edgar R Kramer;Liviu Aron;Geert M J Ramakers;Sabine Seitz;Xiaoxi Zhuang;Klaus Beyer;Marten P Smidt;Rüdiger Klein	0;0;0;0;1;0;3;4	0.0;0.0;0.0;0.0;1.72;0.0;5.17;6.9	Rüdiger Klein	4	58	6.9
PlosBiol	17355179	Tsuyoshi Momose;Evelyn Houliston	1;1	1.59;1.59	Evelyn Houliston	1	63	1.59
PlosBiol	17355180	Yimin Hua;Timothy A Vickers;Brenda F Baker;C Frank Bennett;Adrian R Krainer	1;1;0;1;5	1.92;1.92;0.0;1.92;9.62	Adrian R Krainer	5	52	9.62
PlosBiol	17355181	Olivier Maillard;Szilvia Solyom;Hanspeter Naegeli	0;0;1	0.0;0.0;2.17	Hanspeter Naegeli	1	46	2.17
PlosBiol	17355182	Adam J L Cook;Joanna M Raftery;K K Edwin Lau;Andrew Jessup;Reuben S Harris;Shunichi Takeda;Christopher J Jolly	0;0;0;0;2;5;3	0.0;0.0;0.0;0.0;3.92;9.8;5.88	Shunichi Takeda	5	51	9.8
PlosBiol	17298185	Kwok Yeung Tsang;Danny Chan;Deborah Cheslett;Wilson C W Chan;Chi Leong So;Ian G Melhado;Tori W Y Chan;Kin Ming Kwan;Ernst B Hunziker;Yoshihiko Yamada;John F Bateman;Kenneth M C Cheung;Kathryn S E Cheah	0;1;0;0;0;0;0;0;3;1;8;0;4	0.0;1.43;0.0;0.0;0.0;0.0;0.0;0.0;4.29;1.43;11.43;0.0;5.71	John F Bateman	8	70	11.43
PlosBiol	17298184	Katrina Vanura;Bertrand Montpellier;Trang Le;Salvatore Spicuglia;Jean-Marc Navarro;Olivier Cabaud;Sandrine Roulland;Elodie Vachez;Immo Prinz;Pierre Ferrier;Rodrig Marculescu;Ulrich Jäger;Bertrand Nadel	0;0;0;0;0;0;0;0;0;2;0;0;4	0.0;0.0;0.0;0.0;0.0;0.0;0.0;0.0;0.0;3.23;0.0;0.0;6.45	Bertrand Nadel	4	62	6.45
PlosBiol	17298188	Tessa M Burch-Smith;Michael Schiff;Jeffrey L Caplan;Jeffrey Tsao;Kirk Czymmek;Savithramma P Dinesh-Kumar	0;0;0;0;0;5	0.0;0.0;0.0;0.0;0.0;11.63	Savithramma P Dinesh-Kumar	5	43	11.63
PlosBiol	17298187	Kristin D Kasschau;Noah Fahlgren;Elisabeth J Chapman;Christopher M Sullivan;Jason S Cumbie;Scott A Givan;James C Carrington	0;0;0;0;0;0;12	0.0;0.0;0.0;0.0;0.0;0.0;15.0	James C Carrington	12	80	15
PlosBiol	17355178	Hemai Parthasarathy;Emma Hill;Catriona MacCallum	0;0;0	0.0;0.0;0.0	Catriona MacCallum	0	10	0
PlosBiol	17355171	Shibu Yooseph;Granger Sutton;Douglas B Rusch;Aaron L Halpern;Shannon J Williamson;Karin Remington;Jonathan A Eisen;Karla B Heidelberg;Gerard Manning;Weizhong Li;Lukasz Jaroszewski;Piotr Cieplak;Christopher S Miller;Huiying Li;Susan T Mashiyama;Marcin P Joachimiak;Christopher van Belle;John-Marc Chandonia;David A Soergel;Yufeng Zhai;Kannan Natarajan;Shaun Lee;Benjamin J Raphael;Vineet Bafna;Robert…	0;0;0;1;0;0;1;0;0;0;0;0;0;0;0;1;0;0;0;0;0;0;0;0;0;5;3;6;0;0;0;0;5	0.0;0.0;0.0;0.71;0.0;0.0;0.71;0.0;0.0;0.0;0.0;0.0;0.0;0.0;0.0;0.71;0.0;0.0;0.0;0.0;0.0;0.0;0.0;0.0;0.0;3.57;2.14;4.29;0.0;0.0;0.0;0.0;3.57	David Eisenberg	6	140	4.29
PlosBiol	17355172	Natarajan Kannan;Susan S Taylor;Yufeng Zhai;J Craig Venter;Gerard Manning	3;5;0;1;4	4.17;6.94;0.0;1.39;5.56	Susan S Taylor	5	72	6.94
PlosBiol	17355174	Henry Nicholls	0	0	Henry Nicholls	0	4	0
PlosBiol	17355175	Rekha Seshadri;Saul A Kravitz;Larry Smarr;Paul Gilna;Marvin Frazier	0;0;0;0;2	0.0;0.0;0.0;0.0;33.33	Marvin Frazier	2	6	33.33
PlosBiol	17355176	Douglas B Rusch;Aaron L Halpern;Granger Sutton;Karla B Heidelberg;Shannon Williamson;Shibu Yooseph;Dongying Wu;Jonathan A Eisen;Jeff M Hoffman;Karin Remington;Karen Beeson;Bao Tran;Hamilton Smith;Holly Baden-Tillson;Clare Stewart;Joyce Thorpe;Jason Freeman;Cynthia Andrews-Pfannkoch;Joseph E Venter;Kelvin Li;Saul Kravitz;John F Heidelberg;Terry Utterback;Yu-Hui Rogers;Luisa I Falcón;Valeria Souza;…	0;0;0;0;0;0;0;1;0;0;0;0;0;0;0;0;0;0;0;0;0;0;0;0;0;0;0;0;2;0;0;0;0;0;0;0;0;0;0;4	0.0;0.0;0.0;0.0;0.0;0.0;0.0;1.47;0.0;0.0;0.0;0.0;0.0;0.0;0.0;0.0;0.0;0.0;0.0;0.0;0.0;0.0;0.0;0.0;0.0;0.0;0.0;0.0;2.94;0.0;0.0;0.0;0.0;0.0;0.0;0.0;0.0;0.0;0.0;5.88	J Craig Venter	4	68	5.88
PlosBiol	17355177	Jonathan A Eisen	5	14.29	Jonathan A Eisen	5	35	14.29
PlosBiol	17355173	Arti Rai;James Boyle	0;0	0.0;0.0	James Boyle	0	9	0
PlosBiol	17373854	Lars Malmström;Michael Riffle;Charlie E M Strauss;Dylan Chivian;Trisha N Davis;Richard Bonneau;David Baker	2;0;1;0;1;1;13	4.35;0.0;2.17;0.0;2.17;2.17;28.26	David Baker	13	46	28.26
PlosBiol	17373855	Thomas Dickmeis;Kajori Lahiri;Gabriela Nica;Daniela Vallone;Cristina Santoriello;Carl J Neumann;Matthias Hammerschmidt;Nicholas S Foulkes	0;0;0;0;0;0;7;5	0.0;0.0;0.0;0.0;0.0;0.0;10.94;7.81	Matthias Hammerschmidt	7	64	10.94
PlosBiol	17373856	Donna Garvey Brickner;Ivelisse Cajigas;Yvonne Fondufe-Mittendorf;Sara Ahmed;Pei-Chih Lee;Jonathan Widom;Jason H Brickner	0;0;0;0;0;1;2	0.0;0.0;0.0;0.0;0.0;1.72;3.45	Jason H Brickner	2	58	3.45
PlosBiol	17373857	Diego Fontaneto;Elisabeth A Herniou;Chiara Boschetti;Manuela Caprioli;Giulio Melone;Claudia Ricci;Timothy G Barraclough	0;0;0;0;0;0;3	0.0;0.0;0.0;0.0;0.0;0.0;8.11	Timothy G Barraclough	3	37	8.11
PlosBiol	17373858	Michael J Daly;Elena K Gaidamakova;Vera Y Matrosova;Alexander Vasilenko;Min Zhai;Richard D Leapman;Barry Lai;Bruce Ravel;Shu-Mei W Li;Kenneth M Kemner;James K Fredrickson	7;0;0;1;1;0;0;1;0;1;2	15.91;0.0;0.0;2.27;2.27;0.0;0.0;2.27;0.0;2.27;4.55	Michael J Daly	7	44	15.91
PlosBiol	17373859	Jeremy E Niven;John C Anderson;Simon B Laughlin	4;0;12	6.9;0.0;20.69	Simon B Laughlin	12	58	20.69
PlosBiol	17388687	Jeffrey A Pleiss;Gregg B Whitworth;Megan Bergkessel;Christine Guthrie	0;0;0;8	0.0;0.0;0.0;22.22	Christine Guthrie	8	36	22.22
PlosBiol	17388688	Tetsuya Mori;Dewight R Williams;Mark O Byrne;Ximing Qin;Martin Egli;Hassane S Mchaourab;Phoebe L Stewart;Carl Hirschie Johnson	1;0;0;0;0;0;1;8	2.63;0.0;0.0;0.0;0.0;0.0;2.63;21.05	Carl Hirschie Johnson	8	38	21.05
PlosBiol	17407383	Stephen Blake;Samantha Strindberg;Patrick Boudjan;Calixte Makombo;Inogwabini Bila-Isia;Omari Ilambu;Falk Grossmann;Lambert Bene-Bene;Bruno de Semboli;Valentin Mbenzo;Dino S'hwa;Rosine Bayogo;Liz Williamson;Mike Fay;John Hart;Fiona Maisels	0;0;0;0;0;0;0;0;0;0;0;0;0;0;0;0	0.0;0.0;0.0;0.0;0.0;0.0;0.0;0.0;0.0;0.0;0.0;0.0;0.0;0.0;0.0;0.0	Fiona Maisels	0	4	0
PlosBiol	17407380	Olin K Silander;Olivier Tenaillon;Lin Chao	0;1;4	0.0;1.92;7.69	Lin Chao	4	52	7.69
PlosBiol	17407381	Véronique Calleja;Damien Alcor;Michel Laguerre;Jongsun Park;Borivoj Vojnovic;Brian A Hemmings;Julian Downward;Peter J Parker;Banafshé Larijani	0;0;0;0;0;7;1;0;2	0.0;0.0;0.0;0.0;0.0;25.0;3.57;0.0;7.14	Brian A Hemmings	7	28	25
PlosBiol	17407382	Byrappa Venkatesh;Ewen F Kirkness;Yong-Hwee Loh;Aaron L Halpern;Alison P Lee;Justin Johnson;Nidhi Dandona;Lakshmi D Viswanathan;Alice Tay;J Craig Venter;Robert L Strausberg;Sydney Brenner	0;0;0;0;0;0;0;0;0;3;0;7	0.0;0.0;0.0;0.0;0.0;0.0;0.0;0.0;0.0;4.55;0.0;10.61	Sydney Brenner	7	66	10.61
PlosBiol	17425405	Helen E Dunbar;Alex C C Wilson;Nicole R Ferguson;Nancy A Moran	0;0;0;9	0.0;0.0;0.0;37.5	Nancy A Moran	9	24	37.5
PlosBiol	17425406	Abdellah Allali-Hassani;Patricia W Pan;Ludmila Dombrovski;Rafael Najmanovich;Wolfram Tempel;Aiping Dong;Peter Loppnau;Fernando Martin;Janet Thornton;Janet Thonton;Aled M Edwards;Alexey Bochkarev;Alexander N Plotnikov;Masoud Vedadi;Cheryl H Arrowsmith	1;0;0;0;0;0;0;0;0;0;0;0;1;2;0	2.17;0.0;0.0;0.0;0.0;0.0;0.0;0.0;0.0;0.0;0.0;0.0;2.17;4.35;0.0	Masoud Vedadi	2	46	4.35
PlosBiol	17425407	Uwe Firzlaff;Maike Schuchmann;Jan E Grunwald;Gerd Schuller;Lutz Wiegrebe	0;0;0;2;4	0.0;0.0;0.0;6.9;13.79	Lutz Wiegrebe	4	29	13.79
PlosBiol	17425408	Laura A Bannister;Roberto J Pezza;Janet R Donaldson;Dirk G de Rooij;Kerry J Schimenti;R Daniel Camerini-Otero;John C Schimenti	0;0;0;2;0;4;6	0.0;0.0;0.0;3.77;0.0;7.55;11.32	John C Schimenti	6	53	11.32
PlosBiol	17439304	Daniel T Blumstein;Charlie Saylan	0;0	0.0;0.0	Charlie Saylan	0	2	0
PlosBiol	17439297	Dean Mobbs;Hakwan C Lau;Owen D Jones;Christopher D Frith	0;2;0;1	0.0;3.64;0.0;1.82	Hakwan C Lau	2	55	3.64
PlosBiol	17439299	Catriona J MacCallum	0	0	Catriona J MacCallum	0	9	0
PlosBiol	17439300	Kevin J Mitchell	1	3.23	Kevin J Mitchell	1	31	3.23
PlosBiol	17439301	Michael J Conboy;Ariela O Karasov;Thomas A Rando	0;0;3	0.0;0.0;11.11	Thomas A Rando	3	27	11.11
PlosBiol	17439302	Máximo Ibo Galindo;José Ignacio Pueyo;Sylvaine Fouix;Sarah Anne Bishop;Juan Pablo Couso	0;0;0;0;5	0.0;0.0;0.0;0.0;11.9	Juan Pablo Couso	5	42	11.9
PlosBiol	17439303	Andrew R Weeks;Michael Turelli;William R Harcombe;K Tracy Reynolds;Ary A Hoffmann	0;1;0;0;11	0.0;2.44;0.0;0.0;26.83	Ary A Hoffmann	11	41	26.83
PlosBiol	17439305	Xiaoyu Zhang;Oliver Clarenz;Shawn Cokus;Yana V Bernatavichute;Matteo Pellegrini;Justin Goodrich;Steven E Jacobsen	0;0;0;0;1;4;4	0.0;0.0;0.0;0.0;1.92;7.69;7.69	Steven E Jacobsen	4	52	7.69
PlosBiol	17456006	Takashi Matsuo;Shigeru Sugaya;Jyunichiro Yasukawa;Toshiro Aigaki;Yoshiaki Fuyama	0;0;0;0;1	0.0;0.0;0.0;0.0;4.55	Yoshiaki Fuyama	1	22	4.55
PlosBiol	17456007	Shengxiang Zhang;Timothy H Murphy	0;3	0.0;4.76	Timothy H Murphy	3	63	4.76
PlosBiol	17456008	Joachim Gross;Alfons Schnitzler;Lars Timmermann;Markus Ploner	0;1;1;2	0.0;2.56;2.56;5.13	Markus Ploner	2	39	5.13
PlosBiol	17456004	Kwon Tae You;Long Shan Li;Nam-Gyun Kim;Hyun Ju Kang;Kwi Hye Koh;Yong-Joon Chwae;Kyoung Mi Kim;Yoon Ki Kim;Sung Mi Park;Sung Key Jang;Hoguen Kim	0;0;0;0;0;0;0;0;0;0;2	0.0;0.0;0.0;0.0;0.0;0.0;0.0;0.0;0.0;0.0;5.26	Hoguen Kim	2	38	5.26
PlosBiol	17456005	Stefano De Renzis;Olivier Elemento;Saeed Tavazoie;Eric F Wieschaus	1;0;0;5	2.08;0.0;0.0;10.42	Eric F Wieschaus	5	48	10.42
PlosBiol	17472439	Feng Qian;Fenghua Zhen;Jin Xu;Mei Huang;Wanyu Li;Zilong Wen	0;0;0;0;0;3	0.0;0.0;0.0;0.0;0.0;6.12	Zilong Wen	3	49	6.12
PlosBiol	17472440	Bente Vestergaard;Minna Groenning;Manfred Roessle;Jette S Kastrup;Marco van de Weert;James M Flink;Sven Frokjaer;Michael Gajhede;Dmitri I Svergun	0;0;0;0;0;0;2;0;2	0.0;0.0;0.0;0.0;0.0;0.0;4.08;0.0;4.08	Dmitri I Svergun	2	49	4.08
PlosBiol	17472436	João F Passos;Gabriele Saretzki;Shaheda Ahmed;Glyn Nelson;Torsten Richter;Heiko Peters;Ilka Wappler;Matthew J Birket;Graham Harold;Karin Schaeuble;Mark A Birch-Machin;Thomas B L Kirkwood;Thomas von Zglinicki	0;2;0;0;0;0;0;0;0;0;0;5;11	0.0;2.78;0.0;0.0;0.0;0.0;0.0;0.0;0.0;0.0;0.0;6.94;15.28	Thomas von Zglinicki	11	72	15.28
PlosBiol	17472437	Steve W Lockless;Ming Zhou;Roderick MacKinnon	2;0;5	7.69;0.0;19.23	Roderick MacKinnon	5	26	19.23
PlosBiol	17472438	Arne Lindqvist;Wouter van Zon;Christina Karlsson Rosenthal;Rob M F Wolthuis	0;0;2;1	0.0;0.0;3.7;1.85	Christina Karlsson Rosenthal	2	54	3.7
PlosBiol	17488183	John F Bruno;Elizabeth R Selig;Kenneth S Casey;Cathie A Page;Bette L Willis;C Drew Harvell;Hugh Sweatman;Amy M Melendy	1;0;0;0;0;3;0;0	2.94;0.0;0.0;0.0;0.0;8.82;0.0;0.0	C Drew Harvell	3	34	8.82
PlosBiol	17488184	Sebastian Grönke;Günter Müller;Jochen Hirsch;Sonja Fellert;Alexandra Andreou;Tobias Haase;Herbert Jäckle;Ronald P Kühnlein	0;1;0;0;0;0;1;2	0.0;2.22;0.0;0.0;0.0;0.0;2.22;4.44	Ronald P Kühnlein	2	45	4.44
PlosBiol	17488185	Heleen A Slagter;Antoine Lutz;Lawrence L Greischar;Andrew D Francis;Sander Nieuwenhuis;James M Davis;Richard J Davidson	0;0;0;0;1;0;1	0.0;0.0;0.0;0.0;3.85;0.0;3.85	Richard J Davidson	1	26	3.85
PlosBiol	17503968	Patrick E MacDonald;Yang Zhang De Marinis;Reshma Ramracheya;Albert Salehi;Xiaosong Ma;Paul R V Johnson;Roger Cox;Lena Eliasson;Patrik Rorsman	0;0;0;2;0;0;0;0;10	0.0;0.0;0.0;3.51;0.0;0.0;0.0;0.0;17.54	Patrik Rorsman	10	57	17.54
PlosBiol	17503969	Achim Haecker;Dai Qi;Tobias Lilja;Bernard Moussian;Luiz Paulo Andrioli;Stefan Luschnig;Mattias Mannervik	0;0;0;0;0;1;2	0.0;0.0;0.0;0.0;0.0;1.92;3.85	Mattias Mannervik	2	52	3.85
PlosBiol	17503963	Petko M Petkov;Joel H Graber;Gary A Churchill;Keith DiPetrillo;Benjamin L King;Kenneth Paigen	0;0;0;0;0;1	0.0;0.0;0.0;0.0;0.0;50.0	Kenneth Paigen	1	2	50
PlosBiol	17503965	Lori Marino;Richard C Connor;R Ewan Fordyce;Louis M Herman;Patrick R Hof;Louis Lefebvre;David Lusseau;Brenda McCowan;Esther A Nimchinsky;Adam A Pack;Luke Rendell;Joy S Reidenberg;Diana Reiss;Mark D Uhen;Estel Van der Gucht;Hal Whitehead	1;3;0;5;1;0;1;1;2;5;0;3;4;1;1;2	2.0;6.0;0.0;10.0;2.0;0.0;2.0;2.0;4.0;10.0;0.0;6.0;8.0;2.0;2.0;4.0	Adam A Pack	5	50	10
PlosBiol	17503966	Cheryl A Kerfeld;Robert W Simons	0;0	0.0;0.0	Robert W Simons	0	7	0
PlosBiol	17503967	John Whitfield	0	0	John Whitfield	0	4	0
PlosBiol	17518518	Yingssu Tsai;Michael R Sawaya;Gordon C Cannon;Fei Cai;Eric B Williams;Sabine Heinhorst;Cheryl A Kerfeld;Todd O Yeates	0;0;0;0;0;2;0;2	0.0;0.0;0.0;0.0;0.0;4.65;0.0;4.65	Todd O Yeates	2	43	4.65
PlosBiol	17518519	Jessica L Feldman;Stefan Geimer;Wallace F Marshall	0;0;2	0.0;0.0;3.7	Wallace F Marshall	2	54	3.7
PlosBiol	17535113	Kristen Brennand;Danwei Huangfu;Doug Melton	0;0;0	0.0;0.0;0.0	Doug Melton	0	36	0
PlosBiol	17535111	Rachna Kaushik;Pipat Nawathean;Ania Busza;Alejandro Murad;Patrick Emery;Michael Rosbash	0;0;0;0;1;13	0.0;0.0;0.0;0.0;2.22;28.89	Michael Rosbash	13	45	28.89
PlosBiol	17550308	Julia Y Lee;Marina Kozak;Joel D Martin;Erin Pennock;F Brad Johnson	0;0;0;0;3	0.0;0.0;0.0;0.0;4.62	F Brad Johnson	3	65	4.62
PlosBiol	17564495	Xiu-Ping Wang;Marika Suomalainen;Szabolcs Felszeghy;Laura C Zelarayan;Maria T Alonso;Maksim V Plikus;Richard L Maas;Cheng-Ming Chuong;Thomas Schimmang;Irma Thesleff	0;0;0;0;0;0;0;2;1;7	0.0;0.0;0.0;0.0;0.0;0.0;0.0;7.41;3.7;25.93	Irma Thesleff	7	27	25.93
PlosBiol	17550307	Yi Fang;Ning Wu;Xin Gan;Wanhua Yan;James C Morrell;Stephen J Gould	0;0;0;0;0;3	0.0;0.0;0.0;0.0;0.0;4.62	Stephen J Gould	3	65	4.62
PlosBiol	17550306	Walter Jetz;David S Wilcove;Andrew P Dobson	0;0;1	0.0;0.0;6.25	Andrew P Dobson	1	16	6.25
PlosBiol	17550305	Hans Hombauer;David Weismann;Ingrid Mudrak;Claudia Stanzel;Thomas Fellner;Daniel H Lackner;Egon Ogris	0;0;0;0;0;0;4	0.0;0.0;0.0;0.0;0.0;0.0;10.53	Egon Ogris	4	38	10.53
PlosBiol	17550304	José M Ranz;Damien Maurin;Yuk S Chan;Marcin von Grotthuss;LaDeana W Hillier;John Roote;Michael Ashburner;Casey M Bergman	3;0;0;0;0;0;4;4	2.88;0.0;0.0;0.0;0.0;0.0;3.85;3.85	Casey M Bergman	4	104	3.85
PlosBiol	17564499	Robert C Liu;Christoph E Schreiner	1;6	2.5;15.0	Christoph E Schreiner	6	40	15
PlosBiol	17579514	Jian Xu;Michael A Mahowald;Ruth E Ley;Catherine A Lozupone;Micah Hamady;Eric C Martens;Bernard Henrissat;Pedro M Coutinho;Patrick Minx;Philippe Latreille;Holland Cordum;Andrew Van Brunt;Kyung Kim;Robert S Fulton;Lucinda A Fulton;Sandra W Clifton;Richard K Wilson;Robin D Knight;Jeffrey I Gordon	0;0;0;0;0;0;0;0;0;0;0;0;0;0;0;0;0;0;7	0.0;0.0;0.0;0.0;0.0;0.0;0.0;0.0;0.0;0.0;0.0;0.0;0.0;0.0;0.0;0.0;0.0;0.0;12.07	Jeffrey I Gordon	7	58	12.07
PlosBiol	17579515	Liling Zheng;Cindi Schwartz;Valentin Magidson;Alexey Khodjakov;Snezhana Oliferenko	0;0;0;1;2	0.0;0.0;0.0;2.04;4.08	Snezhana Oliferenko	2	49	4.08
PlosBiol	17579516	Kun Tang;Kevin R Thornton;Mark Stoneking	1;1;0	2.0;2.0;0.0	Kevin R Thornton	1	50	2
PlosBiol	17579517	Julia W Pridgeon;James A Olzmann;Lih-Shen Chin;Lian Li	0;0;0;7	0.0;0.0;0.0;17.5	Lian Li	7	40	17.5
PlosBiol	17564493	Nicolas Bertin;Nicolas Simonis;Denis Dupuy;Michael E Cusick;Jing-Dong J Han;Hunter B Fraser;Frederick P Roth;Marc Vidal	0;0;0;0;0;2;0;2	0.0;0.0;0.0;0.0;0.0;5.71;0.0;5.71	Marc Vidal	2	35	5.71
PlosBiol	17564494	Nizar N Batada;Teresa Reguly;Ashton Breitkreutz;Lorrie Boucher;Bobby-Joe Breitkreutz;Laurence D Hurst;Mike Tyers	0;0;0;0;0;0;3	0.0;0.0;0.0;0.0;0.0;0.0;25.0	Mike Tyers	3	12	25
PlosBiol	17564497	Benjamin P Oldroyd	3	12.5	Benjamin P Oldroyd	3	24	12.5
PlosBiol	17564498	Dan Ferber	0	0	Dan Ferber	0	5	0
PlosBiol	17594177	Felix Warneken;Brian Hare;Alicia P Melis;Daniel Hanus;Michael Tomasello	0;0;0;0;3	0.0;0.0;0.0;0.0;21.43	Michael Tomasello	3	14	21.43
PlosBiol	17594178	Liza Gross	0	0	Liza Gross	0	20	0
PlosBiol	17594176	Chana Palmer;Elisabeth M Bik;Daniel B DiGiulio;David A Relman;Patrick O Brown	0;0;0;4;1	0.0;0.0;0.0;6.06;1.52	David A Relman	4	66	6.06
PlosBiol	17608564	Emre Yaksi;Benjamin Judkewitz;Rainer W Friedrich	0;0;9	0.0;0.0;11.54	Rainer W Friedrich	9	78	11.54
PlosBiol	17622194	Susanne E Hausselt;Thomas Euler;Peter B Detwiler;Winfried Denk	0;1;1;3	0.0;1.45;1.45;4.35	Winfried Denk	3	69	4.35
PlosBiol	17645390	Thomas Alerstam;Mikael Rosén;Johan Bäckman;Per G P Ericson;Olof Hellgren	0;3;0;1;0	0.0;27.27;0.0;9.09;0.0	Mikael Rosén	3	11	27.27
PlosBiol	17645391	Marc Hammarlund;Mark T Palfreyman;Shigeki Watanabe;Shawn Olsen;Erik M Jorgensen	0;0;0;0;7	0.0;0.0;0.0;0.0;7.53	Erik M Jorgensen	7	93	7.53
PlosBiol	17608563	LaDeana W Hillier;Raymond D Miller;Scott E Baird;Asif Chinwalla;Lucinda A Fulton;Daniel C Koboldt;Robert H Waterston	0;2;1;0;0;1;2	0.0;5.26;2.63;0.0;0.0;2.63;5.26	Robert H Waterston	2	38	5.26
PlosBiol	17608565	Danian Chen;Rene Opavsky;Marek Pacal;Naoyuki Tanimoto;Pamela Wenzel;Mathias W Seeliger;Gustavo Leone;Rod Bremner	0;0;0;0;0;1;6;5	0.0;0.0;0.0;0.0;0.0;1.39;8.33;6.94	Gustavo Leone	6	72	8.33
PlosBiol	17638416	James J Elser;Andrew Hamilton	4;0	30.77;0.0	James J Elser	4	13	30.77
PlosBiol	17622193	Boerries Brandenburg;Lily Y Lee;Melike Lakadamyali;Michael J Rust;Xiaowei Zhuang;James M Hogle	0;0;0;0;2;5	0.0;0.0;0.0;0.0;3.7;9.26	James M Hogle	5	54	9.26
PlosBiol	17622195	Takashi R Sato;Noah W Gray;Zachary F Mainen;Karel Svoboda	2;0;0;13	2.11;0.0;0.0;13.68	Karel Svoboda	13	95	13.68
PlosBiol	17638417	Frans B M de Waal	2	25	Frans B M de Waal	2	8	25
PlosBiol	17638418	Shai Meiri;Georgina M Mace	0;4	0.0;66.67	Georgina M Mace	4	6	66.67
PlosBiol	17608566	Claudia Rutte;Michael Taborsky	0;3	0.0;8.57	Michael Taborsky	3	35	8.57
PlosBiol	17638419	Aimee Quitmeyer;Rebecca Roberts	0;0	0.0;0.0	Rebecca Roberts	0	17	0
PlosBiol	17638420	Guido Kroemer;Klas Blomgren	2;1	9.52;4.76	Guido Kroemer	2	21	9.52
PlosBiol	17676978	Jamie D Roitman;Elizabeth M Brannon;Michael L Platt	2;1;5	3.92;1.96;9.8	Michael L Platt	5	51	9.8
PlosBiol	17676977	Nadin Rohland;Anna-Sapfo Malaspinas;Joshua L Pollack;Montgomery Slatkin;Paul Matheus;Michael Hofreiter	0;0;0;0;0;4	0.0;0.0;0.0;0.0;0.0;8.0	Michael Hofreiter	4	50	8
PlosBiol	17676976	Stuart Humphries;Richard H C Bonser;Mark P Witton;David M Martill	0;0;0;0	0.0;0.0;0.0;0.0	David M Martill	0	12	0
PlosBiol	17676975	Wigard P Kloosterman;Anne K Lagendijk;René F Ketting;Jon D Moulton;Ronald H A Plasterk	0;0;0;0;5	0.0;0.0;0.0;0.0;13.51	Ronald H A Plasterk	5	37	13.51
PlosBiol	17676974	Stuart M Chambers;Chad A Shaw;Catherine Gatza;C Joseph Fisk;Lawrence A Donehower;Margaret A Goodell	0;1;0;0;3;5	0.0;1.92;0.0;0.0;5.77;9.62	Margaret A Goodell	5	52	9.62
PlosBiol	17676992	David Leitsch;Daniel Kolarich;Iain B H Wilson;Friedrich Altmann;Michael Duchêne	0;0;0;1;1	0.0;0.0;0.0;2.13;2.13	Michael Duchêne	1	47	2.13
PlosBiol	17676993	Yamini Dalal;Hongda Wang;Stuart Lindsay;Steven Henikoff	0;1;1;11	0.0;1.89;1.89;20.75	Steven Henikoff	11	53	20.75
PlosBiol	17683202	Michael F Covington;Stacey L Harmer	1;4	1.37;5.48	Stacey L Harmer	4	73	5.48
PlosBiol	17683199	Andrea L Manuell;Joel Quispe;Stephen P Mayfield	0;1;9	0.0;1.47;13.24	Stephen P Mayfield	9	68	13.24
PlosBiol	17683200	David Altman;Debanjan Goswami;Tama Hasson;James A Spudich;Satyajit Mayor	0;0;5;3;3	0.0;0.0;15.15;9.09;9.09	Tama Hasson	5	33	15.15
PlosBiol	17696644	Angela L M Johnston;Xueqing Lun;Jennifer J Rahn;Abdelhamid Liacini;Limei Wang;Mark G Hamilton;Ian F Parney;Barbara L Hempstead;Stephen M Robbins;Peter A Forsyth;Donna L Senger	0;0;0;0;0;0;0;3;0;1;1	0.0;0.0;0.0;0.0;0.0;0.0;0.0;3.85;0.0;1.28;1.28	Barbara L Hempstead	3	78	3.85
PlosBiol	17683201	David Dupret;Annabelle Fabre;Màtè Dàniel Döbrössy;Aude Panatier;José Julio Rodríguez;Stéphanie Lamarque;Valerie Lemaire;Stephane H R Oliet;Pier-Vincenzo Piazza;Djoher Nora Abrous	0;0;0;0;0;0;0;0;0;6	0.0;0.0;0.0;0.0;0.0;0.0;0.0;0.0;0.0;11.11	Djoher Nora Abrous	6	54	11.11
PlosBiol	17696646	Cynthia C Steiner;Jesse N Weber;Hopi E Hoekstra	0;0;4	0.0;0.0;14.29	Hopi E Hoekstra	4	28	14.29
PlosBiol	17696647	Benjamin G Kopek;Guy Perkins;David J Miller;Mark H Ellisman;Paul Ahlquist	0;0;1;9;10	0.0;0.0;1.41;12.68;14.08	Paul Ahlquist	10	71	14.08
PlosBiol	17696648	Orion D Weiner;William A Marganski;Lani F Wu;Steven J Altschuler;Marc W Kirschner	3;0;0;0;2	7.14;0.0;0.0;0.0;4.76	Orion D Weiner	3	42	7.14
PlosBiol	17696645	Gustavo A B da Fonseca;Carlos Manuel Rodriguez;Guy Midgley;Jonah Busch;Lee Hannah;Russell A Mittermeier	0;0;0;0;0;0	0.0;0.0;0.0;0.0;0.0;0.0	Russell A Mittermeier	0	2	0
PlosBiol	17696643	Lars Chittka;Thomas F Döring	4;1	21.05;5.26	Lars Chittka	4	19	21.05
PlosBiol	17622196	Cameron S Osborne;Lyubomira Chakalova;Jennifer A Mitchell;Alice Horton;Andrew L Wood;Daniel J Bolland;Anne E Corcoran;Peter Fraser	0;0;0;0;0;0;1;5	0.0;0.0;0.0;0.0;0.0;0.0;1.89;9.43	Peter Fraser	5	53	9.43
PlosBiol	17608567	Uhn Soo Cho;Seamus Morrone;Anna A Sablina;Jason D Arroyo;William C Hahn;Wenqing Xu	0;0;0;0;6;1	0.0;0.0;0.0;0.0;11.54;1.92	William C Hahn	6	52	11.54
PlosBiol	17713985	Kerrie A Wilson;Emma C Underwood;Scott A Morrison;Kirk R Klausmeyer;William W Murdoch;Belinda Reyers;Grant Wardell-Johnson;Pablo A Marquet;Phil W Rundel;Marissa F McBride;Robert L Pressey;Michael Bode;Jon M Hoekstra;Sandy Andelman;Michael Looker;Carlo Rondinini;Peter Kareiva;M Rebecca Shaw;Hugh P Possingham	0;0;0;0;0;0;0;0;1;0;0;0;0;0;0;0;0;1;1	0.0;0.0;0.0;0.0;0.0;0.0;0.0;0.0;10.0;0.0;0.0;0.0;0.0;0.0;0.0;0.0;0.0;10.0;10.0	Hugh P Possingham	1	10	10
PlosBiol	17713986	Tim F Cooper	2	4.17	Tim F Cooper	2	48	4.17
PlosBiol	17760501	Bärbel Stecher;Riccardo Robbiani;Alan W Walker;Astrid M Westendorf;Manja Barthel;Marcus Kremer;Samuel Chaffron;Andrew J Macpherson;Jan Buer;Julian Parkhill;Gordon Dougan;Christian von Mering;Wolf-Dietrich Hardt	0;0;0;0;0;0;0;0;2;0;0;0;7	0.0;0.0;0.0;0.0;0.0;0.0;0.0;0.0;3.28;0.0;0.0;0.0;11.48	Wolf-Dietrich Hardt	7	61	11.48
PlosBiol	17760505	Davide F V Corona;Giorgia Siriaco;Jennifer A Armstrong;Natalia Snarskaya;Stephanie A McClymont;Matthew P Scott;John W Tamkun	1;1;0;0;0;0;6	1.72;1.72;0.0;0.0;0.0;0.0;10.34	John W Tamkun	6	58	10.34
PlosBiol	17760506	Catherine I Lacayo;Zachary Pincus;Martijn M VanDuijn;Cyrus A Wilson;Daniel A Fletcher;Frank B Gertler;Alex Mogilner;Julie A Theriot	0;0;0;0;0;12;3;8	0.0;0.0;0.0;0.0;0.0;21.43;5.36;14.29	Frank B Gertler	12	56	21.43
PlosBiol	17760502	Jian Qin;Peter Calabrese;Irene Tiemann-Boege;Deepali Narendra Shinde;Song-Ro Yoon;David Gelfand;Keith Bauer;Norman Arnheim	0;0;0;0;0;0;1;1	0.0;0.0;0.0;0.0;0.0;0.0;2.17;2.17	Norman Arnheim	1	46	2.17
PlosBiol	17760503	Marc Mussmann;Fen Z Hu;Michael Richter;Dirk de Beer;André Preisler;Bo B Jørgensen;Marcel Huntemann;Frank Oliver Glöckner;Rudolf Amann;Werner J H Koopman;Roger S Lasken;Benjamin Janto;Justin Hogg;Paul Stoodley;Robert Boissy;Garth D Ehrlich	1;0;0;0;0;4;0;0;3;0;6;0;0;0;0;0	1.3;0.0;0.0;0.0;0.0;5.19;0.0;0.0;3.9;0.0;7.79;0.0;0.0;0.0;0.0;0.0	Roger S Lasken	6	77	7.79
PlosBiol	17760504	Oliver Trentmann;Matthias Horn;Anke C Terwisscha van Scheltinga;H Ekkehard Neuhaus;Ilka Haferkamp	0;2;0;10;3	0.0;3.92;0.0;19.61;5.88	H Ekkehard Neuhaus	10	51	19.61
PlosBiol	17803355	Nadav Ahituv;Yiwen Zhu;Axel Visel;Amy Holt;Veena Afzal;Len A Pennacchio;Edward M Rubin	0;0;0;0;0;0;2	0.0;0.0;0.0;0.0;0.0;0.0;8.7	Edward M Rubin	2	23	8.7
PlosBiol	17803356	Takehito Yoshida;Stephen P Ellner;Laura E Jones;Brendan J M Bohannan;Richard E Lenski;Nelson G Hairston	0;1;1;1;4;6	0.0;3.57;3.57;3.57;14.29;21.43	Nelson G Hairston	6	28	21.43
PlosBiol	17803357	Kirsten Bomblies;Janne Lempe;Petra Epple;Norman Warthmann;Christa Lanz;Jeffery L Dangl;Detlef Weigel	0;0;0;0;0;4;2	0.0;0.0;0.0;0.0;0.0;8.89;4.44	Jeffery L Dangl	4	45	8.89
PlosBiol	17803358	Lark Kyun Kim;Un Yung Choi;Hwan Sung Cho;Jung Seon Lee;Wook-bin Lee;Jihyun Kim;Kyoungsuk Jeong;Jaewon Shim;Jeongsil Kim-Ha;Young-Joon Kim	0;0;0;0;0;0;0;0;0;2	0.0;0.0;0.0;0.0;0.0;0.0;0.0;0.0;0.0;4.26	Young-Joon Kim	2	47	4.26
PlosBiol	17803359	Benjamin B Kaufmann;Qiong Yang;Jerome T Mettetal;Alexander van Oudenaarden	0;0;0;7	0.0;0.0;0.0;17.5	Alexander van Oudenaarden	7	40	17.5
PlosBiol	17803360	Catherine A Leamey;Sam Merlin;Paul Lattouf;Atomu Sawatari;Xiaohong Zhou;Natasha Demel;Kelly A Glendining;Toshitaka Oohashi;Mriganka Sur;Reinhard Fässler	1;0;0;0;0;0;0;0;3;2	1.75;0.0;0.0;0.0;0.0;0.0;0.0;0.0;5.26;3.51	Mriganka Sur	3	57	5.26
PlosBiol	17803354	Samuel Levy;Granger Sutton;Pauline C Ng;Lars Feuk;Aaron L Halpern;Brian P Walenz;Nelson Axelrod;Jiaqi Huang;Ewen F Kirkness;Gennady Denisov;Yuan Lin;Jeffrey R MacDonald;Andy Wing Chun Pang;Mary Shago;Timothy B Stockwell;Alexia Tsiamouri;Vineet Bafna;Vikas Bansal;Saul A Kravitz;Dana A Busam;Karen Y Beeson;Tina C McIntosh;Karin A Remington;Josep F Abril;John Gill;Jon Borman;Yu-Hui Rogers;Marvin E F…	0;2;0;0;1;0;0;0;0;0;0;0;0;0;0;0;0;0;0;0;0;0;0;0;0;0;0;0;10;0;7	0.0;2.17;0.0;0.0;1.09;0.0;0.0;0.0;0.0;0.0;0.0;0.0;0.0;0.0;0.0;0.0;0.0;0.0;0.0;0.0;0.0;0.0;0.0;0.0;0.0;0.0;0.0;0.0;10.87;0.0;7.61	Stephen W Scherer	10	92	10.87
PlosBiol	17850179	Wei Cao;Li Zhang;David B Rosen;Laura Bover;Gokuran Watanabe;Musheng Bao;Lewis L Lanier;Yong-Jun Liu	0;0;0;0;0;0;4;6	0.0;0.0;0.0;0.0;0.0;0.0;5.26;7.89	Yong-Jun Liu	6	76	7.89
PlosBiol	17850182	John P Masly;Daven C Presgraves	1;4	1.45;5.8	Daven C Presgraves	4	69	5.8
PlosBiol	17850180	Rebecca Hunt-Newbury;Ryan Viveiros;Robert Johnsen;Allan Mah;Dina Anastas;Lily Fang;Erin Halfnight;David Lee;John Lin;Adam Lorch;Sheldon McKay;H Mark Okada;Jie Pan;Ana K Schulz;Domena Tu;Kim Wong;Z Zhao;Andrey Alexeyenko;Thomas Burglin;Eric Sonnhammer;Ralf Schnabel;Steven J Jones;Marco A Marra;David L Baillie;Donald G Moerman	0;0;0;0;0;0;0;0;0;0;0;0;0;0;0;0;0;0;0;0;1;0;1;0;5	0.0;0.0;0.0;0.0;0.0;0.0;0.0;0.0;0.0;0.0;0.0;0.0;0.0;0.0;0.0;0.0;0.0;0.0;0.0;0.0;1.96;0.0;1.96;0.0;9.8	Donald G Moerman	5	51	9.8
PlosBiol	17850181	Cilla Söderhäll;Ingo Marenholz;Tamara Kerscher;Franz Rüschendorf;Jorge Esparza-Gordillo;Margitta Worm;Christoph Gruber;Gabriele Mayr;Mario Albrecht;Klaus Rohde;Herbert Schulz;Ulrich Wahn;Norbert Hubner;Young-Ae Lee	1;0;0;0;0;0;0;0;0;0;0;1;0;2	2.38;0.0;0.0;0.0;0.0;0.0;0.0;0.0;0.0;0.0;0.0;2.38;0.0;4.76	Young-Ae Lee	2	42	4.76
PlosBiol	17880263	Eli Arama;Maya Bader;Gabrielle E Rieckhof;Hermann Steller	0;0;0;11	0.0;0.0;0.0;10.68	Hermann Steller	11	103	10.68
PlosBiol	17880264	Rebecca E Zordan;Mathew G Miller;David J Galgoczy;Brian B Tuch;Alexander D Johnson	0;0;0;0;6	0.0;0.0;0.0;0.0;19.35	Alexander D Johnson	6	31	19.35
PlosBiol	17880262	W Jason Cummings;Munehisa Yabuki;Ellen C Ordinario;David W Bednarski;Simon Quay;Nancy Maizels	0;0;0;0;0;5	0.0;0.0;0.0;0.0;0.0;5.62	Nancy Maizels	5	89	5.62
PlosBiol	17896865	Catherine C L Wong;Tao Xu;Reena Rai;Aaron O Bailey;John R Yates;Yuri I Wolf;Henry Zebroski;Anna Kashina	0;0;0;0;3;0;0;1	0.0;0.0;0.0;0.0;9.38;0.0;0.0;3.12	John R Yates	3	32	9.38
PlosBiol	17896866	Antoine Del Cul;Sylvain Baillet;Stanislas Dehaene	0;0;13	0.0;0.0;21.31	Stanislas Dehaene	13	61	21.31
PlosBiol	17896863	Merav Socolovsky;Michael Murrell;Ying Liu;Ramona Pop;Ermelinda Porpiglia;Andre Levchenko	3;0;0;1;0;1	4.84;0.0;0.0;1.61;0.0;1.61	Merav Socolovsky	3	62	4.84
PlosBiol	17896864	Thijs Kaper;Loren L Looger;Hitomi Takanaga;Michael Platten;Lawrence Steinman;Wolf B Frommer	0;0;0;0;1;7	0.0;0.0;0.0;0.0;2.0;14.0	Wolf B Frommer	7	50	14
PlosBiol	17713987	Corinna Thom;David C Gilley;Judith Hooper;Harald E Esch	0;0;0;0	0.0;0.0;0.0;0.0	Harald E Esch	0	11	0
PlosBiol	17713988	Erel Levine;Zhongge Zhang;Thomas Kuhlman;Terence Hwa	0;1;0;4	0.0;1.11;0.0;4.44	Terence Hwa	4	90	4.44
PlosBiol	17880265	J Arjan G M de Visser	1	8.33	J Arjan G M de Visser	1	12	8.33
PlosBiol	17880266	David S Schneider	4	20	David S Schneider	4	20	20
PlosBiol	17880267	Nicholas I Mundy	2	10.53	Nicholas I Mundy	2	19	10.53
PlosBiol	17914900	Shane L Rea;Natascia Ventura;Thomas E Johnson	1;2;4	1.39;2.78;5.56	Thomas E Johnson	4	72	5.56
PlosBiol	17914901	Oliver Medvedik;Dudley W Lamming;Keyman D Kim;David A Sinclair	0;0;0;9	0.0;0.0;0.0;13.04	David A Sinclair	9	69	13.04
PlosBiol	17914902	Wolfram Tempel;Wael M Rabeh;Katrina L Bogan;Peter Belenky;Marzena Wojcik;Heather F Seidle;Lyudmila Nedyalkova;Tianle Yang;Anthony A Sauve;Hee-Won Park;Charles Brenner	0;0;0;0;0;0;0;0;0;1;4	0.0;0.0;0.0;0.0;0.0;0.0;0.0;0.0;0.0;2.38;9.52	Charles Brenner	4	42	9.52
PlosBiol	17914903	Shouzhen Xia;Tim Tully	0;9	0.0;16.07	Tim Tully	9	56	16.07
PlosBiol	17914904	Michael L Smith;Delphine Gourdon;William C Little;Kristopher E Kubow;R Andresen Eguiluz;Sheila Luna-Morris;Viola Vogel	0;0;0;0;0;0;13	0.0;0.0;0.0;0.0;0.0;0.0;25.0	Viola Vogel	13	52	25
PlosBiol	17914905	Edward C Holmes	3	30	Edward C Holmes	3	10	30
PlosBiol	17927451	Ken Mackie	7	29.17	Ken Mackie	7	24	29.17
PlosBiol	17927450	Winfried Hense;John F Baines;John Parsch	0;0;3	0.0;0.0;6.67	John Parsch	3	45	6.67
PlosBiol	17927449	Meghan W McKnight;Peter S White;Robert I McDonald;John F Lamoreux;Wes Sechrest;Robert S Ridgely;Simon N Stuart	0;0;0;1;1;3;1	0.0;0.0;0.0;4.17;4.17;12.5;4.17	Robert S Ridgely	3	24	12.5
PlosBiol	17927448	Peter P Borbat;Kavitha Surendhran;Marco Bortolus;Ping Zou;Jack H Freed;Hassane S Mchaourab	0;0;0;0;6;2	0.0;0.0;0.0;0.0;12.24;4.08	Jack H Freed	6	49	12.24
PlosBiol	17927447	Krisztina Monory;Heike Blaudzun;Federico Massa;Nadine Kaiser;Thomas Lemberger;Günther Schütz;Carsten T Wotjak;Beat Lutz;Giovanni Marsicano	0;0;0;0;0;3;1;1;13	0.0;0.0;0.0;0.0;0.0;3.66;1.22;1.22;15.85	Giovanni Marsicano	13	82	15.85
PlosBiol	17941721	Tohei Yokogawa;Wilfredo Marin;Juliette Faraco;Guillaume Pézeron;Lior Appelbaum;Jian Zhang;Frédéric Rosa;Philippe Mourrain;Emmanuel Mignot	0;0;0;0;0;0;0;0;13	0.0;0.0;0.0;0.0;0.0;0.0;0.0;0.0;16.25	Emmanuel Mignot	13	80	16.25
PlosBiol	17941722	Margaret Glass	0	0	Margaret Glass	0	1	0
PlosBiol	17941717	Yan Wang;Harish R Krishnan;Alfredo Ghezzi;Jerry C P Yin;Nigel S Atkinson	0;0;0;5;9	0.0;0.0;0.0;5.88;10.59	Nigel S Atkinson	9	85	10.59
PlosBiol	17941718	Jason M Williams;W Anthony Owens;Gregory H Turner;Christine Saunders;Concetta Dipace;Randy D Blakely;Charles P France;John C Gore;Lynette C Daws;Malcolm J Avison;Aurelio Galli	0;0;0;0;0;2;0;2;1;0;13	0.0;0.0;0.0;0.0;0.0;3.03;0.0;3.03;1.52;0.0;19.7	Aurelio Galli	13	66	19.7
PlosBiol	17941719	Christopher J Hale;Jennifer L Stonaker;Stephen M Gross;Jay B Hollick	0;0;0;8	0.0;0.0;0.0;12.7	Jay B Hollick	8	63	12.7
PlosBiol	17941720	Yi-Chieh Nancy Du;Brian C Lewis;Douglas Hanahan;Harold Varmus	1;2;9;0	1.67;3.33;15.0;0.0	Douglas Hanahan	9	60	15
PlosBiol	17958474	Liza Gross	0	0	Liza Gross	0	1	0
PlosBiol	17958470	Eric Brunner	4	22.22	Eric Brunner	4	18	22.22
PlosBiol	17958471	Virginie Sterpenich;Geneviève Albouy;Mélanie Boly;Gilles Vandewalle;Annabelle Darsaud;Evelyne Balteau;Thien Thanh Dang-Vu;Martin Desseilles;Arnaud D'Argembeau;Steffen Gais;Géraldine Rauchs;Manuel Schabus;Christian Degueldre;André Luxen;Fabienne Collette;Pierre Maquet	0;0;0;0;0;0;0;0;0;3;0;0;0;0;0;4	0.0;0.0;0.0;0.0;0.0;0.0;0.0;0.0;0.0;5.45;0.0;0.0;0.0;0.0;0.0;7.27	Pierre Maquet	4	55	7.27
PlosBiol	17958472	Tobias Overath;Rhodri Cusack;Sukhbinder Kumar;Katharina von Kriegstein;Jason D Warren;Manon Grube;Robert P Carlyon;Timothy D Griffiths	0;2;0;1;0;0;0;4	0.0;5.13;0.0;2.56;0.0;0.0;0.0;10.26	Timothy D Griffiths	4	39	10.26
PlosBiol	17958473	Marc Ancrenaz;Lisa Dabek;Susan O'Neil	1;0;0	100.0;0.0;0.0	Marc Ancrenaz	1	1	100
PlosBiol	18044986	HoJung Cho;Henrik Jönsson;Kyle Campbell;Pontus Melke;Joshua W Williams;Bruno Jedynak;Ann M Stevens;Alex Groisman;Andre Levchenko	0;0;0;0;0;0;0;0;1	0.0;0.0;0.0;0.0;0.0;0.0;0.0;0.0;4.17	Andre Levchenko	1	24	4.17
PlosBiol	17973578	Ilka Diester;Andreas Nieder	0;7	0.0;16.67	Andreas Nieder	7	42	16.67
PlosBiol	17973577	Leila M Luheshi;Gian Gaetano Tartaglia;Ann-Christin Brorsson;Amol P Pawar;Ian E Watson;Fabrizio Chiti;Michele Vendruscolo;David A Lomas;Christopher M Dobson;Damian C Crowther	0;0;0;0;0;0;0;0;9;1	0.0;0.0;0.0;0.0;0.0;0.0;0.0;0.0;30.0;3.33	Christopher M Dobson	9	30	30
PlosBiol	17973576	Idan Menashe;Tatjana Abaffy;Yehudit Hasin;Sivan Goshen;Vered Yahalom;Charles W Luetje;Doron Lancet	0;0;0;0;0;1;7	0.0;0.0;0.0;0.0;0.0;2.27;15.91	Doron Lancet	7	44	15.91
PlosBiol	17988175	Patrick M Ferree;Daniel A Barbash	0;0	0.0;0.0	Daniel A Barbash	0	30	0
PlosBiol	17988172	Yun Tao;John P Masly;Luciana Araripe;Yeyan Ke;Daniel L Hartl	0;1;0;0;4	0.0;1.56;0.0;0.0;6.25	Daniel L Hartl	4	64	6.25
PlosBiol	17988173	Yun Tao;Luciana Araripe;Sarah B Kingan;Yeyan Ke;Hailian Xiao;Daniel L Hartl	0;0;0;0;0;5	0.0;0.0;0.0;0.0;0.0;6.85	Daniel L Hartl	5	73	6.85
PlosBiol	17988174	Melissa S McMahill;Caroline W Sham;Douglas K Bishop	0;0;3	0.0;0.0;4.11	Douglas K Bishop	3	73	4.11
PlosBiol	17988176	David J Begun;Alisha K Holloway;Kristian Stevens;Ladeana W Hillier;Yu-Ping Poh;Matthew W Hahn;Phillip M Nista;Corbin D Jones;Andrew D Kern;Colin N Dewey;Lior Pachter;Eugene Myers;Charles H Langley	9;0;0;0;0;0;0;0;2;0;1;0;4	7.26;0.0;0.0;0.0;0.0;0.0;0.0;0.0;1.61;0.0;0.81;0.0;3.23	David J Begun	9	124	7.26
PlosBiol	18001152	Moritz von Heimendahl;Pavel M Itskov;Ehsan Arabzadeh;Mathew E Diamond	0;0;0;7	0.0;0.0;0.0;14.58	Mathew E Diamond	7	48	14.58
PlosBiol	18001149	Akiko Watanabe;Tomoko Toyota;Yuji Owada;Takeshi Hayashi;Yoshimi Iwayama;Miho Matsumata;Yuichi Ishitsuka;Akihiro Nakaya;Motoko Maekawa;Tetsuo Ohnishi;Ryoichi Arai;Katsuyasu Sakurai;Kazuo Yamada;Hisatake Kondo;Kenji Hashimoto;Noriko Osumi;Takeo Yoshikawa	0;0;0;0;0;0;0;0;0;0;0;0;0;2;0;2;2	0.0;0.0;0.0;0.0;0.0;0.0;0.0;0.0;0.0;0.0;0.0;0.0;0.0;3.17;0.0;3.17;3.17	Takeo Yoshikawa	2	63	3.17
PlosBiol	18001150	Wolfgang Kelsch;Colleen P Mosley;Chia-Wei Lin;Carlos Lois	0;0;0;2	0.0;0.0;0.0;3.85	Carlos Lois	2	52	3.85
PlosBiol	18001151	James B Snyder;Mark E Nelson;Joel W Burdick;Malcolm A Maciver	0;9;0;1	0.0;32.14;0.0;3.57	Mark E Nelson	9	28	32.14
PlosBiol	18031200	Steven T Kosak;David Scalzo;Sam V Alworth;Fusheng Li;Stephanie Palmer;Tariq Enver;James S J Lee;Mark Groudine	1;0;0;0;0;2;0;3	2.5;0.0;0.0;0.0;0.0;5.0;0.0;7.5	Mark Groudine	3	40	7.5
PlosBiol	18031199	Richard J White;Qing Nie;Arthur D Lander;Thomas F Schilling	0;0;2;3	0.0;0.0;2.94;4.41	Thomas F Schilling	3	68	4.41
PlosBiol	18052611	Youbin Xiang;Satomi Takeo;Laurence Florens;Stacie E Hughes;Li-Jun Huo;William D Gilliland;Selene K Swanson;Kathy Teeter;Joel W Schwartz;Michael P Washburn;Sue L Jaspersen;R Scott Hawley	0;0;0;0;0;0;0;0;0;4;0;6	0.0;0.0;0.0;0.0;0.0;0.0;0.0;0.0;0.0;9.52;0.0;14.29	R Scott Hawley	6	42	14.29
PlosBiol	18052609	Sebastian Haesler;Christelle Rochefort;Benjamin Georgi;Pawel Licznerski;Pavel Osten;Constance Scharff	0;0;0;0;0;4	0.0;0.0;0.0;0.0;0.0;8.51	Constance Scharff	4	47	8.51
PlosBiol	18052610	Alexander F Palazzo;Michael Springer;Yoko Shibata;Chung-Sheng Lee;Anusha P Dias;Tom A Rapoport	1;0;0;2;0;4	1.64;0.0;0.0;3.28;0.0;6.56	Tom A Rapoport	4	61	6.56
PlosBiol	18076286	Raja Kittappa;Wendy W Chang;Rajeshwar B Awatramani;Ronald D G McKay	0;0;0;3	0.0;0.0;0.0;5.77	Ronald D G McKay	3	52	5.77
PlosBiol	18076285	Cyril Buhler;Valérie Borde;Michael Lichten	0;2;8	0.0;2.27;9.09	Michael Lichten	8	88	9.09
PlosBiol	18076284	Michiel van Eijck;Wolff-Michael Roth	0;0	0.0;0.0	Wolff-Michael Roth	0	6	0
PlosBiol	18076287	Hong Lin;Vibhor Gupta;Matthew D Vermilyea;Francesco Falciani;Jeannie T Lee;Laura P O'Neill;Bryan M Turner	0;0;0;0;4;0;4	0.0;0.0;0.0;0.0;8.0;0.0;8.0	Bryan M Turner	4	50	8
PlosBiol	18092889	Daniel M Pinkas;Pavel Strop;Axel T Brunger;Chaitan Khosla	0;0;0;4	0.0;0.0;0.0;7.55	Chaitan Khosla	4	53	7.55
PlosBiol	18092892	Eric M Wexler;Daniel H Geschwind	0;2	0.0;9.52	Daniel H Geschwind	2	21	9.52
PlosBiol	18092891	Jing Pan;Scott Keeney	0;2	0.0;7.41	Scott Keeney	2	27	7.41
PlosBiol	18092890	Jessica F Cantlon;Elizabeth M Brannon	0;4	0.0;17.39	Elizabeth M Brannon	4	23	17.39
PlosBiol	18177206	Brian J Galletta;Dennis Y Chuang;John A Cooper	0;0;4	0.0;0.0;8.89	John A Cooper	4	45	8.89
PlosBiol	18177207	Michael W Klymkowsky;Kathy Garvin-Doxas	0;1	0.0;6.25	Kathy Garvin-Doxas	1	16	6.25
PlosBiol	18184035	Costis Papanayotou;Anne Mey;Anne-Marie Birot;Yasushi Saka;Sharon Boast;Jim C Smith;Jacques Samarut;Claudio D Stern	0;0;0;1;0;0;2;9	0.0;0.0;0.0;1.75;0.0;0.0;3.51;15.79	Claudio D Stern	9	57	15.79
PlosBiol	18184036	Haisun Zhu;Ivo Sauman;Quan Yuan;Amy Casselman;Myai Emery-Le;Patrick Emery;Steven M Reppert	0;2;0;0;0;4;12	0.0;5.0;0.0;0.0;0.0;10.0;30.0	Steven M Reppert	12	40	30
PlosBiol	18198944	Frank Schneider;Julia Neugebauer;Janine Griese;Nicola Liefold;Helmut Kutz;Cinthia Briseño;Arnd Kieser	0;0;0;0;0;0;6	0.0;0.0;0.0;0.0;0.0;0.0;11.32	Arnd Kieser	6	53	11.32
PlosBiol	18198943	Massimo Sandal;Francesco Valle;Isabella Tessari;Stefano Mammi;Elisabetta Bergantino;Francesco Musiani;Marco Brucale;Luigi Bubacco;Bruno Samorì	0;0;0;0;0;0;0;2;2	0.0;0.0;0.0;0.0;0.0;0.0;0.0;3.17;3.17	Bruno Samorì	2	63	3.17
PlosBiol	18215111	Carole L Thomas;Emmanuelle M Bayer;Christophe Ritzenthaler;Lourdes Fernandez-Calvino;Andrew J Maule	0;0;3;0;2	0.0;0.0;6.98;0.0;4.65	Christophe Ritzenthaler	3	43	6.98
PlosBiol	18215113	Leslie E Orgel	1	4.17	Leslie E Orgel	1	24	4.17
PlosBiol	18215112	Joel White;Kathleen Truesdell;Lloyd B Williams;Mary S Atkisson;John S Kauer	0;0;0;0;4	0.0;0.0;0.0;0.0;21.05	John S Kauer	4	19	21.05
PlosBiol	18232733	James Bruce Stewart;Christoph Freyer;Joanna L Elson;Anna Wredenberg;Zekiye Cansu;Aleksandra Trifunovic;Nils-Göran Larsson	0;0;3;0;0;0;3	0.0;0.0;5.77;0.0;0.0;0.0;5.77	Nils-Göran Larsson	3	52	5.77
PlosBiol	18232734	Thomas J Park;Ying Lu;René Jüttner;Ewan St J Smith;Jing Hu;Antje Brand;Christiane Wetzel;Nevena Milenkovic;Bettina Erdmann;Paul A Heppenstall;Charles E Laurito;Steven P Wilson;Gary R Lewin	0;1;0;0;0;0;0;0;0;0;0;0;12	0.0;1.45;0.0;0.0;0.0;0.0;0.0;0.0;0.0;0.0;0.0;0.0;17.39	Gary R Lewin	12	69	17.39
PlosBiol	18232735	Carey D Nadell;Joao B Xavier;Simon A Levin;Kevin R Foster	0;1;0;2	0.0;1.49;0.0;2.99	Kevin R Foster	2	67	2.99
PlosBiol	18232736	Xingxu Huang;Claudia V Andreu-Vieyra;J Philippe York;Rashieda Hatcher;Tao Lu;Martin M Matzuk;Pumin Zhang	0;0;0;0;0;1;3	0.0;0.0;0.0;0.0;0.0;1.85;5.56	Pumin Zhang	3	54	5.56
PlosBiol	18232737	Tomás Hromádka;Michael R Deweese;Anthony M Zador	0;0;5	0.0;0.0;7.04	Anthony M Zador	5	71	7.04
PlosBiol	20076691	Kira E O'Day	0	0	Kira E O'Day	0	1	0
PlosBiol	18232738	Robert Illingworth;Alastair Kerr;Dina Desousa;Helle Jørgensen;Peter Ellis;Jim Stalker;David Jackson;Chris Clee;Robert Plumb;Jane Rogers;Sean Humphray;Tony Cox;Cordelia Langford;Adrian Bird	0;0;0;0;0;0;0;0;0;1;0;0;0;6	0.0;0.0;0.0;0.0;0.0;0.0;0.0;0.0;0.0;1.72;0.0;0.0;0.0;10.34	Adrian Bird	6	58	10.34
PlosBiol	18232739	Virginia Gewin	0	0	Virginia Gewin	0	8	0
PlosBiol	18232740	Devi Stuart-Fox;Adnan Moussalli	0;2	0.0;5.26	Adnan Moussalli	2	38	5.26
PlosBiol	18162042	Pierre-Yves Mantel;Harmjan Kuipers;Onur Boyman;Claudio Rhyner;Nadia Ouaked;Beate Rückert;Christian Karagiannidis;Bart N Lambrecht;Rudolf W Hendriks;Reto Crameri;Cezmi A Akdis;Kurt Blaser;Carsten B Schmidt-Weber	0;0;1;0;0;0;0;0;1;1;0;0;4	0.0;0.0;1.61;0.0;0.0;0.0;0.0;0.0;1.61;1.61;0.0;0.0;6.45	Carsten B Schmidt-Weber	4	62	6.45
PlosBiol	18162043	Xaq Pitkow;Haim Sompolinsky;Markus Meister	0;1;1	0.0;1.22;1.22	Markus Meister	1	82	1.22
PlosBiol	18162044	James W Erickson;Jerome J Quintero	4;0	6.78;0.0	James W Erickson	4	59	6.78
PlosBiol	18162045	Helen K Salz	0	0	Helen K Salz	0	20	0
PlosBiol	18162046	Frits Koning	6	22.22	Frits Koning	6	27	22.22
PlosBiol	18162047	Kendall Powell	0	0	Kendall Powell	0	8	0
PlosBiol	18162048	Lars Chittka;Daniel Osorio	3;2	14.29;9.52	Lars Chittka	3	21	14.29
PlosBiol	18162049	Brian Oliver	3	15	Brian Oliver	3	20	15
PlosBiol	18254661	Fabien Leprieur;Olivier Beauchard;Simon Blanchet;Thierry Oberdorff;Sébastien Brosse	0;0;0;0;0	0.0;0.0;0.0;0.0;0.0	Sébastien Brosse	0	17	0
PlosBiol	18254657	Véronique Izard;Ghislaine Dehaene-Lambertz;Stanislas Dehaene	0;2;8	0.0;3.45;13.79	Stanislas Dehaene	8	58	13.79
PlosBiol	18254658	Samir K Maji;David Schubert;Catherine Rivier;Soon Lee;Jean E Rivier;Roland Riek	0;1;2;0;4;0	0.0;1.75;3.51;0.0;7.02;0.0	Jean E Rivier	4	57	7.02
PlosBiol	18254659	Michael J Beran	4	10.26	Michael J Beran	4	39	10.26
PlosBiol	18254660	Ting-Wei Mu;Douglas M Fowler;Jeffery W Kelly	0;0;6	0.0;0.0;10.53	Jeffery W Kelly	6	57	10.53
PlosBiol	18044988	Nelson S Yee;Weilong Gong;Ying Huang;Kristin Lorent;Amy C Dolan;Richard J Maraia;Michael Pack	0;0;0;0;0;3;5	0.0;0.0;0.0;0.0;0.0;6.12;10.2	Michael Pack	5	49	10.2
PlosBiol	18044987	Guido C Faas;Beat Schwaller;Julio L Vergara;Istvan Mody	0;7;2;2	0.0;21.21;6.06;6.06	Beat Schwaller	7	33	21.21
PlosBiol	18044989	Marie Picot;Paola Cusumano;André Klarsfeld;Ryu Ueda;François Rouyer	0;0;0;0;5	0.0;0.0;0.0;0.0;14.71	François Rouyer	5	34	14.71
PlosBiol	18044991	Changsong Yang;Lubov Czech;Silke Gerboth;Shin-ichiro Kojima;Giorgio Scita;Tatyana Svitkina	2;0;0;2;6;2	3.33;0.0;0.0;3.33;10.0;3.33	Giorgio Scita	6	60	10
PlosBiol	18044990	R Chris Miall;Lars O D Christensen;Owen Cain;James Stanley	8;0;0;0	12.12;0.0;0.0;0.0	R Chris Miall	8	66	12.12
PlosBiol	20076650	Lynne Marshall;Sarah J Goodfellow;Robert J White	0;0;2	0.0;0.0;100.0	Robert J White	2	2	100
PlosBiol	18044992	Daniel H Anderson;Valerie A Kickhoefer;Stuart A Sievers;Leonard H Rome;David Eisenberg	0;1;0;9;1	0.0;2.38;0.0;21.43;2.38	Leonard H Rome	9	42	21.43
PlosBiol	20076704	Liza Gross	0	0	Liza Gross	0	1	0
PlosBiol	18271630	Liza Gross	0	0	Liza Gross	0	1	0
PlosBiol	18271625	Xiao-yong Li;Stewart MacArthur;Richard Bourgon;David Nix;Daniel A Pollard;Venky N Iyer;Aaron Hechmer;Lisa Simirenko;Mark Stapleton;Cris L Luengo Hendriks;Hou Cheng Chu;Nobuo Ogawa;William Inwood;Victor Sementchenko;Amy Beaton;Richard Weiszmann;Susan E Celniker;David W Knowles;Tom Gingeras;Terence P Speed;Michael B Eisen;Mark D Biggin	0;0;0;0;0;0;0;0;0;0;0;0;0;3;0;0;4;0;0;2;5;13	0.0;0.0;0.0;0.0;0.0;0.0;0.0;0.0;0.0;0.0;0.0;0.0;0.0;3.19;0.0;0.0;4.26;0.0;0.0;2.13;5.32;13.83	Mark D Biggin	13	94	13.83
PlosBiol	18271626	Derek Lessing;Nancy M Bonini	0;5	0.0;12.2	Nancy M Bonini	5	41	12.2
PlosBiol	18271627	Aneil F Agrawal;Alethea D Wang	2;0	5.88;0.0	Aneil F Agrawal	2	34	5.88
PlosBiol	18271629	Jennifer S Ford;Ransom A Myers	0;1	0.0;50.0	Ransom A Myers	1	2	50
PlosBiol	18271628	Marcelo A Aizen;Carolina L Morales;Juan M Morales	0;0;0	0.0;0.0;0.0	Juan M Morales	0	18	0
PlosBiol	18288891	Katsuya Tanabe;Zhonghao Liu;Satish Patel;Bradley W Doble;Lin Li;Corentin Cras-Méneur;Sara C Martinez;Cris M Welling;Morris F White;Ernesto Bernal-Mizrachi;James R Woodgett;M Alan Permutt	0;0;0;0;0;0;0;0;8;0;6;2	0.0;0.0;0.0;0.0;0.0;0.0;0.0;0.0;15.09;0.0;11.32;3.77	Morris F White	8	53	15.09
PlosBiol	18288892	Giorgio Vallortigara;Allan Snyder;Gisela Kaplan;Patrick Bateson;Nicola S Clayton;Lesley J Rogers	4;2;1;0;2;4	8.51;4.26;2.13;0.0;4.26;8.51	Lesley J Rogers	4	47	8.51
PlosBiol	18288889	Corinne Loeuillet;Samuel Deutsch;Angela Ciuffi;Daniel Robyr;Patrick Taffé;Miguel Muñoz;Jacques S Beckmann;Stylianos E Antonarakis;Amalio Telenti	0;0;0;0;0;0;0;3;2	0.0;0.0;0.0;0.0;0.0;0.0;0.0;8.33;5.56	Stylianos E Antonarakis	3	36	8.33
PlosBiol	18288890	David M Rand	2	6.06	David M Rand	2	33	6.06
PlosBiol	18303947	Daniela C Dieterich;Anna Karpova;Marina Mikhaylova;Irina Zdobnova;Imbritt König;Marco Landwehr;Martin Kreutz;Karl-Heinz Smalla;Karin Richter;Peter Landgraf;Carsten Reissner;Tobias M Boeckers;Werner Zuschratter;Christina Spilker;Constanze I Seidenbecher;Craig C Garner;Eckart D Gundelfinger;Michael R Kreutz	0;0;0;0;0;0;0;0;0;0;0;0;0;0;0;0;1;6	0.0;0.0;0.0;0.0;0.0;0.0;0.0;0.0;0.0;0.0;0.0;0.0;0.0;0.0;0.0;0.0;1.61;9.68	Michael R Kreutz	6	62	9.68
PlosBiol	18303948	Brian B Tuch;David J Galgoczy;Aaron D Hernday;Hao Li;Alexander D Johnson	0;0;0;1;6	0.0;0.0;0.0;1.56;9.38	Alexander D Johnson	6	64	9.38
PlosBiol	18303949	Zhengyu Ma;Kim A Sharp;Paul A Janmey;Terri H Finkel	0;0;0;0	0.0;0.0;0.0;0.0	Terri H Finkel	0	78	0
PlosBiol	18303950	Wilfried Grange;Myriam Duckely;Sudhir Husale;Susan Jacob;Andreas Engel;Martin Hegner	0;2;0;0;1;1	0.0;6.25;0.0;0.0;3.12;3.12	Myriam Duckely	2	32	6.25
PlosBiol	18303951	Jason M Tylianakis	1	9.09	Jason M Tylianakis	1	11	9.09
PlosBiol	18303954	Charles F Baer	0	0	Charles F Baer	0	19	0
PlosBiol	18303955	George R Jackson	4	15.38	George R Jackson	4	26	15.38
PlosBiol	18303956	Nancy Knowlton;Jeremy B C Jackson	3;5	10.71;17.86	Jeremy B C Jackson	5	28	17.86
PlosBiol	18336073	Charles T Hanifin;Edmund D Brodie;Edmund D Brodie	0;17;0	0.0;25.76;0.0	Edmund D Brodie	17	66	25.76
PlosBiol	18336068	Jan W P Kuiper;Helma Pluk;Frank Oerlemans;Frank N van Leeuwen;Frank de Lange;Jack Fransen;Bé Wieringa	0;0;0;0;0;0;4	0.0;0.0;0.0;0.0;0.0;0.0;5.97	Bé Wieringa	4	67	5.97
PlosBiol	18336069	Edward Yeh;Sharon Ng;Mi Zhang;Magali Bouhours;Ying Wang;Min Wang;Wesley Hung;Kyota Aoyagi;Katya Melnik-Martinez;Michelle Li;Fang Liu;William R Schafer;Mei Zhen	0;0;0;0;0;0;0;0;0;0;0;5;2	0.0;0.0;0.0;0.0;0.0;0.0;0.0;0.0;0.0;0.0;0.0;11.11;4.44	William R Schafer	5	45	11.11
PlosBiol	18336070	Maria Inês de Moura Campos Pardini;Leda Fátima Jamal;Edison Luiz Durigon;Eduardo Massad;José Fernando Perez;João Renato Rebello Pinho;Edward C Holmes;Paolo Marinho de Andrade Zanotto	0;0;0;0;1;0;0;0	0.0;0.0;0.0;0.0;50.0;0.0;0.0;0.0	José Fernando Perez	1	2	50
PlosBiol	18336071	Irene Miguel-Aliaga;Stefan Thor;Alex P Gould	0;4;0	0.0;5.13;0.0	Stefan Thor	4	78	5.13
PlosBiol	18336072	Derek W Dunn;Simon T Segar;Jo Ridley;Ruth Chan;Ross H Crozier;Douglas W Yu;James M Cook	0;0;0;0;0;1;3	0.0;0.0;0.0;0.0;0.0;8.33;25.0	James M Cook	3	12	25
PlosBiol	18351806	Caitlin Sedwick	0	0	Caitlin Sedwick	0	8	0
PlosBiol	18351805	Luigi Boitani;Richard M Cowling;Holly T Dublin;Georgina M Mace;Jeff Parrish;Hugh P Possingham;Robert L Pressey;Carlo Rondinini;Kerrie A Wilson	0;0;0;1;0;0;2;0;1	0.0;0.0;0.0;20.0;0.0;0.0;40.0;0.0;20.0	Robert L Pressey	2	5	40
PlosBiol	18351804	Sushma Shivaswamy;Akshay Bhinge;Yongjun Zhao;Steven Jones;Martin Hirst;Vishwanath R Iyer	0;0;0;0;0;4	0.0;0.0;0.0;0.0;0.0;11.11	Vishwanath R Iyer	4	36	11.11
PlosBiol	18351803	Johannes H Urban;Jörg Vogel	0;11	0.0;19.64	Jörg Vogel	11	56	19.64
PlosBiol	18351802	David Brawand;Walter Wahli;Henrik Kaessmann	0;2;1	0.0;6.67;3.33	Walter Wahli	2	30	6.67
PlosBiol	18351801	Sarah C Woolley;Allison J Doupe	0;3	0.0;5.66	Allison J Doupe	3	53	5.66
PlosBiol	18351800	Xiaomeng Yu;Nan Lu;Zheng Zhou	0;0;7	0.0;0.0;12.07	Zheng Zhou	7	58	12.07
PlosBiol	18318600	Jérôme Chave;Richard Condit;Helene C Muller-Landau;Sean C Thomas;Peter S Ashton;Sarayudh Bunyavejchewin;Leonardo L Co;Handanakere S Dattaraja;Stuart J Davies;Shameema Esufali;Corneille E N Ewango;Kenneth J Feeley;Robin B Foster;Nimal Gunatilleke;Savitri Gunatilleke;Pamela Hall;Terese B Hart;Consuelo Hernández;Stephen P Hubbell;Akira Itoh;Somboon Kiratiprayoon;James V Lafrankie;Suzanne Loo de Lao;…	2;2;1;0;0;0;0;0;0;0;0;0;0;0;0;0;0;0;0;0;0;0;0;0;0;0;0;0;0;1;0;0;0;0;0;1;0;0	8.33;8.33;4.17;0.0;0.0;0.0;0.0;0.0;0.0;0.0;0.0;0.0;0.0;0.0;0.0;0.0;0.0;0.0;0.0;0.0;0.0;0.0;0.0;0.0;0.0;0.0;0.0;0.0;0.0;4.17;0.0;0.0;0.0;0.0;0.0;4.17;0.0;0.0	Richard Condit	2	24	8.33
PlosBiol	18318601	Maojun Yang;Bing Li;Chyong-Jy Liu;Diana R Tomchick;Mischa Machius;Josep Rizo;Hongtao Yu;Xuelian Luo	0;0;0;0;0;0;6;5	0.0;0.0;0.0;0.0;0.0;0.0;17.65;14.71	Hongtao Yu	6	34	17.65
PlosBiol	18318602	Benjamin P Oldroyd;Madeleine Beekman	1;4	3.7;14.81	Madeleine Beekman	4	27	14.81
PlosBiol	18366254	Nabanita De;Michelle Pirruccello;Petya Violinova Krasteva;Narae Bae;Rahul Veera Raghavan;Holger Sondermann	0;0;0;0;0;1	0.0;0.0;0.0;0.0;0.0;1.82	Holger Sondermann	1	55	1.82
PlosBiol	18318603	Katharina Markmann;Gábor Giczey;Martin Parniske	0;0;8	0.0;0.0;18.18	Martin Parniske	8	44	18.18
PlosBiol	18366255	María Paz Fernández;Jimena Berni;María Fernanda Ceriani	0;0;1	0.0;0.0;2.44	María Fernanda Ceriani	1	41	2.44
PlosBiol	18366256	Albert B Phillimore;Trevor D Price	0;0	0.0;0.0	Trevor D Price	0	34	0
PlosBiol	18366257	Karen R Lips;Jay Diffendorfer;Joseph R Mendelson;Michael W Sears	1;0;1;0	3.7;0.0;3.7;0.0	Joseph R Mendelson	1	27	3.7
PlosBiol	18366258	Timothy Caulfield;Amy L McGuire;Mildred Cho;Janet A Buchanan;Michael M Burgess;Ursula Danilczyk;Christina M Diaz;Kelly Fryer-Edwards;Shane K Green;Marc A Hodosh;Eric T Juengst;Jane Kaye;Laurence Kedes;Bartha Maria Knoppers;Trudo Lemmens;Eric M Meslin;Juli Murphy;Robert L Nussbaum;Margaret Otlowski;Daryl Pullman;Peter N Ray;Jeremy Sugarman;Michael Timmons	0;3;0;0;1;0;0;0;0;0;1;0;0;1;0;0;0;0;0;0;0;0;0	0.0;21.43;0.0;0.0;7.14;0.0;0.0;0.0;0.0;0.0;7.14;0.0;0.0;7.14;0.0;0.0;0.0;0.0;0.0;0.0;0.0;0.0;0.0	Amy L McGuire	3	14	21.43
PlosBiol	18366259	David B Goldstein	1	14.29	David B Goldstein	1	7	14.29
PlosBiol	18384235	Lukasz Potrzebowski;Nicolas Vinckenbosch;Ana Claudia Marques;Frédéric Chalmel;Bernard Jégou;Henrik Kaessmann	0;0;0;0;1;3	0.0;0.0;0.0;0.0;2.86;8.57	Henrik Kaessmann	3	35	8.57
PlosBiol	18384234	David Nogués-Bravo;Jesús Rodríguez;Joaquín Hortal;Persaram Batra;Miguel B Araújo	0;0;0;0;0	0.0;0.0;0.0;0.0;0.0	Miguel B Araújo	0	9	0
PlosBiol	18399718	Andrew J Grant;Olivier Restif;Trevelyan J McKinley;Mark Sheppard;Duncan J Maskell;Pietro Mastroeni	0;0;0;0;2;5	0.0;0.0;0.0;0.0;7.14;17.86	Pietro Mastroeni	5	28	17.86
PlosBiol	18399719	Daniel W Wesson;Ryan M Carey;Justus V Verhagen;Matt Wachowiak	0;0;0;8	0.0;0.0;0.0;13.56	Matt Wachowiak	8	59	13.56
PlosBiol	18399720	Julia Hatzold;Barbara Conradt	0;2	0.0;3.33	Barbara Conradt	2	60	3.33
PlosBiol	18399721	Brian M Paegel;Gerald F Joyce	1;6	4.55;27.27	Gerald F Joyce	6	22	27.27
PlosBiol	18399722	Tim Herman;Shannon Colton;Margaret Franzen	0;0;0	0.0;0.0;0.0	Margaret Franzen	0	4	0
PlosBiol	18399723	Harold Varmus	0	0	Harold Varmus	0	2	0
PlosBiol	18416605	Nadia L Tuzi;Enrico Cancellotti;Herbert Baybutt;Lorraine Blackford;Barry Bradford;Chris Plinston;Anne Coghill;Patricia Hart;Pedro Piccardo;Rona M Barron;Jean C Manson	0;0;0;0;0;0;0;0;0;0;4	0.0;0.0;0.0;0.0;0.0;0.0;0.0;0.0;0.0;0.0;11.43	Jean C Manson	4	35	11.43
PlosBiol	18416604	Ian J Majewski;Marnie E Blewitt;Carolyn A de Graaf;Edward J McManus;Melanie Bahlo;Adrienne A Hilton;Craig D Hyland;Gordon K Smyth;Jason E Corbin;Donald Metcalf;Warren S Alexander;Douglas J Hilton	0;0;0;0;0;0;0;1;0;0;2;1	0.0;0.0;0.0;0.0;0.0;0.0;0.0;1.47;0.0;0.0;2.94;1.47	Warren S Alexander	2	68	2.94
PlosBiol	18416603	Yumiko Kurokawa;Yasuto Murayama;Nami Haruta-Takahashi;Itaru Urabe;Hiroshi Iwasaki	0;0;0;0;5	0.0;0.0;0.0;0.0;10.87	Hiroshi Iwasaki	5	46	10.87
PlosBiol	18416602	Nicolas Biais;Benoît Ladoux;Dustin Higashi;Magdalene So;Michael Sheetz	0;0;0;8;0	0.0;0.0;0.0;30.77;0.0	Magdalene So	8	26	30.77
PlosBiol	18416601	Erin N Smith;Leonid Kruglyak	0;8	0.0;14.04	Leonid Kruglyak	8	57	14.04
PlosBiol	18433293	Esteban O Mazzoni;Arzu Celik;Mathias F Wernet;Daniel Vasiliauskas;Robert J Johnston;Tiffany A Cook;Franck Pichaud;Claude Desplan	0;0;0;0;0;0;1;8	0.0;0.0;0.0;0.0;0.0;0.0;1.79;14.29	Claude Desplan	8	56	14.29
PlosBiol	18433294	Julian R Hughes;Ana M Meireles;Katherine H Fisher;Angel Garcia;Philip R Antrobus;Alan Wainman;Nicole Zitzmann;Charlotte Deane;Hiroyuki Ohkura;James G Wakefield	0;0;0;0;0;0;1;0;1;1	0.0;0.0;0.0;0.0;0.0;0.0;1.79;0.0;1.79;1.79	James G Wakefield	1	56	1.79
PlosBiol	18462019	Anja Forche;Kevin Alby;Dana Schaefer;Alexander D Johnson;Judith Berman;Richard J Bennett	2;0;0;3;2;2	2.86;0.0;0.0;4.29;2.86;2.86	Alexander D Johnson	3	70	4.29
PlosBiol	18462020	Christine Zardecki	0	0	Christine Zardecki	0	5	0
PlosBiol	18462021	Franco Andreone;Angus I Carpenter;Neil Cox;Louis du Preez;Karen Freeman;Samuel Furrer;Gerardo Garcia;Frank Glaw;Julian Glos;David Knox;Jörn Köhler;Joseph R Mendelson;Vincenzo Mercurio;Russell A Mittermeier;Robin D Moore;Nirhy H C Rabibisoa;Herilala Randriamahazo;Harison Randrianasolo;Noromalala Rasoamampionona Raminosoa;Olga Ravoahangimalala Ramilijaona;Christopher J Raxworthy;Denis Vallan;Miguel…	0;0;0;0;0;0;0;0;0;0;0;1;0;1;0;0;0;0;0;0;0;0;1;1;1	0.0;0.0;0.0;0.0;0.0;0.0;0.0;0.0;0.0;0.0;0.0;12.5;0.0;12.5;0.0;0.0;0.0;0.0;0.0;0.0;0.0;0.0;12.5;12.5;12.5	Ché Weldon	1	8	12.5
PlosBiol	18462016	Mélanie Bonhivers;Sophie Nowacki;Nicolas Landrein;Derrick R Robinson	0;0;0;7	0.0;0.0;0.0;8.64	Derrick R Robinson	7	81	8.64
PlosBiol	18462017	Eric E Schadt;Cliona Molony;Eugene Chudin;Ke Hao;Xia Yang;Pek Y Lum;Andrew Kasarskis;Bin Zhang;Susanna Wang;Christine Suver;Jun Zhu;Joshua Millstein;Solveig Sieberts;John Lamb;Debraj GuhaThakurta;Jonathan Derry;John D Storey;Iliana Avila-Campillo;Mark J Kruger;Jason M Johnson;Carol A Rohl;Atila van Nas;Margarete Mehrabian;Thomas A Drake;Aldons J Lusis;Ryan C Smith;F Peter Guengerich;Stephen C Str…	2;0;0;0;0;1;0;0;0;0;3;0;0;0;1;0;1;0;0;2;0;0;0;0;5;0;0;0;0;0;1	4.65;0.0;0.0;0.0;0.0;2.33;0.0;0.0;0.0;0.0;6.98;0.0;0.0;0.0;2.33;0.0;2.33;0.0;0.0;4.65;0.0;0.0;0.0;0.0;11.63;0.0;0.0;0.0;0.0;0.0;2.33	Aldons J Lusis	5	43	11.63
PlosBiol	18462018	Kerstin B Meyer;Ana-Teresa Maia;Martin O'Reilly;Andrew E Teschendorff;Suet-Feung Chin;Carlos Caldas;Bruce A J Ponder	1;0;0;0;0;3;0	4.17;0.0;0.0;0.0;0.0;12.5;0.0	Carlos Caldas	3	24	12.5
PlosBiol	18494562	Fan Xia;Jinghong Li;Gavin W Hickey;Amy Tsurumi;Kimberly Larson;Dongdong Guo;Shian-Jang Yan;Louis Silver-Morse;Willis X Li	0;0;0;0;0;0;0;0;5	0.0;0.0;0.0;0.0;0.0;0.0;0.0;0.0;8.33	Willis X Li	5	60	8.33
PlosBiol	18494558	Sebastian Kadener;Jerome S Menet;Rebecca Schoer;Michael Rosbash	0;0;0;21	0.0;0.0;0.0;25.0	Michael Rosbash	21	84	25
PlosBiol	18494559	Sivan Pearl;Chana Gabay;Roy Kishony;Amos Oppenheim;Nathalie Q Balaban	0;0;0;0;1	0.0;0.0;0.0;0.0;3.45	Nathalie Q Balaban	1	29	3.45
PlosBiol	18494560	Michael B Berkman;Julianna Sandell Pacheco;Eric Plutzer	0;0;0	0.0;0.0;0.0	Eric Plutzer	0	2	0
PlosBiol	18494561	Mor Nahum;Israel Nelken;Merav Ahissar	0;3;5	0.0;3.85;6.41	Merav Ahissar	5	78	6.41
PlosBiol	18532879	Katherine E Süel;Hongmei Gu;Yuh Min Chook	0;0;5	0.0;0.0;6.49	Yuh Min Chook	5	77	6.49
PlosBiol	18532880	Louisa McRobert;Cathy J Taylor;Wensheng Deng;Quinton L Fivelman;Ross M Cummings;Spencer D Polley;Oliver Billker;David A Baker	0;0;0;0;0;0;4;7	0.0;0.0;0.0;0.0;0.0;0.0;9.76;17.07	David A Baker	7	41	17.07
PlosBiol	18532877	Jason L Miller;Johanne Le Coq;Asher Hodes;Roman Barbalat;Jeff F Miller;Partho Ghosh	0;0;0;0;8;1	0.0;0.0;0.0;0.0;20.0;2.5	Jeff F Miller	8	40	20
PlosBiol	18547141	Alexander Gutschalk;Christophe Micheyl;Andrew J Oxenham	2;1;2	3.92;1.96;3.92	Andrew J Oxenham	2	51	3.92
PlosBiol	18547142	Lia Rosso;Ana Claudia Marques;Manuela Weier;Nelle Lambert;Marie-Alexandra Lambot;Pierre Vanderhaeghen;Henrik Kaessmann	0;0;0;0;0;0;4	0.0;0.0;0.0;0.0;0.0;0.0;12.9	Henrik Kaessmann	4	31	12.9
PlosBiol	18547143	Daniel Bouyer;Florian Geier;Friedrich Kragler;Arp Schnittger;Martina Pesch;Katja Wester;Rachappa Balkunde;Jens Timmer;Christian Fleck;Martin Hülskamp	0;0;2;0;0;2;0;0;0;5	0.0;0.0;3.77;0.0;0.0;3.77;0.0;0.0;0.0;9.43	Martin Hülskamp	5	53	9.43
PlosBiol	18547144	Marc J Geisen;Thomas Di Meglio;Massimo Pasqualetti;Sebastien Ducret;Jean-François Brunet;Alain Chedotal;Filippo M Rijli	0;1;0;0;1;1;8	0.0;1.22;0.0;0.0;1.22;1.22;9.76	Filippo M Rijli	8	82	9.76
PlosBiol	18547145	Vanesa Olivares-Illana;Philippe Meyer;Emmanuelle Bechet;Virginie Gueguen-Chaignon;Didier Soulat;Sylvie Lazereg-Riquier;Ivan Mijakovic;Josef Deutscher;Alain J Cozzone;Olivier Laprévote;Solange Morera;Christophe Grangeasse;Sylvie Nessler	0;0;0;0;0;0;4;2;2;0;0;9;2	0.0;0.0;0.0;0.0;0.0;0.0;6.67;3.33;3.33;0.0;0.0;15.0;3.33	Christophe Grangeasse	9	60	15
PlosBiol	18547146	Lieven P Billen;Candis L Kokoski;Jonathan F Lovell;Brian Leber;David W Andrews	0;0;0;0;8	0.0;0.0;0.0;0.0;14.04	David W Andrews	8	57	14.04
PlosBiol	18563968	Gorka Basañez;J Marie Hardwick	5;5	14.29;14.29	J Marie Hardwick	5	35	14.29
PlosBiol	18563967	Chen-Shan Chin;Victor Chubukov;Emmitt R Jolly;Joe DeRisi;Hao Li	0;0;0;0;0	0.0;0.0;0.0;0.0;0.0	Hao Li	0	39	0
PlosBiol	18479184	Neil C Chi;Robin M Shaw;Benno Jungblut;Jan Huisken;Tania Ferrer;Rima Arnaout;Ian Scott;Dimitris Beis;Tong Xiao;Herwig Baier;Lily Y Jan;Martin Tristani-Firouzi;Didier Y R Stainier	0;0;0;1;0;0;0;0;0;3;0;0;13	0.0;0.0;0.0;1.85;0.0;0.0;0.0;0.0;0.0;5.56;0.0;0.0;24.07	Didier Y R Stainier	13	54	24.07
PlosBiol	18479185	Nathan Zauberman;Yael Mutsafi;Daniel Ben Halevy;Eyal Shimoni;Eugenia Klein;Chuan Xiao;Siyang Sun;Abraham Minsky	0;0;0;0;0;1;1;0	0.0;0.0;0.0;0.0;0.0;2.5;2.5;0.0	Siyang Sun	1	40	2.5
PlosBiol	18507503	Shadmehr Demehri;Zhenyi Liu;Jonghyeob Lee;Meei-Hua Lin;Seth D Crosby;Christopher J Roberts;Perry W Grigsby;Jeffrey H Miner;Andrew G Farr;Raphael Kopan	0;0;0;0;0;0;0;1;2;6	0.0;0.0;0.0;0.0;0.0;0.0;0.0;2.08;4.17;12.5	Raphael Kopan	6	48	12.5
PlosBiol	18846726	Anandasankar Ray;Wynand van der Goes van Naters;John R Carlson	0;0;15	0.0;0.0;36.59	John R Carlson	15	41	36.59
PlosBiol	18479187	Herbert L Needleman	3	60	Herbert L Needleman	3	5	60
PlosBiol	18507504	Tommaso Pizzari;Kevin R Foster	1;1	3.7;3.7	Kevin R Foster	1	27	3.7
PlosBiol	18507505	Andrew D Ellington	1	11.11	Andrew D Ellington	1	9	11.11
PlosBiol	18578568	Stefanie C Wolski;Jochen Kuper;Petra Hänzelmann;James J Truglio;Deborah L Croteau;Bennett Van Houten;Caroline Kisker	0;0;0;0;0;2;3	0.0;0.0;0.0;0.0;0.0;3.7;5.56	Caroline Kisker	3	54	5.56
PlosBiol	18593213	Junhua Zhao;Wei Niu;Jun Yao;Sabine Mohr;Edward M Marcotte;Alan M Lambowitz	0;0;0;0;1;14	0.0;0.0;0.0;0.0;2.04;28.57	Alan M Lambowitz	14	49	28.57
PlosBiol	18578569	Yosef Refaeli;Ryan M Young;Brian C Turner;Jennifer Duda;Kenneth A Field;J Michael Bishop	1;1;0;0;0;3	1.02;1.02;0.0;0.0;0.0;3.06	J Michael Bishop	3	98	3.06
PlosBiol	18578570	Shihab Shamma	0	0	Shihab Shamma	0	17	0
PlosBiol	18578571	Enrico Arpaia;Tak W Mak	0;2	0.0;10.0	Tak W Mak	2	20	10
PlosBiol	18578572	Karolina Malecek;Victor Lee;Wendy Feng;Jing Li Huang;Martin F Flajnik;Yuko Ohta;Ellen Hsu	0;0;0;0;3;0;8	0.0;0.0;0.0;0.0;7.14;0.0;19.05	Ellen Hsu	8	42	19.05
PlosBiol	18578573	Fabio Bulleri;John F Bruno;Lisandro Benedetti-Cecchi	0;0;0	0.0;0.0;0.0	Lisandro Benedetti-Cecchi	0	13	0
PlosBiol	18613750	Jon W Huss;Camilo Orozco;James Goodale;Chunlei Wu;Serge Batalov;Tim J Vickers;Faramarz Valafar;Andrew I Su	0;0;0;0;0;0;0;1	0.0;0.0;0.0;0.0;0.0;0.0;0.0;7.14	Andrew I Su	1	14	7.14
PlosBiol	18613749	Christophe Beloin;Ali Houry;Manuel Froment;Jean-Marc Ghigo;Nelly Henry	0;0;0;4;1	0.0;0.0;0.0;11.43;2.86	Jean-Marc Ghigo	4	35	11.43
PlosBiol	18613748	Tarun Chopra;Srijita Banerjee;Sarika Gupta;Gitanjali Yadav;Swadha Anand;Avadhesha Surolia;Rajendra P Roy;Debasisa Mohanty;Rajesh S Gokhale	0;0;0;0;0;0;0;0;6	0.0;0.0;0.0;0.0;0.0;0.0;0.0;0.0;12.24	Rajesh S Gokhale	6	49	12.24
PlosBiol	18597555	Nathalie Hoang;Erik Schleicher;Sylwia Kacprzak;Jean-Pierre Bouly;Marie Picot;William Wu;Albrecht Berndt;Eva Wolf;Robert Bittl;Margaret Ahmad	0;0;0;0;1;0;0;1;1;9	0.0;0.0;0.0;0.0;1.96;0.0;0.0;1.96;1.96;17.65	Margaret Ahmad	9	51	17.65
PlosBiol	18597554	Patric Hagmann;Leila Cammoun;Xavier Gigandet;Reto Meuli;Christopher J Honey;Van J Wedeen;Olaf Sporns	0;0;0;1;0;3;4	0.0;0.0;0.0;2.08;0.0;6.25;8.33	Olaf Sporns	4	48	8.33
PlosBiol	18656991	Puiu F Balan;Jeff Oristaglio;David M Schneider;Jacqueline Gottlieb	0;0;0;5	0.0;0.0;0.0;11.11	Jacqueline Gottlieb	5	45	11.11
PlosBiol	18597556	Luisa M Figueiredo;Christian J Janzen;George A M Cross	0;0;11	0.0;0.0;26.83	George A M Cross	11	41	26.83
PlosBiol	18630987	George L Shillinger;Daniel M Palacios;Helen Bailey;Steven J Bograd;Alan M Swithenbank;Philippe Gaspar;Bryan P Wallace;James R Spotila;Frank V Paladino;Rotney Piedra;Scott A Eckert;Barbara A Block	0;0;0;0;0;2;0;0;1;1;2;2	0.0;0.0;0.0;0.0;0.0;15.38;0.0;0.0;7.69;7.69;15.38;15.38	Barbara A Block	2	13	15.38
PlosBiol	18630988	Dale Christiansen;Julie Milland;Effie Mouhtouris;Hilary Vaughan;Daniel G Pellicci;Malcolm J McConville;Dale I Godfrey;Mauro S Sandrin	0;0;0;0;0;0;5;5	0.0;0.0;0.0;0.0;0.0;0.0;10.87;10.87	Mauro S Sandrin	5	46	10.87
PlosBiol	18630989	Hirokazu Tsukaya	16	51.61	Hirokazu Tsukaya	16	31	51.61
PlosBiol	18630990	Karen Otto	3	10.71	Karen Otto	3	28	10.71
PlosBiol	18651793	Konstantinos Meletis;Fanie Barnabé-Heider;Marie Carlén;Emma Evergren;Nikolay Tomilin;Oleg Shupliakov;Jonas Frisén	0;0;0;0;0;0;7	0.0;0.0;0.0;0.0;0.0;0.0;10.77	Jonas Frisén	7	65	10.77
PlosBiol	18651792	Sheri L Simmons;Genevieve Dibartolo;Vincent J Denef;Daniela S Aliaga Goltsman;Michael P Thelen;Jillian F Banfield	0;0;1;0;0;8	0.0;0.0;1.49;0.0;0.0;11.94	Jillian F Banfield	8	67	11.94
PlosBiol	18651791	Stephen J Huston;Holger G Krapp	0;8	0.0;34.78	Holger G Krapp	8	23	34.78
PlosBiol	18651795	John Whitfield	0	0	John Whitfield	0	6	0
PlosBiol	18651794	Alexander R Pico;Thomas Kelder;Martijn P van Iersel;Kristina Hanspers;Bruce R Conklin;Chris Evelo	0;1;0;0;2;0	0.0;10.0;0.0;0.0;20.0;0.0	Bruce R Conklin	2	10	20
PlosBiol	18666827	Joel Berger;Julie K Young;Kim Murray Berger	0;0;1	0.0;0.0;100.0	Kim Murray Berger	1	1	100
PlosBiol	18666828	Qi Wang;Joshua L Johnson;Nathalie Y R Agar;Jeffrey N Agar	0;0;0;3	0.0;0.0;0.0;1.33	Jeffrey N Agar	3	226	1.33
PlosBiol	18666829	Geoffrey D Findlay;Xianhua Yi;Michael J Maccoss;Willie J Swanson	0;0;0;8	0.0;0.0;0.0;12.5	Willie J Swanson	8	64	12.5
PlosBiol	18666830	Tracey Chapman	2	5.88	Tracey Chapman	2	34	5.88
PlosBiol	18666831	Saul Kivimäe;Lino Saez;Michael W Young	0;0;14	0.0;0.0;28.0	Michael W Young	14	50	28
PlosBiol	18666832	Chris Stockdale;Michal R Swiderski;J David Barry;Richard McCulloch	0;0;3;3	0.0;0.0;6.38;6.38	Richard McCulloch	3	47	6.38
PlosBiol	18666833	Johannes Haushofer;Margaret S Livingstone;Nancy Kanwisher	0;0;8	0.0;0.0;20.0	Nancy Kanwisher	8	40	20
PlosBiol	18666834	David S Wilcove;Martin Wikelski	0;1	0.0;16.67	Martin Wikelski	1	6	16.67
PlosBiol	18666835	Ying-Hui Fu	2	9.09	Ying-Hui Fu	2	22	9.09
PlosBiol	18666836	Elizabeth M Meiering	2	7.14	Elizabeth M Meiering	2	28	7.14
PlosBiol	18684012	Sejin Ahn;Gwanghee Lee;Soo Jung Yang;Deokjae Lee;Seunghyuk Lee;Hyo Sun Shin;Min Cheol Kim;Kee Nyung Lee;Douglas C Palmer;Marc R Theoret;Eric J Jenkinson;Graham Anderson;Nicholas P Restifo;Moon Gyo Kim	0;0;1;0;0;0;0;0;0;0;1;3;1;3	0.0;0.0;1.43;0.0;0.0;0.0;0.0;0.0;0.0;0.0;1.43;4.29;1.43;4.29	Moon Gyo Kim	3	70	4.29
PlosBiol	18684013	Lei Wang;Samir K Maji;Michael R Sawaya;David Eisenberg;Roland Riek	0;0;0;5;3	0.0;0.0;0.0;9.8;5.88	David Eisenberg	5	51	9.8
PlosBiol	18687026	Stacey L Edwards;Nicole K Charlie;Marie C Milfort;Brandon S Brown;Christen N Gravlin;Jamie E Knecht;Kenneth G Miller	0;0;0;0;0;0;8	0.0;0.0;0.0;0.0;0.0;0.0;12.9	Kenneth G Miller	8	62	12.9
PlosBiol	18700816	Pauline E Jullien;Assaf Mosquna;Mathieu Ingouff;Tadashi Sakata;Nir Ohad;Frédéric Berger	0;0;1;0;4;10	0.0;0.0;1.49;0.0;5.97;14.93	Frédéric Berger	10	67	14.93
PlosBiol	18707195	Jun-Yun Zhang;Shu-Guang Kuai;Lu-Qi Xiao;Stanley A Klein;Dennis M Levi;Cong Yu	0;0;0;0;1;2	0.0;0.0;0.0;0.0;3.85;7.69	Cong Yu	2	26	7.69
PlosBiol	18700817	Hidetoshi Komatsu;Michael Y Chao;Jonah Larkins-Ford;Mark E Corkins;Gerard A Somers;Tim Tucey;Heather M Dionne;Jamie Q White;Khursheed Wani;Mike Boxem;Anne C Hart	0;0;0;0;0;0;0;0;0;0;2	0.0;0.0;0.0;0.0;0.0;0.0;0.0;0.0;0.0;0.0;2.08	Anne C Hart	2	96	2.08
PlosBiol	18715119	Cathy Haag-Liautard;Nicole Coffey;David Houle;Michael Lynch;Brian Charlesworth;Peter D Keightley	0;0;1;3;0;1	0.0;0.0;2.63;7.89;0.0;2.63	Michael Lynch	3	38	7.89
PlosBiol	18715116	Frans B M de Waal	3	27.27	Frans B M de Waal	3	11	27.27
PlosBiol	18715117	Helmut Prior;Ariane Schwarz;Onur Güntürkün	0;0;3	0.0;0.0;9.68	Onur Güntürkün	3	31	9.68
PlosBiol	18715118	Emily Mazanka;Jess Alexander;Brian J Yeh;Patrick Charoenpong;Drew M Lowery;Michael Yaffe;Eric L Weiss	0;0;0;0;0;0;3	0.0;0.0;0.0;0.0;0.0;0.0;7.5	Eric L Weiss	3	40	7.5
PlosBiol	18752347	Donghong Min;Helen R Josephine;Hongzhi Li;Clemens Lakner;Iain S MacPherson;Gavin J P Naylor;David Swofford;Lizbeth Hedstrom;Wei Yang	0;0;0;0;0;0;0;9;1	0.0;0.0;0.0;0.0;0.0;0.0;0.0;20.45;2.27	Lizbeth Hedstrom	9	44	20.45
PlosBiol	18752348	Paula A Coelho;Joana Queiroz-Machado;Alexandre M Carmo;Sara Moutinho-Pereira;Helder Maiato;Claudio E Sunkel	0;0;0;0;1;6	0.0;0.0;0.0;0.0;1.72;10.34	Claudio E Sunkel	6	58	10.34
PlosBiol	18752349	Francisco Ubeda	0	0	Francisco Ubeda	0	30	0
PlosBiol	18752350	Anthony Wilson;Karin Darpel;Philip Scott Mellor	1;0;5	3.23;0.0;16.13	Philip Scott Mellor	5	31	16.13
PlosBiol	18752352	Liliana M Costa;José F Gutierrez-Marcos	1;0	3.57;0.0	Liliana M Costa	1	28	3.57
PlosBiol	18752353	Kristi L Montooth;David M Rand	0;2	0.0;7.41	David M Rand	2	27	7.41
PlosBiol	18752354	Jason Wolfe;Dan N Hill;Sohrab Pahlavan;Patrick J Drew;David Kleinfeld;Daniel E Feldman	0;0;0;0;6;1	0.0;0.0;0.0;0.0;17.65;2.94	David Kleinfeld	6	34	17.65
PlosBiol	18752355	Chiara Cirelli;Giulio Tononi	3;12	2.48;9.92	Giulio Tononi	12	121	9.92
PlosBiol	18752356	Mathew E Diamond;Moritz von Heimendahl;Ehsan Arabzadeh	1;0;5	4.17;0.0;20.83	Ehsan Arabzadeh	5	24	20.83
PlosBiol	18752357	Yuko Yotsumoto;Takeo Watanabe	0;3	0.0;8.57	Takeo Watanabe	3	35	8.57
PlosBiol	18767904	Véronique Pons;Pierre-Philippe Luyet;Etienne Morel;Laurence Abrami;F Gisou van der Goot;Robert G Parton;Jean Gruenberg	0;0;0;0;0;2;14	0.0;0.0;0.0;0.0;0.0;3.03;21.21	Jean Gruenberg	14	66	21.21
PlosBiol	18767905	Gábor Molnár;Szabolcs Oláh;Gergely Komlósi;Miklós Füle;János Szabadics;Csaba Varga;Pál Barzó;Gábor Tamás	0;0;0;0;0;0;0;3	0.0;0.0;0.0;0.0;0.0;0.0;0.0;8.33	Gábor Tamás	3	36	8.33
PlosBiol	18767903	Wei Chen;Margit Foss;Kuo-Fu Tseng;Dahong Zhang	0;0;0;3	0.0;0.0;0.0;4.55	Dahong Zhang	3	66	4.55
PlosBiol	18788894	Mathias De Roo;Paul Klauser;Dominique Muller	0;0;6	0.0;0.0;15.0	Dominique Muller	6	40	15
PlosBiol	18798690	Jeroen Dobbelaere;Filipe Josué;Saskia Suijkerbuijk;Buzz Baum;Nicolas Tapon;Jordan Raff	0;0;0;0;0;0	0.0;0.0;0.0;0.0;0.0;0.0	Jordan Raff	0	72	0
PlosBiol	18798694	Emily J Parnell;David J Stillman	0;3	0.0;16.67	David J Stillman	3	18	16.67
PlosBiol	18798693	Schoen W Kruse;Kelly Suino-Powell;X Edward Zhou;Jennifer E Kretschman;Ross Reynolds;Clemens Vonrhein;Yong Xu;Liliang Wang;Sophia Y Tsai;Ming-Jer Tsai;H Eric Xu	0;0;0;0;0;2;0;0;0;19;9	0.0;0.0;0.0;0.0;0.0;2.99;0.0;0.0;0.0;28.36;13.43	Ming-Jer Tsai	19	67	28.36
PlosBiol	18798692	Kèvin Knoops;Marjolein Kikkert;Sjoerd H E van den Worm;Jessika C Zevenhoven-Dobbe;Yvonne van der Meer;Abraham J Koster;A Mieke Mommaas;Eric J Snijder	0;0;1;0;0;1;0;13	0.0;0.0;1.28;0.0;0.0;1.28;0.0;16.67	Eric J Snijder	13	78	16.67
PlosBiol	18798691	Todd P Michael;Ghislain Breton;Samuel P Hazen;Henry Priest;Todd C Mockler;Steve A Kay;Joanne Chory	2;0;0;0;0;3;10	3.92;0.0;0.0;0.0;0.0;5.88;19.61	Joanne Chory	10	51	19.61
PlosBiol	18816164	Carla Schommer;Javier F Palatnik;Pooja Aggarwal;Aurore Chételat;Pilar Cubas;Edward E Farmer;Utpal Nath;Detlef Weigel	0;0;0;0;1;2;1;6	0.0;0.0;0.0;0.0;1.12;2.25;1.12;6.74	Detlef Weigel	6	89	6.74
PlosBiol	18817453	Chang-Jin Park;Ying Peng;Xuewei Chen;Christopher Dardick;Deling Ruan;Rebecca Bart;Patrick E Canlas;Pamela C Ronald	1;0;1;1;0;0;0;13	0.98;0.0;0.98;0.98;0.0;0.0;0.0;12.75	Pamela C Ronald	13	102	12.75
PlosBiol	18828671	Oi Kwan Wong;Martin Guthold;Dorothy A Erie;Jeff Gelles	0;3;0;4	0.0;4.11;0.0;5.48	Jeff Gelles	4	73	5.48
PlosBiol	18828672	Ji Li;Atsushi Ebata;Yuqing Dong;Gizem Rizki;Terri Iwata;Siu Sylvia Lee	0;0;0;0;0;6	0.0;0.0;0.0;0.0;0.0;8.96	Siu Sylvia Lee	6	67	8.96
PlosBiol	18834200	Young-In Chi;Monika Martick;Monica Lares;Rosalind Kim;William G Scott;Sung-Hou Kim	0;0;0;0;2;1	0.0;0.0;0.0;0.0;6.06;3.03	William G Scott	2	33	6.06
PlosBiol	18816165	Natasha Saint Savage;Tom Walker;Yana Wieckowski;John Schiefelbein;Liam Dolan;Nicholas A M Monk	0;0;0;7;4;1	0.0;0.0;0.0;24.14;13.79;3.45	John Schiefelbein	7	29	24.14
PlosBiol	18828673	Vanessa M Lopez;Christina L Decatur;W Daniel Stamer;Ronald M Lynch;Brian S McKay	0;0;1;1;1	0.0;0.0;2.17;2.17;2.17	Brian S McKay	1	46	2.17
PlosBiol	18816166	Samuel Virtue;Antonio Vidal-Puig	0;3	0.0;8.82	Antonio Vidal-Puig	3	34	8.82
PlosBiol	18828674	Joseph M Gonzales;Jigar J Patel;Napawan Ponmee;Lei Jiang;Asako Tan;Steven P Maher;Stefan Wuchty;Pradipsinh K Rathod;Michael T Ferdig	0;0;0;0;0;0;0;5;5	0.0;0.0;0.0;0.0;0.0;0.0;0.0;7.94;7.94	Michael T Ferdig	5	63	7.94
PlosBiol	18828675	Raffi Tonikian;Yingnan Zhang;Stephen L Sazinsky;Bridget Currell;Jung-Hua Yeh;Boris Reva;Heike A Held;Brent A Appleton;Marie Evangelista;Yan Wu;Xiaofeng Xin;Andrew C Chan;Somasekar Seshagiri;Laurence A Lasky;Chris Sander;Charles Boone;Gary D Bader;Sachdev S Sidhu	0;0;0;0;0;0;0;0;0;0;0;1;0;0;0;1;0;9	0.0;0.0;0.0;0.0;0.0;0.0;0.0;0.0;0.0;0.0;0.0;1.82;0.0;0.0;0.0;1.82;0.0;16.36	Sachdev S Sidhu	9	55	16.36
PlosBiol	18816167	Shelley A Batts;Nicholas J Anthis;Tara C Smith	0;0;0	0.0;0.0;0.0	Tara C Smith	0	4	0
PlosBiol	18828676	Terri M Laufer	2	15.38	Terri M Laufer	2	13	15.38
PlosBiol	18816168	Alan Woodruff;Rafael Yuste	0;5	0.0;15.15	Rafael Yuste	5	33	15.15
PlosBiol	18842068	Stefano Farioli-Vecchioli;Daniele Saraulli;Marco Costanzi;Simone Pacioni;Irene Cinà;Massimiliano Aceti;Laura Micheli;Alberto Bacci;Vincenzo Cestari;Felice Tirone	0;0;0;0;0;0;0;0;1;5	0.0;0.0;0.0;0.0;0.0;0.0;0.0;0.0;1.15;5.75	Felice Tirone	5	87	5.75
PlosBiol	18842067	Ichiro Hiratani;Tyrone Ryba;Mari Itoh;Tomoki Yokochi;Michaela Schwaiger;Chia-Wei Chang;Yung Lyou;Tim M Townes;Dirk Schübeler;David M Gilbert	0;0;0;0;0;0;0;1;5;11	0.0;0.0;0.0;0.0;0.0;0.0;0.0;1.25;6.25;13.75	David M Gilbert	11	80	13.75
PlosBiol	18922045	Anna Sala;Gaspare La Rocca;Giosalba Burgio;Elena Kotova;Dario Di Gesù;Marianna Collesano;Antonia M R Ingrassia;Alexei V Tulin;Davide F V Corona	0;0;0;0;0;0;0;1;8	0.0;0.0;0.0;0.0;0.0;0.0;0.0;2.56;20.51	Davide F V Corona	8	39	20.51
PlosBiol	18922044	Claude Z H Wang;Joshua A Herbst;Georg B Keller;Richard H R Hahnloser	0;0;0;2	0.0;0.0;0.0;5.13	Richard H R Hahnloser	2	39	5.13
PlosBiol	18959477	Guo-Xiang Ruan;Gregg C Allen;Shin Yamazaki;Douglas G McMahon	0;0;3;5	0.0;0.0;3.09;5.15	Douglas G McMahon	5	97	5.15
PlosBiol	18922043	Evan A Zamir;Brenda J Rongish;Charles D Little	0;0;9	0.0;0.0;25.71	Charles D Little	9	35	25.71
PlosBiol	18942889	Josefa González;Kapa Lenkov;Mikhail Lipatov;J Michael Macpherson;Dmitri A Petrov	0;0;0;0;6	0.0;0.0;0.0;0.0;5.94	Dmitri A Petrov	6	101	5.94
PlosBiol	18942890	Jose Silva;Ornella Barrandon;Jennifer Nichols;Jitsutaro Kawaguchi;Thorold W Theunissen;Austin Smith	1;0;2;0;0;11	2.7;0.0;5.41;0.0;0.0;29.73	Austin Smith	11	37	29.73
PlosBiol	18942891	Matthew L Hemming;Joshua E Elias;Steven P Gygi;Dennis J Selkoe	0;0;5;10	0.0;0.0;7.04;14.08	Dennis J Selkoe	10	71	14.08
PlosBiol	18942892	Hannah Hoag	0	0	Hannah Hoag	0	7	0
PlosBiol	18959476	Mario Meng-Chiang Kuo;Innokentiy Maslennikov;Brent Molden;Senyon Choe	1;0;0;12	2.94;0.0;0.0;35.29	Senyon Choe	12	34	35.29
PlosBiol	18959478	Laurent Kappeler;Carlos De Magalhaes Filho;Joëlle Dupont;Patricia Leneuve;Pascale Cervera;Laurence Périn;Catherine Loudes;Annick Blaise;Rüdiger Klein;Jacques Epelbaum;Yves Le Bouc;Martin Holzenberger	0;0;1;0;0;0;0;0;1;1;1;5	0.0;0.0;1.92;0.0;0.0;0.0;0.0;0.0;1.92;1.92;1.92;9.62	Martin Holzenberger	5	52	9.62
PlosBiol	18959479	Daniel J Hogan;Daniel P Riordan;André P Gerber;Daniel Herschlag;Patrick O Brown	0;0;1;0;15	0.0;0.0;0.64;0.0;9.55	Patrick O Brown	15	157	9.55
PlosBiol	18959480	Rory Johnson;Christina Hui-leng Teh;Galih Kunarso;Kee Yew Wong;Gopalan Srinivasan;Megan L Cooper;Manuela Volta;Sarah Su-ling Chan;Leonard Lipovich;Steven M Pollard;R Krishna Murthy Karuturi;Chia-lin Wei;Noel J Buckley;Lawrence W Stanton	0;0;0;0;0;0;0;0;1;1;0;0;7;4	0.0;0.0;0.0;0.0;0.0;0.0;0.0;0.0;1.89;1.89;0.0;0.0;13.21;7.55	Noel J Buckley	7	53	13.21
PlosBiol	18959481	Wilder Doucette;Diego Restrepo	0;5	0.0;6.85	Diego Restrepo	5	73	6.85
PlosBiol	18959482	Marco Tripodi;Jan Felix Evers;Alex Mauss;Michael Bate;Matthias Landgraf	0;3;0;5;1	0.0;4.76;0.0;7.94;1.59	Michael Bate	5	63	7.94
PlosBiol	18959484	Anthony D So;Bhaven N Sampat;Arti K Rai;Robert Cook-Deegan;Jerome H Reichman;Robert Weissman;Amy Kapczynski	0;0;0;1;0;0;0	0.0;0.0;0.0;9.09;0.0;0.0;0.0	Robert Cook-Deegan	1	11	9.09
PlosBiol	18959485	David W Welch;Erin L Rechisky;Michael C Melnychuk;Aswea D Porter;Carl J Walters;Shaun Clements;Benjamin J Clemens;R Scott McKinley;Carl Schreck	0;0;0;0;0;0;0;0;0	0.0;0.0;0.0;0.0;0.0;0.0;0.0;0.0;0.0	Carl Schreck	0	4	0
PlosBiol	18959486	Theodora Bloom;Christine Ferguson;Liza Gross;Catriona J Maccallum;Jami Milton;Robert Shields;Stephanie Wai;Janelle Weaver;Liz Williams	0;0;0;0;0;0;0;0;0	0.0;0.0;0.0;0.0;0.0;0.0;0.0;0.0;0.0	Liz Williams	0	6	0
PlosBiol	18959487	Marc F Schmidt	5	15.62	Marc F Schmidt	5	32	15.62
PlosBiol	18959488	Mark R Denison	0	0	Mark R Denison	0	26	0
PlosBiol	18959489	Ola Hermanson	2	6.9	Ola Hermanson	2	29	6.9
PlosBiol	18986212	Justin Crocker;Yoichiro Tamori;Albert Erives	0;0;2	0.0;0.0;3.39	Albert Erives	2	59	3.39
PlosBiol	18986213	Sasha F Levy;Mark L Siegal	0;3	0.0;3.8	Mark L Siegal	3	79	3.8
PlosBiol	18986214	Ying Wu;Guan Cao;Beth Pavlicek;Xuan Luo;Michael N Nitabach	0;0;0;0;6	0.0;0.0;0.0;0.0;9.09	Michael N Nitabach	6	66	9.09
PlosBiol	18998772	Vanessa Cheung;Gordon Chua;Nizar N Batada;Christian R Landry;Stephen W Michnick;Timothy R Hughes;Fred Winston	0;0;0;1;0;3;13	0.0;0.0;0.0;1.06;0.0;3.19;13.83	Fred Winston	13	94	13.83
PlosBiol	18998771	Kristian G Andersen;Tracey Butcher;Alexander G Betz	0;0;3	0.0;0.0;4.55	Alexander G Betz	3	66	4.55
PlosBiol	18998770	Sebastian Jessberger;Stefan Aigner;Gregory D Clemenson;Nicolas Toni;D Chichung Lie;Ozlem Karalay;Rupert Overall;Gerd Kempermann;Fred H Gage	0;0;0;0;0;0;0;3;15	0.0;0.0;0.0;0.0;0.0;0.0;0.0;4.55;22.73	Fred H Gage	15	66	22.73
PlosBiol	19007302	Chang-Jiang Guo;Elena N Atochina-Vasserman;Elena Abramova;Joseph P Foley;Aisha Zaman;Erika Crouch;Michael F Beers;Rashmin C Savani;Andrew J Gow	0;0;0;0;0;1;0;2;4	0.0;0.0;0.0;0.0;0.0;2.56;0.0;5.13;10.26	Andrew J Gow	4	39	10.26
PlosBiol	18479186	Ashton W Powell;Takayuki Sassa;Yongqin Wu;Marc Tessier-Lavigne;Franck Polleux	0;0;0;8;4	0.0;0.0;0.0;13.56;6.78	Marc Tessier-Lavigne	8	59	13.56
PlosBiol	19018662	Bangfu Zhu;Jenny A Pennack;Peter McQuilton;Manuel G Forero;Kenji Mizuguchi;Ben Sutcliffe;Chun-Jing Gu;Janine C Fenton;Alicia Hidalgo	0;0;0;0;4;0;0;0;3	0.0;0.0;0.0;0.0;3.17;0.0;0.0;0.0;2.38	Kenji Mizuguchi	4	126	3.17
PlosBiol	19067492	Pascal Hingamp;Céline Brochier;Emmanuel Talla;Daniel Gautheret;Denis Thieffry;Carl Herrmann	0;0;0;0;0;0	0.0;0.0;0.0;0.0;0.0;0.0	Carl Herrmann	0	13	0
PlosBiol	19067487	Elizabeth A Ostrowski;Mariko Katoh;Gad Shaulsky;David C Queller;Joan E Strassmann	0;0;1;0;10	0.0;0.0;2.38;0.0;23.81	Joan E Strassmann	10	42	23.81
PlosBiol	19067489	Mathias Beller;Carole Sztalryd;Noel Southall;Ming Bell;Herbert Jäckle;Douglas S Auld;Brian Oliver	0;5;0;2;4;0;1	0.0;6.1;0.0;2.44;4.88;0.0;1.22	Carole Sztalryd	5	82	6.1
PlosBiol	19018664	Zachary B Lippman;Oded Cohen;John P Alvarez;Mohamad Abu-Abied;Irena Pekker;Ilan Paran;Yuval Eshed;Dani Zamir	0;0;1;0;0;0;2;3	0.0;0.0;3.12;0.0;0.0;0.0;6.25;9.38	Dani Zamir	3	32	9.38
PlosBiol	19067493	John A Clithero;Dharol Tankersley;Scott A Huettel	0;0;1	0.0;0.0;1.52	Scott A Huettel	1	66	1.52
PlosBiol	19067488	LiMei Wang;Jennifer J Rahn;XueQing Lun;Beichen Sun;John J P Kelly;Samuel Weiss;Stephen M Robbins;Peter A Forsyth;Donna L Senger	0;0;0;0;0;0;0;2;1	0.0;0.0;0.0;0.0;0.0;0.0;0.0;2.04;1.02	Peter A Forsyth	2	98	2.04
PlosBiol	19067490	Zhi Jiang;Jianbo Song;Fei Qi;An Xiao;Xizhou An;Ning-ai Liu;Zuoyang Zhu;Bo Zhang;Shuo Lin	0;0;0;0;0;0;0;0;2	0.0;0.0;0.0;0.0;0.0;0.0;0.0;0.0;3.33	Shuo Lin	2	60	3.33
PlosBiol	19067486	Huihuang Yan;Paul B Talbert;Hye-Ran Lee;Jamie Jett;Steven Henikoff;Feng Chen;Jiming Jiang	0;0;0;0;4;0;7	0.0;0.0;0.0;0.0;7.55;0.0;13.21	Jiming Jiang	7	53	13.21
PlosBiol	19067485	Francesco Catania;Michael Lynch	0;2	0.0;1.49	Michael Lynch	2	134	1.49
PlosBiol	19018661	Les Dethlefsen;Sue Huse;Mitchell L Sogin;David A Relman	0;0;3;3	0.0;0.0;3.41;3.41	David A Relman	3	88	3.41
PlosBiol	19018660	Konstantin Khalturin;Friederike Anton-Erxleben;Sylvia Sassmann;Jörg Wittlieb;Georg Hemmrich;Thomas C G Bosch	0;0;0;0;0;7	0.0;0.0;0.0;0.0;0.0;18.92	Thomas C G Bosch	7	37	18.92
PlosBiol	19067491	Jens Tyedmers;Maria Lucia Madariaga;Susan Lindquist	0;0;7	0.0;0.0;10.61	Susan Lindquist	7	66	10.61
PlosBiol	19018663	Anna Dornhaus	2	6.9	Anna Dornhaus	2	29	6.9
PlosBiol	19053175	Vijay K Tiwari;Kelly M McGarvey;Julien D F Licchesi;Joyce E Ohm;James G Herman;Dirk Schübeler;Stephen B Baylin	0;0;0;0;1;0;10	0.0;0.0;0.0;0.0;1.19;0.0;11.9	Stephen B Baylin	10	84	11.9
PlosBiol	19053173	John G Albeck;John M Burke;Sabrina L Spencer;Douglas A Lauffenburger;Peter K Sorger	0;0;0;1;7	0.0;0.0;0.0;1.06;7.45	Peter K Sorger	7	94	7.45
PlosBiol	19055316	Marianne Elias;Zachariah Gompert;Chris Jiggins;Keith Willmott	1;0;0;0	2.86;0.0;0.0;0.0	Marianne Elias	1	35	2.86
PlosBiol	19053174	Jean-Philippe Coppé;Christopher K Patil;Francis Rodier;Yu Sun;Denise P Muñoz;Joshua Goldstein;Peter S Nelson;Pierre-Yves Desprez;Judith Campisi	0;0;0;0;0;0;1;0;11	0.0;0.0;0.0;0.0;0.0;0.0;1.28;0.0;14.1	Judith Campisi	11	78	14.1
PlosBiol	19071958	Milos Tanurdzic;Matthew W Vaughn;Hongmei Jiang;Tae-Jin Lee;R Keith Slotkin;Bryon Sosinski;William F Thompson;R W Doerge;Robert A Martienssen	0;1;0;0;1;0;0;0;6	0.0;0.94;0.0;0.0;0.94;0.0;0.0;0.0;5.66	Robert A Martienssen	6	106	5.66
PlosBiol	19071959	Walter Jetz;Cagan H Sekercioglu;Katrin Böhning-Gaese	4;0;0	44.44;0.0;0.0	Walter Jetz	4	9	44.44
PlosBiol	19071960	Janelle S Ayres;David S Schneider	0;4	0.0;12.12	David S Schneider	4	33	12.12
PlosBiol	19071961	Brian P Dilkes;Melissa Spielman;Renate Weizbauer;Brian Watson;Diana Burkart-Waco;Rod J Scott;Luca Comai	0;0;0;0;0;5;4	0.0;0.0;0.0;0.0;0.0;5.81;4.65	Rod J Scott	5	86	5.81
PlosBiol	19071962	Emily R Troemel;Marie-Anne Félix;Noah K Whiteman;Antoine Barrière;Frederick M Ausubel	0;0;0;3;11	0.0;0.0;0.0;4.76;17.46	Frederick M Ausubel	11	63	17.46
PlosBiol	19090624	Gaëlle Desbordes;Jianzhong Jin;Chong Weng;Nicholas A Lesica;Garrett B Stanley;Jose-Manuel Alonso	0;0;0;0;2;4	0.0;0.0;0.0;0.0;4.08;8.16	Jose-Manuel Alonso	4	49	8.16
PlosBiol	19090618	Marta Laskowski;Verônica A Grieneisen;Hugo Hofhuis;Colette A Ten Hove;Paulien Hogeweg;Athanasius F M Marée;Ben Scheres	1;0;0;0;0;0;6	2.44;0.0;0.0;0.0;0.0;0.0;14.63	Ben Scheres	6	41	14.63
PlosBiol	19090619	Shang-Yi Chiu;Naoya Asai;Frank Costantini;Wei Hsu	0;0;0;7	0.0;0.0;0.0;12.07	Wei Hsu	7	58	12.07
PlosBiol	19090620	Ruth Hershberg;Mikhail Lipatov;Peter M Small;Hadar Sheffer;Stefan Niemann;Susanne Homolka;Jared C Roach;Kristin Kremer;Dmitri A Petrov;Marcus W Feldman;Sebastien Gagneux	0;0;2;0;0;0;0;6;0;2;4	0.0;0.0;2.99;0.0;0.0;0.0;0.0;8.96;0.0;2.99;5.97	Kristin Kremer	6	67	8.96
PlosBiol	19090621	Andrew B Sharabi;Melissa Aldrich;Drazen Sosic;Eric N Olson;Alan D Friedman;Sung-Hyung Lee;Si-Yi Chen	0;0;0;3;6;0;3	0.0;0.0;0.0;4.0;8.0;0.0;4.0	Alan D Friedman	6	75	8
PlosBiol	19090622	Ilana Kolodkin-Gal;Boaz Sat;Alex Keshet;Hanna Engelberg-Kulka	0;0;0;10	0.0;0.0;0.0;25.0	Hanna Engelberg-Kulka	10	40	25
PlosBiol	19090623	Richard S Smith	1	4.35	Richard S Smith	1	23	4.35
PlosBiol	19108604	Olivier David;Isabelle Guillemain;Sandrine Saillet;Sebastien Reyt;Colin Deransart;Christoph Segebarth;Antoine Depaulis	3;0;0;0;0;0;7	4.35;0.0;0.0;0.0;0.0;0.0;10.14	Antoine Depaulis	7	69	10.14
PlosBiol	19108605	Gene O Bryant;Vidya Prabhu;Monique Floer;Xin Wang;Dan Spagna;David Schreiber;Mark Ptashne	0;0;0;0;0;0;7	0.0;0.0;0.0;0.0;0.0;0.0;17.5	Mark Ptashne	7	40	17.5
PlosBiol	19108606	Peter Serrano;Eugenia L Friedman;Jana Kenney;Stephen M Taubenfeld;Joshua M Zimmerman;John Hanna;Cristina Alberini;Ann E Kelley;Stephen Maren;Jerry W Rudy;Jerry C P Yin;Todd C Sacktor;André A Fenton	2;0;0;0;0;0;0;1;4;0;0;2;4	4.08;0.0;0.0;0.0;0.0;0.0;0.0;2.04;8.16;0.0;0.0;4.08;8.16	André A Fenton	4	49	8.16
PlosBiol	19108607	Diane B Paul;Hamish G Spencer	0;0	0.0;0.0	Hamish G Spencer	0	7	0
PlosBiol	19108608	Stephen E Williams;Luke P Shoo;Joanne L Isaac;Ary A Hoffmann;Gary Langham	2;0;0;2;0	4.88;0.0;0.0;4.88;0.0	Ary A Hoffmann	2	41	4.88
PlosBiol	19108609	Masafumi Nishizawa;Tae Komai;Yuki Katou;Katsuhiko Shirahige;Takehiko Ito;Akio Toh-E	1;1;0;4;0;2	1.67;1.67;0.0;6.67;0.0;3.33	Katsuhiko Shirahige	4	60	6.67
PlosBiol	19108610	Eldon Emberly;Roxane Blattes;Bernd Schuettengruber;Magali Hennion;Nan Jiang;Craig M Hart;Emmanuel Käs;Olivier Cuvier	0;0;0;0;0;5;0;5	0.0;0.0;0.0;0.0;0.0;10.2;0.0;10.2	Olivier Cuvier	5	49	10.2
PlosBiol	19222302	Erin L Heinzen;Dongliang Ge;Kenneth D Cronin;Jessica M Maia;Kevin V Shianna;Willow N Gabriel;Kathleen A Welsh-Bohmer;Christine M Hulette;Thomas N Denny;David B Goldstein	0;0;0;0;0;0;0;0;0;2	0.0;0.0;0.0;0.0;0.0;0.0;0.0;0.0;0.0;8.0	David B Goldstein	2	25	8
PlosBiol	19222304	Luís Teixeira;Alvaro Ferreira;Michael Ashburner	0;0;1	0.0;0.0;1.39	Michael Ashburner	1	72	1.39
PlosBiol	19222305	Andrew F Read;Andrea L Graham;Lars Råberg	0;0;2	0.0;0.0;11.11	Lars Råberg	2	18	11.11
PlosBiol	19108611	Jonathan Hodgkin;Frederick A Partridge	1;0	3.85;0.0	Jonathan Hodgkin	1	26	3.85
PlosBiol	19127978	Michal Skruzný;Claudia Schneider;Attila Rácz;Julan Weng;David Tollervey;Ed Hurt	0;0;0;0;1;5	0.0;0.0;0.0;0.0;2.94;14.71	Ed Hurt	5	34	14.71
PlosBiol	19127979	Aleksandr Vasilyev;Yan Liu;Sudha Mudumana;Steve Mangos;Pui-Ying Lam;Arindam Majumdar;Jinhua Zhao;Kar-Lai Poon;Igor Kondrychyn;Vladimir Korzh;Iain A Drummond	0;0;0;0;0;0;0;0;0;3;7	0.0;0.0;0.0;0.0;0.0;0.0;0.0;0.0;0.0;6.67;15.56	Iain A Drummond	7	45	15.56
PlosBiol	19143474	Bernd Schuettengruber;Mythily Ganapathi;Benjamin Leblanc;Manuela Portoso;Rami Jaschek;Bas Tolhuis;Maarten van Lohuizen;Amos Tanay;Giacomo Cavalli	0;0;0;0;0;0;2;1;6	0.0;0.0;0.0;0.0;0.0;0.0;3.33;1.67;10.0	Giacomo Cavalli	6	60	10
PlosBiol	19143472	Marco Simonetta;Romilde Manzoni;Roberto Mosca;Marina Mapelli;Lucia Massimiliano;Martin Vink;Bela Novak;Andrea Musacchio;Andrea Ciliberto	0;0;0;0;0;0;0;9;1	0.0;0.0;0.0;0.0;0.0;0.0;0.0;19.15;2.13	Andrea Musacchio	9	47	19.15
PlosBiol	19143473	Willem Huijbers;Cyriel M Pennartz;Roberto Cabeza;Sander M Daselaar	0;0;0;2	0.0;0.0;0.0;8.33	Sander M Daselaar	2	24	8.33
PlosBiol	19166267	Phillip S Levin;Michael J Fogarty;Steven A Murawski;David Fluharty	1;0;0;0	9.09;0.0;0.0;0.0	Phillip S Levin	1	11	9.09
PlosBiol	19166272	Gregory T Reeves;Scott E Fraser	1;0	7.69;0.0	Gregory T Reeves	1	13	7.69
PlosBiol	19166271	Julian Taranda;Stéphane F Maison;Jimena A Ballestero;Eleonora Katz;Jessica Savino;Douglas E Vetter;Jim Boulter;M Charles Liberman;Paul A Fuchs;A Belén Elgoyhen	0;0;0;1;0;1;1;7;5;7	0.0;0.0;0.0;2.04;0.0;2.04;2.04;14.29;10.2;14.29	A Belén Elgoyhen	7	49	14.29
PlosBiol	19166270	Véronique Calleja;Michel Laguerre;Peter J Parker;Banafshé Larijani	0;0;0;3	0.0;0.0;0.0;11.54	Banafshé Larijani	3	26	11.54
PlosBiol	19166269	Elias G Bechara;Marie Cecile Didiot;Mireille Melko;Laetitia Davidovic;Mounia Bensaid;Patrick Martin;Marie Castets;Philippe Pognonec;Edouard W Khandjian;Hervé Moine;Barbara Bardoni	0;0;0;0;0;0;0;1;2;0;6	0.0;0.0;0.0;0.0;0.0;0.0;0.0;2.86;5.71;0.0;17.14	Barbara Bardoni	6	35	17.14
PlosBiol	19166268	Arthur D Lander;Kimberly K Gokoffski;Frederic Y M Wan;Qing Nie;Anne L Calof	1;0;0;1;11	1.03;0.0;0.0;1.03;11.34	Anne L Calof	11	97	11.34
PlosBiol	19175289	Neil W Blackstone	3	21.43	Neil W Blackstone	3	14	21.43
PlosBiol	19175290	Edwin M Robertson	11	13.25	Edwin M Robertson	11	83	13.25
PlosBiol	19175291	Bernd Schierwater;Michael Eitel;Wolfgang Jakob;Hans-Jürgen Osigus;Heike Hadrys;Stephen L Dellaporta;Sergios-Orestis Kolokotronis;Rob Desalle	6;0;2;0;0;4;0;3	10.91;0.0;3.64;0.0;0.0;7.27;0.0;5.45	Bernd Schierwater	6	55	10.91
PlosBiol	19175292	Glenn Denning;Patrick Kabambe;Pedro Sanchez;Alia Malik;Rafael Flor;Rebbie Harawa;Phelire Nkhoma;Colleen Zamba;Clement Banda;Chrispin Magombo;Michael Keating;Justine Wangila;Jeffrey Sachs	0;0;0;0;0;0;0;0;0;0;0;0;1	0.0;0.0;0.0;0.0;0.0;0.0;0.0;0.0;0.0;0.0;0.0;0.0;33.33	Jeffrey Sachs	1	3	33.33
PlosBiol	19175293	Donatella Valdembri;Patrick T Caswell;Kurt I Anderson;Juliane P Schwarz;Ireen König;Elena Astanina;Francesca Caccavari;Jim C Norman;Martin J Humphries;Federico Bussolino;Guido Serini	0;0;0;0;0;0;0;3;2;0;5	0.0;0.0;0.0;0.0;0.0;0.0;0.0;4.0;2.67;0.0;6.67	Guido Serini	5	75	6.67
PlosBiol	19175294	Jonas Berglund;Katherine S Pollard;Matthew T Webster	0;3;4	0.0;4.84;6.45	Matthew T Webster	4	62	6.45
PlosBiol	19175295	John Willinsky	0	0	John Willinsky	0	1	0
PlosBiol	19192947	Alan Hodgkinson;Emmanuel Ladoukakis;Adam Eyre-Walker	0;0;1	0.0;0.0;3.33	Adam Eyre-Walker	1	30	3.33
PlosBiol	19192948	Laurent Duret	1	3.85	Laurent Duret	1	26	3.85
PlosBiol	19192949	Aditya J Sethi;Robert C Angerer;Lynne M Angerer	0;0;4	0.0;0.0;7.69	Lynne M Angerer	4	52	7.69
PlosBiol	19209957	Morris E Feldman;Beth Apsel;Aino Uotila;Robbie Loewith;Zachary A Knight;Davide Ruggero;Kevan M Shokat	0;0;0;2;0;4;3	0.0;0.0;0.0;3.7;0.0;7.41;5.56	Davide Ruggero	4	54	7.41
PlosBiol	19215146	Gareth J Fraser;C Darrin Hulsey;Ryan F Bloomquist;Kristine Uyesugi;Nancy R Manley;J Todd Streelman	4;2;0;0;0;5	3.81;1.9;0.0;0.0;0.0;4.76	J Todd Streelman	5	105	4.76
PlosBiol	19209956	Ju Lu;Juan Carlos Tapia;Olivia L White;Jeff W Lichtman	0;0;0;6	0.0;0.0;0.0;9.38	Jeff W Lichtman	6	64	9.38
PlosBiol	19226189	Emil D Parvanov;Siemon H S Ng;Petko M Petkov;Kenneth Paigen	0;0;1;2	0.0;0.0;2.27;4.55	Kenneth Paigen	2	44	4.55
PlosBiol	19226186	Karl Friston	1	8.33	Karl Friston	1	12	8.33
PlosBiol	19226187	Marco D Mukrasch;Stefan Bibow;Jegannath Korukottu;Sadasivam Jeganathan;Jacek Biernat;Christian Griesinger;Eckhard Mandelkow;Markus Zweckstetter	0;0;0;0;0;1;12;5	0.0;0.0;0.0;0.0;0.0;1.37;16.44;6.85	Eckhard Mandelkow	12	73	16.44
PlosBiol	19226188	Corinne Grey;Frédéric Baudat;Bernard de Massy	0;2;6	0.0;3.28;9.84	Bernard de Massy	6	61	9.84
PlosBiol	19260764	Michael J Barnes;Philippe Krebs;Nathaniel Harris;Celine Eidenschenk;Rosana Gonzalez-Quintial;Carrie N Arnold;Karine Crozat;Sosathya Sovath;Eva Marie Moresco;Argyrios N Theofilopoulos;Bruce Beutler;Kasper Hoebe	0;0;0;0;0;0;0;0;0;0;0;3	0.0;0.0;0.0;0.0;0.0;0.0;0.0;0.0;0.0;0.0;0.0;5.56	Kasper Hoebe	3	54	5.56
PlosBiol	19260765	Kevin T Jones;Elisabeth R Greer;David Pearce;Kaveh Ashrafi	0;0;1;3	0.0;0.0;1.85;5.56	Kaveh Ashrafi	3	54	5.56
PlosBiol	19260761	Sylvain Lemeille;Adrian Willig;Nathalie Depège-Fargeix;Christian Delessert;Roberto Bassi;Jean-David Rochaix	0;0;0;0;3;5	0.0;0.0;0.0;0.0;6.98;11.63	Jean-David Rochaix	5	43	11.63
PlosBiol	19260762	Seok-Yong Lee;Anirban Banerjee;Roderick MacKinnon	0;0;12	0.0;0.0;28.57	Roderick MacKinnon	12	42	28.57
PlosBiol	19260763	Sabine P Schrimpf;Manuel Weiss;Lukas Reiter;Christian H Ahrens;Marko Jovanovic;Johan Malmström;Erich Brunner;Sonali Mohanty;Martin J Lercher;Peter E Hunziker;Ruedi Aebersold;Christian von Mering;Michael O Hengartner	1;0;0;0;0;0;0;0;4;0;8;1;0	1.64;0.0;0.0;0.0;0.0;0.0;0.0;0.0;6.56;0.0;13.11;1.64;0.0	Ruedi Aebersold	8	61	13.11
PlosBiol	19243218	Antónia Monteiro;Ondrej Podlaha	3;0	5.88;0.0	Antónia Monteiro	3	51	5.88
PlosBiol	19243219	Wouter Bossuyt;Avedis Kazanjian;Natalie De Geest;Sofie Van Kelst;Gert De Hertogh;Karel Geboes;Greg P Boivin;Judith Luciani;Francois Fuks;Marinee Chuah;Thierry VandenDriessche;Peter Marynen;Jan Cools;Noah F Shroyer;Bassem A Hassan	0;0;0;0;0;0;0;0;0;0;3;0;0;2;5	0.0;0.0;0.0;0.0;0.0;0.0;0.0;0.0;0.0;0.0;5.88;0.0;0.0;3.92;9.8	Bassem A Hassan	5	51	9.8
PlosBiol	19243220	Wouter Bossuyt;Natalie De Geest;Stein Aerts;Iris Leenaerts;Peter Marynen;Bassem A Hassan	0;0;0;0;0;5	0.0;0.0;0.0;0.0;0.0;20.0	Bassem A Hassan	5	25	20
PlosBiol	19243221	David Ng;Graham M Pitcher;Rachel K Szilard;Andréa Sertié;Marijana Kanisek;Steven J Clapcote;Tatiana Lipina;Lorraine V Kalia;Daisy Joo;Colin McKerlie;Miguel Cortez;John C Roder;Michael W Salter;Roderick R McInnes	0;0;0;0;0;0;0;0;0;0;0;0;2;1	0.0;0.0;0.0;0.0;0.0;0.0;0.0;0.0;0.0;0.0;0.0;0.0;2.74;1.37	Michael W Salter	2	73	2.74
PlosBiol	19243222	Katriina Aalto-Setälä;Bruce R Conklin;Bernard Lo	0;0;0	0.0;0.0;0.0	Bernard Lo	0	23	0
PlosBiol	19243223	Keith I Pardee;Xiaohui Xu;Jeff Reinking;Anja Schuetz;Aiping Dong;Suya Liu;Rongguang Zhang;Jens Tiefenbach;Gilles Lajoie;Alexander N Plotnikov;Alexey Botchkarev;Henry M Krause;Aled Edwards	0;0;1;0;0;0;0;1;0;0;0;1;1	0.0;0.0;0.96;0.0;0.0;0.0;0.0;0.96;0.0;0.0;0.0;0.96;0.96	Aled Edwards	1	104	0.96
PlosBiol	19243224	Alasdair J E Gordon;Jennifer A Halliday;Matthew D Blankschien;Philip A Burns;Fumio Yatagai;Christophe Herman	0;1;0;0;0;0	0.0;2.17;0.0;0.0;0.0;0.0	Jennifer A Halliday	1	46	2.17
PlosBiol	19278298	Juan C Santos;Luis A Coloma;Kyle Summers;Janalee P Caldwell;Richard Ree;David C Cannatella	0;1;1;1;0;3	0.0;1.89;1.89;1.89;0.0;5.66	David C Cannatella	3	53	5.66
PlosBiol	19278297	Edward Málaga-Trillo;Gonzalo P Solis;Yvonne Schrock;Corinna Geiss;Lydia Luncz;Venus Thomanetz;Claudia A O Stuermer	0;0;0;0;0;0;2	0.0;0.0;0.0;0.0;0.0;0.0;4.65	Claudia A O Stuermer	2	43	4.65
PlosBiol	19278296	Emmanuel Martin;Emmanuel Treiner;Livine Duban;Lucia Guerri;Hélène Laude;Cécile Toly;Virginie Premel;Anne Devys;Ivan C Moura;Florence Tilloy;Stéphane Cherif;Gabriella Vera;Sylvain Latour;Claire Soudais;Olivier Lantz	0;0;0;0;0;0;0;0;0;0;0;0;2;0;8	0.0;0.0;0.0;0.0;0.0;0.0;0.0;0.0;0.0;0.0;0.0;0.0;4.88;0.0;19.51	Olivier Lantz	8	41	19.51
PlosBiol	19278295	Katie Hampson;Jonathan Dushoff;Sarah Cleaveland;Daniel T Haydon;Magai Kaare;Craig Packer;Andy Dobson	0;0;1;1;3;1;2	0.0;0.0;2.5;2.5;7.5;2.5;5.0	Magai Kaare	3	40	7.5
PlosBiol	19278294	Julie E Baggs;Tom S Price;Luciano DiTacchio;Satchidananda Panda;Garret A Fitzgerald;John B Hogenesch	0;0;0;0;0;4	0.0;0.0;0.0;0.0;0.0;10.53	John B Hogenesch	4	38	10.53
PlosBiol	19750121	Manu;Svetlana Surkova;Alexander V Spirov;Vitaly V Gursky;Hilde Janssens;Ah-Ram Kim;Ovidiu Radulescu;Carlos E Vanario-Alonso;David H Sharp;Maria Samsonova;John Reinitz	0;0;1;0;0;0;0;0;0;0;14	0.0;0.0;1.56;0.0;0.0;0.0;0.0;0.0;0.0;0.0;21.88	John Reinitz	14	64	21.88
PlosBiol	19296720	Dinah Loerke;Marcel Mettlen;Defne Yarar;Khuloud Jaqaman;Henry Jaqaman;Gaudenz Danuser;Sandra L Schmid	0;0;0;0;0;1;11	0.0;0.0;0.0;0.0;0.0;3.03;33.33	Sandra L Schmid	11	33	33.33
PlosBiol	19296721	Amit J Sabnis;Laurene S Cheung;Monique Dail;Hio Chung Kang;Marianne Santaguida;Michelle L Hermiston;Emmanuelle Passegué;Kevin Shannon;Benjamin S Braun	0;0;0;0;0;0;3;2;4	0.0;0.0;0.0;0.0;0.0;0.0;4.0;2.67;5.33	Benjamin S Braun	4	75	5.33
PlosBiol	19296722	Raphaël Gaillard;Stanislas Dehaene;Claude Adam;Stéphane Clémenceau;Dominique Hasboun;Michel Baulac;Laurent Cohen;Lionel Naccache	0;7;0;0;0;0;0;6	0.0;7.95;0.0;0.0;0.0;0.0;0.0;6.82	Stanislas Dehaene	7	88	7.95
PlosBiol	19296723	Michael Rosbash	9	15	Michael Rosbash	9	60	15
PlosBiol	19320539	Tao Long;Kimberly C Tu;Yufang Wang;Pankaj Mehta;N P Ong;Bonnie L Bassler;Ned S Wingreen	0;0;0;0;0;18;4	0.0;0.0;0.0;0.0;0.0;41.86;9.3	Bonnie L Bassler	18	43	41.86
PlosBiol	19338385	Raphael Sagarin;Jens Carlsson;Michelle Duval;Wilson Freshwater;Matthew H Godfrey;Wayne Litaker;Roldan Muñoz;Rachel Noble;Tom Schultz;Bennett Wynne	0;0;0;0;0;0;0;0;0;0	0.0;0.0;0.0;0.0;0.0;0.0;0.0;0.0;0.0;0.0	Bennett Wynne	0	5	0
PlosBiol	19338386	Laurent Gapin	4	12.12	Laurent Gapin	4	33	12.12
PlosBiol	19338387	Cedric Montanier;Victoria A Money;Virginia M R Pires;James E Flint;Benedita A Pinheiro;Arun Goyal;José A M Prates;Atsushi Izumi;Henrik Stålbrand;Carl Morland;Alan Cartmell;Katarina Kolenova;Evangelos Topakas;Eleanor J Dodson;David N Bolam;Gideon J Davies;Carlos M G A Fontes;Harry J Gilbert	0;0;0;0;0;0;0;0;0;0;0;0;0;1;0;0;0;10	0.0;0.0;0.0;0.0;0.0;0.0;0.0;0.0;0.0;0.0;0.0;0.0;0.0;2.78;0.0;0.0;0.0;27.78	Harry J Gilbert	10	36	27.78
PlosBiol	19338388	Jennetta W Hammond;Dawen Cai;T Lynne Blasius;Zhe Li;Yuyang Jiang;Gloria T Jih;Edgar Meyhofer;Kristen J Verhey	0;0;0;0;0;0;0;5	0.0;0.0;0.0;0.0;0.0;0.0;0.0;10.42	Kristen J Verhey	5	48	10.42
PlosBiol	19338389	Dominic van Essen;Bettina Engist;Gioacchino Natoli;Simona Saccani	0;0;0;5	0.0;0.0;0.0;9.43	Simona Saccani	5	53	9.43
PlosBiol	19855814	James R Anderson;Bryan W Jones;Jia-Hui Yang;Marguerite V Shaw;Carl B Watt;Pavel Koshevoy;Joel Spaltenstein;Elizabeth Jurrus;Kannan U V;Ross T Whitaker;David Mastronarde;Tolga Tasdizen;Robert E Marc	0;0;0;0;0;0;0;0;0;0;0;1;13	0.0;0.0;0.0;0.0;0.0;0.0;0.0;0.0;0.0;0.0;0.0;1.67;21.67	Robert E Marc	13	60	21.67
PlosBiol	19338390	Roberto Chiesa;David A Harris	0;5	0.0;13.89	David A Harris	5	36	13.89
PlosBiol	19338391	Johannes Jaeger;Alfonso Martinez-Arias	2;0	6.45;0.0	Johannes Jaeger	2	31	6.45
PlosBiol	19355790	Taishi Yoshii;Margaret Ahmad;Charlotte Helfrich-Förster	0;4;5	0.0;7.55;9.43	Charlotte Helfrich-Förster	5	53	9.43
PlosBiol	19402744	Johannes Landskron;Ko Fan Chen;Eva Wolf;Ralf Stanewsky	0;0;1;9	0.0;0.0;1.27;11.39	Ralf Stanewsky	9	79	11.39
PlosBiol	19385718	Erin K McCarthy Campbell;Adam D Werts;Bob Goldstein	0;0;3	0.0;0.0;3.95	Bob Goldstein	3	76	3.95
PlosBiol	19385719	Tobias Bast;Iain A Wilson;Menno P Witter;Richard G M Morris	3;0;8;6	2.34;0.0;6.25;4.69	Menno P Witter	8	128	6.25
PlosBiol	19385720	Kerstin Kaufmann;Jose M Muiño;Ruy Jauregui;Chiara A Airoldi;Cezary Smaczniak;Pawel Krajewski;Gerco C Angenent	0;0;1;0;0;0;6	0.0;0.0;1.1;0.0;0.0;0.0;6.59	Gerco C Angenent	6	91	6.59
PlosBiol	19402749	Christophe Kunz;Frauke Focke;Yusuke Saito;David Schuermann;Teresa Lettieri;Jim Selfridge;Primo Schär	0;0;0;0;0;0;6	0.0;0.0;0.0;0.0;0.0;0.0;11.32	Primo Schär	6	53	11.32
PlosBiol	19402750	Chuan Xiao;Yurii G Kuznetsov;Siyang Sun;Susan L Hafenstein;Victor A Kostyuchenko;Paul R Chipman;Marie Suzan-Monti;Didier Raoult;Alexander McPherson;Michael G Rossmann	0;0;1;0;0;1;0;7;4;7	0.0;0.0;2.38;0.0;0.0;2.38;0.0;16.67;9.52;16.67	Michael G Rossmann	7	42	16.67
PlosBiol	19402751	Sven Hennig;Holger M Strauss;Katja Vanselow;Ozkan Yildiz;Sabrina Schulze;Julia Arens;Achim Kramer;Eva Wolf	0;0;0;0;0;0;1;2	0.0;0.0;0.0;0.0;0.0;0.0;1.33;2.67	Eva Wolf	2	75	2.67
PlosBiol	19402754	Per Björk;Anders Björk;Thomas Vogl;Martin Stenström;David Liberg;Anders Olsson;Johannes Roth;Fredrik Ivars;Tomas Leanderson	0;1;0;0;0;0;10;0;0	0.0;2.63;0.0;0.0;0.0;0.0;26.32;0.0;0.0	Johannes Roth	10	38	26.32
PlosBiol	19355787	Jeffrey L Gauthier;Greg D Field;Alexander Sher;Martin Greschner;Jonathon Shlens;Alan M Litke;E J Chichilnisky	0;0;0;0;0;0;4	0.0;0.0;0.0;0.0;0.0;0.0;9.76	E J Chichilnisky	4	41	9.76
PlosBiol	19355788	Nikolay Ninov;Cristina Manjón;Enrique Martín-Blanco	0;0;2	0.0;0.0;3.51	Enrique Martín-Blanco	2	57	3.51
PlosBiol	19355789	Andreas Bergthaler;Lukas Flatz;Admar Verschoor;Ahmed N Hegazy;Martin Holdener;Katja Fink;Bruno Eschli;Doron Merkler;Rami Sommerstein;Edit Horvath;Marylise Fernandez;André Fitsche;Beatrice M Senn;J Sjef Verbeek;Bernhard Odermatt;Claire-Anne Siegrist;Daniel D Pinschewer	0;0;0;0;0;0;2;0;0;1;0;0;1;0;2;0;2	0.0;0.0;0.0;0.0;0.0;0.0;2.82;0.0;0.0;1.41;0.0;0.0;1.41;0.0;2.82;0.0;2.82	Daniel D Pinschewer	2	71	2.82
PlosBiol	19402745	Doris Bachtrog;Jeffrey D Jensen;Zhi Zhang	7;3;1	14.29;6.12;2.04	Doris Bachtrog	7	49	14.29
PlosBiol	19402746	Fekrije Selimi;Ileana M Cristea;Elizabeth Heller;Brian T Chait;Nathaniel Heintz	0;0;0;3;0	0.0;0.0;0.0;6.12;0.0	Brian T Chait	3	49	6.12
PlosBiol	19402747	Christopher J Tonkin;Céline K Carret;Manoj T Duraisingh;Till S Voss;Stuart A Ralph;Mirja Hommel;Michael F Duffy;Liliana Mancio da Silva;Artur Scherf;Alasdair Ivens;Terence P Speed;James G Beeson;Alan F Cowman	0;0;2;1;2;0;0;0;11;1;1;4;12	0.0;0.0;2.27;1.14;2.27;0.0;0.0;0.0;12.5;1.14;1.14;4.55;13.64	Alan F Cowman	12	88	13.64
PlosBiol	19402748	Montserrat Samsó;Wei Feng;Isaac N Pessah;P D Allen	5;0;6;2	8.62;0.0;10.34;3.45	Isaac N Pessah	6	58	10.34
PlosBiol	19402752	Nitya Venkataraman;Amy L Cole;Piotr Ruchala;Alan J Waring;Robert I Lehrer;Olga Stuchlik;Jan Pohl;Alexander M Cole	0;0;0;0;2;0;0;11	0.0;0.0;0.0;0.0;5.13;0.0;0.0;28.21	Alexander M Cole	11	39	28.21
PlosBiol	19402753	Pingzhao Hu;Sarath Chandra Janga;Mohan Babu;J Javier Díaz-Mejía;Gareth Butland;Wenhong Yang;Oxana Pogoutse;Xinghua Guo;Sadhna Phanse;Peter Wong;Shamanta Chandran;Constantine Christopoulos;Anaies Nazarians-Armavil;Negin Karimi Nasseri;Gabriel Musso;Mehrab Ali;Nazila Nazemof;Veronika Eroukova;Ashkan Golshani;Alberto Paccanaro;Jack F Greenblatt;Gabriel Moreno-Hagelsieb;Andrew Emili	0;0;0;0;0;0;0;0;0;0;0;0;0;0;0;0;0;0;0;0;0;5;5	0.0;0.0;0.0;0.0;0.0;0.0;0.0;0.0;0.0;0.0;0.0;0.0;0.0;0.0;0.0;0.0;0.0;0.0;0.0;0.0;0.0;4.81;4.81	Andrew Emili	5	104	4.81
PlosBiol	19402755	Graham E Little;Guillermina López-Bendito;Annette E Rünker;Noelia García;Maria C Piñon;Alain Chédotal;Zoltán Molnár;Kevin J Mitchell	0;1;0;0;0;0;8;4	0.0;2.0;0.0;0.0;0.0;0.0;16.0;8.0	Zoltán Molnár	8	50	16
PlosBiol	19402756	Michael E Hurwitz;Pamela J Vanderzalm;Laird Bloom;Julia Goldman;Gian Garriga;H Robert Horvitz	0;0;0;0;1;11	0.0;0.0;0.0;0.0;1.19;13.1	H Robert Horvitz	11	84	13.1
PlosBiol	19419239	Steven A Harvey;James C Smith	0;10	0.0;23.81	James C Smith	10	42	23.81
PlosBiol	19419240	Yakov Korkhin;Ulug M Unligil;Otis Littlefield;Pamlea J Nelson;David I Stuart;Paul B Sigler;Stephen D Bell;Nicola G A Abrescia	0;0;0;0;3;1;2;0	0.0;0.0;0.0;0.0;6.12;2.04;4.08;0.0	David I Stuart	3	49	6.12
PlosBiol	19419241	Youichi Shinozaki;Koji Sumitomo;Makoto Tsuda;Schuichi Koizumi;Kazuhide Inoue;Keiichi Torimitsu	0;0;0;0;1;1	0.0;0.0;0.0;0.0;3.45;3.45	Keiichi Torimitsu	1	29	3.45
PlosBiol	19419242	Regula E Halbeisen;André P Gerber	0;7	0.0;9.09	André P Gerber	7	77	9.09
PlosBiol	19419243	Rhona H Borts	4	10.26	Rhona H Borts	4	39	10.26
PlosBiol	19468298	Jinglan Liu;Zhe Zhang;Masashige Bando;Takehiko Itoh;Matthew A Deardorff;Dinah Clark;Maninder Kaur;Stephany Tandy;Tatsuro Kondoh;Eric Rappaport;Nancy B Spinner;Hugo Vega;Laird G Jackson;Katsuhiko Shirahige;Ian D Krantz	0;0;0;0;0;0;0;0;1;0;0;1;0;1;4	0.0;0.0;0.0;0.0;0.0;0.0;0.0;0.0;1.75;0.0;0.0;1.75;0.0;1.75;7.02	Ian D Krantz	4	57	7.02
PlosBiol	19468299	Yeon J Lee;Britt A Glaunsinger	1;1	1.28;1.28	Britt A Glaunsinger	1	78	1.28
PlosBiol	19468300	Benjamin A Wolfe;Tohru Takaki;Mark Petronczki;Michael Glotzer	0;0;1;10	0.0;0.0;2.22;22.22	Michael Glotzer	10	45	22.22
PlosBiol	19468301	Melanie Greter;Janin Hofmann;Burkhard Becher	0;0;4	0.0;0.0;11.11	Burkhard Becher	4	36	11.11
PlosBiol	19468302	Mark E Burkard;John Maciejowski;Verónica Rodriguez-Bravo;Michael Repka;Drew M Lowery;Karl R Clauser;Chao Zhang;Kevan M Shokat;Steven A Carr;Michael B Yaffe;Prasad V Jallepalli	0;0;0;0;0;0;0;0;0;5;3	0.0;0.0;0.0;0.0;0.0;0.0;0.0;0.0;0.0;7.14;4.29	Michael B Yaffe	5	70	7.14
PlosBiol	19478850	Liza Gross	0	0	Liza Gross	0	9	0
PlosBiol	19478851	Niels H Gehring;Styliani Lamprinaki;Matthias W Hentze;Andreas E Kulozik	0;0;0;6	0.0;0.0;0.0;11.32	Andreas E Kulozik	6	53	11.32
PlosBiol	19492080	Hasan Korkaya;Amanda Paulson;Emmanuelle Charafe-Jauffret;Christophe Ginestier;Marty Brown;Julie Dutcher;Shawn G Clouthier;Max S Wicha	0;0;0;0;0;0;0;9	0.0;0.0;0.0;0.0;0.0;0.0;0.0;16.36	Max S Wicha	9	55	16.36
PlosBiol	19492041	Károly Kovács;Laurence D Hurst;Balázs Papp	0;4;2	0.0;10.0;5.0	Laurence D Hurst	4	40	10
PlosBiol	19492042	Yongli Shan;Lihou Yu;Yan Li;Youdong Pan;Qiangge Zhang;Fubin Wang;Jianfeng Chen;Xueliang Zhu	0;0;0;0;0;0;0;7	0.0;0.0;0.0;0.0;0.0;0.0;0.0;11.11	Xueliang Zhu	7	63	11.11
PlosBiol	19513100	Zahra Kadri;Ritsuko Shimizu;Osamu Ohneda;Leila Maouche-Chretien;Sylvie Gisselbrecht;Masayuki Yamamoto;Paul-Henri Romeo;Philippe Leboulch;Stany Chretien	0;0;0;0;0;6;0;0;3	0.0;0.0;0.0;0.0;0.0;13.04;0.0;0.0;6.52	Masayuki Yamamoto	6	46	13.04
PlosBiol	19513101	Isabelle d'Erfurth;Sylvie Jolivet;Nicole Froger;Olivier Catrice;Maria Novatchkova;Raphaël Mercier	0;0;0;0;0;3	0.0;0.0;0.0;0.0;0.0;10.0	Raphaël Mercier	3	30	10
PlosBiol	19513107	Elton Zeqiraj;Beatrice Maria Filippi;Simon Goldie;Iva Navratilova;Jérôme Boudeau;Maria Deak;Dario R Alessi;Daan M F van Aalten	0;0;0;0;0;0;6;2	0.0;0.0;0.0;0.0;0.0;0.0;11.76;3.92	Dario R Alessi	6	51	11.76
PlosBiol	19529756	Gerhard Fischer;Urszula Kosinska-Eriksson;Camilo Aponte-Santamaría;Madelene Palmgren;Cecilia Geijer;Kristina Hedfalk;Stefan Hohmann;Bert L de Groot;Richard Neutze;Karin Lindkvist-Petersson	0;0;0;0;0;0;4;1;3;1	0.0;0.0;0.0;0.0;0.0;0.0;8.16;2.04;6.12;2.04	Stefan Hohmann	4	49	8.16
PlosBiol	19529758	Clarissa J Nobile;Jeniel E Nett;Aaron D Hernday;Oliver R Homann;Jean-Sebastien Deneault;Andre Nantel;David R Andes;Alexander D Johnson;Aaron P Mitchell	0;0;0;0;0;0;1;2;9	0.0;0.0;0.0;0.0;0.0;0.0;1.96;3.92;17.65	Aaron P Mitchell	9	51	17.65
PlosBiol	19513122	Jessica W Tsai;Jens Hannibal;Grace Hagiwara;Damien Colas;Elisabeth Ruppert;Norman F Ruby;H Craig Heller;Paul Franken;Patrice Bourgin	0;6;0;0;0;0;0;6;1	0.0;9.68;0.0;0.0;0.0;0.0;0.0;9.68;1.61	Paul Franken	6	62	9.68
PlosBiol	18447581	Kevin A Wilkinson;Robert J Gorelick;Suzy M Vasa;Nicolas Guex;Alan Rein;David H Mathews;Morgan C Giddings;Kevin M Weeks	0;1;0;0;4;3;1;8	0.0;1.61;0.0;0.0;6.45;4.84;1.61;12.9	Kevin M Weeks	8	62	12.9
PlosBiol	18447583	Fabrice Ango;Caizhi Wu;Johannes J Van der Want;Priscilla Wu;Melitta Schachner;Z Josh Huang	0;0;0;0;10;2	0.0;0.0;0.0;0.0;16.39;3.28	Melitta Schachner	10	61	16.39
PlosBiol	18447586	Daniel A Colón-Ramos;Kang Shen	0;3	0.0;11.54	Kang Shen	3	26	11.54
PlosBiol	18447582	Jennifer A Dunne;Richard J Williams;Neo D Martinez;Rachel A Wood;Douglas H Erwin	0;0;6;0;1	0.0;0.0;20.69;0.0;3.45	Neo D Martinez	6	29	20.69
PlosBiol	18447587	Martin Sauvageau;Guy Sauvageau	0;3	0.0;9.68	Guy Sauvageau	3	31	9.68
PlosBiol	18447584	Emmanuel Mignot	5	4.63	Emmanuel Mignot	5	108	4.63
PlosBiol	18447580	Andrea B Eberle;Lukas Stalder;Hansruedi Mathys;Rodolfo Zamudio Orozco;Oliver Mühlemann	0;0;0;0;4	0.0;0.0;0.0;0.0;7.84	Oliver Mühlemann	4	51	7.84
PlosBiol	18447588	Doekele G Stavenga;Kentaro Arikawa	1;2	5.56;11.11	Kentaro Arikawa	2	18	11.11
PlosBiol	18447585	Guramrit Singh;Indrani Rebbapragada;Jens Lykke-Andersen	0;0;5	0.0;0.0;7.58	Jens Lykke-Andersen	5	66	7.58
PlosBiol	19529759	Sievert Rohwer;Robert E Ricklefs;Vanya G Rohwer;Michelle M Copple	0;0;0;0	0.0;0.0;0.0;0.0	Michelle M Copple	0	6	0
PlosBiol	19529760	Mounya Elhilali;Juanjuan Xiang;Shihab A Shamma;Jonathan Z Simon	0;0;5;1	0.0;0.0;6.67;1.33	Shihab A Shamma	5	75	6.67
PlosBiol	19547742	Marta Zlatic;Feng Li;Maura Strigini;Wesley Grueber;Michael Bate	0;0;0;0;3	0.0;0.0;0.0;0.0;5.17	Michael Bate	3	58	5.17
PlosBiol	19547743	Camilo Mora;Ransom A Myers;Marta Coll;Simone Libralato;Tony J Pitcher;Rashid U Sumaila;Dirk Zeller;Reg Watson;Kevin J Gaston;Boris Worm	0;1;0;1;0;0;0;5;0;1	0.0;4.76;0.0;4.76;0.0;0.0;0.0;23.81;0.0;4.76	Reg Watson	5	21	23.81
PlosBiol	19547744	Pedro Beltrao;Jonathan C Trinidad;Dorothea Fiedler;Assen Roguev;Wendell A Lim;Kevan M Shokat;Alma L Burlingame;Nevan J Krogan	1;0;0;0;1;0;1;8	1.64;0.0;0.0;0.0;1.64;0.0;1.64;13.11	Nevan J Krogan	8	61	13.11
PlosBiol	19547745	Derk-Jan Dijk;Simon N Archer	6;0	19.35;0.0	Derk-Jan Dijk	6	31	19.35
PlosBiol	19547746	Derek Greenfield;Ann L McEvoy;Hari Shroff;Gavin E Crooks;Ned S Wingreen;Eric Betzig;Jan Liphardt	0;0;0;0;1;4;0	0.0;0.0;0.0;0.0;1.85;7.41;0.0	Eric Betzig	4	54	7.41
PlosBiol	19554080	Amir Minerbi;Roni Kahana;Larissa Goldfeld;Maya Kaufman;Shimon Marom;Noam E Ziv	0;0;0;0;2;2	0.0;0.0;0.0;0.0;2.11;2.11	Noam E Ziv	2	95	2.11
PlosBiol	19564895	Ralf Buckley	1	6.67	Ralf Buckley	1	15	6.67
PlosBiol	19564896	Andrew Balmford;James Beresford;Jonathan Green;Robin Naidoo;Matt Walpole;Andrea Manica	2;0;0;0;0;0	33.33;0.0;0.0;0.0;0.0;0.0	Andrew Balmford	2	6	33.33
PlosBiol	19564897	Jun Liu;James M Elmore;Anja T Fuglsang;Michael G Palmgren;Brian J Staskawicz;Gitta Coaker	0;0;0;9;6;2	0.0;0.0;0.0;13.85;9.23;3.08	Michael G Palmgren	9	65	13.85
PlosBiol	19564899	Christian Mitri;Laurent Soustelle;Bérénice Framery;Joël Bockaert;Marie-Laure Parmentier;Yves Grau	0;0;0;1;0;2	0.0;0.0;0.0;1.79;0.0;3.57	Yves Grau	2	56	3.57
PlosBiol	19564901	Erik A Lundquist	1	4.35	Erik A Lundquist	1	23	4.35
PlosBiol	19564903	Isabel A Muzzio;Liat Levita;Jayant Kulkarni;Joseph Monaco;Clifford Kentros;Matthew Stead;Larry F Abbott;Eric R Kandel	0;0;0;0;0;0;0;7	0.0;0.0;0.0;0.0;0.0;0.0;0.0;10.0	Eric R Kandel	7	70	10
PlosBiol	19564905	Elisabetta Menna;Andrea Disanza;Cinzia Cagnoli;Ursula Schenk;Giuliana Gelsomino;Emanuela Frittoli;Maud Hertzog;Nina Offenhauser;Corinna Sawallisch;Hans-Jürgen Kreienkamp;Frank B Gertler;Pier Paolo Di Fiore;Giorgio Scita;Michela Matteoli	0;0;0;0;0;0;0;0;0;0;7;2;11;4	0.0;0.0;0.0;0.0;0.0;0.0;0.0;0.0;0.0;0.0;9.72;2.78;15.28;5.56	Giorgio Scita	11	72	15.28
PlosBiol	19564910	George Hausmann;Christian von Mering;Konrad Basler	0;0;0	0.0;0.0;0.0	Konrad Basler	0	23	0
PlosBiol	19582141	Tibor Kalmar;Chea Lim;Penelope Hayward;Silvia Muñoz-Descalzo;Jennifer Nichols;Jordi Garcia-Ojalvo;Alfonso Martinez Arias	0;0;0;0;4;2;2	0.0;0.0;0.0;0.0;4.76;2.38;2.38	Jennifer Nichols	4	84	4.76
PlosBiol	19557146	Shadmehr Demehri;Mitsuru Morimoto;Michael J Holtzman;Raphael Kopan	0;0;1;5	0.0;0.0;2.44;12.2	Raphael Kopan	5	41	12.2
PlosBiol	19582143	Johannes Mathieu;Levi J Yant;Felix Mürdter;Frank Küttner;Markus Schmid	0;0;0;0;6	0.0;0.0;0.0;0.0;10.17	Markus Schmid	6	59	10.17
PlosBiol	19597538	Huaiyu Yang;Ye Yu;Wei-Guang Li;Fang Yu;Hui Cao;Tian-Le Xu;Hualiang Jiang	0;0;0;0;0;2;1	0.0;0.0;0.0;0.0;0.0;5.56;2.78	Tian-Le Xu	2	36	5.56
PlosBiol	19597539	Janelle S Ayres;David S Schneider	0;8	0.0;16.0	David S Schneider	8	50	16
PlosBiol	19582146	Robert Gütig;Haim Sompolinsky	0;1	0.0;1.67	Haim Sompolinsky	1	60	1.67
PlosBiol	19621061	Bridget C Lear;Luoying Zhang;Ravi Allada	0;0;5	0.0;0.0;10.87	Ravi Allada	5	46	10.87
PlosBiol	19621062	Karunesh Ganguly;Jose M Carmena	0;3	0.0;6.52	Jose M Carmena	3	46	6.52
PlosBiol	19621063	Josefina Coloma;Eva Harris	0;4	0.0;50.0	Eva Harris	4	8	50
PlosBiol	19621064	Liqun Zhang;Brian Button;Sherif E Gabriel;Susan Burkett;Yu Yan;Mario H Skiadopoulos;Yan Li Dang;Leatrice N Vogel;Tristan McKay;April Mengos;Richard C Boucher;Peter L Collins;Raymond J Pickles	0;0;0;0;0;0;0;0;0;0;17;2;6	0.0;0.0;0.0;0.0;0.0;0.0;0.0;0.0;0.0;0.0;30.91;3.64;10.91	Richard C Boucher	17	55	30.91
PlosBiol	19621066	Kaustubh Supekar;Mark Musen;Vinod Menon	0;0;7	0.0;0.0;7.53	Vinod Menon	7	93	7.53
PlosBiol	19636352	Fiona J Culley;Matthew Johnson;J Henry Evans;Sunil Kumar;Rupert Crilly;Juan Casasbuenas;Tim Schnyder;Maryam Mehrabi;Mahendra P Deonarain;Dmitry S Ushakov;Veronique Braud;Günter Roth;Roland Brock;Karsten Köhler;Daniel M Davis	0;0;0;0;0;0;0;0;0;0;0;0;0;0;8	0.0;0.0;0.0;0.0;0.0;0.0;0.0;0.0;0.0;0.0;0.0;0.0;0.0;0.0;13.11	Daniel M Davis	8	61	13.11
PlosBiol	19636358	Xin Chenglin Li;John C Schimenti;Bik K Tye	0;1;3	0.0;2.63;7.89	Bik K Tye	3	38	7.89
PlosBiol	19636360	Burkhard Pleger;Christian C Ruff;Felix Blankenburg;Stefan Klöppel;Jon Driver;Raymond J Dolan	0;0;0;0;1;3	0.0;0.0;0.0;0.0;1.67;5.0	Raymond J Dolan	3	60	5
PlosBiol	19636361	Jing Jin;Nathan M Sherer;Gisela Heidecker;David Derse;Walther Mothes	0;0;0;0;4	0.0;0.0;0.0;0.0;9.52	Walther Mothes	4	42	9.52
PlosBiol	19652698	Xu Cui;Chess Stetson;P Read Montague;David M Eagleman	0;0;1;4	0.0;0.0;2.17;8.7	David M Eagleman	4	46	8.7
PlosBiol	19652700	Troy R Shirangi;Héloïse D Dufour;Thomas M Williams;Sean B Carroll	0;0;0;4	0.0;0.0;0.0;7.27	Sean B Carroll	4	55	7.27
PlosBiol	19668354	Michael Petrides;Deepak N Pandya	8;10	12.9;16.13	Deepak N Pandya	10	62	16.13
PlosBiol	19688030	Linda Løvdok;Kajetan Bentele;Nikita Vladimirov;Anette Müller;Ferencz S Pop;Dirk Lebiedz;Markus Kollmann;Victor Sourjik	0;0;0;0;0;0;0;11	0.0;0.0;0.0;0.0;0.0;0.0;0.0;23.4	Victor Sourjik	11	47	23.4
PlosBiol	19688031	Andrea S Viczian;Eduardo C Solessio;Yung Lyou;Michael E Zuber	0;0;0;2	0.0;0.0;0.0;5.88	Michael E Zuber	2	34	5.88
PlosBiol	19668359	Phil G T Sanders;Silvia Muñoz-Descalzo;Tina Balayo;Frederik Wirtz-Peitz;Penelope Hayward;Alfonso Martinez Arias	0;0;0;1;0;12	0.0;0.0;0.0;1.11;0.0;13.33	Alfonso Martinez Arias	12	90	13.33
PlosBiol	19688032	Carien S Lansink;Pieter M Goltstein;Jan V Lankelma;Bruce L McNaughton;Cyriel M A Pennartz	0;0;0;12;3	0.0;0.0;0.0;24.0;6.0	Bruce L McNaughton	12	50	24
PlosBiol	19707265	Samantha P Tull;Clara M Yates;Benjamin H Maskrey;Valerie B O'Donnell;Jackie Madden;Robert F Grimble;Philip C Calder;Gerard B Nash;G Ed Rainger	0;0;0;0;0;0;1;1;3	0.0;0.0;0.0;0.0;0.0;0.0;2.56;2.56;7.69	G Ed Rainger	3	39	7.69
PlosBiol	19688034	Davide Calebiro;Viacheslav O Nikolaev;Maria Cristina Gagliani;Tiziana de Filippis;Christian Dees;Carlo Tacchetti;Luca Persani;Martin J Lohse	0;0;0;0;0;1;2;10	0.0;0.0;0.0;0.0;0.0;1.09;2.17;10.87	Martin J Lohse	10	92	10.87
PlosBiol	19707266	Richard Bailey;Karsten Schönrogge;James M Cook;George Melika;György Csóka;Csaba Thuróczy;Graham N Stone	0;1;0;0;0;0;7	0.0;2.94;0.0;0.0;0.0;0.0;20.59	Graham N Stone	7	34	20.59
PlosBiol	19688041	Karine Loulier;Justin D Lathia;Veronique Marthiens;Jenne Relucio;Mohamed R Mughal;Sung-Chun Tang;Turhan Coksaygan;Peter E Hall;Srinivasulu Chigurupati;Bruce Patton;Holly Colognato;Mahendra S Rao;Mark P Mattson;Tarik F Haydar;Charles Ffrench-Constant	0;0;0;0;0;0;0;0;0;0;1;0;1;2;0	0.0;0.0;0.0;0.0;0.0;0.0;0.0;0.0;0.0;0.0;1.82;0.0;1.82;3.64;0.0	Tarik F Haydar	2	55	3.64
PlosBiol	19707269	Won-Suk Chung;Ben A Barres	0;2	0.0;6.9	Ben A Barres	2	29	6.9
PlosBiol	19707271	Mary I O'Connor;Michael F Piehler;Dina M Leech;Andrea Anton;John F Bruno	1;0;0;0;0	8.33;0.0;0.0;0.0;0.0	Mary I O'Connor	1	12	8.33
PlosBiol	19707574	Yuly Fuentes-Medel;Mary A Logan;James Ashley;Bulent Ataman;Vivian Budnik;Marc R Freeman	0;0;0;0;8;3	0.0;0.0;0.0;0.0;16.67;6.25	Vivian Budnik	8	48	16.67
PlosBiol	19721697	Gwendal Le Martelot;Thierry Claudel;David Gatfield;Olivier Schaad;Benoît Kornmann;Giuseppe Lo Sasso;Antonio Moschetta;Ueli Schibler	0;0;0;0;0;0;1;11	0.0;0.0;0.0;0.0;0.0;0.0;1.3;14.29	Ueli Schibler	11	77	14.29
PlosBiol	19823669	Hongyin Wang;Lucas B Carey;Ying Cai;Herman Wijnen;Bruce Futcher	1;0;0;0;9	1.39;0.0;0.0;0.0;12.5	Bruce Futcher	9	72	12.5
PlosBiol	19809570	Linton M Traub	2	4.88	Linton M Traub	2	41	4.88
PlosBiol	19823667	Kihoon Han;Myoung-Hwan Kim;Daniel Seeburg;Jinsoo Seo;Chiara Verpelli;Seungnam Han;Hye Sun Chung;Jaewon Ko;Hyun Woo Lee;Karam Kim;Won Do Heo;Tobias Meyer;Hyun Kim;Carlo Sala;Se-Young Choi;Morgan Sheng;Eunjoon Kim	0;0;0;0;0;0;0;0;0;0;0;0;0;0;0;7;0	0.0;0.0;0.0;0.0;0.0;0.0;0.0;0.0;0.0;0.0;0.0;0.0;0.0;0.0;0.0;12.5;0.0	Morgan Sheng	7	56	12.5
PlosBiol	19823668	Dongqing Huang;Supipi Kaluarachchi;Dewald van Dyk;Helena Friesen;Richelle Sopko;Wei Ye;Nazareth Bastajian;Jason Moffat;Holly Sassi;Michael Costanzo;Brenda J Andrews	0;0;0;0;2;0;0;2;0;2;13	0.0;0.0;0.0;0.0;2.41;0.0;0.0;2.41;0.0;2.41;15.66	Brenda J Andrews	13	83	15.66
PlosBiol	19809571	Saveez Saffarian;Emanuele Cocucci;Tomas Kirchhausen	1;0;11	1.56;0.0;17.19	Tomas Kirchhausen	11	64	17.19
PlosBiol	19753100	Enrica San Pietro;Mariagrazia Capestrano;Elena V Polishchuk;Alessio DiPentima;Alvar Trucco;Pasquale Zizza;Stefania Mariggiò;Teodoro Pulvirenti;Michele Sallese;Stefano Tete;Alexander A Mironov;Christina C Leslie;Daniela Corda;Alberto Luini;Roman S Polishchuk	0;0;0;0;0;0;0;0;0;0;0;6;1;2;9	0.0;0.0;0.0;0.0;0.0;0.0;0.0;0.0;0.0;0.0;0.0;8.11;1.35;2.7;12.16	Roman S Polishchuk	9	74	12.16
PlosBiol	19753101	Debora Bogani;Pam Siggers;Rachel Brixey;Nick Warr;Sarah Beddow;Jessica Edwards;Debbie Williams;Dagmar Wilhelm;Peter Koopman;Richard A Flavell;Hongbo Chi;Harry Ostrer;Sara Wells;Michael Cheeseman;Andy Greenfield	0;0;0;0;0;0;0;0;13;0;2;1;0;0;6	0.0;0.0;0.0;0.0;0.0;0.0;0.0;0.0;10.92;0.0;1.68;0.84;0.0;0.0;5.04	Peter Koopman	13	119	10.92
PlosBiol	19753104	Brenda L Bloodgood;Andrew J Giessel;Bernardo L Sabatini	0;0;9	0.0;0.0;18.37	Bernardo L Sabatini	9	49	18.37
PlosBiol	19753105	Peter A Lawrence	2	25	Peter A Lawrence	2	8	25
PlosBiol	19771146	Alex Mauss;Marco Tripodi;Jan Felix Evers;Matthias Landgraf	0;0;4;6	0.0;0.0;4.76;7.14	Matthias Landgraf	6	84	7.14
PlosBiol	19771147	David J Brierley;Eric Blanc;O Venkateswara Reddy;K Vijayraghavan;Darren W Williams	0;0;0;0;2	0.0;0.0;0.0;0.0;2.82	Darren W Williams	2	71	2.82
PlosBiol	19771148	Ervin L Johnson;Richard D Fetter;Graeme W Davis	0;2;8	0.0;3.28;13.11	Graeme W Davis	8	61	13.11
PlosBiol	19771152	Mark J Dayel;Orkun Akin;Mark Landeryou;Viviana Risca;Alex Mogilner;R Dyche Mullins	0;0;0;0;3;4	0.0;0.0;0.0;0.0;6.52;8.7	R Dyche Mullins	4	46	8.7
PlosBiol	19787022	Ricardo M Holdo;Anthony R E Sinclair;Andrew P Dobson;Kristine L Metzger;Benjamin M Bolker;Mark E Ritchie;Robert D Holt	1;2;0;1;0;1;2	4.55;9.09;0.0;4.55;0.0;4.55;9.09	Robert D Holt	2	22	9.09
PlosBiol	19787026	Michael R Markham;M Lynne McAnelly;Philip K Stoddard;Harold H Zakon	0;0;7;5	0.0;0.0;19.44;13.89	Philip K Stoddard	7	36	19.44
PlosBiol	19787027	Wayne M Getz	1	5.26	Wayne M Getz	1	19	5.26
PlosBiol	19787029	Jian Liu;Yidi Sun;David G Drubin;George F Oster	0;0;8;0	0.0;0.0;15.09;0.0	David G Drubin	8	53	15.09
PlosBiol	19787034	Eric S Fortune;Maurice J Chacron	0;0	0.0;0.0	Maurice J Chacron	0	34	0
PlosBiol	19787035	Lukasz Jaroszewski;Zhanwen Li;S Sri Krishna;Constantina Bakolitsa;John Wooley;Ashley M Deacon;Ian A Wilson;Adam Godzik	0;0;2;0;0;0;0;9	0.0;0.0;3.77;0.0;0.0;0.0;0.0;16.98	Adam Godzik	9	53	16.98
PlosBiol	19787036	Marcos Nahmad;Angelike Stathopoulos	0;0	0.0;0.0	Angelike Stathopoulos	0	49	0
PlosBiol	19806181	David A Davis;Meredith H Wilson;Jodel Giraud;Zhigang Xie;Huang-Chun Tseng;Cheryl England;Haya Herscovitz;Li-Huei Tsai;Ivana Delalle	0;0;0;0;0;0;0;0;1	0.0;0.0;0.0;0.0;0.0;0.0;0.0;0.0;3.23	Ivana Delalle	1	31	3.23
PlosBiol	19806182	Simon Meyer;Sabine Böhme;André Krüger;Heinz-Jürgen Steinhoff;Johann P Klare;Alfred Wittinghofer	0;0;0;1;0;12	0.0;0.0;0.0;1.89;0.0;22.64	Alfred Wittinghofer	12	53	22.64
PlosBiol	19806183	Zhihua Li;Insuk Lee;Emily Moradi;Nai-Jung Hung;Arlen W Johnson;Edward M Marcotte	0;0;0;0;1;6	0.0;0.0;0.0;0.0;1.22;7.32	Edward M Marcotte	6	82	7.32
PlosBiol	19823565	Dawen Cai;Dyke P McEwen;Jeffery R Martens;Edgar Meyhofer;Kristen J Verhey	0;1;0;0;6	0.0;1.52;0.0;0.0;9.09	Kristen J Verhey	6	66	9.09
PlosBiol	19823566	Alexander Picker;Florencia Cavodeassi;Anja Machate;Sabine Bernauer;Stefan Hans;Gembu Abe;Koichi Kawakami;Stephen W Wilson;Michael Brand	0;0;0;0;0;0;1;2;6	0.0;0.0;0.0;0.0;0.0;0.0;1.37;2.74;8.22	Michael Brand	6	73	8.22
PlosBiol	19823572	Peter W Janes;Sabine H Wimmer-Kleikamp;Achilleas S Frangakis;Kane Treble;Bettina Griesshaber;Ola Sabet;Markus Grabenbauer;Alice Y Ting;Paul Saftig;Philippe I Bastiaens;Martin Lackmann	0;0;0;0;0;0;0;1;4;5;8	0.0;0.0;0.0;0.0;0.0;0.0;0.0;2.22;8.89;11.11;17.78	Martin Lackmann	8	45	17.78
PlosBiol	19841728	Giuseppina Giglia-Mari;Arjan F Theil;Pierre-Olivier Mari;Sophie Mourgues;Julie Nonnekens;Lise O Andrieux;Jan de Wit;Catherine Miquel;Nils Wijgers;Alex Maas;Maria Fousteri;Jan H J Hoeijmakers;Wim Vermeulen	0;0;1;0;0;0;0;0;0;0;0;10;13	0.0;0.0;1.59;0.0;0.0;0.0;0.0;0.0;0.0;0.0;0.0;15.87;20.63	Wim Vermeulen	13	63	20.63
PlosBiol	19841731	Raffi Tonikian;Xiaofeng Xin;Christopher P Toret;David Gfeller;Christiane Landgraf;Simona Panni;Serena Paoluzi;Luisa Castagnoli;Bridget Currell;Somasekar Seshagiri;Haiyuan Yu;Barbara Winsor;Marc Vidal;Mark B Gerstein;Gary D Bader;Rudolf Volkmer;Gianni Cesareni;David G Drubin;Philip M Kim;Sachdev S Sidhu;Charles Boone	0;0;0;0;0;0;0;0;0;0;1;1;2;0;0;0;3;7;0;1;3	0.0;0.0;0.0;0.0;0.0;0.0;0.0;0.0;0.0;0.0;1.79;1.79;3.57;0.0;0.0;0.0;5.36;12.5;0.0;1.79;5.36	David G Drubin	7	56	12.5
PlosBiol	19841732	Stefano Di Talia;Hongyin Wang;Jan M Skotheim;Adam P Rosebrock;Bruce Futcher;Frederick R Cross	0;2;0;0;7;6	0.0;2.82;0.0;0.0;9.86;8.45	Bruce Futcher	7	71	9.86
PlosBiol	19855827	W Florian Fricke;David A Rasko;Jacques Ravel	0;0;0	0.0;0.0;0.0	Jacques Ravel	0	24	0
PlosBiol	19855828	Rajesh Gupta;Mark H Michalski;Frank R Rijsberman	0;0;0	0.0;0.0;0.0	Frank R Rijsberman	0	28	0
PlosBiol	19855830	Jonathan A Eisen;Catriona J MacCallum	0;0	0.0;0.0	Catriona J MacCallum	0	15	0
PlosBiol	19841734	Tanja Gempe;Martin Hasselmann;Morten Schiøtt;Gerd Hause;Marianne Otte;Martin Beye	0;0;0;0;0;10	0.0;0.0;0.0;0.0;0.0;22.22	Martin Beye	10	45	22.22
PlosBiol	19859523	Cuiling Xu;Brian A Maxwell;Jessica A Brown;Likui Zhang;Zucai Suo	0;0;0;0;7	0.0;0.0;0.0;0.0;18.92	Zucai Suo	7	37	18.92
PlosBiol	19859524	Gad Vatine;Daniela Vallone;Lior Appelbaum;Philipp Mracek;Zohar Ben-Moshe;Kajori Lahiri;Yoav Gothilf;Nicholas S Foulkes	0;0;0;0;0;0;5;6	0.0;0.0;0.0;0.0;0.0;0.0;10.64;12.77	Nicholas S Foulkes	6	47	12.77
PlosBiol	19859525	Patrick M Ferree;Daniel A Barbash	0;4	0.0;6.25	Daniel A Barbash	4	64	6.25
PlosBiol	19859526	Lisa M Fox;Daryl G Cox;Jennifer L Lockridge;Xiaohua Wang;Xiuxu Chen;Louise Scharf;David L Trott;Rachel M Ndonye;Natacha Veerapen;Gurdyal S Besra;Amy R Howell;Mark E Cook;Erin J Adams;William H Hildebrand;Jenny E Gumperz	0;0;0;0;0;0;0;0;0;4;2;1;0;0;5	0.0;0.0;0.0;0.0;0.0;0.0;0.0;0.0;0.0;8.33;4.17;2.08;0.0;0.0;10.42	Jenny E Gumperz	5	48	10.42
PlosBiol	19859527	Mariolina Salio;Vincenzo Cerundolo	0;9	0.0;21.95	Vincenzo Cerundolo	9	41	21.95
PlosBiol	19859528	Nils Paulmann;Maik Grohmann;Jörg-Peter Voigt;Bettina Bert;Jakob Vowinckel;Michael Bader;Masa Skelin;Marko Jevsek;Heidrun Fink;Marjan Rupnik;Diego J Walther	0;0;0;0;0;0;0;0;0;2;7	0.0;0.0;0.0;0.0;0.0;0.0;0.0;0.0;0.0;4.44;15.56	Diego J Walther	7	45	15.56
PlosBiol	19830257	Stacie E Hughes;R Scott Hawley	0;3	0.0;16.67	R Scott Hawley	3	18	16.67
PlosBiol	19859539	Mathieu Niquille;Sonia Garel;Fanny Mann;Jean-Pierre Hornung;Belkacem Otsmane;Sébastien Chevalley;Carlos Parras;Francois Guillemot;Patricia Gaspar;Yuchio Yanagawa;Cécile Lebrand	0;2;1;0;0;0;0;3;0;1;0	0.0;2.63;1.32;0.0;0.0;0.0;0.0;3.95;0.0;1.32;0.0	Francois Guillemot	3	76	3.95
PlosBiol	19885390	Sandra Goetze;Ermir Qeli;Christian Mosimann;An Staes;Bertran Gerrits;Bernd Roschitzki;Sonali Mohanty;Eva M Niederer;Endre Laczko;Evy Timmerman;Vinzenz Lange;Ernst Hafen;Ruedi Aebersold;Joël Vandekerckhove;Konrad Basler;Christian H Ahrens;Kris Gevaert;Erich Brunner	0;0;0;0;0;0;0;0;0;0;0;0;2;0;3;0;7;3	0.0;0.0;0.0;0.0;0.0;0.0;0.0;0.0;0.0;0.0;0.0;0.0;3.7;0.0;5.56;0.0;12.96;5.56	Kris Gevaert	7	54	12.96
PlosBiol	19885391	Carine Rosse;Etienne Formstecher;Katrina Boeckeler;Yingming Zhao;Joachim Kremerskothen;Michael D White;Jacques H Camonis;Peter J Parker	0;0;0;0;3;0;1;3	0.0;0.0;0.0;0.0;7.14;0.0;2.38;7.14	Peter J Parker	3	42	7.14
PlosBiol	19901976	David Shulenburger	0	0	David Shulenburger	0	2	0
PlosBiol	19901979	David G Hendrickson;Daniel J Hogan;Heather L McCullough;Jason W Myers;Daniel Herschlag;James E Ferrell;Patrick O Brown	0;0;0;0;0;0;6	0.0;0.0;0.0;0.0;0.0;0.0;5.13	Patrick O Brown	6	117	5.13
PlosBiol	19901980	Sandra Rieger;Niklas Senghaas;Axel Walch;Reinhard W Köster	0;0;0;6	0.0;0.0;0.0;8.7	Reinhard W Köster	6	69	8.7
PlosBiol	19918558	Cameron Neylon;Shirley Wu	0;0	0.0;0.0	Shirley Wu	0	10	0
PlosBiol	19918360	Ger Reesink;Ruth Singer;Michael Dunn	0;0;2	0.0;0.0;40.0	Michael Dunn	2	5	40
PlosBiol	19918361	Julie Cocquet;Peter J I Ellis;Yasuhiro Yamauchi;Shantha K Mahadevaiah;Nabeel A Affara;Monika A Ward;Paul S Burgoyne	0;0;0;1;3;0;13	0.0;0.0;0.0;1.75;5.26;0.0;22.81	Paul S Burgoyne	13	57	22.81
PlosBiol	19956794	François Lapraz;Lydia Besnardeau;Thierry Lepage	0;0;11	0.0;0.0;13.58	Thierry Lepage	11	81	13.58
PlosBiol	19956798	Sijmen E Schoustra;Thomas Bataillon;Danna R Gifford;Rees Kassen	3;0;0;1	5.77;0.0;0.0;1.92	Sijmen E Schoustra	3	52	5.77
PlosBiol	19924233	Julien Vermot;Arian S Forouhar;Michael Liebling;David Wu;Diane Plummer;Morteza Gharib;Scott E Fraser	0;0;0;0;0;0;3	0.0;0.0;0.0;0.0;0.0;0.0;5.88	Scott E Fraser	3	51	5.88
PlosBiol	19956800	Dorothee Mueller;María-Paz García-Cuéllar;Christian Bach;Sebastian Buhl;Emanuel Maethner;Robert K Slany	0;0;0;0;0;13	0.0;0.0;0.0;0.0;0.0;22.81	Robert K Slany	13	57	22.81
PlosBiol	19924292	Minhua Zhang;Michal Poplawski;Kelvin Yen;Hui Cheng;Erik Bloss;Xiao Zhu;Harshil Patel;Charles V Mobbs	0;0;1;0;0;0;0;6	0.0;0.0;2.27;0.0;0.0;0.0;0.0;13.64	Charles V Mobbs	6	44	13.64
PlosBiol	19956801	Kian-Hong Ng;Hao Yu;Toshiro Ito	0;0;5	0.0;0.0;6.67	Toshiro Ito	5	75	6.67
PlosBiol	19956802	Nicole L Washington;Melissa A Haendel;Christopher J Mungall;Michael Ashburner;Monte Westerfield;Suzanna E Lewis	0;0;0;2;4;1	0.0;0.0;0.0;2.44;4.88;1.22	Monte Westerfield	4	82	4.88
PlosBiol	19956738	Yibing Wang;Dean Becker;Tibor Vass;Janice White;Philippa Marrack;John W Kappler	0;0;0;0;0;1	0.0;0.0;0.0;0.0;0.0;1.75	John W Kappler	1	57	1.75
PlosBiol	19997498	Russell Bonduriansky	1	5	Russell Bonduriansky	1	20	5
PlosBiol	19956565	Karen J Ouyang;Leslie L Woo;Jianmei Zhu;Dezheng Huo;Michael J Matunis;Nathan A Ellis	0;0;0;0;0;11	0.0;0.0;0.0;0.0;0.0;17.19	Nathan A Ellis	11	64	17.19
PlosBiol	20016684	Xavier Tadeo;Blanca López-Méndez;Tamara Trigueros;Ana Laín;David Castaño;Oscar Millet	0;0;0;0;0;2	0.0;0.0;0.0;0.0;0.0;6.9	Oscar Millet	2	29	6.9
PlosBiol	19997646	Tristan A F Long;Alison Pischedda;Andrew D Stewart;William R Rice	0;0;0;9	0.0;0.0;0.0;28.12	William R Rice	9	32	28.12
PlosBiol	20016685	Ellen Markljung;Lin Jiang;Jacob D Jaffe;Tarjei S Mikkelsen;Ola Wallerman;Martin Larhammar;Xiaolan Zhang;Li Wang;Veronica Saenz-Vash;Andreas Gnirke;Anders M Lindroth;Romain Barrés;Jie Yan;Sara Strömberg;Sachinandan De;Fredrik Pontén;Eric S Lander;Steven A Carr;Juleen R Zierath;Klas Kullander;Claes Wadelius;Kerstin Lindblad-Toh;Göran Andersson;Göran Hjälm;Leif Andersson	0;0;0;0;0;0;0;0;0;0;1;0;0;0;0;0;0;1;0;0;0;0;0;0;3	0.0;0.0;0.0;0.0;0.0;0.0;0.0;0.0;0.0;0.0;4.17;0.0;0.0;0.0;0.0;0.0;0.0;4.17;0.0;0.0;0.0;0.0;0.0;0.0;12.5	Leif Andersson	3	24	12.5
PlosBiol	20027206	David W Rogers;Francesco Baldini;Francesca Battaglia;Maria Panico;Anne Dell;Howard R Morris;Flaminia Catteruccia	0;0;0;0;0;5;2	0.0;0.0;0.0;0.0;0.0;13.89;5.56	Howard R Morris	5	36	13.89
PlosBiol	20027207	Tracey Chapman	7	14.58	Tracey Chapman	7	48	14.58
PlosBiol	20027208	Tianquan Jin;Yoshihiro Ito;Xianghong Luan;Smit Dangaria;Cameron Walker;Michael Allen;Ashok Kulkarni;Carolyn Gibson;Richard Braatz;Xiubei Liao;Thomas G H Diekwisch	0;0;1;0;0;0;0;1;0;0;6	0.0;0.0;2.27;0.0;0.0;0.0;0.0;2.27;0.0;0.0;13.64	Thomas G H Diekwisch	6	44	13.64
PlosBiol	20027209	Maelle Jospin;Yingchuan B Qi;Tamara M Stawicki;Thomas Boulin;Kim R Schuske;H Robert Horvitz;Jean-Louis Bessereau;Erik M Jorgensen;Yishi Jin	0;0;0;0;0;0;3;6;2	0.0;0.0;0.0;0.0;0.0;0.0;6.12;12.24;4.08	Erik M Jorgensen	6	49	12.24
PlosBiol	20027211	Christopher M Hofmann;Kelly E O'Quin;N Justin Marshall;Thomas W Cronin;Ole Seehausen;Karen L Carleton	0;0;0;0;3;12	0.0;0.0;0.0;0.0;6.0;24.0	Karen L Carleton	12	50	24
PlosBiol	20052272	Anna De Grassi;Cinzia Segala;Fabio Iannelli;Sara Volorio;Lucio Bertario;Paolo Radice;Loris Bernard;Francesca D Ciccarelli	0;0;0;0;1;1;0;0	0.0;0.0;0.0;0.0;1.72;1.72;0.0;0.0	Paolo Radice	1	58	1.72
PlosBiol	20084093	Tara C Thiagarajan;Mikhail A Lebedev;Miguel A Nicolelis;Dietmar Plenz	0;1;1;6	0.0;1.39;1.39;8.33	Dietmar Plenz	6	72	8.33
PlosBiol	20041028	Ira E Clark;Rafael Romero-Calderón;John M Olson;Leslie Jaworski;David Lopatto;Utpal Banerjee	0;0;0;0;3;4	0.0;0.0;0.0;0.0;25.0;33.33	Utpal Banerjee	4	12	33.33
PlosBiol	20052282	Sylvain Maenner;Magali Blaud;Laetitia Fouillen;Anne Savoye;Virginie Marchand;Agnès Dubois;Sarah Sanglier-Cianférani;Alain Van Dorsselaer;Philippe Clerc;Philip Avner;Athanase Visvikis;Christiane Branlant	0;0;0;0;0;0;0;0;0;2;0;2	0.0;0.0;0.0;0.0;0.0;0.0;0.0;0.0;0.0;6.06;0.0;6.06	Christiane Branlant	2	33	6.06
PlosBiol	20084095	Marta Marchetti;Delphine Capela;Michelle Glew;Stéphane Cruveiller;Béatrice Chane-Woon-Ming;Carine Gris;Ton Timmers;Véréna Poinsot;Luz B Gilbert;Philipp Heeb;Claudine Médigue;Jacques Batut;Catherine Masson-Boivin	0;0;0;0;0;0;0;0;0;0;0;1;2	0.0;0.0;0.0;0.0;0.0;0.0;0.0;0.0;0.0;0.0;0.0;2.17;4.35	Catherine Masson-Boivin	2	46	4.35
PlosBiol	20052287	Carmelo Ferrai;Sheila Q Xie;Paolo Luraghi;Davide Munari;Francisco Ramirez;Miguel R Branco;Ana Pombo;Massimo P Crippa	0;0;0;0;0;0;8;3	0.0;0.0;0.0;0.0;0.0;0.0;18.6;6.98	Ana Pombo	8	43	18.6
PlosBiol	20087409	Gilles Charvin;Catherine Oikonomou;Eric D Siggia;Frederick R Cross	0;0;1;11	0.0;0.0;2.38;26.19	Frederick R Cross	11	42	26.19
PlosBiol	20087410	Patricia Balaresque;Georgina R Bowden;Susan M Adams;Ho-Yee Leung;Turi E King;Zoë H Rosser;Jane Goodwin;Jean-Paul Moisan;Christelle Richard;Ann Millward;Andrew G Demaine;Guido Barbujani;Carlo Previderè;Ian J Wilson;Chris Tyler-Smith;Mark A Jobling	0;0;0;0;0;0;0;0;0;0;2;3;0;0;1;4	0.0;0.0;0.0;0.0;0.0;0.0;0.0;0.0;0.0;0.0;5.56;8.33;0.0;0.0;2.78;11.11	Mark A Jobling	4	36	11.11
PlosBiol	20087412	James R Carey;John Christian Laursen;Steven D Glaser;Stephen Raphael;Gregory H Miller;John Crawford;Timothy F Lane;Patricia J Liwang;Kimberly Hammond;Theodore Groves;Jean-Francois Pittet;David Stuart;Phokion G Kolaitis;Laura Serwer;Mengfei Chen;Kenneth Feer	0;0;0;0;0;0;0;0;0;0;0;0;0;0;0;0	0.0;0.0;0.0;0.0;0.0;0.0;0.0;0.0;0.0;0.0;0.0;0.0;0.0;0.0;0.0;0.0	Kenneth Feer	0	4	0
PlosBiol	20087413	Rachel Santarella-Mellwig;Josef Franke;Andreas Jaedicke;Mátyás Gorjánácz;Ulrike Bauer;Aidan Budd;Iain W Mattaj;Damien P Devos	0;0;0;0;0;0;0;0	0.0;0.0;0.0;0.0;0.0;0.0;0.0;0.0	Damien P Devos	0	55	0
PlosBiol	20098722	Ora Hazak;Daria Bloch;Limor Poraty;Hasana Sternberg;Jing Zhang;Jirí Friml;Shaul Yalovsky	0;0;0;0;0;13;7	0.0;0.0;0.0;0.0;0.0;23.64;12.73	Jirí Friml	13	55	23.64
PlosBiol	20098723	Casper C Hoogenraad;Ioana Popa;Kensuke Futai;Emma Martinez-Sanchez;Emma Sanchez-Martinez;Phebe S Wulf;Thijs van Vlijmen;Bjorn R Dortland;Viola Oorschot;Roland Govers;Maria Monti;Albert J R Heck;Morgan Sheng;Judith Klumperman;Holger Rehmann;Dick Jaarsma;Lukas C Kapitein;Peter van der Sluijs	0;0;0;0;0;0;0;0;0;0;0;0;4;1;1;1;1;9	0.0;0.0;0.0;0.0;0.0;0.0;0.0;0.0;0.0;0.0;0.0;0.0;5.97;1.49;1.49;1.49;1.49;13.43	Peter van der Sluijs	9	67	13.43
PlosBiol	20098725	Daniel W Neef;Michelle L Turski;Dennis J Thiele	0;0;5	0.0;0.0;6.76	Dennis J Thiele	5	74	6.76
PlosBiol	20126252	Dario Floreano;Laurent Keller	4;5	13.79;17.24	Laurent Keller	5	29	17.24
PlosBiol	20126254	Samuel P Dickson;Kai Wang;Ian Krantz;Hakon Hakonarson;David B Goldstein	0;0;0;0;2	0.0;0.0;0.0;0.0;5.88	David B Goldstein	2	34	5.88
PlosBiol	20126258	Dimple Notani;Kamalvishnu P Gottimukkala;Ranveer S Jayani;Amita S Limaye;Madhujit V Damle;Sameet Mehta;Prabhat Kumar Purbey;Jomon Joseph;Sanjeev Galande	0;0;0;0;0;0;0;0;9	0.0;0.0;0.0;0.0;0.0;0.0;0.0;0.0;14.29	Sanjeev Galande	9	63	14.29
PlosBiol	20126259	Genevieve M Vidanes;Frédéric D Sweeney;Sarah Galicia;Stephanie Cheung;John P Doyle;Daniel Durocher;David P Toczyski	0;0;0;0;0;3;4	0.0;0.0;0.0;0.0;0.0;4.41;5.88	David P Toczyski	4	68	5.88
PlosBiol	20126261	Derek P Narendra;Seok Min Jin;Atsushi Tanaka;Der-Fen Suen;Clement A Gautier;Jie Shen;Mark R Cookson;Richard J Youle	0;0;0;0;0;3;5;1	0.0;0.0;0.0;0.0;0.0;5.17;8.62;1.72	Mark R Cookson	5	58	8.62
PlosBiol	20126263	Marcel A T M van Vugt;Alexandra K Gardino;Rune Linding;Gerard J Ostheimer;H Christian Reinhardt;Shao-En Ong;Chris S Tan;Hua Miao;Susan M Keezer;Jeijin Li;Tony Pawson;Timothy A Lewis;Steven A Carr;Stephen J Smerdon;Thijn R Brummelkamp;Michael B Yaffe	3;0;0;0;0;0;0;0;0;0;1;0;0;1;1;12	2.8;0.0;0.0;0.0;0.0;0.0;0.0;0.0;0.0;0.0;0.93;0.0;0.0;0.93;0.93;11.21	Michael B Yaffe	12	107	11.21
PlosBiol	20126264	Mathias Pribil;Paolo Pesaresi;Alexander Hertle;Roberto Barbato;Dario Leister	0;0;0;1;7	0.0;0.0;0.0;2.08;14.58	Dario Leister	7	48	14.58
PlosBiol	20126265	Jonathan Gilley;Michael P Coleman	1;9	1.85;16.67	Michael P Coleman	9	54	16.67
PlosBiol	20126379	Shoba Amarnath;Carliann M Costanzo;Jacopo Mariotti;Jessica L Ullman;William G Telford;Veena Kapoor;James L Riley;Bruce L Levine;Carl H June;Timothy Fong;Noel L Warner;Daniel H Fowler	0;0;0;0;0;0;0;0;4;0;0;0	0.0;0.0;0.0;0.0;0.0;0.0;0.0;0.0;7.27;0.0;0.0;0.0	Carl H June	4	55	7.27
PlosBiol	20126380	Yu-Cheng Pei;Steven S Hsiao;James C Craig;Sliman J Bensmaia	0;1;2;2	0.0;2.94;5.88;5.88	Sliman J Bensmaia	2	34	5.88
PlosBiol	20126385	Juan Cabello;Lukas J Neukomm;Ufuk Günesdogan;Katharina Burkart;Steve J Charette;Günter Lochnit;Michael O Hengartner;Ralf Schnabel	0;0;0;0;1;0;3;6	0.0;0.0;0.0;0.0;2.13;0.0;6.38;12.77	Ralf Schnabel	6	47	12.77
PlosBiol	20161716	Elisabeth M Mahen;Peter Y Watson;Joseph W Cottrell;Martha J Fedor	0;0;0;8	0.0;0.0;0.0;10.81	Martha J Fedor	8	74	10.81
PlosBiol	20161717	Ramon Wahl;Kathrin Wippel;Sarah Goos;Jörg Kämper;Norbert Sauer	0;0;0;5;8	0.0;0.0;0.0;10.64;17.02	Norbert Sauer	8	47	17.02
PlosBiol	20161719	Michael Emerman;Harmit S Malik	0;5	0.0;10.87	Harmit S Malik	5	46	10.87
PlosBiol	20161720	Christian H Bell;Steven L Porter;Annabel Strawson;David I Stuart;Judith P Armitage	0;0;0;1;17	0.0;0.0;0.0;1.75;29.82	Judith P Armitage	17	57	29.82
PlosBiol	20161721	Nicholas J Talbot	3	16.67	Nicholas J Talbot	3	18	16.67
PlosBiol	20169111	Ting-Ting Hong;James W Smyth;Danchen Gao;Kevin Y Chu;Jacob M Vogan;Tina S Fong;Brian C Jensen;Henry M Colecraft;Robin M Shaw	0;0;0;0;0;0;0;1;1	0.0;0.0;0.0;0.0;0.0;0.0;0.0;1.89;1.89	Robin M Shaw	1	53	1.89
PlosBiol	20186265	Anita B Hjelmeland;Qiulian Wu;Sarah Wickman;Christine Eyler;John Heddleston;Qing Shi;Justin D Lathia;Jennifer Macswords;Jeongwu Lee;Roger E McLendon;Jeremy N Rich	0;0;0;0;0;0;0;0;2;0;9	0.0;0.0;0.0;0.0;0.0;0.0;0.0;0.0;2.67;0.0;12.0	Jeremy N Rich	9	75	12
PlosBiol	20208975	Harley T Kurata;Markus Rapedius;Marc J Kleinman;Thomas Baukrowitz;Colin G Nichols	0;0;0;1;13	0.0;0.0;0.0;1.75;22.81	Colin G Nichols	13	57	22.81
PlosBiol	20186267	Jeffrey Shaman;Virginia E Pitzer;Cécile Viboud;Bryan T Grenfell;Marc Lipsitch	1;0;0;1;2	3.85;0.0;0.0;3.85;7.69	Marc Lipsitch	2	26	7.69
PlosBiol	20186268	Xinxian Deng;Christine M Disteche	0;3	0.0;13.64	Christine M Disteche	3	22	13.64
PlosBiol	20186269	Yu Zhang;John H Malone;Sara K Powell;Vipul Periwal;Eric Spana;David M Macalpine;Brian Oliver	0;0;0;0;0;0;4	0.0;0.0;0.0;0.0;0.0;0.0;8.7	Brian Oliver	4	46	8.7
PlosBiol	20208998	Andriy Marusyk;Christopher C Porter;Vadym Zaberezhnyy;James DeGregori	0;0;0;4	0.0;0.0;0.0;8.0	James DeGregori	4	50	8
PlosBiol	20209139	Michael J Benton	1	6.67	Michael J Benton	1	15	6.67
PlosBiol	20209140	Abigail L Shearin;Elaine A Ostrander	0;14	0.0;42.42	Elaine A Ostrander	14	33	42.42
PlosBiol	20209142	Jeffrey A Wilson;Dhananjay M Mohabey;Shanan E Peters;Jason J Head	0;0;0;0	0.0;0.0;0.0;0.0	Jason J Head	0	8	0
PlosBiol	20231872	Nicolas Renier;Martijn Schonewille;Fabrice Giraudet;Aleksandra Badura;Marc Tessier-Lavigne;Paul Avan;Chris I De Zeeuw;Alain Chédotal	0;0;0;0;6;1;3;3	0.0;0.0;0.0;0.0;12.5;2.08;6.25;6.25	Marc Tessier-Lavigne	6	48	12.5
PlosBiol	20231873	Paul B Talbert;Steven Henikoff	0;4	0.0;10.53	Steven Henikoff	4	38	10.53
PlosBiol	20231874	Jinghua Shi;Sarah E Wolf;John M Burke;Gernot G Presting;Jeffrey Ross-Ibarra;R Kelly Dawe	0;0;0;1;1;7	0.0;0.0;0.0;1.96;1.96;13.73	R Kelly Dawe	7	51	13.73
PlosBiol	20231875	Ohad Yogev;Orli Yogev;Esti Singer;Eitan Shaulian;Michal Goldberg;Thomas D Fox;Ophry Pines	0;0;0;0;0;2;8	0.0;0.0;0.0;0.0;0.0;5.88;23.53	Ophry Pines	8	34	23.53
PlosBiol	20231876	Hugo Lavoie;Hervé Hogues;Jaideep Mallick;Adnane Sellam;André Nantel;Malcolm Whiteway	0;0;0;0;0;6	0.0;0.0;0.0;0.0;0.0;5.04	Malcolm Whiteway	6	119	5.04
PlosBiol	20305712	Taylor H Ricketts;Britaldo Soares-Filho;Gustavo A B da Fonseca;Daniel Nepstad;Alexander Pfaff;Annie Petsonk;Anthony Anderson;Doug Boucher;Andrea Cattaneo;Marc Conte;Ken Creighton;Lawrence Linden;Claudio Maretti;Paulo Moutinho;Roger Ullman;Ray Victurine	0;0;1;1;0;0;0;0;0;0;0;0;0;1;0;0	0.0;0.0;7.69;7.69;0.0;0.0;0.0;0.0;0.0;0.0;0.0;0.0;0.0;7.69;0.0;0.0	Paulo Moutinho	1	13	7.69
PlosBiol	20305716	Leila M Luheshi;Wolfgang Hoyer;Teresa Pereira de Barros;Iris van Dijk Härd;Ann-Christin Brorsson;Bertil Macao;Cecilia Persson;Damian C Crowther;David A Lomas;Stefan Ståhl;Christopher M Dobson;Torleif Härd	0;0;0;0;0;0;0;0;2;1;3;3	0.0;0.0;0.0;0.0;0.0;0.0;0.0;0.0;7.69;3.85;11.54;11.54	Torleif Härd	3	26	11.54
PlosBiol	20305717	János Z Kelemen;Prasuna Ratna;Simone Scherrer;Attila Becskei	0;0;0;3	0.0;0.0;0.0;5.26	Attila Becskei	3	57	5.26
PlosBiol	20305719	Paolo Innocenti;Edward H Morrow	0;3	0.0;10.34	Edward H Morrow	3	29	10.34
PlosBiol	20305721	Jeffrey Y Lin;Amanda D Pype;Scott O Murray;Geoffrey M Boynton	0;0;0;0	0.0;0.0;0.0;0.0	Geoffrey M Boynton	0	39	0
PlosBiol	20351769	Yuki Goto;Bo Li;Jan Claesen;Yanxiang Shi;Mervyn J Bibb;Wilfred A van der Donk	0;0;0;0;1;12	0.0;0.0;0.0;0.0;2.78;33.33	Wilfred A van der Donk	12	36	33.33
PlosBiol	20351770	Patricia J Wittkopp	3	14.29	Patricia J Wittkopp	3	21	14.29
PlosBiol	20351771	Daniel R Matute	1	2.86	Daniel R Matute	1	35	2.86
PlosBiol	20351773	Robert K Bradley;Xiao-Yong Li;Cole Trapnell;Stuart Davidson;Lior Pachter;Hou Cheng Chu;Leath A Tonkin;Mark D Biggin;Michael B Eisen	0;0;1;0;1;0;0;0;5	0.0;0.0;3.03;0.0;3.03;0.0;0.0;0.0;15.15	Michael B Eisen	5	33	15.15
PlosBiol	20361019	Alexander DeLuna;Michael Springer;Marc W Kirschner;Roy Kishony	1;1;0;1	1.56;1.56;0.0;1.56	Roy Kishony	1	64	1.56
PlosBiol	20361022	Emily S Sena;H Bart van der Worp;Philip M W Bath;David W Howells;Malcolm R Macleod	0;1;2;0;8	0.0;3.33;6.67;0.0;26.67	Malcolm R Macleod	8	30	26.67
PlosBiol	20361023	Justin Mao-Jones;Kim B Ritchie;Laura E Jones;Stephen P Ellner	0;0;0;1	0.0;0.0;0.0;2.7	Stephen P Ellner	1	37	2.7
PlosBiol	20386722	Paul R Ehrlich	2	40	Paul R Ehrlich	2	5	40
PlosBiol	20386723	Miklos Antal;Claudio Acuna-Goycolea;R Todd Pressler;Dawn M Blitz;Wade G Regehr	0;0;1;0;3	0.0;0.0;1.16;0.0;3.49	Wade G Regehr	3	86	3.49
PlosBiol	20386724	Liviu Aron;Pontus Klein;Thu-Trang Pham;Edgar R Kramer;Wolfgang Wurst;Rüdiger Klein	0;0;0;0;1;3	0.0;0.0;0.0;0.0;1.56;4.69	Rüdiger Klein	3	64	4.69
PlosBiol	20386726	Daniël Splinter;Marvin E Tanenbaum;Arne Lindqvist;Dick Jaarsma;Annette Flotho;Ka Lou Yu;Ilya Grigoriev;Dieuwke Engelsma;Elize D Haasdijk;Nanda Keijzer;Jeroen Demmers;Maarten Fornerod;Frauke Melchior;Casper C Hoogenraad;René H Medema;Anna Akhmanova	0;0;0;0;0;0;0;0;0;0;0;0;3;0;1;8	0.0;0.0;0.0;0.0;0.0;0.0;0.0;0.0;0.0;0.0;0.0;0.0;4.55;0.0;1.52;12.12	Anna Akhmanova	8	66	12.12
PlosBiol	20386729	Alexander Kotrschal;Barbara Taborsky	0;2	0.0;11.11	Barbara Taborsky	2	18	11.11
PlosBiol	20405049	Marta Gómez-Gonzalo;Gabriele Losi;Angela Chiavegato;Micaela Zonta;Mario Cammarota;Marco Brondi;Francesco Vetri;Laura Uva;Tullio Pozzan;Marco de Curtis;Gian Michele Ratto;Giorgio Carmignoto	0;0;0;0;0;0;0;0;0;6;0;7	0.0;0.0;0.0;0.0;0.0;0.0;0.0;0.0;0.0;9.84;0.0;11.48	Giorgio Carmignoto	7	61	11.48
PlosBiol	20404999	Rong Shi;Ariane Proteau;Magda Villarroya;Ismaïl Moukadiri;Linhua Zhang;Jean-François Trempe;Allan Matte;M Eugenia Armengod;Miroslaw Cygler	0;0;1;0;0;0;0;0;0	0.0;0.0;1.56;0.0;0.0;0.0;0.0;0.0;0.0	Magda Villarroya	1	64	1.56
PlosBiol	20405001	Jean Mazella;Olivier Pétrault;Guillaume Lucas;Emmanuel Deval;Sophie Béraud-Dufour;Carine Gandin;Malika El-Yacoubi;Catherine Widmann;Alice Guyon;Eric Chevet;Said Taouji;Grégory Conductier;Alain Corinus;Thierry Coppola;Gabriella Gobbi;Jean-Louis Nahon;Catherine Heurteaux;Marc Borsotto	4;0;2;0;0;0;0;0;0;2;0;0;0;0;0;0;2;1	7.69;0.0;3.85;0.0;0.0;0.0;0.0;0.0;0.0;3.85;0.0;0.0;0.0;0.0;0.0;0.0;3.85;1.92	Jean Mazella	4	52	7.69
PlosBiol	20422037	Peter C Poon;Tsung-Han Kuo;Nancy J Linford;Gregg Roman;Scott D Pletcher	0;0;0;0;3	0.0;0.0;0.0;0.0;7.5	Scott D Pletcher	3	40	7.5
PlosBiol	20436956	Laura Gómez-Consarnau;Neelam Akram;Kristoffer Lindell;Anders Pedersen;Richard Neutze;Debra L Milton;José M González;Jarone Pinhassi	0;0;0;0;0;1;0;2	0.0;0.0;0.0;0.0;0.0;2.86;0.0;5.71	Jarone Pinhassi	2	35	5.71
PlosBiol	20436957	Edward F DeLong;Oded Béjà	3;5	12.5;20.83	Oded Béjà	5	24	20.83
PlosBiol	20436908	Daniel J Gough;Nicole L Messina;Linda Hii;Jodee A Gould;Kanaga Sabapathy;Ashley P S Robertson;Joseph A Trapani;David E Levy;Paul J Hertzog;Christopher J P Clarke;Ricky W Johnstone	0;0;0;0;0;0;0;3;9;0;2	0.0;0.0;0.0;0.0;0.0;0.0;0.0;7.32;21.95;0.0;4.88	Paul J Hertzog	9	41	21.95
PlosBiol	20454615	Nidhi Sahni;Song Yi;Karla J Daniels;Guanghua Huang;Thyagarajan Srikantha;David R Soll	0;0;0;0;1;19	0.0;0.0;0.0;0.0;1.54;29.23	David R Soll	19	65	29.23
PlosBiol	20454558	Anders Hedenström	1	7.14	Anders Hedenström	1	14	7.14
PlosBiol	20454565	Carmen C Robinett;Alexander G Vaughan;Jon-Michael Knapp;Bruce S Baker	0;0;0;19	0.0;0.0;0.0;27.94	Bruce S Baker	19	68	27.94
PlosBiol	20463950	Luis-Miguel Chevin;Russell Lande;Georgina M Mace	0;5;0	0.0;9.62;0.0	Russell Lande	5	52	9.62
PlosBiol	20463951	Shuyun Dong;Allan Jacobson;Feng He	0;3;4	0.0;6.67;8.89	Feng He	4	45	8.89
PlosBiol	20485487	Daniel Karlsson;Magnus Baumgardt;Stefan Thor	0;0;11	0.0;0.0;10.89	Stefan Thor	11	101	10.89
PlosBiol	20485488	Francesca De Santa;Iros Barozzi;Flore Mietton;Serena Ghisletti;Sara Polletti;Betsabeh Khoramian Tusi;Heiko Muller;Jiannis Ragoussis;Chia-Lin Wei;Gioacchino Natoli	0;0;0;0;0;0;0;0;1;3	0.0;0.0;0.0;0.0;0.0;0.0;0.0;0.0;1.32;3.95	Gioacchino Natoli	3	76	3.95
PlosBiol	20485493	Adrienne H K Roeder;Vijay Chickarmane;Alexandre Cunha;Boguslaw Obara;B S Manjunath;Elliot M Meyerowitz	0;0;0;0;0;11	0.0;0.0;0.0;0.0;0.0;14.29	Elliot M Meyerowitz	11	77	14.29
PlosBiol	20502517	Harm van Bakel;Corey Nislow;Benjamin J Blencowe;Timothy R Hughes	0;0;0;1	0.0;0.0;0.0;1.75	Timothy R Hughes	1	57	1.75
PlosBiol	20502519	Amanda L Kauffman;Jasmine M Ashraf;M Ryan Corces-Zimmerman;Jessica N Landis;Coleen T Murphy	0;0;0;0;2	0.0;0.0;0.0;0.0;4.0	Coleen T Murphy	2	50	4
PlosBiol	20502524	Christophe Heinrich;Robert Blum;Sergio Gascón;Giacomo Masserdotti;Pratibha Tripathi;Rodrigo Sánchez;Steffen Tiedt;Timm Schroeder;Magdalena Götz;Benedikt Berninger	0;1;0;0;0;0;0;2;7;5	0.0;1.22;0.0;0.0;0.0;0.0;0.0;2.44;8.54;6.1	Magdalena Götz	7	82	8.54
PlosBiol	20520843	Lars J Jensen;Peer Bork	0;4	0.0;14.29	Peer Bork	4	28	14.29
PlosBiol	20520844	Wolfgang Maier;Bakhtiyor Adilov;Martin Regenass;Joy Alcedo	0;0;0;1	0.0;0.0;0.0;1.16	Joy Alcedo	1	86	1.16
PlosBiol	20520846	Robert M Pringle;Daniel F Doak;Alison K Brody;Rudy Jocqué;Todd M Palmer	1;0;0;0;3	6.25;0.0;0.0;0.0;18.75	Todd M Palmer	3	16	18.75
PlosBiol	20520847	Oswald J Schmitz	0	0	Oswald J Schmitz	0	10	0
PlosBiol	20520791	Maurice A Canham;Alexei A Sharov;Minoru S H Ko;Joshua M Brickman	0;0;1;5	0.0;0.0;1.59;7.94	Joshua M Brickman	5	63	7.94
PlosBiol	20520792	Sui Huang	5	13.89	Sui Huang	5	36	13.89
PlosBiol	20532234	Elizabeth H Boakes;Philip J K McGowan;Richard A Fuller;Ding Chang-qing;Natalie E Clark;Kim O'Connor;Georgina M Mace	0;0;0;0;0;0;3	0.0;0.0;0.0;0.0;0.0;0.0;23.08	Georgina M Mace	3	13	23.08
PlosBiol	20532235	Eric Dessaud;Vanessa Ribes;Nikolaos Balaskas;Lin Lin Yang;Alessandra Pierani;Anna Kicheva;Bennett G Novitch;James Briscoe;Noriaki Sasai	0;0;0;0;3;1;1;8;0	0.0;0.0;0.0;0.0;3.61;1.2;1.2;9.64;0.0	James Briscoe	8	83	9.64
PlosBiol	20532238	Myriam Zecca;Gary Struhl	0;13	0.0;18.57	Gary Struhl	13	70	18.57
PlosBiol	20532239	Maud Hertzog;Francesca Milanesi;Larnele Hazelwood;Andrea Disanza;HongJun Liu;Emilie Perlade;Maria Grazia Malabarba;Sebastiano Pasqualato;Alessio Maiolica;Stefano Confalonieri;Christophe Le Clainche;Nina Offenhauser;Jennifer Block;Klemens Rottner;Pier Paolo Di Fiore;Marie-France Carlier;Niels Volkmann;Dorit Hanein;Giorgio Scita	0;0;0;0;0;0;0;0;1;0;0;0;0;0;0;9;1;8;9	0.0;0.0;0.0;0.0;0.0;0.0;0.0;0.0;1.32;0.0;0.0;0.0;0.0;0.0;0.0;11.84;1.32;10.53;11.84	Giorgio Scita	9	76	11.84
PlosBiol	20532241	Suseno Amien;Irina Kliwer;Mihaela L Márton;Thomas Debener;Dietmar Geiger;Dirk Becker;Thomas Dresselhaus	0;0;0;0;1;4;8	0.0;0.0;0.0;0.0;2.13;8.51;17.02	Thomas Dresselhaus	8	47	17.02
PlosBiol	20543989	Georg Mohr;Eman Ghanem;Alan M Lambowitz	0;0;19	0.0;0.0;38.0	Alan M Lambowitz	19	50	38
PlosBiol	20543991	Michael A Siuta;Sabrina D Robertson;Heidi Kocalis;Christine Saunders;Paul J Gresch;Vivek Khatri;Chiyo Shiota;J Philip Kennedy;Craig W Lindsley;Lynette C Daws;Daniel B Polley;Jeremy Veenstra-Vanderweele;Gregg D Stanwood;Mark A Magnuson;Kevin D Niswender;Aurelio Galli	0;0;0;0;1;0;0;0;2;0;0;0;0;1;0;1	0.0;0.0;0.0;0.0;2.0;0.0;0.0;0.0;4.0;0.0;0.0;0.0;0.0;2.0;0.0;2.0	Craig W Lindsley	2	50	4
PlosBiol	20543996	Melanie Gettings;Fanny Serman;Raphaël Rousset;Patrizia Bagnerini;Luis Almeida;Stéphane Noselli	0;0;0;0;0;2	0.0;0.0;0.0;0.0;0.0;4.88	Stéphane Noselli	2	41	4.88
PlosBiol	20563306	Ximing Qin;Mark Byrne;Yao Xu;Tetsuya Mori;Carl Hirschie Johnson	0;0;0;0;11	0.0;0.0;0.0;0.0;26.83	Carl Hirschie Johnson	11	41	26.83
PlosBiol	20563307	Sally A Marik;Homare Yamahachi;Justin N J McManus;Gabor Szabo;Charles D Gilbert	0;0;0;0;5	0.0;0.0;0.0;0.0;10.0	Charles D Gilbert	5	50	10
PlosBiol	20563308	Valérie Hilgers;Natascha Bushati;Stephen M Cohen	0;0;12	0.0;0.0;19.05	Stephen M Cohen	12	63	19.05
PlosBiol	20563309	Noam Shomron	3	12.5	Noam Shomron	3	24	12.5
PlosBiol	20582323	Jeffrey E Halley;Tommy Kaplan;Alice Y Wang;Michael S Kobor;Jasper Rine	0;0;0;0;2	0.0;0.0;0.0;0.0;5.26	Jasper Rine	2	38	5.26
PlosBiol	20585371	Gediminas Matulis;Joseph P Sanderson;Nikolai M Lissin;Maria B Asparuhova;Gopal R Bommineni;Daniel Schümperli;Richard R Schmidt;Peter M Villiger;Bent K Jakobsen;Stephan D Gadola	0;0;0;0;0;0;0;0;1;3	0.0;0.0;0.0;0.0;0.0;0.0;0.0;0.0;2.27;6.82	Stephan D Gadola	3	44	6.82
PlosBiol	20585373	Eduard Kelemen;André A Fenton	0;16	0.0;33.33	André A Fenton	16	48	33.33
PlosBiol	20585375	Ping K Yip;Liang-Fong Wong;Thomas A Sears;Rafael J Yáñez-Muñoz;Stephen B McMahon	2;0;0;1;8	4.17;0.0;0.0;2.08;16.67	Stephen B McMahon	8	48	16.67
PlosBiol	20613856	Catherine E Carr;Katrina M Macleod	5;0	17.86;0.0	Catherine E Carr	5	28	17.86
PlosBiol	20613857	Pablo E Jercog;Gytis Svirskis;Vibhakar C Kotak;Dan H Sanes;John Rinzel	0;0;0;0;3	0.0;0.0;0.0;0.0;8.82	John Rinzel	3	34	8.82
PlosBiol	20613858	Marielle C Gold;Stefania Cerri;Susan Smyk-Pearson;Meghan E Cansler;Todd M Vogt;Jacob Delepine;Ervina Winata;Gwendolyn M Swarbrick;Wei-Jen Chua;Yik Y L Yu;Olivier Lantz;Matthew S Cook;Megan D Null;David B Jacoby;Melanie J Harriff;Deborah A Lewinsohn;Ted H Hansen;David M Lewinsohn	0;0;0;0;0;0;0;0;0;0;5;0;0;1;0;0;4;9	0.0;0.0;0.0;0.0;0.0;0.0;0.0;0.0;0.0;0.0;9.8;0.0;0.0;1.96;0.0;0.0;7.84;17.65	David M Lewinsohn	9	51	17.65
PlosBiol	20613859	Carol Kilkenny;William J Browne;Innes C Cuthill;Michael Emerson;Douglas G Altman	0;0;0;0;10	0.0;0.0;0.0;0.0;23.81	Douglas G Altman	10	42	23.81
PlosBiol	20613860	Catriona J MacCallum	1	11.11	Catriona J MacCallum	1	9	11.11
PlosBiol	20613864	Margaret R Woodhouse;James C Schnable;Brent S Pedersen;Eric Lyons;Damon Lisch;Shabarinath Subramaniam;Michael Freeling	0;0;0;0;1;0;8	0.0;0.0;0.0;0.0;2.94;0.0;23.53	Michael Freeling	8	34	23.53
PlosBiol	20625544	Alexander M Tsankov;Dawn Anne Thompson;Amanda Socha;Aviv Regev;Oliver J Rando	0;0;0;5;5	0.0;0.0;0.0;6.49;6.49	Oliver J Rando	5	77	6.49
PlosBiol	20625543	Sanjeev Gupta;Ayswaria Deepti;Shane Deegan;Fernanda Lisbona;Claudio Hetz;Afshin Samali	1;0;0;0;5;9	1.47;0.0;0.0;0.0;7.35;13.24	Afshin Samali	9	68	13.24
PlosBiol	20625545	David Pincus;Michael W Chevalier;Tomás Aragón;Eelco van Anken;Simon E Vidal;Hana El-Samad;Peter Walter	1;0;0;0;0;0;16	2.86;0.0;0.0;0.0;0.0;0.0;45.71	Peter Walter	16	35	45.71
PlosBiol	20625546	Shuichi Takeda;Shiho Minakata;Ryotaro Koike;Ichiro Kawahata;Akihiro Narita;Masashi Kitazawa;Motonori Ota;Tohru Yamakuni;Yuichiro Maéda;Yasushi Nitanai	0;0;0;0;0;0;0;2;3;0	0.0;0.0;0.0;0.0;0.0;0.0;0.0;3.7;5.56;0.0	Yuichiro Maéda	3	54	5.56
PlosBiol	20644709	Ronnie Vernooy;Ejnavarzala Haribabu;Manuel Ruiz Muller;Joseph Henry Vogel;Paul D N Hebert;David E Schindel;Junko Shimura;Gregory A C Singer	0;0;0;0;1;0;0;0	0.0;0.0;0.0;0.0;100.0;0.0;0.0;0.0	Paul D N Hebert	1	1	100
PlosBiol	20644710	Praveen Balabaskaran Nina;Natalya V Dudkina;Lesley A Kane;Jennifer E van Eyk;Egbert J Boekema;Michael W Mather;Akhil B Vaidya	0;0;1;0;8;0;2	0.0;0.0;1.03;0.0;8.25;0.0;2.06	Egbert J Boekema	8	97	8.25
PlosBiol	20644711	Bernd Boehm;Henrik Westerberg;Gaja Lesnicar-Pucko;Sahdia Raja;Michael Rautschka;James Cotterell;Jim Swoger;James Sharpe	0;0;0;0;0;0;0;3	0.0;0.0;0.0;0.0;0.0;0.0;0.0;6.0	James Sharpe	3	50	6
PlosBiol	20644712	Argyris Papantonis;Joshua D Larkin;Youichiro Wada;Yoshihiro Ohta;Sigeo Ihara;Tatsuhiko Kodama;Peter R Cook	0;1;0;0;0;0;8	0.0;3.33;0.0;0.0;0.0;0.0;26.67	Peter R Cook	8	30	26.67
PlosBiol	20644713	Anna Kicheva;James Briscoe	0;1	0.0;2.78	James Briscoe	1	36	2.78
PlosBiol	20644714	Yoichiro Tamori;Carl Uli Bialucha;Ai-Guo Tian;Mihoko Kajita;Yi-Chun Huang;Mark Norman;Nicholas Harrison;John Poulton;Kenzo Ivanovitch;Lena Disch;Tao Liu;Wu-Min Deng;Yasuyuki Fujita	0;0;0;0;0;0;0;0;0;0;0;2;4	0.0;0.0;0.0;0.0;0.0;0.0;0.0;0.0;0.0;0.0;0.0;5.13;10.26	Yasuyuki Fujita	4	39	10.26
PlosBiol	20652015	Marcia N Paddock;Ben D Buelow;Shunichi Takeda;Andrew M Scharenberg	0;0;5;1	0.0;0.0;12.2;2.44	Shunichi Takeda	5	41	12.2
PlosBiol	20652016	Martin K Rono;Miranda M A Whitten;Mustapha Oulad-Abdelghani;Elena A Levashina;Eric Marois	0;0;0;6;2	0.0;0.0;0.0;12.5;4.17	Elena A Levashina	6	48	12.5
PlosBiol	20652018	Jui-Yu Chou;Yin-Shan Hung;Kuan-Huei Lin;Hsin-Yi Lee;Jun-Yi Leu	0;0;0;0;3	0.0;0.0;0.0;0.0;4.69	Jun-Yi Leu	3	64	4.69
PlosBiol	20652019	Ulises Rosas;Nick H Barton;Lucy Copsey;Pierre Barbier de Reuille;Enrico Coen	0;1;0;0;7	0.0;1.96;0.0;0.0;13.73	Enrico Coen	7	51	13.73
PlosBiol	20652021	Yong Zhang;Michel Franco;Adrien Ducret;Tâm Mignot	0;2;0;7	0.0;4.76;0.0;16.67	Tâm Mignot	7	42	16.67
PlosBiol	20668654	Peter Rellos;Ashley C W Pike;Frank H Niesen;Eidarus Salah;Wen Hwa Lee;Frank von Delft;Stefan Knapp	0;0;0;0;0;0;1	0.0;0.0;0.0;0.0;0.0;0.0;1.72	Stefan Knapp	1	58	1.72
PlosBiol	20668662	Stein Aerts;Xiao-Jiang Quan;Annelies Claeys;Marina Naval Sanchez;Phillip Tate;Jiekun Yan;Bassem A Hassan	3;0;0;0;0;0;4	4.48;0.0;0.0;0.0;0.0;0.0;5.97	Bassem A Hassan	4	67	5.97
PlosBiol	20668664	Maria A Nilsson;Gennady Churakov;Mirjam Sommer;Ngoc Van Tran;Anja Zemann;Jürgen Brosius;Jürgen Schmitz	1;0;0;0;1;0;4	4.35;0.0;0.0;0.0;4.35;0.0;17.39	Jürgen Schmitz	4	23	17.39
PlosBiol	20668536	Isabelle M Côté;Emily S Darling	1;0	3.45;0.0	Isabelle M Côté	1	29	3.45
PlosBiol	20668538	Amélie Griveau;Ugo Borello;Frédéric Causeret;Fadel Tissir;Nicole Boggetto;Sonia Karaz;Alessandra Pierani	0;2;0;1;0;0;3	0.0;2.74;0.0;1.37;0.0;0.0;4.11	Alessandra Pierani	3	73	4.11
PlosBiol	20676357	Tara L Davis;John R Walker;Valérie Campagna-Slater;Patrick J Finerty;Ragika Paramanathan;Galina Bernstein;Farrell MacKenzie;Wolfram Tempel;Hui Ouyang;Wen Hwa Lee;Elan Z Eisenmesser;Sirano Dhe-Paganon	0;0;0;1;0;0;0;0;0;0;1;1	0.0;0.0;0.0;1.22;0.0;0.0;0.0;0.0;0.0;0.0;1.22;1.22	Sirano Dhe-Paganon	1	82	1.22
PlosBiol	20689802	Asha Iyer;Axel Lindner;Igor Kagan;Richard A Andersen	0;0;0;5	0.0;0.0;0.0;9.43	Richard A Andersen	5	53	9.43
PlosBiol	20689803	Isabelle Migeotte;Tatiana Omelchenko;Alan Hall;Kathryn V Anderson	0;0;2;2	0.0;0.0;3.17;3.17	Kathryn V Anderson	2	63	3.17
PlosBiol	20689804	Laura Preiss;Ozkan Yildiz;David B Hicks;Terry A Krulwich;Thomas Meier	0;1;1;5;9	0.0;2.5;2.5;12.5;22.5	Thomas Meier	9	40	22.5
PlosBiol	20711473	Huan Luo;Zuxiang Liu;David Poeppel	0;0;4	0.0;0.0;6.06	David Poeppel	4	66	6.06
PlosBiol	20711475	Elena Palmesino;David L Rousso;Tzu-Jen Kao;Avihu Klar;Ed Laufer;Osamu Uemura;Hitoshi Okamoto;Bennett G Novitch;Artur Kania	0;0;0;0;0;0;1;1;4	0.0;0.0;0.0;0.0;0.0;0.0;1.56;1.56;6.25	Artur Kania	4	64	6.25
PlosBiol	20711477	Della C David;Noah Ollikainen;Jonathan C Trinidad;Michael P Cary;Alma L Burlingame;Cynthia Kenyon	1;0;0;0;1;8	1.02;0.0;0.0;0.0;1.02;8.16	Cynthia Kenyon	8	98	8.16
PlosBiol	20711478	Jayna L Ditty;Christopher A Kvaal;Brad Goodner;Sharyn K Freyermuth;Cheryl Bailey;Robert A Britton;Stuart G Gordon;Sabine Heinhorst;Kelynne Reed;Zhaohui Xu;Erin R Sanders-Lorenz;Seth Axen;Edwin Kim;Mitrick Johns;Kathleen Scott;Cheryl A Kerfeld	0;0;0;0;0;0;0;0;1;0;0;0;0;0;0;1	0.0;0.0;0.0;0.0;0.0;0.0;0.0;0.0;3.57;0.0;0.0;0.0;0.0;0.0;0.0;3.57	Cheryl A Kerfeld	1	28	3.57
PlosBiol	20711490	Adam R Boyko;Pascale Quignon;Lin Li;Jeffrey J Schoenebeck;Jeremiah D Degenhardt;Kirk E Lohmueller;Keyan Zhao;Abra Brisbin;Heidi G Parker;Bridgett M vonHoldt;Michele Cargill;Adam Auton;Andy Reynolds;Abdel G Elkahloun;Marta Castelhano;Dana S Mosher;Nathan B Sutter;Gary S Johnson;John Novembre;Melissa J Hubisz;Adam Siepel;Robert K Wayne;Carlos D Bustamante;Elaine A Ostrander	0;0;0;0;0;0;1;0;0;0;0;0;0;0;0;0;1;0;1;0;0;1;2;12	0.0;0.0;0.0;0.0;0.0;0.0;2.27;0.0;0.0;0.0;0.0;0.0;0.0;0.0;0.0;0.0;2.27;0.0;2.27;0.0;0.0;2.27;4.55;27.27	Elaine A Ostrander	12	44	27.27
PlosBiol	20808951	Majid Kazemian;Charles Blatti;Adam Richards;Michael McCutchan;Noriko Wakabayashi-Ito;Ann S Hammonds;Susan E Celniker;Sudhir Kumar;Scot A Wolfe;Michael H Brodsky;Saurabh Sinha	0;0;0;0;0;0;5;1;0;1;3	0.0;0.0;0.0;0.0;0.0;0.0;9.43;1.89;0.0;1.89;5.66	Susan E Celniker	5	53	9.43
PlosBiol	20808952	Claudia V Andreu-Vieyra;Ruihong Chen;Julio E Agno;Stefan Glaser;Konstantinos Anastassiadis;A Francis Stewart;Martin M Matzuk	0;0;0;0;0;5;5	0.0;0.0;0.0;0.0;0.0;5.81;5.81	Martin M Matzuk	5	86	5.81
PlosBiol	20808953	Dilara Ally;Kermit Ritland;Sarah P Otto	0;0;1	0.0;0.0;4.55	Sarah P Otto	1	22	4.55
PlosBiol	20808958	Alfonso Lavado;Oleg V Lagutin;Lionel M L Chow;Suzanne J Baker;Guillermo Oliver	0;0;0;1;6	0.0;0.0;0.0;1.75;10.53	Guillermo Oliver	6	57	10.53
PlosBiol	20808760	Jan Peter Boettcher;Marieluise Kirchner;Yuri Churin;Alexis Kaushansky;Malvika Pompaiah;Hans Thorn;Volker Brinkmann;Gavin Macbeath;Thomas F Meyer	0;0;0;1;0;0;0;0;5	0.0;0.0;0.0;1.92;0.0;0.0;0.0;0.0;9.62	Thomas F Meyer	5	52	9.62
PlosBiol	20808769	Hung-Hsiang Yu;Chih-Fei Kao;Yisheng He;Peng Ding;Jui-Chun Kao;Tzumin Lee	0;0;0;0;0;6	0.0;0.0;0.0;0.0;0.0;13.33	Tzumin Lee	6	45	13.33
PlosBiol	20808775	Andrea Kirmaier;Fan Wu;Ruchi M Newman;Laura R Hall;Jennifer S Morgan;Shelby O'Connor;Preston A Marx;Mareike Meythaler;Simoy Goldstein;Alicia Buckler-White;Amitinder Kaur;Vanessa M Hirsch;Welkin E Johnson	0;0;2;0;0;0;2;0;0;0;2;5;2	0.0;0.0;3.39;0.0;0.0;0.0;3.39;0.0;0.0;0.0;3.39;8.47;3.39	Vanessa M Hirsch	5	59	8.47
PlosBiol	20808779	Pablo Blanco Martínez de Morentin;Miguel López	0;2	0.0;6.06	Miguel López	2	33	6.06
PlosBiol	20808781	Eduardo R Ropelle;Marcelo B Flores;Dennys E Cintra;Guilherme Z Rocha;José R Pauli;Joseane Morari;Claudio T de Souza;Juliana C Moraes;Patrícia O Prada;Dioze Guadagnini;Rodrigo M Marin;Alexandre G Oliveira;Taize M Augusto;Hernandes F Carvalho;Lício A Velloso;Mario J A Saad;José B C Carvalheira	0;0;0;0;0;0;0;2;0;0;0;0;0;0;2;0;6	0.0;0.0;0.0;0.0;0.0;0.0;0.0;4.17;0.0;0.0;0.0;0.0;0.0;0.0;4.17;0.0;12.5	José B C Carvalheira	6	48	12.5
PlosBiol	20824161	Chao Liu;R Jason Pitts;Jonathan D Bohbot;Patrick L Jones;Guirong Wang;Laurence J Zwiebel	0;0;0;0;0;8	0.0;0.0;0.0;0.0;0.0;28.57	Laurence J Zwiebel	8	28	28.57
PlosBiol	20824162	Tracy M Yamawaki;Jennifer R Berman;Monika Suchanek-Kavipurapu;Mark McCormick;Marta Maria Gaglia;Seung-Jae Lee;Cynthia Kenyon	0;0;0;0;0;0;10	0.0;0.0;0.0;0.0;0.0;0.0;34.48	Cynthia Kenyon	10	29	34.48
PlosBiol	20824166	Matthew S Thimgan;Yasuko Suzuki;Laurent Seugnet;Laura Gottschalk;Paul J Shaw	0;0;0;0;6	0.0;0.0;0.0;0.0;6.98	Paul J Shaw	6	86	6.98
PlosBiol	20824168	Lamont S Tang;Marie L Goeritz;Jonathan S Caplan;Adam L Taylor;Mehmet Fisek;Eve Marder	0;0;0;0;0;10	0.0;0.0;0.0;0.0;0.0;21.74	Eve Marder	10	46	21.74
PlosBiol	20824171	Thomas Kelder;Bruce R Conklin;Chris T Evelo;Alexander R Pico	0;0;0;3	0.0;0.0;0.0;11.11	Alexander R Pico	3	27	11.11
PlosBiol	20838651	Ilektra Kouranti;Janel R McLean;Anna Feoktistova;Ping Liang;Alyssa E Johnson;Rachel H Roberts-Galbraith;Kathleen L Gould	0;0;0;0;0;0;3	0.0;0.0;0.0;0.0;0.0;0.0;3.09	Kathleen L Gould	3	97	3.09
PlosBiol	20838653	Thomas K Berger;Gilad Silberberg;Rodrigo Perin;Henry Markram	1;1;0;8	1.89;1.89;0.0;15.09	Henry Markram	8	53	15.09
PlosBiol	20838655	Rami A Dalloul;Julie A Long;Aleksey V Zimin;Luqman Aslam;Kathryn Beal;Le Ann Blomberg;Pascal Bouffard;David W Burt;Oswald Crasta;Richard P M A Crooijmans;Kristal Cooper;Roger A Coulombe;Supriyo De;Mary E Delany;Jerry B Dodgson;Jennifer J Dong;Clive Evans;Karin M Frederickson;Paul Flicek;Liliana Florea;Otto Folkerts;Martien A M Groenen;Tim T Harkins;Javier Herrero;Steve Hoffmann;Hendrik-Jan Megens…	0;0;0;0;0;0;0;1;0;0;0;0;0;0;1;0;0;0;1;0;0;2;0;1;0;0;0;0;1;1;0;0;0;0;0;0;0;0;0;0;0;0;1;0;0;0;0;0;0;0;2;1;0;0;0;0;0;1;0;1;0;0;0;2;0;0;1;0;0;0;3	0.0;0.0;0.0;0.0;0.0;0.0;0.0;1.14;0.0;0.0;0.0;0.0;0.0;0.0;1.14;0.0;0.0;0.0;1.14;0.0;0.0;2.27;0.0;1.14;0.0;0.0;0.0;0.0;1.14;1.14;0.0;0.0;0.0;0.0;0.0;0.0;0.0;0.0;0.0;0.0;0.0;0.0;1.14;0.0;0.0;0.0;0.0;0.0;0.0;0.0;2.27;1.14;0.0;0.0;0.0;0.0;0.0;1.14;0.0;1.14;0.0;0.0;0.0;2.27;0.0;0.0;1.14;0.0;0.0;0.0;3.41	Kent M Reed	3	88	3.41
PlosBiol	20838657	Rodolphe Besancenot;Ronan Chaligné;Carole Tonetti;Florence Pasquier;Caroline Marty;Yann Lécluse;William Vainchenker;Stefan N Constantinescu;Stéphane Giraudier	0;0;0;0;0;0;7;0;1	0.0;0.0;0.0;0.0;0.0;0.0;16.28;0.0;2.33	William Vainchenker	7	43	16.28
PlosBiol	20838659	Lewis Wolpert	0	0	Lewis Wolpert	0	7	0
PlosBiol	20856901	Jill E Slansky;Kimberly R Jordan	1;2	3.7;7.41	Kimberly R Jordan	2	27	7.41
PlosBiol	20856902	Vivian G Cheung;Renuka R Nayak;Isabel Xiaorong Wang;Susannah Elwyn;Sarah M Cousins;Michael Morley;Richard S Spielman	1;0;0;0;0;0;5	1.43;0.0;0.0;0.0;0.0;0.0;7.14	Richard S Spielman	5	70	7.14
PlosBiol	20856903	Emily Corse;Rachel A Gottschalk;Michelle Krogsgaard;James P Allison	0;0;5;3	0.0;0.0;8.47;5.08	Michelle Krogsgaard	5	59	8.47
PlosBiol	20856904	Joe Walston;John G Robinson;Elizabeth L Bennett;Urs Breitenmoser;Gustavo A B da Fonseca;John Goodrich;Melvin Gumal;Luke Hunter;Arlyne Johnson;K Ullas Karanth;Nigel Leader-Williams;Kathy Mackinnon;Dale Miquelle;Anak Pattanavibool;Colin Poole;Alan Rabinowitz;James L D Smith;Emma J Stokes;Simon N Stuart;Chanthavy Vongkhamheng;Hariyo Wibisono	0;0;0;0;0;0;0;0;0;2;0;0;0;0;0;0;0;0;0;0;0	0.0;0.0;0.0;0.0;0.0;0.0;0.0;0.0;0.0;66.67;0.0;0.0;0.0;0.0;0.0;0.0;0.0;0.0;0.0;0.0;0.0	K Ullas Karanth	2	3	66.67
PlosBiol	20856905	Natacha Opalka;Jesse Brown;William J Lane;Kelly-Anne F Twist;Robert Landick;Francisco J Asturias;Seth A Darst	0;0;0;0;5;1;14	0.0;0.0;0.0;0.0;7.58;1.52;21.21	Seth A Darst	14	66	21.21
PlosBiol	20856906	R Craig MaClean;Ayari Fuentes-Hernandez;Duncan Greig;Laurence D Hurst;Ivana Gudelj	0;0;1;0;1	0.0;0.0;2.78;0.0;2.78	Ivana Gudelj	1	36	2.78
PlosBiol	20877475	Ramona Pop;Jeffrey R Shearstone;Qichang Shen;Ying Liu;Kelly Hallstrom;Miroslav Koulnis;Joost Gribnau;Merav Socolovsky	0;0;0;0;0;0;1;5	0.0;0.0;0.0;0.0;0.0;0.0;1.56;7.81	Merav Socolovsky	5	64	7.81
PlosBiol	20877711	Tae J Lee;Guang Yao;Dorothy C Bennett;Joseph R Nevins;Lingchong You	0;0;1;2;3	0.0;0.0;2.22;4.44;6.67	Lingchong You	3	45	6.67
PlosBiol	20877713	Katrin Amunts;Marianne Lenzen;Angela D Friederici;Axel Schleicher;Patricia Morosan;Nicola Palomero-Gallagher;Karl Zilles	6;0;7;0;0;0;13	8.82;0.0;10.29;0.0;0.0;0.0;19.12	Karl Zilles	13	68	19.12
PlosBiol	20877715	Christoph Kleinschnitz;Henrike Grund;Kirstin Wingler;Melanie E Armitage;Emma Jones;Manish Mittal;David Barit;Tobias Schwarz;Christian Geis;Peter Kraft;Konstanze Barthel;Michael K Schuhmann;Alexander M Herrmann;Sven G Meuth;Guido Stoll;Sabine Meurer;Anja Schrewe;Lore Becker;Valérie Gailus-Durner;Helmut Fuchs;Thomas Klopstock;Martin Hrabé de Angelis;Karin Jandeleit-Dahm;Ajay M Shah;Norbert Weissman…	0;0;1;0;0;0;0;0;0;0;0;0;0;1;11;0;0;0;0;0;0;0;0;1;0;5	0.0;0.0;1.79;0.0;0.0;0.0;0.0;0.0;0.0;0.0;0.0;0.0;0.0;1.79;19.64;0.0;0.0;0.0;0.0;0.0;0.0;0.0;0.0;1.79;0.0;8.93	Guido Stoll	11	56	19.64
PlosBiol	20877717	Constance Hammond;David Karlin;Jean Thimonier	0;0;0	0.0;0.0;0.0	Jean Thimonier	0	5	0
PlosBiol	20927409	Frédéric Manseau;Silvia Marinelli;Pablo Méndez;Beat Schwaller;David A Prince;John R Huguenard;Alberto Bacci	0;0;0;5;1;2;3	0.0;0.0;0.0;5.62;1.12;2.25;3.37	Beat Schwaller	5	89	5.62
PlosBiol	20927410	Hélène Morlon;Matthew D Potts;Joshua B Plotkin	0;0;0	0.0;0.0;0.0	Joshua B Plotkin	0	45	0
PlosBiol	20927411	David B Lowry;John H Willis	0;10	0.0;23.26	John H Willis	10	43	23.26
PlosBiol	20927412	Mark Kirkpatrick	2	7.41	Mark Kirkpatrick	2	27	7.41
PlosBiol	20927357	Clément Gilbert;Cédric Feschotte	0;2	0.0;3.12	Cédric Feschotte	2	64	3.12
PlosBiol	20927361	Conrad von Schubert;Gongda Xue;Jacqueline Schmuckli-Maurer;Kerry L Woods;Erich A Nigg;Dirk A E Dobbelaere	0;0;1;0;6;3	0.0;0.0;1.37;0.0;8.22;4.11	Erich A Nigg	6	73	8.22
PlosBiol	20957184	Albert Cardona;Stephan Saalfeld;Stephan Preibisch;Benjamin Schmid;Anchi Cheng;Jim Pulokas;Pavel Tomancak;Volker Hartenstein	0;0;0;1;1;0;0;9	0.0;0.0;0.0;1.69;1.69;0.0;0.0;15.25	Volker Hartenstein	9	59	15.25
PlosBiol	20957185	Yong E Zhang;Maria D Vibranovski;Patrick Landback;Gabriel A B Marais;Manyuan Long	0;0;0;0;5	0.0;0.0;0.0;0.0;7.04	Manyuan Long	5	71	7.04
PlosBiol	20957186	Shaul Yogev;Eyal D Schejter;Ben-Zion Shilo	0;0;5	0.0;0.0;7.46	Ben-Zion Shilo	5	67	7.46
PlosBiol	20957187	Heng-Chi Lee;Antti P Aalto;Qiuying Yang;Shwu-Shin Chang;Guocun Huang;Daniel Fisher;Joonseok Cha;Minna M Poranen;Dennis H Bamford;Yi Liu	0;0;0;0;0;0;0;0;5;7	0.0;0.0;0.0;0.0;0.0;0.0;0.0;0.0;10.42;14.58	Yi Liu	7	48	14.58
PlosBiol	20957188	Jamie T Bridgham;Geeta N Eick;Claire Larroux;Kirti Deshpande;Michael J Harms;Marie E A Gauthier;Eric A Ortlund;Bernard M Degnan;Joseph W Thornton	0;0;0;0;0;0;0;2;4	0.0;0.0;0.0;0.0;0.0;0.0;0.0;4.0;8.0	Joseph W Thornton	4	50	8
PlosBiol	20959868	Cheryl A Kerfeld;Liza Gross	0;0	0.0;0.0	Liza Gross	0	1	0
PlosBiol	20957190	Louise K Charkoudian;Jay T Fitzgerald;Chaitan Khosla;Andrea Champlin	0;0;2;0	0.0;0.0;28.57;0.0	Chaitan Khosla	2	7	28.57
PlosBiol	20967231	Alexander M van der Linden;Matthew Beverly;Sebastian Kadener;Joseph Rodriguez;Sara Wasserman;Michael Rosbash;Piali Sengupta	0;0;0;0;0;9;0	0.0;0.0;0.0;0.0;0.0;10.47;0.0	Michael Rosbash	9	86	10.47
PlosBiol	20967232	Yearit Fridman;Niv Palgi;Daniel Dovrat;Shay Ben-Aroya;Philip Hieter;Amir Aharoni	0;0;0;0;0;1	0.0;0.0;0.0;0.0;0.0;2.04	Amir Aharoni	1	49	2.04
PlosBiol	20967237	Stefania Castagnetti;Snezhana Oliferenko;Paul Nurse	0;1;6	0.0;1.85;11.11	Paul Nurse	6	54	11.11
PlosBiol	20967238	James J Collins;Xiaowen Hou;Elena V Romanova;Bramwell G Lambrus;Claire M Miller;Amir Saberi;Jonathan V Sweedler;Phillip A Newmark	0;0;0;0;0;0;5;6	0.0;0.0;0.0;0.0;0.0;0.0;4.95;5.94	Phillip A Newmark	6	101	5.94
PlosBiol	20967239	Caroline H Ko;Yujiro R Yamada;David K Welsh;Ethan D Buhr;Andrew C Liu;Eric E Zhang;Martin R Ralph;Steve A Kay;Daniel B Forger;Joseph S Takahashi	0;0;4;0;0;0;0;2;4;15	0.0;0.0;5.19;0.0;0.0;0.0;0.0;2.6;5.19;19.48	Joseph S Takahashi	15	77	19.48
PlosBiol	20976099	Simon A Babayan;Andrew F Read;Rachel A Lawrence;Odile Bain;Judith E Allen	0;2;1;9;6	0.0;3.64;1.82;16.36;10.91	Odile Bain	9	55	16.36
PlosBiol	20976100	Beth F Kochin;James J Bull;Rustom Antia	0;2;0	0.0;13.33;0.0	James J Bull	2	15	13.33
PlosBiol	20976043	Marcus G Heisler;Olivier Hamant;Pawel Krupinski;Magalie Uyttewaal;Carolyn Ohno;Henrik Jönsson;Jan Traas;Elliot M Meyerowitz	0;0;0;0;0;1;5;4	0.0;0.0;0.0;0.0;0.0;2.86;14.29;11.43	Jan Traas	5	35	14.29
PlosBiol	20976044	Tamara Goldfarb;Michael Lichten	0;11	0.0;13.92	Michael Lichten	11	79	13.92
PlosBiol	20976046	Jessica P Lao;Neil Hunter	0;6	0.0;16.67	Neil Hunter	6	36	16.67
PlosBiol	21049082	Johanna M S Lemons;Xiao-Jiang Feng;Bryson D Bennett;Aster Legesse-Miller;Elizabeth L Johnson;Irene Raitman;Elizabeth A Pollina;Herschel A Rabitz;Joshua D Rabinowitz;Hilary A Coller	0;0;0;0;0;0;0;0;5;6	0.0;0.0;0.0;0.0;0.0;0.0;0.0;0.0;9.43;11.32	Hilary A Coller	6	53	11.32
PlosBiol	21048981	Zhen Wang;Melis Kayikci;Michael Briese;Kathi Zarnack;Nicholas M Luscombe;Gregor Rot;Blaž Zupan;Tomaž Curk;Jernej Ule	0;0;0;0;0;0;0;0;5	0.0;0.0;0.0;0.0;0.0;0.0;0.0;0.0;10.42	Jernej Ule	5	48	10.42
PlosBiol	21048982	Carolyn S McBride;Michael C Singer	0;4	0.0;9.09	Michael C Singer	4	44	9.09
PlosBiol	21048983	Dietrich B Conze;Yongge Zhao;Jonathan D Ashwell	0;0;8	0.0;0.0;12.12	Jonathan D Ashwell	8	66	12.12
PlosBiol	21048985	Meryl J Williams;Jesse Ausubel;Ian Poiner;Serge M Garcia;D James Baker;Malcolm R Clark;Heather Mannix;Kristen Yarincik;Patrick N Halpin	0;0;0;0;0;0;0;1;0	0.0;0.0;0.0;0.0;0.0;0.0;0.0;16.67;0.0	Kristen Yarincik	1	6	16.67
PlosBiol	21048991	Thomas Wild;Peter Horvath;Emanuel Wyler;Barbara Widmann;Lukas Badertscher;Ivo Zemp;Karol Kozak;Gabor Csucs;Elsebet Lund;Ulrike Kutay	0;0;0;0;0;0;0;0;2;6	0.0;0.0;0.0;0.0;0.0;0.0;0.0;0.0;2.63;7.89	Ulrike Kutay	6	76	7.89
PlosBiol	21072240	Salah Mahmoudi;Sofia Henriksson;Irene Weibrecht;Stephen Smith;Ola Söderberg;Staffan Strömblad;Klas G Wiman;Marianne Farnebo	0;0;0;0;2;0;0;1	0.0;0.0;0.0;0.0;5.71;0.0;0.0;2.86	Ola Söderberg	2	35	5.71
PlosBiol	21072239	Frank Lyko;Sylvain Foret;Robert Kucharski;Stephan Wolf;Cassandra Falckenhayn;Ryszard Maleszka	0;0;0;0;0;9	0.0;0.0;0.0;0.0;0.0;23.68	Ryszard Maleszka	9	38	23.68
PlosBiol	21072241	Chia-Yung Wu;P Alexander Rolfe;David K Gifford;Gerald R Fink	0;0;2;7	0.0;0.0;4.55;15.91	Gerald R Fink	7	44	15.91
PlosBiol	21072242	Marie-Ève Tremblay;Rebecca L Lowery;Ania K Majewska	0;0;4	0.0;0.0;5.88	Ania K Majewska	4	68	5.88
PlosBiol	21072243	Alexandra Chittka;Lars Chittka	0;1	0.0;4.76	Lars Chittka	1	21	4.76
PlosBiol	21085690	Amelia A Green;J Richard Kennaway;Andrew I Hanna;J Andrew Bangham;Enrico Coen	0;0;0;0;10	0.0;0.0;0.0;0.0;30.3	Enrico Coen	10	33	30.3
PlosBiol	21085693	Yingrui Li;Jingde Zhu;Geng Tian;Ning Li;Qibin Li;Mingzhi Ye;Hancheng Zheng;Jian Yu;Honglong Wu;Jihua Sun;Hongyu Zhang;Quan Chen;Ruibang Luo;Minfeng Chen;Yinghua He;Xin Jin;Qinghui Zhang;Chang Yu;Guangyu Zhou;Jinfeng Sun;Yebo Huang;Huisong Zheng;Hongzhi Cao;Xiaoyu Zhou;Shicheng Guo;Xueda Hu;Xin Li;Karsten Kristiansen;Lars Bolund;Jiujin Xu;Wen Wang;Huanming Yang;Jian Wang;Ruiqiang Li;Stephan Beck;J…	0;0;0;0;0;0;0;0;0;0;0;0;0;0;0;0;0;0;0;0;0;0;0;0;0;0;0;0;0;0;0;0;0;0;3;1;1	0.0;0.0;0.0;0.0;0.0;0.0;0.0;0.0;0.0;0.0;0.0;0.0;0.0;0.0;0.0;0.0;0.0;0.0;0.0;0.0;0.0;0.0;0.0;0.0;0.0;0.0;0.0;0.0;0.0;0.0;0.0;0.0;0.0;0.0;10.34;3.45;3.45	Stephan Beck	3	29	10.34
PlosBiol	21085695	Min-Long Cui;Lucy Copsey;Amelia A Green;J Andrew Bangham;Enrico Coen	0;0;0;0;7	0.0;0.0;0.0;0.0;25.93	Enrico Coen	7	27	25.93
PlosBiol	21103407	Tokameh Mahmoudi;Sylvia F Boj;Pantelis Hatzis;Vivian S W Li;Nadia Taouatas;Robert G J Vries;Hans Teunissen;Harry Begthel;Jeroen Korving;Shabaz Mohammed;Albert J R Heck;Hans Clevers	0;0;0;0;0;0;0;0;0;0;0;17	0.0;0.0;0.0;0.0;0.0;0.0;0.0;0.0;0.0;0.0;0.0;30.36	Hans Clevers	17	56	30.36
PlosBiol	21103408	Jin-Yong Park;Stefan Remy;Juan Varela;Donald C Cooper;Sungkwon Chung;Ho-Won Kang;Jung-Ha Lee;Nelson Spruston	0;0;0;0;0;0;1;6	0.0;0.0;0.0;0.0;0.0;0.0;1.82;10.91	Nelson Spruston	6	55	10.91
PlosBiol	21103409	Howard Ochman;Michael Worobey;Chih-Horng Kuo;Jean-Bosco N Ndjango;Martine Peeters;Beatrice H Hahn;Philip Hugenholtz	0;0;0;0;0;4;1	0.0;0.0;0.0;0.0;0.0;9.76;2.44	Beatrice H Hahn	4	41	9.76
PlosBiol	21103410	Remigio Picone;Xiaoyun Ren;Kenzo D Ivanovitch;Jon D W Clarke;Rachel A McKendry;Buzz Baum	0;0;0;0;0;3	0.0;0.0;0.0;0.0;0.0;4.35	Buzz Baum	3	69	4.35
PlosBiol	21124883	Julien Moretti;Patricia Chastagner;Stefano Gastaldello;Sara F Heuss;Annette M Dirac;René Bernards;Maria G Masucci;Alain Israël;Christel Brou	0;0;0;0;0;4;2;1;7	0.0;0.0;0.0;0.0;0.0;7.02;3.51;1.75;12.28	Christel Brou	7	57	12.28
PlosBiol	21124885	Claudia Colina;Juan Pablo Palavicini;Deepa Srikumar;Miguel Holmgren;Joshua J C Rosenthal	0;0;0;2;6	0.0;0.0;0.0;4.26;12.77	Joshua J C Rosenthal	6	47	12.77
PlosBiol	21124886	María de la Paz Fernández;Yick-Bun Chan;Joanne Y Yew;Jean-Christophe Billeter;Klaus Dreisewerd;Joel D Levine;Edward A Kravitz	0;0;0;2;0;2;6	0.0;0.0;0.0;4.26;0.0;4.26;12.77	Edward A Kravitz	6	47	12.77
PlosBiol	21124890	Guénola Ricard;Jessica Molina;Jacqueline Chrast;Wenli Gu;Nele Gheldof;Sylvain Pradervand;Frédéric Schütz;Juan I Young;James R Lupski;Alexandre Reymond;Katherina Walz	0;0;0;0;0;0;0;0;14;9;5	0.0;0.0;0.0;0.0;0.0;0.0;0.0;0.0;18.18;11.69;6.49	James R Lupski	14	77	18.18
PlosBiol	21151339	Alba Diz-Muñoz;Michael Krieg;Martin Bergert;Itziar Ibarlucea-Benitez;Daniel J Muller;Ewa Paluch;Carl-Philipp Heisenberg	0;1;0;0;0;2;7	0.0;2.0;0.0;0.0;0.0;4.0;14.0	Carl-Philipp Heisenberg	7	50	14
PlosBiol	21151340	Michael S Rafii;James B Brewer	0;0	0.0;0.0	James B Brewer	0	11	0
PlosBiol	21151342	Lisa A Meadows;Yuk Sang Chan;John Roote;Steven Russell	0;0;1;4	0.0;0.0;1.28;5.13	Steven Russell	4	78	5.13
PlosBiol	21151343	Claire Marris;Nikolas Rose	0;0	0.0;0.0	Nikolas Rose	0	1	0
PlosBiol	21151344	Oliver A Zill;Devin Scannell;Leonid Teytelman;Jasper Rine	0;0;0;16	0.0;0.0;0.0;20.78	Jasper Rine	16	77	20.78
PlosBiol	21152418	Patricia H Alvarenga;Ivo M B Francischetti;Eric Calvo;Anderson Sá-Nunes;José M C Ribeiro;John F Andersen	0;4;0;0;5;9	0.0;7.27;0.0;0.0;9.09;16.36	John F Andersen	9	55	16.36
PlosBiol	21151881	Chad K Park;Hemant K Joshi;Alka Agrawal;M Imran Ghare;Elizabeth J Little;Pete W Dunten;Jurate Bitinaite;Nancy C Horton	1;0;0;0;0;0;3;2	2.44;0.0;0.0;0.0;0.0;0.0;7.32;4.88	Jurate Bitinaite	3	41	7.32
PlosBiol	21151882	W Ryan Williamson;Taehong Yang;Jonathan R Terman;P Robin Hiesinger	0;0;3;7	0.0;0.0;5.08;11.86	P Robin Hiesinger	7	59	11.86
PlosBiol	21151884	Michael R Dorwart;Robin Wray;Chad A Brautigam;Youxing Jiang;Paul Blount	0;0;0;0;8	0.0;0.0;0.0;0.0;30.77	Paul Blount	8	26	30.77
PlosBiol	21151885	Wen Yang;Siegfried Hekimi	0;16	0.0;20.25	Siegfried Hekimi	16	79	20.25
PlosBiol	21151886	Chee Seng Hee;Song Gao;Bernhard Loll;Marcia M Miller;Barbara Uchanska-Ziegler;Oliver Daumke;Andreas Ziegler	0;0;1;4;0;0;9	0.0;0.0;1.82;7.27;0.0;0.0;16.36	Andreas Ziegler	9	55	16.36
PlosBiol	21151887	Timothy M Brown;Carlos Gias;Megumi Hatori;Sheena R Keding;Ma'ayan Semo;Peter J Coffey;John Gigg;Hugh D Piggins;Satchidananda Panda;Robert J Lucas	0;0;0;0;0;1;0;0;3;7	0.0;0.0;0.0;0.0;0.0;1.47;0.0;0.0;4.41;10.29	Robert J Lucas	7	68	10.29
PlosBiol	21179433	Duarte Mesquita;Andrés Dekanty;Marco Milán	0;0;2	0.0;0.0;4.88	Marco Milán	2	41	4.88
PlosBiol	21179497	Ricardo Pires das Neves;Nick S Jones;Lorena Andreu;Rajeev Gupta;Tariq Enver;Francisco J Iborra	0;0;0;0;1;8	0.0;0.0;0.0;0.0;2.56;20.51	Francisco J Iborra	8	39	20.51
PlosBiol	21179498	Tsuyoshi Hirota;Jae Wook Lee;Warren G Lewis;Eric E Zhang;Ghislain Breton;Xianzhong Liu;Michael Garcia;Eric C Peters;Jean-Pierre Etchegaray;David Traver;Peter G Schultz;Steve A Kay	1;0;0;0;0;0;0;0;2;0;4;6	1.49;0.0;0.0;0.0;0.0;0.0;0.0;0.0;2.99;0.0;5.97;8.96	Steve A Kay	6	67	8.96
PlosBiol	21179499	Guo-Jen Huang;Adrian L Smith;Daniel H D Gray;Cormac Cosgrove;Benjamin H Singer;Andrew Edwards;Stuart Sims;Stuart Sim;Jack M Parent;Alyssa Johnsen;Richard Mott;Diane Mathis;Paul Klenerman;Christophe Benoist;Jonathan Flint	0;0;0;0;0;0;0;0;1;0;0;0;0;3;4	0.0;0.0;0.0;0.0;0.0;0.0;0.0;0.0;2.17;0.0;0.0;0.0;0.0;6.52;8.7	Jonathan Flint	4	46	8.7
PlosBiol	21179501	Yi Feng;Cristina Santoriello;Marina Mione;Adam Hurlstone;Paul Martin	0;0;2;0;4	0.0;0.0;2.74;0.0;5.48	Paul Martin	4	73	5.48
PlosBiol	21203579	Merel Gijsen;Peter King;Tim Perera;Peter J Parker;Adrian L Harris;Banafshé Larijani;Anthony Kong	0;0;1;0;0;0;2	0.0;0.0;2.78;0.0;0.0;0.0;5.56	Anthony Kong	2	36	5.56
PlosBiol	21203580	Nadin Rohland;David Reich;Swapan Mallick;Matthias Meyer;Richard E Green;Nicholas J Georgiadis;Alfred L Roca;Michael Hofreiter	0;1;0;1;1;0;6;5	0.0;2.78;0.0;2.78;2.78;0.0;16.67;13.89	Alfred L Roca	6	36	16.67
PlosBiol	21203583	Dominique Derjean;Aimen Moussaddy;Elias Atallah;Melissa St-Pierre;François Auclair;Steven Chang;Xiang Ren;Barbara Zielinski;Réjean Dubuc	0;0;0;0;0;0;0;0;13	0.0;0.0;0.0;0.0;0.0;0.0;0.0;0.0;25.49	Réjean Dubuc	13	51	25.49
PlosBiol	21203585	Karel Ježek;Benjamin B Lee;Eduard Kelemen;Katharine M McCarthy;Bruce S McEwen;André A Fenton	0;0;0;0;3;9	0.0;0.0;0.0;0.0;4.92;14.75	André A Fenton	9	61	14.75
PlosBiol	21203586	Peter L Nara;Gregory J Tobin;A Ray Chaudhuri;Jessie D Trujillo;George Lin;Michael W Cho;Simon A Levin;Wilfred Ndifon;Ned S Wingreen	4;0;0;0;2;0;1;0;1	23.53;0.0;0.0;0.0;11.76;0.0;5.88;0.0;5.88	Peter L Nara	4	17	23.53
PlosBiol	21203588	Tobias Steinfeldt;Stephanie Könen-Waisman;Lan Tong;Nikolaus Pawlowski;Tobias Lamkemeyer;L David Sibley;Julia P Hunn;Jonathan C Howard	0;1;1;0;0;8;0;12	0.0;1.96;1.96;0.0;0.0;15.69;0.0;23.53	Jonathan C Howard	12	51	23.53
PlosBiol	21203589	Valeria Kaltezioti;Georgia Kouroupi;Maria Oikonomaki;Evangelia Mantouvalou;Athanasios Stergiopoulos;Aristidis Charonis;Hermann Rohrer;Rebecca Matsas;Panagiotis K Politis	0;0;0;0;0;0;0;0;5	0.0;0.0;0.0;0.0;0.0;0.0;0.0;0.0;6.94	Panagiotis K Politis	5	72	6.94
PlosBiol	21245904	Jamie M Kramer;Korinna Kochinke;Merel A W Oortveld;Hendrik Marks;Daniela Kramer;Eiko K de Jong;Zoltan Asztalos;J Timothy Westwood;Hendrik G Stunnenberg;Marla B Sokolowski;Krystyna Keleman;Huiqing Zhou;Hans van Bokhoven;Annette Schenck	0;0;0;0;0;0;0;2;1;1;1;0;4;1	0.0;0.0;0.0;0.0;0.0;0.0;0.0;3.03;1.52;1.52;1.52;0.0;6.06;1.52	Hans van Bokhoven	4	66	6.06
PlosBiol	21245906	B M Hooks;S Andrew Hires;Ying-Xin Zhang;Daniel Huber;Leopoldo Petreanu;Karel Svoboda;Gordon M G Shepherd	0;0;0;0;0;4;8	0.0;0.0;0.0;0.0;0.0;7.14;14.29	Gordon M G Shepherd	8	56	14.29
PlosBiol	21264350	Yuri G Strukov;Tûba H Sural;Mitzi I Kuroda;John W Sedat	2;0;7;3	3.39;0.0;11.86;5.08	Mitzi I Kuroda	7	59	11.86
PlosBiol	21264352	Yehuda Brody;Noa Neufeld;Nicole Bieberstein;Sebastien Z Causse;Eva-Maria Böhnlein;Karla M Neugebauer;Xavier Darzacq;Yaron Shav-Tal	0;0;0;0;0;4;1;9	0.0;0.0;0.0;0.0;0.0;5.97;1.49;13.43	Yaron Shav-Tal	9	67	13.43
PlosBiol	21264353	Qiang Liu;Juan Zhang;Celina Zerbinatti;Yan Zhan;Benedict J Kolber;Joachim Herz;Louis J Muglia;Guojun Bu	0;0;0;0;0;6;1;5	0.0;0.0;0.0;0.0;0.0;18.18;3.03;15.15	Joachim Herz	6	33	18.18
PlosBiol	21267056	Amy R Strom;Scott Barolo	0;0	0.0;0.0	Scott Barolo	0	2	0
PlosBiol	21267060	Giulia Bonente;Matteo Ballottari;Thuy B Truong;Tomas Morosinotto;Tae K Ahn;Graham R Fleming;Krishna K Niyogi;Roberto Bassi	0;0;0;1;0;0;9;47	0.0;0.0;0.0;1.06;0.0;0.0;9.57;50.0	Roberto Bassi	47	94	50
PlosBiol	21267061	Naomi R Wray;Shaun M Purcell;Peter M Visscher	1;0;4	5.88;0.0;23.53	Peter M Visscher	4	17	23.53
PlosBiol	21267062	Carl A Anderson;Nicole Soranzo;Eleftheria Zeggini;Jeffrey C Barrett	0;0;0;1	0.0;0.0;0.0;4.55	Jeffrey C Barrett	1	22	4.55
PlosBiol	21267063	Shashi Bhushan;Thomas Hoffmann;Birgit Seidelt;Jens Frauenfeld;Thorsten Mielke;Otto Berninghausen;Daniel N Wilson;Roland Beckmann	0;0;0;0;0;0;0;5	0.0;0.0;0.0;0.0;0.0;0.0;0.0;9.43	Roland Beckmann	5	53	9.43
PlosBiol	21267066	David B Goldstein	2	25	David B Goldstein	2	8	25
PlosBiol	21267067	Robert Shields	0	0	Robert Shields	0	8	0
PlosBiol	21267068	Graciana Diez-Roux;Sandro Banfi;Marc Sultan;Lars Geffers;Santosh Anand;David Rozado;Alon Magen;Elena Canidio;Massimiliano Pagani;Ivana Peluso;Nathalie Lin-Marq;Muriel Koch;Marchesa Bilio;Immacolata Cantiello;Roberta Verde;Cristian De Masi;Salvatore A Bianchi;Juliette Cicchini;Elodie Perroud;Shprese Mehmeti;Emilie Dagand;Sabine Schrinner;Asja Nürnberger;Katja Schmidt;Katja Metz;Christina Zwingmann…	0;0;0;0;0;0;0;0;0;0;0;0;0;0;0;0;0;0;0;0;0;0;0;0;0;0;0;0;0;0;0;0;0;0;0;0;0;0;0;0;0;0;0;0;0;0;0;0;0;0;0;0;0;0;0;0;0;0;0;0;0;0;0;1;3;2;5;1	0.0;0.0;0.0;0.0;0.0;0.0;0.0;0.0;0.0;0.0;0.0;0.0;0.0;0.0;0.0;0.0;0.0;0.0;0.0;0.0;0.0;0.0;0.0;0.0;0.0;0.0;0.0;0.0;0.0;0.0;0.0;0.0;0.0;0.0;0.0;0.0;0.0;0.0;0.0;0.0;0.0;0.0;0.0;0.0;0.0;0.0;0.0;0.0;0.0;0.0;0.0;0.0;0.0;0.0;0.0;0.0;0.0;0.0;0.0;0.0;0.0;0.0;0.0;2.63;7.89;5.26;13.16;2.63	Gregor Eichele	5	38	13.16
PlosBiol	21283833	Sebastián Cachero;T Ian Simpson;Petra I Zur Lage;Lina Ma;Fay G Newton;Eimear E Holohan;J Douglas Armstrong;Andrew P Jarman	0;0;0;0;0;0;0;6	0.0;0.0;0.0;0.0;0.0;0.0;0.0;11.76	Andrew P Jarman	6	51	11.76
PlosBiol	21283608	Marie-Anne Félix;Alyson Ashe;Joséphine Piffaretti;Guang Wu;Isabelle Nuez;Tony Bélicard;Yanfang Jiang;Guoyan Zhao;Carl J Franz;Leonard D Goldstein;Mabel Sanroman;Eric A Miska;David Wang	3;0;0;0;1;0;0;0;0;0;0;2;1	8.57;0.0;0.0;0.0;2.86;0.0;0.0;0.0;0.0;0.0;0.0;5.71;2.86	Marie-Anne Félix	3	35	8.57
PlosBiol	21283609	Dmitri Papatsenko;Michael Levine;Yury Goltsev	0;0;3	0.0;0.0;10.0	Yury Goltsev	3	30	10
PlosBiol	21304918	Cheryl A Kerfeld;Kathleen M Scott	0;0	0.0;0.0	Kathleen M Scott	0	4	0
PlosBiol	21304920	Peter D Newell;Chelsea D Boyd;Holger Sondermann;George A O'Toole	0;0;1;8	0.0;0.0;2.78;22.22	George A O'Toole	8	36	22.22
PlosBiol	21304926	Marcos V A S Navarro;Peter D Newell;Petya V Krasteva;Debashree Chatterjee;Dean R Madden;George A O'Toole;Holger Sondermann	0;0;0;0;2;6;6	0.0;0.0;0.0;0.0;3.33;10.0;10.0	Holger Sondermann	6	60	10
PlosBiol	21346796	Susan E Lott;Jacqueline E Villalta;Gary P Schroth;Shujun Luo;Leath A Tonkin;Michael B Eisen	0;0;0;0;0;0	0.0;0.0;0.0;0.0;0.0;0.0	Michael B Eisen	0	52	0
PlosBiol	21346797	Vijay Parashar;Nicolas Mirouze;David A Dubnau;Matthew B Neiditch	0;0;0;0	0.0;0.0;0.0;0.0	Matthew B Neiditch	0	48	0
PlosBiol	21346800	Anna Kalinovsky;Fatiha Boukhtouche;Richard Blazeski;Caroline Bornmann;Noboru Suzuki;Carol A Mason;Peter Scheiffele	0;0;0;0;1;5;5	0.0;0.0;0.0;0.0;1.22;6.1;6.1	Peter Scheiffele	5	82	6.1
PlosBiol	21347241	Philip C Simister;Fred Schaper;Nicola O'Reilly;Simon McGowan;Stephan M Feller	0;1;0;0;5	0.0;2.94;0.0;0.0;14.71	Stephan M Feller	5	34	14.71
PlosBiol	21347245	Angela Deem;Andrea Keszthelyi;Tiffany Blackgrove;Alexandra Vayl;Barbara Coffey;Ruchi Mathur;Andrei Chabes;Anna Malkova	0;0;0;0;0;0;2;4	0.0;0.0;0.0;0.0;0.0;0.0;2.94;5.88	Anna Malkova	4	68	5.88
PlosBiol	21358801	Zhihong Zhang;Vishal I Kottadiel;Reza Vafabakhsh;Li Dai;Yann R Chemla;Taekjip Ha;Venigalla B Rao	0;0;0;0;1;3;14	0.0;0.0;0.0;0.0;2.38;7.14;33.33	Venigalla B Rao	14	42	33.33
PlosBiol	21358802	Mary Y Wu;Marie-Christine Ramel;Michael Howell;Caroline S Hill	0;0;0;6	0.0;0.0;0.0;7.41	Caroline S Hill	6	81	7.41
PlosBiol	21364967	Georgios Trichas;Bradley Joyce;Lucy A Crompton;Vivienne Wilkins;Melanie Clements;Masazumi Tada;Tristan A Rodriguez;Shankar Srinivas	0;0;0;0;0;1;3;5	0.0;0.0;0.0;0.0;0.0;2.13;6.38;10.64	Shankar Srinivas	5	47	10.64
PlosBiol	21364973	Guillaume Rey;François Cesbron;Jacques Rougemont;Hans Reinke;Michael Brunner;Felix Naef	0;0;0;1;1;4	0.0;0.0;0.0;1.18;1.18;4.71	Felix Naef	4	85	4.71
PlosBiol	21364975	Rosa-Eva Huettl;Heidi Soellner;Elisa Bianchi;Bennett G Novitch;Andrea B Huber	0;0;0;1;2	0.0;0.0;0.0;2.56;5.13	Andrea B Huber	2	39	5.13
PlosBiol	21390298	Nazanin Rohani;Laura Canty;Olivia Luu;François Fagotto;Rudolf Winklbauer	0;0;0;2;8	0.0;0.0;0.0;3.77;15.09	Rudolf Winklbauer	8	53	15.09
PlosBiol	21390300	Tommy L Lewis;Tianyi Mao;Don B Arnold	0;0;4	0.0;0.0;8.51	Don B Arnold	4	47	8.51
PlosBiol	21390247	James R Anderson;Gordon G Gallup	2;2	14.29;14.29	Gordon G Gallup	2	14	14.29
PlosBiol	21408195	Bernice B Rumala;Jack Hidary;Linda Ewool;Christopher Emdin;Ted Scovell	0;0;0;0;0	0.0;0.0;0.0;0.0;0.0	Ted Scovell	0	4	0
PlosBiol	21408196	Kwong Tai Cheng;Xibao Liu;Hwei Ling Ong;William Swaim;Indu S Ambudkar	0;0;0;0;12	0.0;0.0;0.0;0.0;18.46	Indu S Ambudkar	12	65	18.46
PlosBiol	21408087	Susan M Rottschaefer;Michelle M Riehle;Boubacar Coulibaly;Madjou Sacko;Oumou Niaré;Isabelle Morlais;Sekou F Traoré;Kenneth D Vernick;Brian P Lazzaro	0;0;0;0;0;1;1;4;2	0.0;0.0;0.0;0.0;0.0;1.85;1.85;7.41;3.7	Kenneth D Vernick	4	54	7.41
PlosBiol	21408089	Mathieu Blanc;Wei Yuan Hsieh;Kevin A Robertson;Steven Watterson;Guanghou Shui;Paul Lacaze;Mizanur Khondoker;Paul Dickinson;Garwin Sing;Sara Rodríguez-Martín;Peter Phelan;Thorsten Forster;Birgit Strobl;Matthias Müller;Rudolph Riemersma;Timothy Osborne;Markus R Wenk;Ana Angulo;Peter Ghazal	0;0;0;0;0;0;0;0;0;0;0;0;1;0;0;0;3;0;5	0.0;0.0;0.0;0.0;0.0;0.0;0.0;0.0;0.0;0.0;0.0;0.0;1.45;0.0;0.0;0.0;4.35;0.0;7.25	Peter Ghazal	5	69	7.25
PlosBiol	21408101	Arild Husby;Marcel E Visser;Loeske E B Kruuk	0;4;8	0.0;13.33;26.67	Loeske E B Kruuk	8	30	26.67
PlosBiol	21423649	Jérôme Goudeau;Stéphanie Bellemin;Esther Toselli-Mollereau;Mehrnaz Shamalnasab;Yiqun Chen;Hugo Aguilaniu	0;0;0;0;0;1	0.0;0.0;0.0;0.0;0.0;2.94	Hugo Aguilaniu	1	34	2.94
PlosBiol	21423652	Hervé Philippe;Henner Brinkmann;Dennis V Lavrov;D Timothy J Littlewood;Michael Manuel;Gert Wörheide;Denis Baurain	6;4;1;0;0;3;1	9.38;6.25;1.56;0.0;0.0;4.69;1.56	Hervé Philippe	6	64	9.38
PlosBiol	21423653	Chunyan Mou;Frederique Pitel;David Gourichon;Florence Vignoles;Athanasia Tzika;Patricia Tato;Le Yu;Dave W Burt;Bertrand Bed'hom;Michele Tixier-Boichard;Kevin J Painter;Denis J Headon	0;0;0;0;0;0;0;0;0;1;0;1	0.0;0.0;0.0;0.0;0.0;0.0;0.0;0.0;0.0;1.92;0.0;1.92	Denis J Headon	1	52	1.92
PlosBiol	21423654	Sonia Y Lam;Rachel C Y Yeung;Tsz-Ha Yu;Kong-Hung Sze;Kam-Bo Wong	0;0;0;0;3	0.0;0.0;0.0;0.0;6.38	Kam-Bo Wong	3	47	6.38
PlosBiol	21445324	Marcus J Taylor;David Perrais;Christien J Merrifield	1;0;4	1.27;0.0;5.06	Christien J Merrifield	4	79	5.06
PlosBiol	21445327	Jie Zhu;Man Jiang;Mingpo Yang;Han Hou;Yousheng Shu	0;0;0;0;5	0.0;0.0;0.0;0.0;9.8	Yousheng Shu	5	51	9.8
PlosBiol	21445328	Hannes Mutschler;Maike Gebhardt;Robert L Shoeman;Anton Meinhart	0;0;0;4	0.0;0.0;0.0;7.41	Anton Meinhart	4	54	7.41
PlosBiol	21445329	Linton M Traub	2	6.06	Linton M Traub	2	33	6.06
PlosBiol	21468359	Marijke Brams;Anshul Pandya;Dmitry Kuzmin;René van Elk;Liz Krijnen;Jerrel L Yakel;Victor Tsetlin;August B Smit;Chris Ulens	0;0;0;0;0;0;0;2;1	0.0;0.0;0.0;0.0;0.0;0.0;0.0;5.0;2.5	August B Smit	2	40	5
PlosBiol	21468301	Carrie Bernecky;Patricia Grob;Christopher C Ebmeier;Eva Nogales;Dylan J Taatjes	0;0;0;3;7	0.0;0.0;0.0;5.08;11.86	Dylan J Taatjes	7	59	11.86
PlosBiol	21468302	Katie Parkinson;Neil J Buttery;Jason B Wolf;Christopher R L Thompson	0;0;1;10	0.0;0.0;3.57;35.71	Christopher R L Thompson	10	28	35.71
PlosBiol	21468303	Robert Ernst;Jasper H L Claessen;Britta Mueller;Sumana Sanyal;Eric Spooner;Annemarthe G van der Veen;Oktay Kirak;Christian D Schlieker;Wilhelm A Weihofen;Hidde L Ploegh	0;0;0;0;0;0;0;0;0;9	0.0;0.0;0.0;0.0;0.0;0.0;0.0;0.0;0.0;14.29	Hidde L Ploegh	9	63	14.29
PlosBiol	21468305	Yien Che Tsai;Allan M Weissman	0;3	0.0;6.25	Allan M Weissman	3	48	6.25
PlosBiol	21483714	Camilo Mora;Octavio Aburto-Oropeza;Arturo Ayala Bocos;Paula M Ayotte;Stuart Banks;Andrew G Bauman;Maria Beger;Sandra Bessudo;David J Booth;Eran Brokovich;Andrew Brooks;Pascale Chabanet;Joshua E Cinner;Jorge Cortés;Juan J Cruz-Motta;Amilcar Cupul Magaña;Edward E Demartini;Graham J Edgar;David A Feary;Sebastian C A Ferse;Alan M Friedlander;Kevin J Gaston;Charlotte Gough;Nicholas A J Graham;Alison G…	2;0;0;0;0;0;0;0;0;0;0;0;0;0;0;0;0;0;0;0;0;1;0;0;0;0;0;0;0;0;3;0;0;0;0;0;0;0;1;0;0;0;0;0;0;0;0;0;0;0;0;0;0;2;0	8.0;0.0;0.0;0.0;0.0;0.0;0.0;0.0;0.0;0.0;0.0;0.0;0.0;0.0;0.0;0.0;0.0;0.0;0.0;0.0;0.0;4.0;0.0;0.0;0.0;0.0;0.0;0.0;0.0;0.0;12.0;0.0;0.0;0.0;0.0;0.0;0.0;0.0;4.0;0.0;0.0;0.0;0.0;0.0;0.0;0.0;0.0;0.0;0.0;0.0;0.0;0.0;0.0;8.0;0.0	Michel Loreau	3	25	12
PlosBiol	21483719	Reza Rajimehr;Kathryn J Devaney;Natalia Y Bilenko;Jeremy C Young;Roger B H Tootell	0;0;0;0;8	0.0;0.0;0.0;0.0;17.39	Roger B H Tootell	8	46	17.39
PlosBiol	21483721	Xiaokun Shu;Varda Lev-Ram;Thomas J Deerinck;Yingchuan Qi;Ericka B Ramko;Michael W Davidson;Yishi Jin;Mark H Ellisman;Roger Y Tsien	0;0;0;0;0;0;0;1;7	0.0;0.0;0.0;0.0;0.0;0.0;0.0;1.96;13.73	Roger Y Tsien	7	51	13.73
PlosBiol	21483722	Lianwei Peng;Yoichiro Fukao;Fumiyoshi Myouga;Reiko Motohashi;Kazuo Shinozaki;Toshiharu Shikanai	0;0;0;0;1;8	0.0;0.0;0.0;0.0;1.69;13.56	Toshiharu Shikanai	8	59	13.56
PlosBiol	21532732	Claire V Harper;Bärbel Finkenstädt;Dan J Woodcock;Sönke Friedrichsen;Sabrina Semprini;Louise Ashall;David G Spiller;John J Mullins;David A Rand;Julian R E Davis;Michael R H White	1;0;0;0;0;0;2;1;0;1;11	2.17;0.0;0.0;0.0;0.0;0.0;4.35;2.17;0.0;2.17;23.91	Michael R H White	11	46	23.91
PlosBiol	21532733	Christina Chatzi;Thomas Brade;Gregg Duester	2;0;8	2.74;0.0;10.96	Gregg Duester	8	73	10.96
PlosBiol	21532738	Katsuyuki Shiroguchi;Harvey F Chin;Diane E Hannemann;Eiro Muneyuki;Enrique M De La Cruz;Kazuhiko Kinosita	0;0;0;1;3;7	0.0;0.0;0.0;2.94;8.82;20.59	Kazuhiko Kinosita	7	34	20.59
PlosBiol	21532743	Supratim Ray;John H R Maunsell	2;2	3.51;3.51	John H R Maunsell	2	57	3.51
PlosBiol	21526220	Ronald A Merrill;Ruben K Dagda;Audrey S Dickey;J Thomas Cribbs;Steven H Green;Yuriy M Usachev;Stefan Strack	0;0;0;0;1;0;4	0.0;0.0;0.0;0.0;1.67;0.0;6.67	Stefan Strack	4	60	6.67
PlosBiol	21526221	Marisa Müller;Roland Gerhard Heym;Andreas Mayer;Katharina Kramer;Maria Schmid;Patrick Cramer;Henning Urlaub;Ralf-Peter Jansen;Dierk Niessing	0;0;0;0;0;1;1;5;6	0.0;0.0;0.0;0.0;0.0;1.96;1.96;9.8;11.76	Dierk Niessing	6	51	11.76
PlosBiol	21526223	Carl Safina	0	0	Carl Safina	0	2	0
PlosBiol	21526224	Valeria Zampini;Lukas Rüttiger;Stuart L Johnson;Christoph Franz;David N Furness;Jörg Waldhaus;Hao Xiong;Carole M Hackney;Matthew C Holley;Nina Offenhauser;Pier Paolo Di Fiore;Marlies Knipper;Sergio Masetto;Walter Marcotti	0;0;1;0;2;0;0;4;0;0;14;3;0;16	0.0;0.0;1.28;0.0;2.56;0.0;0.0;5.13;0.0;0.0;17.95;3.85;0.0;20.51	Walter Marcotti	16	78	20.51
PlosBiol	21526226	Mark Blaxter	3	4.84	Mark Blaxter	3	62	4.84
PlosBiol	21541364	Coraline Brangbour;Olivia du Roure;Emmanuèle Helfer;Damien Démoulin;Alexis Mazurier;Marc Fermigier;Marie-France Carlier;Jérôme Bibette;Jean Baudry	0;0;0;0;0;0;3;1;1	0.0;0.0;0.0;0.0;0.0;0.0;8.82;2.94;2.94	Marie-France Carlier	3	34	8.82
PlosBiol	21541365	Iakovos Lazaridis;Ioannis Charalampopoulos;Vassilia-Ismini Alexaki;Nicolaos Avlonitis;Iosif Pediaditakis;Paschalis Efstathopoulos;Theodora Calogeropoulou;Elias Castanas;Achille Gravanis	0;1;0;0;0;0;0;0;5	0.0;2.17;0.0;0.0;0.0;0.0;0.0;0.0;10.87	Achille Gravanis	5	46	10.87
PlosBiol	21541367	Zhihui Sun;Zamia Diaz;Xiaodong Fang;Michael P Hart;Alessandra Chesi;James Shorter;Aaron D Gitler	0;0;0;0;0;2;9	0.0;0.0;0.0;0.0;0.0;1.98;8.91	Aaron D Gitler	9	101	8.91
PlosBiol	21541368	Shulin Ju;Daniel F Tardiff;Haesun Han;Kanneganti Divya;Quan Zhong;Lynne E Maquat;Daryl A Bosco;Lawrence J Hayward;Robert H Brown;Susan Lindquist;Dagmar Ringe;Gregory A Petsko	0;0;0;0;0;2;0;0;1;5;0;0	0.0;0.0;0.0;0.0;0.0;4.55;0.0;0.0;2.27;11.36;0.0;0.0	Susan Lindquist	5	44	11.36
PlosBiol	21556334	Xiaoxuan Jia;Adam Kohn	0;0	0.0;0.0	Adam Kohn	0	33	0
PlosBiol	21559320	Markus Waibel;Dario Floreano;Laurent Keller	0;0;3	0.0;0.0;10.0	Laurent Keller	3	30	10
PlosBiol	21559321	Erin L Barnhart;Kun-Chun Lee;Kinneret Keren;Alex Mogilner;Julie A Theriot	0;0;0;3;9	0.0;0.0;0.0;4.69;14.06	Julie A Theriot	9	64	14.06
PlosBiol	21559322	Katarina Gospic;Erik Mohlin;Peter Fransson;Predrag Petrovic;Magnus Johannesson;Martin Ingvar	0;0;0;0;1;0	0.0;0.0;0.0;0.0;3.12;0.0	Magnus Johannesson	1	32	3.12
PlosBiol	21559323	Skyler L Jackman;Norbert Babai;James J Chambers;Wallace B Thoreson;Richard H Kramer	0;0;0;7;4	0.0;0.0;0.0;9.86;5.63	Wallace B Thoreson	7	71	9.86
PlosBiol	21572987	Tohru Minamino;Katsumi Imada;Miki Kinoshita;Shuichi Nakamura;Yusuke V Morimoto;Keiichi Namba	3;0;0;0;0;8	6.25;0.0;0.0;0.0;0.0;16.67	Keiichi Namba	8	48	16.67
PlosBiol	21572988	Nadia Litterman;Yoshiho Ikeuchi;Gilbert Gallardo;Brenda C O'Connell;Mathew E Sowa;Steven P Gygi;J Wade Harper;Azad Bonni	0;0;0;0;0;0;2;13	0.0;0.0;0.0;0.0;0.0;0.0;3.12;20.31	Azad Bonni	13	64	20.31
PlosBiol	21572989	Julien Dubois;Rufin Vanrullen	0;0	0.0;0.0	Rufin Vanrullen	0	38	0
PlosBiol	21572990	Pavel Aprikian;Gianluca Interlandi;Brian A Kidd;Isolde Le Trong;Veronika Tchesnokova;Olga Yakovenko;Matt J Whitfield;Esther Bullitt;Ronald E Stenkamp;Wendy E Thomas;Evgeni V Sokurenko	0;1;0;0;0;3;0;0;0;2;11	0.0;1.85;0.0;0.0;0.0;5.56;0.0;0.0;0.0;3.7;20.37	Evgeni V Sokurenko	11	54	20.37
PlosBiol	21610856	Philippe G Schyns;Gregor Thut;Joachim Gross	5;1;1	20.0;4.0;4.0	Philippe G Schyns	5	25	20
PlosBiol	21610858	Matthew P Neilson;Douwe M Veltman;Peter J M van Haastert;Steven D Webb;John A Mackenzie;Robert H Insall	0;0;0;0;0;4	0.0;0.0;0.0;0.0;0.0;9.52	Robert H Insall	4	42	9.52
PlosBiol	21629756	Matthias Stöck;Agnès Horn;Christine Grossen;Dorothea Lindtke;Roberto Sermier;Caroline Betto-Colliard;Christophe Dufresnes;Emmanuel Bonjour;Zoé Dumas;Emilien Luquet;Tiziano Maddalena;Helena Clavero Sousa;Iñigo Martinez-Solano;Nicolas Perrin	0;0;0;0;0;0;0;0;0;0;0;0;0;8	0.0;0.0;0.0;0.0;0.0;0.0;0.0;0.0;0.0;0.0;0.0;0.0;0.0;19.51	Nicolas Perrin	8	41	19.51
PlosBiol	21629732	Seung-Hun Baek;Alice H Li;Christopher M Sassetti	0;0;4	0.0;0.0;11.76	Christopher M Sassetti	4	34	11.76
PlosBiol	21629674	Sandra Rieger;Alvaro Sagasti	0;3	0.0;7.32	Alvaro Sagasti	3	41	7.32
PlosBiol	21629675	Sandra Knapp	0	0	Sandra Knapp	0	13	0
PlosBiol	21629676	Sonia Fieulaine;Adrien Boularot;Isabelle Artaud;Michel Desmadril;Frédéric Dardel;Thierry Meinnel;Carmela Giglione	0;0;0;0;1;6;5	0.0;0.0;0.0;0.0;1.25;7.5;6.25	Thierry Meinnel	6	80	7.5
PlosBiol	21629678	T Jonathan Davies;Gideon F Smith;Dirk U Bellstedt;James S Boatwright;Benny Bytebier;Richard M Cowling;Félix Forest;Luke J Harmon;A Muthama Muasya;Brian D Schrire;Yolande Steenkamp;Michelle van der Bank;Vincent Savolainen	0;0;0;0;2;0;1;2;0;1;0;0;1	0.0;0.0;0.0;0.0;5.88;0.0;2.94;5.88;0.0;2.94;0.0;0.0;2.94	Luke J Harmon	2	34	5.88
PlosBiol	21655301	Brian L Weiss;Jingwen Wang;Serap Aksoy	0;0;12	0.0;0.0;22.22	Serap Aksoy	12	54	22.22
PlosBiol	21655302	Gabriella M A Forte;Martin R Pool;Colin J Stirling	0;3;9	0.0;4.69;14.06	Colin J Stirling	9	64	14.06
PlosBiol	21655309	Thomas Arnesen	2	4.55	Thomas Arnesen	2	44	4.55
PlosBiol	21655311	Christopher J Howe;Heather F Windram	1;0	7.69;0.0	Christopher J Howe	1	13	7.69
PlosBiol	21666806	John M Christie;Haibing Yang;Gregory L Richter;Stuart Sullivan;Catriona E Thomson;Jinshan Lin;Boosaree Titapiwatanakun;Margaret Ennis;Eirini Kaiserli;Ok Ran Lee;Jiri Adamec;Wendy A Peer;Angus S Murphy	3;0;0;0;1;0;0;0;2;0;0;0;8	7.14;0.0;0.0;0.0;2.38;0.0;0.0;0.0;4.76;0.0;0.0;0.0;19.05	Angus S Murphy	8	42	19.05
PlosBiol	21666802	Cordelia Rauskolb;Guohui Pan;B V V G Reddy;Hyangyee Oh;Kenneth D Irvine	0;0;0;0;12	0.0;0.0;0.0;0.0;24.0	Kenneth D Irvine	12	50	24
PlosBiol	21666805	Marta Radman-Livaja;Kitty F Verzijlbergen;Assaf Weiner;Tibor van Welsem;Nir Friedman;Oliver J Rando;Fred van Leeuwen	0;0;0;0;1;12;2	0.0;0.0;0.0;0.0;1.33;16.0;2.67	Oliver J Rando	12	75	16
PlosBiol	21666803	Jason E Lewis;David Degusta;Marc R Meyer;Janet M Monge;Alan E Mann;Ralph L Holloway	0;0;0;0;0;0	0.0;0.0;0.0;0.0;0.0;0.0	Ralph L Holloway	0	1	0
PlosBiol	21695109	Simon Baron-Cohen;Michael V Lombardo;Bonnie Auyeung;Emma Ashwin;Bhismadev Chakrabarti;Rebecca Knickmeyer	25;0;3;0;3;7	14.12;0.0;1.69;0.0;1.69;3.95	Simon Baron-Cohen	25	177	14.12
PlosBiol	21695110	Lisa Prendergast;Chelly van Vuuren;Agnieszka Kaczmarczyk;Volker Doering;Daniela Hellwig;Nadine Quinn;Christian Hoischen;Stephan Diekmann;Kevin F Sullivan	0;0;0;0;0;0;0;2;6	0.0;0.0;0.0;0.0;0.0;0.0;0.0;3.92;11.76	Kevin F Sullivan	6	51	11.76
PlosBiol	21697975	Michael J McDonald;Wei-Chi Wang;Hsien-Da Huang;Jun-Yi Leu	0;0;0;1	0.0;0.0;0.0;2.63	Jun-Yi Leu	1	38	2.63
PlosBiol	21695112	Meytal Landau;Michael R Sawaya;Kym F Faull;Arthur Laganowsky;Lin Jiang;Stuart A Sievers;Jie Liu;Jorge R Barrio;David Eisenberg	0;0;0;0;0;0;0;6;9	0.0;0.0;0.0;0.0;0.0;0.0;0.0;8.96;13.43	David Eisenberg	9	67	13.43
PlosBiol	21695114	Yongbin Chen;Noriaki Sasai;Guoqiang Ma;Tao Yue;Jianhang Jia;James Briscoe;Jin Jiang	1;0;0;0;0;3;8	1.89;0.0;0.0;0.0;0.0;5.66;15.09	Jin Jiang	8	53	15.09
PlosBiol	21713027	Guido Biele;Jörg Rieskamp;Lea K Krugel;Hauke R Heekeren	0;1;0;1	0.0;2.56;0.0;2.56	Hauke R Heekeren	1	39	2.56
PlosBiol	21713028	Alison R Taylor;Abdul Chrachri;Glen Wheeler;Helen Goddard;Colin Brownlee	0;0;0;0;2	0.0;0.0;0.0;0.0;8.33	Colin Brownlee	2	24	8.33
PlosBiol	21713030	Dawn Field;Linda Amaral-Zettler;Guy Cochrane;James R Cole;Peter Dawyndt;George M Garrity;Jack Gilbert;Frank Oliver Glöckner;Lynette Hirschman;Ilene Karsch-Mizrachi;Hans-Peter Klenk;Rob Knight;Renzo Kottmann;Nikos Kyrpides;Folker Meyer;Inigo San Gil;Susanna-Assunta Sansone;Lynn M Schriml;Peter Sterk;Tatiana Tatusova;David W Ussery;Owen White;John Wooley	1;0;0;0;0;1;0;1;0;0;1;1;1;0;2;0;2;0;2;1;0;4;2	4.55;0.0;0.0;0.0;0.0;4.55;0.0;4.55;0.0;0.0;4.55;4.55;4.55;0.0;9.09;0.0;9.09;0.0;9.09;4.55;0.0;18.18;9.09	Owen White	4	22	18.18
PlosBiol	21713031	Ludivine Walter;Aiswarya Baruah;Hsin-Wen Chang;Heather Mae Pace;Siu Sylvia Lee	0;0;0;0;3	0.0;0.0;0.0;0.0;4.69	Siu Sylvia Lee	3	64	4.69
PlosBiol	21713032	Sébastien Tauzin;Benjamin Chaigne-Delalande;Eric Selva;Nadine Khadra;Sophie Daburon;Cécile Contin-Bordes;Patrick Blanco;Jacques Le Seyec;Thomas Ducret;Laurent Counillon;Jean-François Moreau;Paul Hofman;Pierre Vacher;Patrick Legembre	0;0;0;0;0;0;0;0;0;0;1;0;0;7	0.0;0.0;0.0;0.0;0.0;0.0;0.0;0.0;0.0;0.0;1.47;0.0;0.0;10.29	Patrick Legembre	7	68	10.29
PlosBiol	21713033	Iwan Zimmermann;Raimund Dutzler	0;4	0.0;6.9	Raimund Dutzler	4	58	6.9
PlosBiol	21738445	Michael L Platt;Ben Hayden	1;0	6.67;0.0	Michael L Platt	1	15	6.67
PlosBiol	21738446	Erie D Boorman;Timothy E Behrens;Matthew F Rushworth	1;0;0	1.89;0.0;0.0	Erie D Boorman	1	53	1.89
PlosBiol	21738444	Barbara Celona;Assaf Weiner;Francesca Di Felice;Francesco M Mancuso;Elisa Cesarini;Riccardo L Rossi;Lorna Gregory;Dilair Baban;Grazisa Rossetti;Paolo Grianti;Massimiliano Pagani;Tiziana Bonaldi;Jiannis Ragoussis;Nir Friedman;Giorgio Camilloni;Marco E Bianchi;Alessandra Agresti	0;0;0;0;0;0;0;0;0;0;0;0;0;1;4;3;2	0.0;0.0;0.0;0.0;0.0;0.0;0.0;0.0;0.0;0.0;0.0;0.0;0.0;2.27;9.09;6.82;4.55	Giorgio Camilloni	4	44	9.09
PlosBiol	21750662	Eric Kemen;Anastasia Gardiner;Torsten Schultz-Larsen;Ariane C Kemen;Alexi L Balmuth;Alexandre Robert-Seilaniantz;Kate Bailey;Eric Holub;David J Studholme;Dan Maclean;Jonathan D G Jones	1;0;0;0;0;0;0;0;1;0;5	0.98;0.0;0.0;0.0;0.0;0.0;0.0;0.0;0.98;0.0;4.9	Jonathan D G Jones	5	102	4.9
PlosBiol	21750664	David Penny	4	25	David Penny	4	16	25
PlosBiol	21750661	Deanna M Church;Valerie A Schneider;Tina Graves;Katherine Auger;Fiona Cunningham;Nathan Bouk;Hsiu-Chuan Chen;Richa Agarwala;William M McLaren;Graham R S Ritchie;Derek Albracht;Milinn Kremitzki;Susan Rock;Holland Kotkiewicz;Colin Kremitzki;Aye Wollam;Lee Trani;Lucinda Fulton;Robert Fulton;Lucy Matthews;Siobhan Whitehead;Will Chow;James Torrance;Matthew Dunn;Glenn Harden;Glen Threadgold;Jonathan Wo…	0;0;0;0;0;0;0;0;0;0;0;0;0;0;0;0;0;0;0;0;0;0;0;0;0;0;0;0;0;0;0;0;6;0;0;5;0;0;0	0.0;0.0;0.0;0.0;0.0;0.0;0.0;0.0;0.0;0.0;0.0;0.0;0.0;0.0;0.0;0.0;0.0;0.0;0.0;0.0;0.0;0.0;0.0;0.0;0.0;0.0;0.0;0.0;0.0;0.0;0.0;0.0;30.0;0.0;0.0;25.0;0.0;0.0;0.0	Evan E Eichler	6	20	30
PlosBiol	21750663	Patricia Julián;Pohl Milon;Xabier Agirrezabala;Gorka Lasso;David Gil;Marina V Rodnina;Mikel Valle	0;1;1;0;0;4;4	0.0;1.39;1.39;0.0;0.0;5.56;5.56	Mikel Valle	4	72	5.56
PlosBiol	21765803	Marta del Alamo;Daniel J Hogan;Sebastian Pechmann;Veronique Albanese;Patrick O Brown;Judith Frydman	0;0;0;0;7;1	0.0;0.0;0.0;0.0;7.45;1.06	Patrick O Brown	7	94	7.45
PlosBiol	21765801	Michael B Clark;Paulo P Amaral;Felix J Schlesinger;Marcel E Dinger;Ryan J Taft;John L Rinn;Chris P Ponting;Peter F Stadler;Kevin V Morris;Antonin Morillon;Joel S Rozowsky;Mark B Gerstein;Claes Wahlestedt;Yoshihide Hayashizaki;Piero Carninci;Thomas R Gingeras;John S Mattick	0;1;0;0;0;2;0;1;0;1;1;0;0;0;3;5;6	0.0;2.7;0.0;0.0;0.0;5.41;0.0;2.7;0.0;2.7;2.7;0.0;0.0;0.0;8.11;13.51;16.22	John S Mattick	6	37	16.22
PlosBiol	21765802	Guangming Wu;Na Liu;Ina Rittelmeyer;Amar Deep Sharma;Malte Sgodda;Holm Zaehres;Martina Bleidissel;Boris Greber;Luca Gentile;Dong Wook Han;Cornelia Rudolph;Doris Steinemann;Axel Schambach;Michael Ott;Hans R Schöler;Tobias Cantz	0;0;0;0;0;0;0;0;0;0;1;0;4;0;4;2	0.0;0.0;0.0;0.0;0.0;0.0;0.0;0.0;0.0;0.0;1.52;0.0;6.06;0.0;6.06;3.03	Hans R Schöler	4	66	6.06
PlosBiol	21811399	Lauw J Klaassen;Ziyi Sun;Marvin N Steijaert;Petra Bolte;Iris Fahrenfort;Trijntje Sjoerdsma;Jan Klooster;Yvonne Claassen;Colleen R Shields;Huub M M Ten Eikelder;Ulrike Janssen-Bienhold;Georg Zoidl;Douglas G McMahon;Maarten Kamermans	0;0;0;0;0;0;0;0;0;0;2;2;2;16	0.0;0.0;0.0;0.0;0.0;0.0;0.0;0.0;0.0;0.0;3.45;3.45;3.45;27.59	Maarten Kamermans	16	58	27.59
PlosBiol	21811397	Yang Lu;Chang Su;Allen Wang;Haoping Liu	0;0;0;7	0.0;0.0;0.0;7.95	Haoping Liu	7	88	7.95
PlosBiol	21811398	Mally Dori-Bachash;Efrat Shema;Itay Tirosh	0;0;4	0.0;0.0;8.16	Itay Tirosh	4	49	8.16
PlosBiol	21811401	Johan J Bolhuis;Gillian R Brown;Robert C Richardson;Kevin N Laland	2;0;0;7	3.39;0.0;0.0;11.86	Kevin N Laland	7	59	11.86
PlosBiol	21814490	Hai Zhang;Guo Zhang;Frank J Gonzalez;Sung-Min Park;Dongsheng Cai	0;0;1;0;3	0.0;0.0;1.47;0.0;4.41	Dongsheng Cai	3	68	4.41
PlosBiol	21814489	Gerald Schwank;Sascha Dalessi;Schu-Fee Yang;Ryohei Yagi;Aitana Morton de Lachapelle;Markus Affolter;Sven Bergmann;Konrad Basler	0;0;0;0;0;1;0;11	0.0;0.0;0.0;0.0;0.0;1.72;0.0;18.97	Konrad Basler	11	58	18.97
PlosBiol	21814493	Hannah S Seidel;Michael Ailion;Jialing Li;Alexander van Oudenaarden;Matthew V Rockman;Leonid Kruglyak	0;0;0;2;0;2	0.0;0.0;0.0;2.94;0.0;2.94	Leonid Kruglyak	2	68	2.94
PlosBiol	21814494	Sam Virtue;Antonio Vidal-Puig	0;1	0.0;4.55	Antonio Vidal-Puig	1	22	4.55
PlosBiol	21814488	Xiaoyue Wang;Ralf J Sommer	0;14	0.0;36.84	Ralf J Sommer	14	38	36.84
PlosBiol	21814492	Steven P Sinkins	3	10	Steven P Sinkins	3	30	10
PlosBiol	21829326	Betül K Arslan;Eric S Boyd;Wendy W Dolci;K Estelle Dodson;Marco S Boldt;Carl B Pilcher	0;3;0;0;0;1	0.0;30.0;0.0;0.0;0.0;10.0	Eric S Boyd	3	10	30
PlosBiol	21829328	Martin F Flajnik;Nick Deschacht;Serge Muyldermans	8;0;11	32.0;0.0;44.0	Serge Muyldermans	11	25	44
PlosBiol	21829325	Song Yi;Nidhi Sahni;Karla J Daniels;Kevin L Lu;Thyagarajan Srikantha;Guanghua Huang;Adam M Garnaas;David R Soll	0;0;0;0;1;0;0;19	0.0;0.0;0.0;0.0;1.19;0.0;0.0;22.62	David R Soll	19	84	22.62
PlosBiol	21857800	Grigorios Oikonomou;Elliot A Perens;Yun Lu;Shigeki Watanabe;Erik M Jorgensen;Shai Shaham	0;0;0;0;1;5	0.0;0.0;0.0;0.0;1.89;9.43	Shai Shaham	5	53	9.43
PlosBiol	21857801	John H Koschwanez;Kevin R Foster;Andrew W Murray	0;2;0	0.0;5.56;0.0	Kevin R Foster	2	36	5.56
PlosBiol	21857804	Eva K F Chan;Heather C Rowe;Jason A Corwin;Bindu Joseph;Daniel J Kliebenstein	0;0;0;0;26	0.0;0.0;0.0;0.0;20.97	Daniel J Kliebenstein	26	124	20.97
PlosBiol	21857803	Allen G Good;Perrin H Beatty	0;0	0.0;0.0	Perrin H Beatty	0	17	0
PlosBiol	21857805	Colin D Meiklejohn;Emily L Landeen;Jodi M Cook;Sarah B Kingan;Daven C Presgraves	2;0;0;1;1	2.63;0.0;0.0;1.32;1.32	Colin D Meiklejohn	2	76	2.63
PlosBiol	21886484	Andrew Tomlinson;Yannis Emmanuel Mavromatakis;Gary Struhl	3;0;1	9.38;0.0;3.12	Andrew Tomlinson	3	32	9.38
PlosBiol	21886480	Stefan Dröse;Stephanie Krack;Lucie Sokolova;Klaus Zwicker;Hans-Dieter Barth;Nina Morgner;Heinrich Heide;Mirco Steger;Esther Nübel;Volker Zickermann;Stefan Kerscher;Bernhard Brutschy;Michael Radermacher;Ulrich Brandt	0;0;0;0;0;0;0;1;0;0;0;0;3;15	0.0;0.0;0.0;0.0;0.0;0.0;0.0;3.03;0.0;0.0;0.0;0.0;9.09;45.45	Ulrich Brandt	15	33	45.45
PlosBiol	21886482	Robert M May	0	0	Robert M May	0	2	0
PlosBiol	21886481	Arnaud Mourier;Nils-Göran Larsson	0;2	0.0;7.41	Nils-Göran Larsson	2	27	7.41
PlosBiol	21886483	Kohtaro Tanaka;Olga Barmina;Laura E Sanders;Michelle N Arbeitman;Artyom Kopp	0;0;0;3;8	0.0;0.0;0.0;5.26;14.04	Artyom Kopp	8	57	14.04
PlosBiol	21886479	Camilo Mora;Derek P Tittensor;Sina Adl;Alastair G B Simpson;Boris Worm	0;1;0;1;0	0.0;7.69;0.0;7.69;0.0	Alastair G B Simpson	1	13	7.69
PlosBiol	21912512	Kentaro Kato;Manuel G Forero;Janine C Fenton;Alicia Hidalgo	1;0;0;3	1.27;0.0;0.0;3.8	Alicia Hidalgo	3	79	3.8
PlosBiol	21912514	Roger W Li;Charlie Ngo;Jennie Nguyen;Dennis M Levi	0;0;0;12	0.0;0.0;0.0;34.29	Dennis M Levi	12	35	34.29
PlosBiol	21912513	Christian H Bell;A Radu Aricescu;E Yvonne Jones;Christian Siebold	1;0;3;2	1.96;0.0;5.88;3.92	E Yvonne Jones	3	51	5.88
PlosBiol	21912516	Ellen Yeh;Joseph L DeRisi	0;1	0.0;1.67	Joseph L DeRisi	1	60	1.67
PlosBiol	21912515	Sethu C Nair;Boris Striepen	0;6	0.0;13.04	Boris Striepen	6	46	13.04
PlosBiol	21909241	Eric J Foss;Dragan Radulovic;Scott A Shaffer;David R Goodlett;Leonid Kruglyak;Antonio Bedalov	0;1;0;1;8;2	0.0;2.5;0.0;2.5;20.0;5.0	Leonid Kruglyak	8	40	20
PlosBiol	21909240	Limor Landsman;Amar Nijagal;Theresa J Whitchurch;Renee L Vanderlaan;Warren E Zimmer;Tippi C Mackenzie;Matthias Hebrok	0;1;0;0;2;1;6	0.0;1.75;0.0;0.0;3.51;1.75;10.53	Matthias Hebrok	6	57	10.53
PlosBiol	21909239	Nicola Cavallari;Elena Frigato;Daniela Vallone;Nadine Fröhlich;Jose Fernando Lopez-Olmeda;Augusto Foà;Roberto Berti;Francisco Javier Sánchez-Vázquez;Cristiano Bertolucci;Nicholas S Foulkes	0;0;0;0;0;0;0;0;1;7	0.0;0.0;0.0;0.0;0.0;0.0;0.0;0.0;2.56;17.95	Nicholas S Foulkes	7	39	17.95
PlosBiol	21909243	John H Matthews;Bart A J Wickel;Sarah Freeman	0;0;0	0.0;0.0;0.0	Sarah Freeman	0	8	0
PlosBiol	21931536	Gregory D Rak;Emily M Mace;Pinaki P Banerjee;Tatyana Svitkina;Jordan S Orange	0;0;0;1;8	0.0;0.0;0.0;2.33;18.6	Jordan S Orange	8	43	18.6
PlosBiol	21931531	John D Fraser	0	0	John D Fraser	0	20	0
PlosBiol	21931533	Kuanyin K Lin;Lara Rossi;Nathan C Boles;Brian E Hall;Thaddeus C George;Margaret A Goodell	0;0;0;0;1;8	0.0;0.0;0.0;0.0;2.27;18.18	Margaret A Goodell	8	44	18.18
PlosBiol	21931535	Yossi Yovel;Ben Falk;Cynthia F Moss;Nachum Ulanovsky	1;0;4;2	3.85;0.0;15.38;7.69	Cynthia F Moss	4	26	15.38
PlosBiol	21931534	Gila Arad;Revital Levy;Iris Nasie;Dalia Hillman;Ziv Rotfogel;Uri Barash;Emmanuelle Supper;Tomer Shpilka;Adi Minis;Raymond Kaempfer	0;0;0;0;0;0;0;0;0;4	0.0;0.0;0.0;0.0;0.0;0.0;0.0;0.0;0.0;10.53	Raymond Kaempfer	4	38	10.53
PlosBiol	21931537	Alice C N Brown;Stephane Oddos;Ian M Dobbie;Juha-Matti Alakoskela;Richard M Parton;Philipp Eissmann;Mark A A Neil;Christopher Dunsby;Paul M W French;Ilan Davis;Daniel M Davis	0;0;0;0;0;0;0;0;0;1;13	0.0;0.0;0.0;0.0;0.0;0.0;0.0;0.0;0.0;1.33;17.33	Daniel M Davis	13	75	17.33
PlosBiol	21949640	Julia Salzman;Robert J Marinelli;Peter L Wang;Ann E Green;Julie S Nielsen;Brad H Nelson;Charles W Drescher;Patrick O Brown	1;0;0;0;0;0;0;1	2.5;0.0;0.0;0.0;0.0;0.0;0.0;2.5	Patrick O Brown	1	40	2.5
PlosBiol	21957398	David S Schneider	1	4.35	David S Schneider	1	23	4.35
PlosBiol	21949639	Anja Schmidt;Samuel E Wuest;Kitty Vijverberg;Célia Baroux;Daniela Kleen;Ueli Grossniklaus	1;0;0;0;0;12	1.2;0.0;0.0;0.0;0.0;14.46	Ueli Grossniklaus	12	83	14.46
PlosBiol	21949641	Leonie Kirszenblat;Divya Pattabiraman;Massimo A Hilliard	0;0;1	0.0;0.0;1.82	Massimo A Hilliard	1	55	1.82
PlosBiol	21980262	Antoine Jégou;Thomas Niedermayer;József Orbán;Dominique Didry;Reinhard Lipowsky;Marie-France Carlier;Guillaume Romet-Lemonne	0;0;0;0;1;13;0	0.0;0.0;0.0;0.0;2.78;36.11;0.0	Marie-France Carlier	13	36	36.11
PlosBiol	21980261	Qiuxiang Ou;Adam Magico;Kirst King-Jones	0;0;4	0.0;0.0;5.71	Kirst King-Jones	4	70	5.71
PlosBiol	21980263	Benjamin Toh;Xiaojie Wang;Jo Keeble;Wen Jing Sim;Karen Khoo;Wing-Cheong Wong;Masashi Kato;Armelle Prevost-Blondel;Jean-Paul Thiery;Jean-Pierre Abastado	0;0;0;0;0;0;1;0;2;2	0.0;0.0;0.0;0.0;0.0;0.0;1.45;0.0;2.9;2.9	Jean-Pierre Abastado	2	69	2.9
PlosBiol	21990963	Andreas F Haag;Mikhail Baloban;Monica Sani;Bernhard Kerscher;Olivier Pierre;Attila Farkas;Renato Longhi;Eric Boncompagni;Didier Hérouart;Sergio Dall'angelo;Eva Kondorosi;Matteo Zanda;Peter Mergaert;Gail P Ferguson	0;0;0;0;0;0;0;0;0;0;0;0;8;7	0.0;0.0;0.0;0.0;0.0;0.0;0.0;0.0;0.0;0.0;0.0;0.0;24.24;21.21	Peter Mergaert	8	33	24.24
PlosBiol	21990962	Nicholas J Cole;Thomas E Hall;Emily K Don;Silke Berger;Catherine A Boisvert;Christine Neyt;Rolf Ericsson;Jean Joss;David B Gurevich;Peter D Currie	0;0;0;0;1;0;0;0;0;3	0.0;0.0;0.0;0.0;4.0;0.0;0.0;0.0;0.0;12.0	Peter D Currie	3	25	12
PlosBiol	22022230	Jennifer Hirst;Lael D Barlow;Gabriel Casey Francisco;Daniela A Sahlender;Matthew N J Seaman;Joel B Dacks;Margaret S Robinson	1;0;0;0;2;6;10	1.82;0.0;0.0;0.0;3.64;10.91;18.18	Margaret S Robinson	10	55	18.18
PlosBiol	22022231	Souheil-Antoine Younes;George Punkosdy;Stephane Caucheteux;Tao Chen;Zvi Grossman;William E Paul	0;0;0;0;2;8	0.0;0.0;0.0;0.0;5.41;21.62	William E Paul	8	37	21.62
PlosBiol	22028627	Corinne Grey;Pauline Barthès;Gaëlle Chauveau-Le Friec;Francina Langa;Frédéric Baudat;Bernard de Massy	0;0;0;0;1;6	0.0;0.0;0.0;0.0;2.5;15.0	Bernard de Massy	6	40	15
PlosBiol	22028625	Ashley S Pawlisz;Yuanyi Feng	0;4	0.0;6.15	Yuanyi Feng	4	65	6.15
PlosBiol	22028629	Yong E Zhang;Patrick Landback;Maria D Vibranovski;Manyuan Long	0;0;0;12	0.0;0.0;0.0;17.14	Manyuan Long	12	70	17.14
PlosBiol	22039349	Akihiko Muto;Anne L Calof;Arthur D Lander;Thomas F Schilling	1;0;2;3	1.16;0.0;2.33;3.49	Thomas F Schilling	3	86	3.49
PlosBiol	22039351	Jia Fei;Nina Kaczmarek;Andreas Luch;Andreas Glas;Thomas Carell;Hanspeter Naegeli	0;0;0;0;1;0	0.0;0.0;0.0;0.0;1.75;0.0	Thomas Carell	1	57	1.75
PlosBiol	22039350	Fisun Hamaratoglu;Aitana Morton de Lachapelle;George Pyrowolakis;Sven Bergmann;Markus Affolter	0;0;0;1;9	0.0;0.0;0.0;1.79;16.07	Markus Affolter	9	56	16.07
PlosBiol	22039352	Kalin Vetsigian;Rishi Jajoo;Roy Kishony	0;0;0	0.0;0.0;0.0	Roy Kishony	0	21	0
PlosBiol	22069374	Umaimainthan Palendira;Carol Low;Anna Chan;Andrew D Hislop;Edwin Ho;Tri Giang Phan;Elissa Deenick;Matthew C Cook;D Sean Riminton;Sharon Choo;Richard Loh;Frank Alvaro;Claire Booth;H Bobby Gaspar;Alessandro Moretta;Rajiv Khanna;Alan B Rickinson;Stuart G Tangye	0;0;0;0;0;0;0;0;0;0;0;0;0;2;4;0;3;12	0.0;0.0;0.0;0.0;0.0;0.0;0.0;0.0;0.0;0.0;0.0;0.0;0.0;2.78;5.56;0.0;4.17;16.67	Stuart G Tangye	12	72	16.67
PlosBiol	22069376	Enrico Girardi;Esther Dawen Yu;Yali Li;Norihito Tarumoto;Bo Pei;Jing Wang;Petr Illarionov;Yuki Kinjo;Mitchell Kronenberg;Dirk M Zajonc	0;0;0;0;0;0;0;0;5;8	0.0;0.0;0.0;0.0;0.0;0.0;0.0;0.0;16.13;25.81	Dirk M Zajonc	8	31	25.81
PlosBiol	22069375	Michael P Eichenlaub;Laurence Ettwiller	0;1	0.0;1.69	Laurence Ettwiller	1	59	1.69
PlosBiol	22087072	Mariana F Wolfner	6	22.22	Mariana F Wolfner	6	27	22.22
PlosBiol	22087073	Sandra L Schnakenberg;Wilfredo R Matias;Mark L Siegal	0;0;1	0.0;0.0;1.92	Mark L Siegal	1	52	1.92
PlosBiol	22087074	Arvind Ramanathan;Pratul K Agarwal	0;9	0.0;11.54	Pratul K Agarwal	9	78	11.54
PlosBiol	22087075	Monica S Guzman;Xavier De Jaeger;Sanda Raulic;Ivana A Souza;Alex X Li;Susanne Schmid;Ravi S Menon;Raul R Gainetdinov;Marc G Caron;Robert Bartha;Vania F Prado;Marco A M Prado	0;0;0;0;0;0;1;0;4;0;3;12	0.0;0.0;0.0;0.0;0.0;0.0;1.25;0.0;5.0;0.0;3.75;15.0	Marco A M Prado	12	80	15
PlosBiol	22110400	Matthew J Kloser;Sara E Brownell;Nona R Chiariello;Tadashi Fukami	0;0;0;2	0.0;0.0;0.0;25.0	Tadashi Fukami	2	8	25
PlosBiol	22110401	Tanmay A M Bharat;James D Riches;Larissa Kolesnikova;Sonja Welsch;Verena Krähling;Norman Davey;Marie-Laure Parsy;Stephan Becker;John A G Briggs	0;0;0;0;0;0;0;7;2	0.0;0.0;0.0;0.0;0.0;0.0;0.0;14.58;4.17	Stephan Becker	7	48	14.58
PlosBiol	22131902	Patrick Narbonne;David E Simpson;John B Gurdon	0;0;3	0.0;0.0;4.17	John B Gurdon	3	72	4.17
PlosBiol	22110404	Maria E McNamara;Derek E G Briggs;Patrick J Orr;Sonja Wedmann;Heeso Noh;Hui Cao	0;0;0;1;0;0	0.0;0.0;0.0;5.56;0.0;0.0	Sonja Wedmann	1	18	5.56
PlosBiol	22131906	David Brang;V S Ramachandran	3;7	7.89;18.42	V S Ramachandran	7	38	18.42
PlosBiol	22131904	Floris P de Lange;Simon van Gaal;Victor A F Lamme;Stanislas Dehaene	0;1;4;13	0.0;1.75;7.02;22.81	Stanislas Dehaene	13	57	22.81
PlosBiol	22131903	Dana Gancz;Tamar Lengil;Lilach Gilboa	0;0;2	0.0;0.0;4.0	Lilach Gilboa	2	50	4
PlosBiol	22140361	Michael W Carroll	0	0	Michael W Carroll	0	2	0
PlosBiol	22140357	Haleh Rafati;Maribel Parra;Shweta Hakre;Yuri Moshkin;Eric Verdin;Tokameh Mahmoudi	0;0;0;0;9;2	0.0;0.0;0.0;0.0;12.5;2.78	Eric Verdin	9	72	12.5
PlosBiol	22140358	Barry J Grant;Dana M Gheorghe;Wenjun Zheng;Maria Alonso;Gary Huber;Maciej Dlugosz;J Andrew McCammon;Robert A Cross	0;0;0;0;0;0;4;6	0.0;0.0;0.0;0.0;0.0;0.0;9.09;13.64	Robert A Cross	6	44	13.64
PlosBiol	22162949	Martin Pilhofer;Mark S Ladinsky;Alasdair W McDowall;Giulio Petroni;Grant J Jensen	0;2;0;4;7	0.0;3.28;0.0;6.56;11.48	Grant J Jensen	7	61	11.48
PlosBiol	22162948	Andréa M Caricilli;Paty K Picardi;Lélia L de Abreu;Mirian Ueno;Patrícia O Prada;Eduardo R Ropelle;Sandro Massao Hirabara;Ângela Castoldi;Pedro Vieira;Niels O S Camara;Rui Curi;José B Carvalheira;Mário J A Saad	0;0;0;0;0;0;0;0;0;0;2;1;0	0.0;0.0;0.0;0.0;0.0;0.0;0.0;0.0;0.0;0.0;2.74;1.37;0.0	Rui Curi	2	73	2.74
PlosBiol	22162947	Laure Ségurel;Ellen Miranda Leffler;Molly Przeworski	0;0;5	0.0;0.0;12.2	Molly Przeworski	5	41	12.2
PlosBiol	22162946	Jennifer C Molloy	0	0	Jennifer C Molloy	0	6	0
PlosBiol	22162950	Mehmet Somel;Xiling Liu;Lin Tang;Zheng Yan;Haiyang Hu;Song Guo;Xi Jiang;Xiaoyu Zhang;Guohua Xu;Gangcai Xie;Na Li;Yuhui Hu;Wei Chen;Svante Pääbo;Philipp Khaitovich	0;0;0;0;0;0;0;0;0;0;0;0;0;0;6	0.0;0.0;0.0;0.0;0.0;0.0;0.0;0.0;0.0;0.0;0.0;0.0;0.0;0.0;12.77	Philipp Khaitovich	6	47	12.77
PlosBiol	22180728	Daniela Peukert;Sabrina Weber;Andrew Lumsden;Steffen Scholpp	0;0;7;4	0.0;0.0;7.37;4.21	Andrew Lumsden	7	95	7.37
PlosBiol	22180726	Gareth T Powell;Gavin J Wright	0;4	0.0;6.35	Gavin J Wright	4	63	6.35
PlosBiol	22180729	Brian H Lee;Jason Liu;Daisy Wong;Supriya Srinivasan;Kaveh Ashrafi	0;0;0;0;6	0.0;0.0;0.0;0.0;11.11	Kaveh Ashrafi	6	54	11.11
PlosBiol	22205878	Christopher R Pudney;Basile Khara;Linus O Johannissen;Nigel S Scrutton	0;0;0;10	0.0;0.0;0.0;29.41	Nigel S Scrutton	10	34	29.41
PlosBiol	22205876	Chris Wood;Brian Sullivan;Marshall Iliff;Daniel Fink;Steve Kelling	0;0;0;0;1	0.0;0.0;0.0;0.0;50.0	Steve Kelling	1	2	50
PlosBiol	22205877	Eric C Martens;Elisabeth C Lowe;Herbert Chiang;Nicholas A Pudlo;Meng Wu;Nathan P McNulty;D Wade Abbott;Bernard Henrissat;Harry J Gilbert;David N Bolam;Jeffrey I Gordon	0;0;0;0;0;0;0;1;1;2;13	0.0;0.0;0.0;0.0;0.0;0.0;0.0;2.94;2.94;5.88;38.24	Jeffrey I Gordon	13	34	38.24
PlosBiol	22205879	Felix Margadant;Li Li Chew;Xian Hu;Hanry Yu;Neil Bate;Xian Zhang;Michael Sheetz	0;0;0;0;0;2;1	0.0;0.0;0.0;0.0;0.0;6.45;3.23	Xian Zhang	2	31	6.45
PlosBiol	22215984	Melinda D Baker;Matthew B Neiditch	0;1	0.0;1.54	Matthew B Neiditch	1	65	1.54
PlosBiol	22215982	Daniel Kaping;Martin Vinck;R Matthew Hutchison;Stefan Everling;Thilo Womelsdorf	0;0;0;1;4	0.0;0.0;0.0;1.0;4.0	Thilo Womelsdorf	4	100	4
PlosBiol	22215983	David Halpin;Petr Kalab;Jay Wang;Karsten Weis;Rebecca Heald	0;1;0;0;8	0.0;2.94;0.0;0.0;23.53	Rebecca Heald	8	34	23.53
PlosBiol	22235191	Sung-Ho Huh;Jennifer Jones;Mark E Warchol;David M Ornitz	0;0;0;7	0.0;0.0;0.0;17.07	David M Ornitz	7	41	17.07
PlosBiol	22235189	Robert K Bradley;Jason Merkin;Nicole J Lambert;Christopher B Burge	2;0;0;8	3.57;0.0;0.0;14.29	Christopher B Burge	8	56	14.29
PlosBiol	22235190	Fabien Duveau;Marie-Anne Félix	0;5	0.0;6.02	Marie-Anne Félix	5	83	6.02
PlosBiol	22235192	Steven L Chown	1	4.76	Steven L Chown	1	21	4.76
PlosBiol	22235193	Andy Stirling	4	50	Andy Stirling	4	8	50
PlosBiol	22235194	Alex D Rogers;Paul A Tyler;Douglas P Connelly;Jon T Copley;Rachael James;Robert D Larter;Katrin Linse;Rachel A Mills;Alfredo Naveira Garabato;Richard D Pancost;David A Pearce;Nicholas V C Polunin;Christopher R German;Timothy Shank;Philipp H Boersch-Supan;Belinda J Alker;Alfred Aquilina;Sarah A Bennett;Andrew Clarke;Robert J J Dinley;Alastair G C Graham;Darryl R H Green;Jeffrey A Hawkes;Laura Hepb…	0;0;0;0;0;0;1;0;0;0;0;0;2;0;0;0;0;0;0;0;0;0;0;0;0;0;0;0;0;0;0;0;0	0.0;0.0;0.0;0.0;0.0;0.0;3.23;0.0;0.0;0.0;0.0;0.0;6.45;0.0;0.0;0.0;0.0;0.0;0.0;0.0;0.0;0.0;0.0;0.0;0.0;0.0;0.0;0.0;0.0;0.0;0.0;0.0;0.0	Christopher R German	2	31	6.45
PlosBiol	22253571	Kaspar Podgorski;Derek Dunfield;Kurt Haas	0;0;4	0.0;0.0;7.41	Kurt Haas	4	54	7.41
PlosBiol	22253572	Jagan Srinivasan;Stephan H von Reuss;Neelanjan Bose;Alon Zaslaver;Parag Mahanti;Margaret C Ho;Oran G O'Doherty;Arthur S Edison;Paul W Sternberg;Frank C Schroeder	0;0;0;0;0;0;0;0;1;3	0.0;0.0;0.0;0.0;0.0;0.0;0.0;0.0;2.7;8.11	Frank C Schroeder	3	37	8.11
PlosBiol	22253574	Shuang Li;Yongbin Chen;Qing Shi;Tao Yue;Bing Wang;Jin Jiang	0;1;0;0;0;9	0.0;1.89;0.0;0.0;0.0;16.98	Jin Jiang	9	53	16.98
PlosBiol	22253573	Ruohan Xia;Hongge Jia;Junkai Fan;Yajuan Liu;Jianhang Jia	0;0;0;0;6	0.0;0.0;0.0;0.0;12.24	Jianhang Jia	6	49	12.24
PlosBiol	22272185	Kannan Alpadi;Aditya Kulkarni;Veronique Comte;Monique Reinhardt;Andrea Schmidt;Sarita Namjoshi;Andreas Mayer;Christopher Peters	0;0;0;0;0;0;4;2	0.0;0.0;0.0;0.0;0.0;0.0;5.97;2.99	Andreas Mayer	4	67	5.97
PlosBiol	22272184	Elif Eren;Jagamya Vijayaraghavan;Jiaming Liu;Belete R Cheneke;Debra S Touw;Bryan W Lepore;Mridhu Indic;Liviu Movileanu;Bert van den Berg	0;0;0;0;0;0;0;0;5	0.0;0.0;0.0;0.0;0.0;0.0;0.0;0.0;11.11	Bert van den Berg	5	45	11.11
PlosBiol	22272187	Nan Lu;Qian Shen;Timothy R Mahoney;Lukas J Neukomm;Ying Wang;Zheng Zhou	0;0;0;0;0;7	0.0;0.0;0.0;0.0;0.0;12.5	Zheng Zhou	7	56	12.5
PlosBiol	22272186	Daniel Russel;Keren Lasker;Ben Webb;Javier Velázquez-Muriel;Elina Tjioe;Dina Schneidman-Duhovny;Bret Peterson;Andrej Sali	0;0;0;0;0;0;0;21	0.0;0.0;0.0;0.0;0.0;0.0;0.0;47.73	Andrej Sali	21	44	47.73
PlosBiol	22272183	Daniel B Sloan;Andrew J Alverson;John P Chuckalovcak;Martin Wu;David E McCauley;Jeffrey D Palmer;Douglas R Taylor	0;0;0;0;5;11;7	0.0;0.0;0.0;0.0;5.15;11.34;7.22	Jeffrey D Palmer	11	97	11.34
PlosBiol	22291572	David Moreno-Mateos;Mary E Power;Francisco A Comín;Roxana Yockteng	0;0;0;0	0.0;0.0;0.0;0.0	Roxana Yockteng	0	17	0
PlosBiol	22291573	Oswald J Schmitz	1	12.5	Oswald J Schmitz	1	8	12.5
PlosBiol	22291575	Mar Carmena;Xavier Pinson;Melpi Platani;Zeina Salloum;Zhenjie Xu;Anthony Clark;Fiona Macisaac;Hiromi Ogawa;Ulrike Eggert;David M Glover;Vincent Archambault;William C Earnshaw	0;0;0;0;0;0;0;0;0;4;2;10	0.0;0.0;0.0;0.0;0.0;0.0;0.0;0.0;0.0;7.69;3.85;19.23	William C Earnshaw	10	52	19.23
PlosBiol	22291574	Mingwei Zhao;Jiangwen Zhang;Hemali Phatnani;Stefanie Scheu;Tom Maniatis	0;0;0;1;2	0.0;0.0;0.0;1.92;3.85	Tom Maniatis	2	52	3.85
PlosBiol	22303283	Paul Beier;Andrew J Gregory	0;0	0.0;0.0	Andrew J Gregory	0	6	0
PlosBiol	22303282	Joe H Levine;Michelle E Fontes;Jonathan Dworkin;Michael B Elowitz	0;0;0;0	0.0;0.0;0.0;0.0	Michael B Elowitz	0	1	0
PlosBiol	22303281	Brian N Pasley;Stephen V David;Nima Mesgarani;Adeen Flinker;Shihab A Shamma;Nathan E Crone;Robert T Knight;Edward F Chang	0;3;0;0;4;1;3;2	0.0;6.25;0.0;0.0;8.33;2.08;6.25;4.17	Shihab A Shamma	4	48	8.33
PlosBiol	22346733	Georgios Trichas;Aaron M Smith;Natalia White;Vivienne Wilkins;Tomoko Watanabe;Abigail Moore;Bradley Joyce;Jacintha Sugnaseelan;Tristan A Rodriguez;David Kay;Ruth E Baker;Philip K Maini;Shankar Srinivas	0;0;0;0;0;0;0;0;1;0;0;1;4	0.0;0.0;0.0;0.0;0.0;0.0;0.0;0.0;2.5;0.0;0.0;2.5;10.0	Shankar Srinivas	4	40	10
PlosBiol	22346732	Hiroshi Watarai;Etsuko Sekine-Kondo;Tomokuni Shigeura;Yasutaka Motomura;Takuwa Yasuda;Rumi Satoh;Hisahiro Yoshida;Masato Kubo;Hiroshi Kawamoto;Haruhiko Koseki;Masaru Taniguchi	1;0;0;0;0;0;0;0;2;0;8	1.69;0.0;0.0;0.0;0.0;0.0;0.0;0.0;3.39;0.0;13.56	Masaru Taniguchi	8	59	13.56
PlosBiol	19355786	Andrew F Read;Penelope A Lynch;Matthew B Thomas	2;0;2	2.67;0.0;2.67	Matthew B Thomas	2	75	2.67
PlosBiol	19243225	Jing Yao;Feng Qin	0;5	0.0;12.82	Feng Qin	5	39	12.82
PlosBiol	22347814	Larissa Tskhovrebova;John Trinick	0;0	0.0;0.0	John Trinick	0	39	0
PlosBiol	22347811	Marta Navarrete;Gertrudis Perea;David Fernandez de Sevilla;Marta Gómez-Gonzalo;Angel Núñez;Eduardo D Martín;Alfonso Araque	0;0;0;0;1;0;7	0.0;0.0;0.0;0.0;1.96;0.0;13.73	Alfonso Araque	7	51	13.73
PlosBiol	22347812	Nikos Pinotsis;Spyros D Chatziefthimiou;Felix Berkemeier;Fabienne Beuron;Irene M Mavridis;Petr V Konarev;Dmitri I Svergun;Edward Morris;Matthias Rief;Matthias Wilmanns	0;0;0;0;0;0;2;0;1;2	0.0;0.0;0.0;0.0;0.0;0.0;5.71;0.0;2.86;5.71	Matthias Wilmanns	2	35	5.71
PlosBiol	22363210	Mimi Liljeholm;John P O'Doherty	0;1	0.0;6.67	John P O'Doherty	1	15	6.67
PlosBiol	22371689	Alex L Pigot;Ian P F Owens;C David L Orme	0;0;4	0.0;0.0;12.9	C David L Orme	4	31	12.9
PlosBiol	22363208	Liane Schmidt;Maël Lebreton;Marie-Laure Cléry-Melin;Jean Daunizeau;Mathias Pessiglione	0;0;0;2;6	0.0;0.0;0.0;3.12;9.38	Mathias Pessiglione	6	64	9.38
PlosBiol	22363205	Kim Debacker;Aisling Frizzell;Olive Gleeson;Lucy Kirkham-McCarthy;Tony Mertz;Robert S Lahue	0;0;0;0;0;4	0.0;0.0;0.0;0.0;0.0;8.51	Robert S Lahue	4	47	8.51
PlosBiol	22363206	Shira Knafo;César Venero;Cristina Sánchez-Puelles;Inmaculada Pereda-Peréz;Ana Franco;Carmen Sandi;Luz M Suárez;José M Solís;Lidia Alonso-Nanclares;Eduardo D Martín;Paula Merino-Serrais;Erika Borcel;Shizhong Li;Yongshuo Chen;Juncal Gonzalez-Soriano;Vladimir Berezin;Elisabeth Bock;Javier Defelipe;José A Esteban	0;0;0;0;0;1;0;0;0;0;0;0;0;0;1;0;6;0;4	0.0;0.0;0.0;0.0;0.0;1.82;0.0;0.0;0.0;0.0;0.0;0.0;0.0;0.0;1.82;0.0;10.91;0.0;7.27	Elisabeth Bock	6	55	10.91
PlosBiol	22363207	Hinsby Cadillo-Quiroz;Xavier Didelot;Nicole L Held;Alfa Herrera;Aaron Darling;Michael L Reno;David J Krause;Rachel J Whitaker	0;5;0;0;1;0;0;6	0.0;6.17;0.0;0.0;1.23;0.0;0.0;7.41	Rachel J Whitaker	6	81	7.41
PlosBiol	22389627	Raphael Kaplan;Christian F Doeller;Gareth R Barnes;Vladimir Litvak;Emrah Düzel;Peter A Bandettini;Neil Burgess	0;0;1;2;1;0;8	0.0;0.0;1.27;2.53;1.27;0.0;10.13	Neil Burgess	8	79	10.13
PlosBiol	22389630	David Duneau;Dieter Ebert	0;2	0.0;3.17	Dieter Ebert	2	63	3.17
PlosBiol	22389629	Keiji Nishida;Pamela A Silver	0;0	0.0;0.0	Pamela A Silver	0	39	0
PlosBiol	22389628	Abhinav K Jain;Kendra Allton;Michelina Iacovino;Elisabeth Mahen;Robert J Milczarek;Thomas P Zwaka;Michael Kyba;Michelle Craig Barton	0;0;0;0;0;0;2;2	0.0;0.0;0.0;0.0;0.0;0.0;2.2;2.2	Michelle Craig Barton	2	91	2.2
PlosBiol	22412351	Michelle Smith	0	0	Michelle Smith	0	7	0
PlosBiol	22412349	Vahideh Hassan-Zadeh;Sabarinadh Chilaka;Jean-Charles Cadoret;Meiji Kit-Wan Ma;Nicole Boggetto;Adam G West;Marie-Noëlle Prioleau	0;0;0;0;0;5;4	0.0;0.0;0.0;0.0;0.0;9.43;7.55	Adam G West	5	53	9.43
PlosBiol	22412352	Ariel Erental;Idith Sharon;Hanna Engelberg-Kulka	0;0;12	0.0;0.0;24.0	Hanna Engelberg-Kulka	12	50	24
PlosBiol	22412348	Manuel Viotti;Lei Niu;Song-Hai Shi;Anna-Katerina Hadjantonakis	0;0;0;8	0.0;0.0;0.0;16.33	Anna-Katerina Hadjantonakis	8	49	16.33
PlosBiol	22427741	Shadi Jafari;Liza Alkhori;Alexander Schleiffer;Anna Brochtrup;Thomas Hummel;Mattias Alenius	0;0;0;0;1;3	0.0;0.0;0.0;0.0;2.56;7.69	Mattias Alenius	3	39	7.69
PlosBiol	22427743	Ceng Luo;Vijayan Gangadharan;Kiran Kumar Bali;Rou-Gang Xie;Nitin Agarwal;Martina Kurejova;Anke Tappe-Theodor;Irmgard Tegeder;Susanne Feil;Gary Lewin;Erika Polgar;Andrew J Todd;Jens Schlossmann;Franz Hofmann;Da-Lu Liu;San-Jue Hu;Robert Feil;Thomas Kuner;Rohini Kuner	0;0;0;0;0;0;0;1;0;0;0;0;1;2;0;0;7;0;5	0.0;0.0;0.0;0.0;0.0;0.0;0.0;2.08;0.0;0.0;0.0;0.0;2.08;4.17;0.0;0.0;14.58;0.0;10.42	Robert Feil	7	48	14.58
PlosBiol	22427742	Maulik R Patel;Yueh-Ming Loo;Stacy M Horner;Michael Gale;Harmit S Malik	0;0;0;5;5	0.0;0.0;0.0;9.62;9.62	Harmit S Malik	5	52	9.62
PlosBiol	22448146	Michael N Tennison;Jonathan D Moreno	0;0	0.0;0.0	Jonathan D Moreno	0	17	0
PlosBiol	22448144	Suhong Xu;Feng Cheng;Juan Liang;Wei Wu;Jian Zhang	0;0;0;0;1	0.0;0.0;0.0;0.0;1.82	Jian Zhang	1	55	1.82
PlosBiol	22448145	Vafa Bayat;Isabelle Thiffault;Manish Jaiswal;Martine Tétreault;Taraka Donti;Florin Sasarman;Geneviève Bernard;Julie Demers-Lamarche;Marie-Josée Dicaire;Jean Mathieu;Michel Vanasse;Jean-Pierre Bouchard;Marie-France Rioux;Charles M Lourenco;Zhihong Li;Claire Haueter;Eric A Shoubridge;Brett H Graham;Bernard Brais;Hugo J Bellen	0;0;0;0;0;1;0;0;0;0;0;0;0;0;0;0;1;0;1;9	0.0;0.0;0.0;0.0;0.0;1.06;0.0;0.0;0.0;0.0;0.0;0.0;0.0;0.0;0.0;0.0;1.06;0.0;1.06;9.57	Hugo J Bellen	9	94	9.57
PlosBiol	22479150	Frans B M de Waal	1	20	Frans B M de Waal	1	5	20
PlosBiol	22479151	Walter Jetz;Paul V A Fine	7;1	16.28;2.33	Walter Jetz	7	43	16.28
PlosBiol	22479149	Keven Ang;Gary Ee;Edwin Ang;Elvin Koh;Wee Leng Siew;Yu Mun Chan;Sabrina Nur;Yee Sun Tan;Norbert Lehming	0;0;0;0;0;0;0;0;10	0.0;0.0;0.0;0.0;0.0;0.0;0.0;0.0;17.54	Norbert Lehming	10	57	17.54
PlosBiol	22479148	Kelly N DuBois;Sam Alsford;Jennifer M Holden;Johanna Buisson;Michal Swiderski;Jean-Mathieu Bart;Alexander V Ratushny;Yakun Wan;Philippe Bastin;J David Barry;Miguel Navarro;David Horn;John D Aitchison;Michael P Rout;Mark C Field	0;0;0;0;0;0;0;0;0;3;5;5;1;0;6	0.0;0.0;0.0;0.0;0.0;0.0;0.0;0.0;0.0;3.95;6.58;6.58;1.32;0.0;7.89	Mark C Field	6	76	7.89
PlosBiol	22479152	Anne Collins;Etienne Koechlin	0;7	0.0;15.56	Etienne Koechlin	7	45	15.56
PlosBiol	22509131	Simon A Babayan;David S Schneider	0;1	0.0;4.35	David S Schneider	1	23	4.35
PlosBiol	22509130	Steven A Frank;Marsha Rich Rosner	1;0	2.78;0.0	Steven A Frank	1	36	2.78
PlosBiol	22509132	Patricia Rojas-Ríos;Isabel Guerrero;Acaimo González-Reyes	0;3;3	0.0;5.77;5.77	Acaimo González-Reyes	3	52	5.77
PlosBiol	22509133	Shingo Nagawa;Tongda Xu;Deshu Lin;Pankaj Dhonukshe;Xingxing Zhang;Jiri Friml;Ben Scheres;Ying Fu;Zhenbiao Yang	0;0;0;3;0;2;3;0;10	0.0;0.0;0.0;5.45;0.0;3.64;5.45;0.0;18.18	Zhenbiao Yang	10	55	18.18
PlosBiol	22509135	Jun Zhu;Pavel Sova;Qiuwei Xu;Kenneth M Dombek;Ethan Y Xu;Heather Vu;Zhidong Tu;Rachel B Brem;Roger E Bumgarner;Eric E Schadt	0;0;1;0;0;1;0;4;0;18	0.0;0.0;1.52;0.0;0.0;1.52;0.0;6.06;0.0;27.27	Eric E Schadt	18	66	27.27
PlosBiol	22509134	Matthias Konrad;Meghan L Vyleta;Fabian J Theis;Miriam Stock;Simon Tragust;Martina Klatt;Verena Drescher;Carsten Marr;Line V Ugelvig;Sylvia Cremer	0;0;0;0;0;0;0;0;0;6	0.0;0.0;0.0;0.0;0.0;0.0;0.0;0.0;0.0;8.0	Sylvia Cremer	6	75	8
PlosBiol	22505849	Siu Sylvia Lee;Frank C Schroeder	0;3	0.0;10.34	Frank C Schroeder	3	29	10.34
PlosBiol	22505845	Taal Levi;Chris T Darimont;Misty Macduffee;Marc Mangel;Paul Paquet;Christopher C Wilmers	0;0;0;1;0;0	0.0;0.0;0.0;12.5;0.0;0.0	Marc Mangel	1	8	12.5
PlosBiol	22505847	Joshua Wollam;Daniel B Magner;Lilia Magomedova;Elisabeth Rass;Yidong Shen;Veerle Rottiers;Bianca Habermann;Carolyn L Cummins;Adam Antebi	0;0;0;0;0;0;0;1;12	0.0;0.0;0.0;0.0;0.0;0.0;0.0;1.45;17.39	Adam Antebi	12	69	17.39
PlosBiol	22505844	Marcus J Taylor;Marko Lampe;Christien J Merrifield	0;0;3	0.0;0.0;4.05	Christien J Merrifield	3	74	4.05
PlosBiol	22505848	Oren N Schaedel;Birgit Gerisch;Adam Antebi;Paul W Sternberg	0;0;7;2	0.0;0.0;14.29;4.08	Adam Antebi	7	49	14.29
PlosBiol	22529746	Rafael Romero-Calderón;Elizabeth D O'Hare;Nanthia A Suthana;Ashley A Scott-Van Zeeland;Angela Rizk-Jackson;Aida Attar;Sarah K Madsen;Cristina A Ghiani;Christopher J Evans;Joseph B Watson	1;0;0;0;0;0;0;0;0;0	7.14;0.0;0.0;0.0;0.0;0.0;0.0;0.0;0.0;0.0	Rafael Romero-Calderón	1	14	7.14
PlosBiol	22529744	Aline Muyle;Niklaus Zemp;Clothilde Deschamps;Sylvain Mousset;Alex Widmer;Gabriel A B Marais	0;0;0;0;2;6	0.0;0.0;0.0;0.0;2.5;7.5	Gabriel A B Marais	6	80	7.5
PlosBiol	22529745	Krisztián Fodor;Janina Wolf;Ralf Erdmann;Wolfgang Schliebs;Matthias Wilmanns	0;0;2;1;4	0.0;0.0;4.55;2.27;9.09	Matthias Wilmanns	4	44	9.09
PlosBiol	22529749	Lu Liu;Chang Liu;Xingliang Hou;Wanyan Xi;Lisha Shen;Zhen Tao;Yue Wang;Hao Yu	0;0;0;0;0;0;0;1	0.0;0.0;0.0;0.0;0.0;0.0;0.0;3.23	Hao Yu	1	31	3.23
PlosBiol	22545021	Masaki Mori;Hironori Nakagami;Gerardo Rodriguez-Araujo;Keisuke Nimura;Yasufumi Kaneda	0;0;0;0;4	0.0;0.0;0.0;0.0;6.56	Yasufumi Kaneda	4	61	6.56
PlosBiol	22545022	Nuria Izquierdo-Useros;Maier Lorizate;F-Xabier Contreras;Maria T Rodriguez-Plata;Bärbel Glass;Itziar Erkizia;Julia G Prado;Josefina Casas;Gemma Fabriàs;Hans-Georg Kräusslich;Javier Martinez-Picado	0;0;1;0;0;0;1;0;1;3;4	0.0;0.0;1.39;0.0;0.0;0.0;1.39;0.0;1.39;4.17;5.56	Javier Martinez-Picado	4	72	5.56
PlosBiol	22563301	Ross K Maddox;Cyrus P Billimoria;Ben P Perrone;Barbara G Shinn-Cunningham;Kamal Sen	0;0;0;1;9	0.0;0.0;0.0;2.94;26.47	Kamal Sen	9	34	26.47
PlosBiol	22570591	Tomas Garzon-Muvdi;Paula Schiapparelli;Colette ap Rhys;Hugo Guerrero-Cazares;Christopher Smith;Deok-Ho Kim;Lyonell Kone;Harrison Farber;Danielle Y Lee;Steven S An;Andre Levchenko;Alfredo Quiñones-Hinojosa	0;0;0;0;0;0;0;0;0;0;3;4	0.0;0.0;0.0;0.0;0.0;0.0;0.0;0.0;0.0;0.0;3.19;4.26	Alfredo Quiñones-Hinojosa	4	94	4.26
PlosBiol	22563302	Denis Roze	0	0	Denis Roze	0	24	0
PlosBiol	22563299	Lutz Becks;Aneil F Agrawal	0;6	0.0;13.33	Aneil F Agrawal	6	45	13.33
PlosBiol	22563300	Henning Frenzel;Jörg Bohlender;Katrin Pinsker;Bärbel Wohlleben;Jens Tank;Stefan G Lechner;Daniela Schiska;Teresa Jaijo;Franz Rüschendorf;Kathrin Saar;Jens Jordan;José M Millán;Manfred Gross;Gary R Lewin	0;0;0;0;1;0;0;1;0;0;1;3;0;5	0.0;0.0;0.0;0.0;1.45;0.0;0.0;1.45;0.0;0.0;1.45;4.35;0.0;7.25	Gary R Lewin	5	69	7.25
PlosBiol	22589700	Sasha F Levy;Naomi Ziv;Mark L Siegal	0;0;1	0.0;0.0;1.12	Mark L Siegal	1	89	1.12
PlosBiol	22589701	Weiqin Lu;Yumin Hu;Gang Chen;Zhao Chen;Hui Zhang;Feng Wang;Li Feng;Helene Pelicano;Hua Wang;Michael J Keating;Jinsong Liu;Wallace McKeehan;Huamin Wang;Yongde Luo;Peng Huang	0;0;0;0;0;0;0;0;0;0;1;0;0;0;5	0.0;0.0;0.0;0.0;0.0;0.0;0.0;0.0;0.0;0.0;2.7;0.0;0.0;0.0;13.51	Peng Huang	5	37	13.51
PlosBiol	22589698	Gerald F Joyce	3	25	Gerald F Joyce	3	12	25
PlosBiol	22589699	Man Jiang;Jie Zhu;Yaping Liu;Mingpo Yang;Cuiping Tian;Shan Jiang;Yonghong Wang;Hui Guo;Kaiyan Wang;Yousheng Shu	0;0;0;0;0;0;0;0;0;3	0.0;0.0;0.0;0.0;0.0;0.0;0.0;0.0;0.0;4.76	Yousheng Shu	3	63	4.76
PlosBiol	22615541	Diane Lawrence;Francesca Fiegna;Volker Behrends;Jacob G Bundy;Albert B Phillimore;Thomas Bell;Timothy G Barraclough	0;0;0;1;0;3;2	0.0;0.0;0.0;2.27;0.0;6.82;4.55	Thomas Bell	3	44	6.82
PlosBiol	22615540	Philippe Julien;David Brawand;Magali Soumillon;Anamaria Necsulea;Angélica Liechti;Frédéric Schütz;Tasman Daish;Frank Grützner;Henrik Kaessmann	0;0;0;0;0;0;0;4;3	0.0;0.0;0.0;0.0;0.0;0.0;0.0;8.0;6.0	Frank Grützner	4	50	8
PlosBiol	22615542	Martin M Turcotte;Michael S C Corrin;Marc T J Johnson	1;0;1	4.0;0.0;4.0	Marc T J Johnson	1	25	4
PlosBiol	22629231	Berangere Pinan-Lucarre;Christopher V Gabel;Christopher P Reina;S Elizabeth Hulme;Sergey S Shevkoplyas;R Daniel Slone;Jian Xue;Yujie Qiao;Sarah Weisberg;Kevin Roodhouse;Lin Sun;George M Whitesides;Aravinthan Samuel;Monica Driscoll	0;3;0;0;0;0;0;0;0;0;0;1;0;3	0.0;4.55;0.0;0.0;0.0;0.0;0.0;0.0;0.0;0.0;0.0;1.52;0.0;4.55	Monica Driscoll	3	66	4.55
PlosBiol	22629230	Yonatan Herzig;Hayley J Sharpe;Yael Elbaz;Sean Munro;Maya Schuldiner	0;0;0;3;3	0.0;0.0;0.0;5.26;5.26	Maya Schuldiner	3	57	5.26
PlosBiol	22666178	Rubén Hervás;Javier Oroz;Albert Galera-Prat;Oscar Goñi;Alejandro Valbuena;Andrés M Vera;Angel Gómez-Sicilia;Fernando Losada-Urzáiz;Vladimir N Uversky;Margarita Menéndez;Douglas V Laurents;Marta Bruix;Mariano Carrión-Vázquez	0;0;0;0;0;0;0;0;2;0;0;1;4	0.0;0.0;0.0;0.0;0.0;0.0;0.0;0.0;2.94;0.0;0.0;1.47;5.88	Mariano Carrión-Vázquez	4	68	5.88
PlosBiol	22666180	Melissa A Haendel;Nicole A Vasilevsky;Jacqueline A Wirz	0;0;0	0.0;0.0;0.0	Jacqueline A Wirz	0	6	0
PlosBiol	22679391	Xianying A Cui;Hui Zhang;Alexander F Palazzo	0;0;4	0.0;0.0;6.25	Alexander F Palazzo	4	64	6.25
PlosBiol	22679392	Laura B Duvall;Paul H Taghert	0;10	0.0;15.62	Paul H Taghert	10	64	15.62
PlosBiol	22679394	Jamie J Walker;Francesca Spiga;Eleanor Waite;Zidong Zhao;Yvonne Kershaw;John R Terry;Stafford L Lightman	0;0;0;0;0;0;15	0.0;0.0;0.0;0.0;0.0;0.0;28.85	Stafford L Lightman	15	52	28.85
PlosBiol	22679393	Megan J Dowie;Erin Forsyth;Leah Forsyth	0;0;0	0.0;0.0;0.0	Leah Forsyth	0	6	0
PlosBiol	22719226	Thomas Sweet;Carrie Kovalak;Jeff Coller	0;0;7	0.0;0.0;12.5	Jeff Coller	7	56	12.5
PlosBiol	22723741	Joseph R Burger;Craig D Allen;James H Brown;William R Burnside;Ana D Davidson;Trevor S Fristoe;Marcus J Hamilton;Norman Mercado-Silva;Jeffrey C Nekola;Jordan G Okie;Wenyun Zuo	0;0;0;0;0;0;1;0;0;0;0	0.0;0.0;0.0;0.0;0.0;0.0;5.88;0.0;0.0;0.0;0.0	Marcus J Hamilton	1	17	5.88
PlosBiol	22723742	Martin L Duennwald;Analisa Echeverria;James Shorter	1;0;15	1.06;0.0;15.96	James Shorter	15	94	15.96
PlosBiol	22723739	Georgina M Mace	0	0	Georgina M Mace	0	5	0
PlosBiol	22723740	John H Matthews;Frederick Boltz	1;0	11.11;0.0	John H Matthews	1	9	11.11
PlosBiol	22723743	Sergio González;David Moreno-Delgado;Estefanía Moreno;Kamil Pérez-Capote;Rafael Franco;Josefa Mallol;Antoni Cortés;Vicent Casadó;Carme Lluís;Jordi Ortiz;Sergi Ferré;Enric Canela;Peter J McCormick	0;0;0;0;0;0;0;1;0;0;4;0;3	0.0;0.0;0.0;0.0;0.0;0.0;0.0;1.85;0.0;0.0;7.41;0.0;5.56	Sergi Ferré	4	54	7.41
PlosBiol	22745601	Stephen G Turney;Jeff W Lichtman	0;23	0.0;46.94	Jeff W Lichtman	23	49	46.94
PlosBiol	22745600	Bruno Hudry;Sophie Remacle;Marie-Claire Delfini;René Rezsohazy;Yacine Graba;Samir Merabet	0;1;0;0;0;6	0.0;1.47;0.0;0.0;0.0;8.82	Samir Merabet	6	68	8.82
PlosBiol	22745599	Deepak P Srivastava;Kevin M Woolfrey;Kelly A Jones;Charles T Anderson;Katharine R Smith;Theron A Russell;Hyerin Lee;Marina V Yasvoina;David L Wokosin;P Hande Ozdinler;Gordon M G Shepherd;Peter Penzes	0;0;0;0;0;0;0;0;0;0;1;3	0.0;0.0;0.0;0.0;0.0;0.0;0.0;0.0;0.0;0.0;1.92;5.77	Peter Penzes	3	52	5.77
PlosBiol	22802724	Rosemary J Redfield	0	0	Rosemary J Redfield	0	3	0
PlosBiol	22802725	Wen Lu;M Olivia Casanueva;Anthony P Mahowald;Mihoko Kato;David Lauterbach;Edwin L Ferguson	0;0;1;0;0;1	0.0;0.0;2.33;0.0;0.0;2.33	Edwin L Ferguson	1	43	2.33
PlosBiol	22802723	Sandipan Ray;Nicole R Koshy;Shyam Diwakar;Bipin Nair;Sanjeeva Srivastava	0;0;0;0;1	0.0;0.0;0.0;0.0;14.29	Sanjeeva Srivastava	1	7	14.29
PlosBiol	22802726	Martin C Fleckenstein;Michael L Reese;Stephanie Könen-Waisman;John C Boothroyd;Jonathan C Howard;Tobias Steinfeldt	0;0;1;5;13;2	0.0;0.0;2.33;11.63;30.23;4.65	Jonathan C Howard	13	43	30.23
PlosBiol	22807655	Agnieszka Demczuk;Michel G Gauthier;Ingrid Veras;Settapong Kosiyatrakul;Carl L Schildkraut;Meinrad Busslinger;John Bechhoefer;Paolo Norio	0;0;0;0;1;7;2;6	0.0;0.0;0.0;0.0;1.92;13.46;3.85;11.54	Meinrad Busslinger	7	52	13.46
PlosBiol	22815651	J Preston Campbell;Matthew R Karolak;Yun Ma;Daniel S Perrien;S Kathryn Masood-Campbell;Niki L Penner;Steve A Munoz;Andries Zijlstra;Xiangli Yang;Julie A Sterling;Florent Elefteriou	0;0;0;0;0;0;0;0;0;0;4	0.0;0.0;0.0;0.0;0.0;0.0;0.0;0.0;0.0;0.0;9.09	Florent Elefteriou	4	44	9.09
PlosBiol	22815649	Laurence Duchesne;Vivien Octeau;Rachel N Bearon;Alison Beckett;Ian A Prior;Brahim Lounis;David G Fernig	0;0;0;0;1;6;11	0.0;0.0;0.0;0.0;1.64;9.84;18.03	David G Fernig	11	61	18.03
PlosBiol	22911113	Corentin Massot;Adam D Schneider;Maurice J Chacron;Kathleen E Cullen	0;0;2;15	0.0;0.0;2.35;17.65	Kathleen E Cullen	15	85	17.65
PlosBiol	22911291	Christian Schröter;Saúl Ares;Luis G Morelli;Alina Isakova;Korneel Hens;Daniele Soroldoni;Martin Gajewski;Frank Jülicher;Sebastian J Maerkl;Bart Deplancke;Andrew C Oates	0;0;0;0;0;0;3;0;4;2;11	0.0;0.0;0.0;0.0;0.0;0.0;4.29;0.0;5.71;2.86;15.71	Andrew C Oates	11	70	15.71
PlosBiol	22859909	Robert J Zatorre;Shari R Baum	5;0	12.2;0.0	Robert J Zatorre	5	41	12.2
PlosBiol	22870063	Victoria C Barclay;Derek Sim;Brian H K Chan;Lucas A Nell;Maia A Rabaa;Andrew S Bell;Robin F Anders;Andrew F Read	0;0;0;0;0;0;9;15	0.0;0.0;0.0;0.0;0.0;0.0;10.0;16.67	Andrew F Read	15	90	16.67
PlosBiol	22859908	Karen T Smith;Jerry L Workman	0;2	0.0;5.41	Jerry L Workman	2	37	5.41
PlosBiol	22879814	Brigitte Grima;Alexandre Dognon;Annie Lamouroux;Elisabeth Chélot;François Rouyer	0;0;0;0;5	0.0;0.0;0.0;0.0;7.14	François Rouyer	5	70	7.14
PlosBiol	22899893	Noor A A Giesbertz;Annelien L Bredenoord;Johannes J M van Delden	0;2;1	0.0;3.7;1.85	Annelien L Bredenoord	2	54	3.7
PlosBiol	22912562	Assaf Weiner;Hsiuyi V Chen;Chih Long Liu;Ayelet Rahat;Avital Klien;Luis Soares;Mohanram Gudipati;Jenna Pfeffner;Aviv Regev;Stephen Buratowski;Jeffrey A Pleiss;Nir Friedman;Oliver J Rando	0;0;1;0;0;0;0;0;1;5;2;2;11	0.0;0.0;1.08;0.0;0.0;0.0;0.0;0.0;1.08;5.38;2.15;2.15;11.83	Oliver J Rando	11	93	11.83
PlosBiol	22904685	Qi Chen;Luan Jiang;Chun Li;Dan Hu;Ji-wen Bu;David Cai;Jiu-lin Du	0;0;0;0;0;0;1	0.0;0.0;0.0;0.0;0.0;0.0;1.45	Jiu-lin Du	1	69	1.45
PlosBiol	22904686	Anna Shkoda;Jennifer A Town;Janine Griese;Michael Romio;Hakan Sarioglu;Thomas Knöfel;Fabian Giehler;Arnd Kieser	0;0;0;0;0;0;0;9	0.0;0.0;0.0;0.0;0.0;0.0;0.0;13.04	Arnd Kieser	9	69	13.04
PlosBiol	22904687	Dirk Gevers;Rob Knight;Joseph F Petrosino;Katherine Huang;Amy L McGuire;Bruce W Birren;Karen E Nelson;Owen White;Barbara A Methé;Curtis Huttenhower	1;13;0;0;1;0;1;0;2;5	1.56;20.31;0.0;0.0;1.56;0.0;1.56;0.0;3.12;7.81	Rob Knight	13	64	20.31
PlosBiol	22927795	Hye Ji Cha;Michelle Byrom;Paul E Mead;Andrew D Ellington;John B Wallingford;Edward M Marcotte	0;0;1;0;1;2	0.0;0.0;2.38;0.0;2.38;4.76	Edward M Marcotte	2	42	4.76
PlosBiol	22927794	Yonatan B Tzur;Carlos Egydio de Carvalho;Saravanapriah Nadarajan;Ivo Van Bostelen;Yanjie Gu;Diana S Chu;Iain M Cheeseman;Monica P Colaiácovo	1;0;0;0;0;0;4;4	1.15;0.0;0.0;0.0;0.0;0.0;4.6;4.6	Monica P Colaiácovo	4	87	4.6
PlosBiol	22952431	Luke J Harmon	1	5.88	Luke J Harmon	1	17	5.88
PlosBiol	22973180	Christoph Seiler;Gangarao Davuluri;Joshua Abrams;Fitzroy J Byfield;Paul A Janmey;Michael Pack	1;0;0;0;4;6	1.19;0.0;0.0;0.0;4.76;7.14	Michael Pack	6	84	7.14
PlosBiol	22969412	Ermelinda Porpiglia;Daniel Hidalgo;Miroslav Koulnis;Abraham R Tzafriri;Merav Socolovsky	0;0;0;0;9	0.0;0.0;0.0;0.0;18.0	Merav Socolovsky	9	50	18
PlosBiol	22969411	Daniel L Rabosky;Graham J Slater;Michael E Alfaro	8;0;3	17.02;0.0;6.38	Daniel L Rabosky	8	47	17.02
PlosBiol	22984350	Michael P Strauss;Andrew T F Liew;Lynne Turnbull;Cynthia B Whitchurch;Leigh G Monahan;Elizabeth J Harry	0;0;0;0;0;6	0.0;0.0;0.0;0.0;0.0;9.84	Elizabeth J Harry	6	61	9.84
PlosBiol	22984349	Ellen M Leffler;Kevin Bullaughey;Daniel R Matute;Wynn K Meyer;Laure Ségurel;Aarti Venkat;Peter Andolfatto;Molly Przeworski	0;0;0;0;0;0;3;3	0.0;0.0;0.0;0.0;0.0;0.0;4.35;4.35	Molly Przeworski	3	69	4.35
PlosBiol	23049482	Jerry R McGhee;Kohtaro Fujihashi	0;1	0.0;3.23	Kohtaro Fujihashi	1	31	3.23
PlosBiol	23049484	Gorka Basañez;Lucian Soane;J Marie Hardwick	4;0;5	9.3;0.0;11.63	J Marie Hardwick	5	43	11.63
PlosBiol	23049480	Yulia Kushnareva;Alexander Y Andreyev;Tomomi Kuwana;Donald D Newmeyer	0;1;3;13	0.0;1.16;3.49;15.12	Donald D Newmeyer	13	86	15.12
PlosBiol	23049481	Yaroslav S Ermolyuk;Felicity G Alder;Christian Henneberger;Dmitri A Rusakov;Dimitri M Kullmann;Kirill E Volynski	0;0;0;1;2;0	0.0;0.0;0.0;1.59;3.17;0.0	Dimitri M Kullmann	2	63	3.17
PlosBiol	23049479	Mathieu Lihoreau;Nigel E Raine;Andrew M Reynolds;Ralph J Stelzer;Ka S Lim;Alan D Smith;Juliet L Osborne;Lars Chittka	0;0;0;0;0;1;1;4	0.0;0.0;0.0;0.0;0.0;3.7;3.7;14.81	Lars Chittka	4	27	14.81
[truncated: 92,277 more rows]
